# Supplementary material for: A whole-transcriptome analysis of differentially expressed genes, transcripts, and transcript usage in blood samples from Parkinson’s disease patients
Source: Exp Biol Med (Maywood). 2026 Jul 8;251:11099. doi: 10.3389/ebm.2026.11099 (PMC13388229; doi:10.3389/ebm.2026.11099)
Supplement: Supplementary file 1 [file Table2.xlsx]

## Sheet: SupplementaryTable_PDgeneDEGs
Gene	logFC	logCPM	FDR	ENSEMBL gene ID	description
MALAT1	1.4387	12.9341	6.22132e-19	ENSG00000251562	metastasis associated lung adenocarcinoma transcript 1 [Source:HGNC Symbol;Acc:HGNC:29665]
ALDH2	-0.952117	5.90447	2.4064e-18	ENSG00000111275	aldehyde dehydrogenase 2 family member [Source:HGNC Symbol;Acc:HGNC:404]
AAK1	0.852203	6.92135	2.42156e-18	ENSG00000115977	AP2 associated kinase 1 [Source:HGNC Symbol;Acc:HGNC:19679]
GRN	2.02531	5.54898	7.10578e-17	ENSG00000030582	granulin precursor [Source:HGNC Symbol;Acc:HGNC:4601]
LINC-PINT	0.986069	6.01964	4.96534e-16	ENSG00000231721	long intergenic non-protein coding RNA, p53 induced transcript [Source:HGNC Symbol;Acc:HGNC:26885]
LRRK1	0.880572	4.1941	7.25115e-15	ENSG00000154237	leucine rich repeat kinase 1 [Source:HGNC Symbol;Acc:HGNC:18608]
MANF	-1.06165	4.99642	6.05089e-14	ENSG00000145050	mesencephalic astrocyte derived neurotrophic factor [Source:HGNC Symbol;Acc:HGNC:15461]
PINK1-AS	-0.870921	5.68659	6.35319e-14	ENSG00000117242	PINK1 antisense RNA [Source:HGNC Symbol;Acc:HGNC:38872]
SRRM2	0.788325	6.77154	1.44451e-13	ENSG00000167978	serine/arginine repetitive matrix 2 [Source:HGNC Symbol;Acc:HGNC:16639]
PSEN1	0.548317	7.14059	2.18105e-13	ENSG00000080815	presenilin 1 [Source:HGNC Symbol;Acc:HGNC:9508]
RIC3	1.45607	2.71565	1.79886e-12	ENSG00000166405	RIC3 acetylcholine receptor chaperone [Source:HGNC Symbol;Acc:HGNC:30338]
MC1R	1.56016	3.48407	2.8487e-12	ENSG00000258839	melanocortin 1 receptor [Source:HGNC Symbol;Acc:HGNC:6929]
CALB1	1.53686	1.22407	1.2598e-11	ENSG00000104327	calbindin 1 [Source:HGNC Symbol;Acc:HGNC:1434]
TMC3-AS1	1.70987	1.15445	1.60017e-11	ENSG00000259343	TMC3 antisense RNA 1 [Source:HGNC Symbol;Acc:HGNC:51424]
VPS13C	-0.763772	6.75298	2.03803e-11	ENSG00000129003	vacuolar protein sorting 13 homolog C [Source:HGNC Symbol;Acc:HGNC:23594]
HERPUD1	1.01342	6.11891	2.19946e-11	ENSG00000051108	homocysteine inducible ER protein with ubiquitin like domain 1 [Source:HGNC Symbol;Acc:HGNC:13744]
RNF11	-1.13809	5.11543	3.13885e-11	ENSG00000123091	ring finger protein 11 [Source:HGNC Symbol;Acc:HGNC:10056]
POLG	-0.958655	7.3375	5.32471e-11	ENSG00000140521	DNA polymerase gamma, catalytic subunit [Source:HGNC Symbol;Acc:HGNC:9179]
MT-ND3	1.29809	5.37777	9.31758e-11	ENSG00000198840	mitochondrially encoded NADH:ubiquinone oxidoreductase core subunit 3 [Source:HGNC Symbol;Acc:HGNC:7458]
BCL2L11	-0.818743	4.75664	1.03371e-10	ENSG00000153094	BCL2 like 11 [Source:HGNC Symbol;Acc:HGNC:994]
PINK1	-0.857891	7.1078	1.16909e-10	ENSG00000158828	PTEN induced kinase 1 [Source:HGNC Symbol;Acc:HGNC:14581]
SLC25A44	1.25318	4.11793	3.35524e-10	ENSG00000160785	solute carrier family 25 member 44 [Source:HGNC Symbol;Acc:HGNC:29036]
SORT1	-0.694287	4.17757	7.12272e-10	ENSG00000134243	sortilin 1 [Source:HGNC Symbol;Acc:HGNC:11186]
TF	0.668313	6.9266	7.54994e-10	ENSG00000091513	transferrin [Source:HGNC Symbol;Acc:HGNC:11740]
NTRK2	1.36423	1.78234	7.85073e-10	ENSG00000148053	neurotrophic receptor tyrosine kinase 2 [Source:HGNC Symbol;Acc:HGNC:8032]
VAMP2	1.62027	3.58795	1.47114e-09	ENSG00000220205	vesicle associated membrane protein 2 [Source:HGNC Symbol;Acc:HGNC:12643]
PTEN	-0.54313	8.18873	1.64215e-09	ENSG00000171862	phosphatase and tensin homolog [Source:HGNC Symbol;Acc:HGNC:9588]
FUBP1	-0.709817	6.71703	1.84657e-09	ENSG00000162613	far upstream element binding protein 1 [Source:HGNC Symbol;Acc:HGNC:4004]
SNHG14	0.543268	5.73036	1.93439e-09	ENSG00000224078	small nucleolar RNA host gene 14 [Source:HGNC Symbol;Acc:HGNC:37462]
FTH1	0.601645	12.3244	2.04269e-09	ENSG00000167996	ferritin heavy chain 1 [Source:HGNC Symbol;Acc:HGNC:3976]
SP1	-0.476788	4.65766	2.45784e-09	ENSG00000185591	Sp1 transcription factor [Source:HGNC Symbol;Acc:HGNC:11205]
TNFRSF10B	0.912301	4.803	2.58124e-09	ENSG00000120889	TNF receptor superfamily member 10b [Source:HGNC Symbol;Acc:HGNC:11905]
MT-ND1	1.50976	7.5634	2.88309e-09	ENSG00000198888	mitochondrially encoded NADH:ubiquinone oxidoreductase core subunit 1 [Source:HGNC Symbol;Acc:HGNC:7455]
FAS	0.587559	5.28631	2.92231e-09	ENSG00000026103	Fas cell surface death receptor [Source:HGNC Symbol;Acc:HGNC:11920]
INPP5K	-0.600258	6.27015	3.15294e-09	ENSG00000132376	inositol polyphosphate-5-phosphatase K [Source:HGNC Symbol;Acc:HGNC:33882]
GCH1	-0.890851	4.72254	3.23131e-09	ENSG00000131979	GTP cyclohydrolase 1 [Source:HGNC Symbol;Acc:HGNC:4193]
MTIF3	1.04543	4.87701	3.68391e-09	ENSG00000122033	mitochondrial translational initiation factor 3 [Source:HGNC Symbol;Acc:HGNC:29788]
FGR	0.547503	7.03678	3.93488e-09	ENSG00000000938	FGR proto-oncogene, Src family tyrosine kinase [Source:HGNC Symbol;Acc:HGNC:3697]
EIF4A3	-0.720923	4.87148	4.48113e-09	ENSG00000141543	eukaryotic translation initiation factor 4A3 [Source:HGNC Symbol;Acc:HGNC:18683]
PTPA	-0.644885	5.38194	4.82478e-09	ENSG00000119383	protein phosphatase 2 phosphatase activator [Source:HGNC Symbol;Acc:HGNC:9308]
MUL1	1.0547	1.15127	6.58123e-09	ENSG00000090432	mitochondrial E3 ubiquitin protein ligase 1 [Source:HGNC Symbol;Acc:HGNC:25762]
CHI3L1	1.30868	5.01065	7.08804e-09	ENSG00000133048	chitinase 3 like 1 [Source:HGNC Symbol;Acc:HGNC:1932]
CCDC82	0.716192	5.05872	7.3415e-09	ENSG00000149231	coiled-coil domain containing 82 [Source:HGNC Symbol;Acc:HGNC:26282]
TRIP12	-0.507318	7.15862	8.4543e-09	ENSG00000153827	thyroid hormone receptor interactor 12 [Source:HGNC Symbol;Acc:HGNC:12306]
PSMB8	1.49661	4.23747	1.06028e-08	ENSG00000204264	proteasome 20S subunit beta 8 [Source:HGNC Symbol;Acc:HGNC:9545]
MTX1	0.92104	4.89162	1.406e-08	ENSG00000173171	metaxin 1 [Source:HGNC Symbol;Acc:HGNC:7504]
S100A9	-0.601784	10.3493	2.32954e-08	ENSG00000163220	S100 calcium binding protein A9 [Source:HGNC Symbol;Acc:HGNC:10499]
REL	0.374413	6.26521	3.91855e-08	ENSG00000162924	REL proto-oncogene, NF-kB subunit [Source:HGNC Symbol;Acc:HGNC:9954]
CD4	1.05429	3.70126	4.81567e-08	ENSG00000010610	CD4 molecule [Source:HGNC Symbol;Acc:HGNC:1678]
NPC1	0.600464	4.03557	5.58396e-08	ENSG00000141458	NPC intracellular cholesterol transporter 1 [Source:HGNC Symbol;Acc:HGNC:7897]
TRIM27	0.435165	3.7277	6.52333e-08	ENSG00000204713	tripartite motif containing 27 [Source:HGNC Symbol;Acc:HGNC:9975]
STK39	-0.843148	4.63789	7.46865e-08	ENSG00000198648	serine/threonine kinase 39 [Source:HGNC Symbol;Acc:HGNC:17717]
PLCG2	0.389119	5.97425	7.81067e-08	ENSG00000197943	phospholipase C gamma 2 [Source:HGNC Symbol;Acc:HGNC:9066]
RAB7A	0.465089	6.77123	9.73624e-08	ENSG00000075785	RAB7A, member RAS oncogene family [Source:HGNC Symbol;Acc:HGNC:9788]
PDE4B	0.609543	4.20102	1.00706e-07	ENSG00000184588	phosphodiesterase 4B [Source:HGNC Symbol;Acc:HGNC:8781]
IFNG	-1.08035	1.28405	1.06871e-07	ENSG00000111537	interferon gamma [Source:HGNC Symbol;Acc:HGNC:5438]
EIF2AK2	-0.70345	7.33146	1.1373e-07	ENSG00000055332	eukaryotic translation initiation factor 2 alpha kinase 2 [Source:HGNC Symbol;Acc:HGNC:9437]
MTNR1A	0.806016	1.39168	1.3663e-07	ENSG00000168412	melatonin receptor 1A [Source:HGNC Symbol;Acc:HGNC:7463]
MT-ND4	1.46089	9.90028	2.12279e-07	ENSG00000198886	mitochondrially encoded NADH:ubiquinone oxidoreductase core subunit 4 [Source:HGNC Symbol;Acc:HGNC:7459]
TAP1	-0.392766	6.19055	2.33873e-07	ENSG00000168394	transporter 1, ATP binding cassette subfamily B member [Source:HGNC Symbol;Acc:HGNC:43]
TOR2A	1.36569	2.84176	2.92984e-07	ENSG00000160404	torsin family 2 member A [Source:HGNC Symbol;Acc:HGNC:11996]
PON2	0.961302	2.44782	2.95002e-07	ENSG00000105854	paraoxonase 2 [Source:HGNC Symbol;Acc:HGNC:9205]
BST1	-0.473764	5.85379	2.95519e-07	ENSG00000109743	bone marrow stromal cell antigen 1 [Source:HGNC Symbol;Acc:HGNC:1118]
IL1R2	0.574343	5.14933	3.09948e-07	ENSG00000115590	interleukin 1 receptor type 2 [Source:HGNC Symbol;Acc:HGNC:5994]
PM20D1	1.92297	-1.3843	3.25564e-07	ENSG00000162877	peptidase M20 domain containing 1 [Source:HGNC Symbol;Acc:HGNC:26518]
MT-ND2	1.12989	6.5064	3.39837e-07	ENSG00000198763	mitochondrially encoded NADH:ubiquinone oxidoreductase core subunit 2 [Source:HGNC Symbol;Acc:HGNC:7456]
TMEM175	0.854857	3.44418	3.56738e-07	ENSG00000127419	transmembrane protein 175 [Source:HGNC Symbol;Acc:HGNC:28709]
VPS35	-0.450724	6.51822	4.46273e-07	ENSG00000069329	VPS35 retromer complex component [Source:HGNC Symbol;Acc:HGNC:13487]
SNAP25	0.640059	2.39455	4.46839e-07	ENSG00000132639	synaptosome associated protein 25 [Source:HGNC Symbol;Acc:HGNC:11132]
CAPN1	0.56322	5.53782	4.61138e-07	ENSG00000014216	calpain 1 [Source:HGNC Symbol;Acc:HGNC:1476]
ADRB2	0.848764	2.12942	4.74075e-07	ENSG00000169252	adrenoceptor beta 2 [Source:HGNC Symbol;Acc:HGNC:286]
CFL1	0.87131	8.28547	4.74075e-07	ENSG00000172757	cofilin 1 [Source:HGNC Symbol;Acc:HGNC:1874]
FAM47E	1.02964	0.672045	4.85345e-07	ENSG00000189157	family with sequence similarity 47 member E [Source:HGNC Symbol;Acc:HGNC:34343]
KTN1	-0.363362	6.98578	4.96369e-07	ENSG00000126777	kinectin 1 [Source:HGNC Symbol;Acc:HGNC:6467]
CST3	1.19744	7.8525	5.58354e-07	ENSG00000101439	cystatin C [Source:HGNC Symbol;Acc:HGNC:2475]
PRKN	1.34221	0.479275	5.73301e-07	ENSG00000185345	parkin RBR E3 ubiquitin protein ligase [Source:HGNC Symbol;Acc:HGNC:8607]
IFNL1	1.67038	-1.24795	6.04942e-07	ENSG00000182393	interferon lambda 1 [Source:HGNC Symbol;Acc:HGNC:18363]
SELENOT	0.90226	4.45391	6.46887e-07	ENSG00000198843	selenoprotein T [Source:HGNC Symbol;Acc:HGNC:18136]
TIMP1	1.10682	5.44538	7.13569e-07	ENSG00000102265	TIMP metallopeptidase inhibitor 1 [Source:HGNC Symbol;Acc:HGNC:11820]
C9orf72	0.793372	3.83962	7.29243e-07	ENSG00000147894	C9orf72-SMCR8 complex subunit [Source:HGNC Symbol;Acc:HGNC:28337]
USP8	0.267102	6.16786	7.80805e-07	ENSG00000138592	ubiquitin specific peptidase 8 [Source:HGNC Symbol;Acc:HGNC:12631]
FTL	1.31387	12.3605	8.09814e-07	ENSG00000087086	ferritin light chain [Source:HGNC Symbol;Acc:HGNC:3999]
FKBP1A	0.704534	7.35368	8.28996e-07	ENSG00000088832	FKBP prolyl isomerase 1A [Source:HGNC Symbol;Acc:HGNC:3711]
UCP2	1.34444	5.34463	8.64002e-07	ENSG00000175567	uncoupling protein 2 [Source:HGNC Symbol;Acc:HGNC:12518]
CHP2	0.613159	2.86312	8.93865e-07	ENSG00000166869	calcineurin like EF-hand protein 2 [Source:HGNC Symbol;Acc:HGNC:24927]
G6PD	1.18612	4.60795	9.02303e-07	ENSG00000160211	glucose-6-phosphate dehydrogenase [Source:HGNC Symbol;Acc:HGNC:4057]
AXIN1	0.543925	4.27368	9.23053e-07	ENSG00000103126	axin 1 [Source:HGNC Symbol;Acc:HGNC:903]
GRK5	-0.475533	4.45122	9.4622e-07	ENSG00000198873	G protein-coupled receptor kinase 5 [Source:HGNC Symbol;Acc:HGNC:4544]
TMC3	1.48153	-0.533229	1.0536e-06	ENSG00000188869	transmembrane channel like 3 [Source:HGNC Symbol;Acc:HGNC:22995]
BID	0.531231	5.93893	1.2316e-06	ENSG00000015475	BH3 interacting domain death agonist [Source:HGNC Symbol;Acc:HGNC:1050]
MIR626	1.67567	-1.52019	1.33126e-06	ENSG00000207766	microRNA 626 [Source:HGNC Symbol;Acc:HGNC:32882]
NEAT1	0.413429	9.85965	1.3533e-06	ENSG00000245532	nuclear paraspeckle assembly transcript 1 [Source:HGNC Symbol;Acc:HGNC:30815]
PDE8B	0.763187	1.3962	1.50948e-06	ENSG00000113231	phosphodiesterase 8B [Source:HGNC Symbol;Acc:HGNC:8794]
RFC1	-0.45754	5.65771	1.58536e-06	ENSG00000035928	replication factor C subunit 1 [Source:HGNC Symbol;Acc:HGNC:9969]
GSTO2	0.769297	1.89559	1.85182e-06	ENSG00000065621	glutathione S-transferase omega 2 [Source:HGNC Symbol;Acc:HGNC:23064]
ATG12	0.524196	4.96199	2.15881e-06	ENSG00000145782	autophagy related 12 [Source:HGNC Symbol;Acc:HGNC:588]
PARK7	-0.309148	7.20038	2.51908e-06	ENSG00000116288	Parkinsonism associated deglycase [Source:HGNC Symbol;Acc:HGNC:16369]
TMEM106B	0.408233	4.78704	2.74407e-06	ENSG00000106460	transmembrane protein 106B [Source:HGNC Symbol;Acc:HGNC:22407]
PROK2	0.621837	5.24571	2.79266e-06	ENSG00000163421	prokineticin 2 [Source:HGNC Symbol;Acc:HGNC:18455]
RTN3	0.513537	7.38033	3.12175e-06	ENSG00000133318	reticulon 3 [Source:HGNC Symbol;Acc:HGNC:10469]
NOS1	1.07084	0.345087	3.16849e-06	ENSG00000089250	nitric oxide synthase 1 [Source:HGNC Symbol;Acc:HGNC:7872]
SKP1	0.752406	8.05717	4.00486e-06	ENSG00000113558	S-phase kinase associated protein 1 [Source:HGNC Symbol;Acc:HGNC:10899]
TPCN2	0.544676	2.93685	4.19267e-06	ENSG00000162341	two pore segment channel 2 [Source:HGNC Symbol;Acc:HGNC:20820]
PSMC4	0.978832	3.822	4.24606e-06	ENSG00000013275	proteasome 26S subunit, ATPase 4 [Source:HGNC Symbol;Acc:HGNC:9551]
DSG3	0.578575	3.82166	4.77197e-06	ENSG00000134757	desmoglein 3 [Source:HGNC Symbol;Acc:HGNC:3050]
COX4I1	0.416131	9.17645	4.77538e-06	ENSG00000131143	cytochrome c oxidase subunit 4I1 [Source:HGNC Symbol;Acc:HGNC:2265]
HSPA4	-0.446069	3.90326	5.08707e-06	ENSG00000170606	heat shock protein family A (Hsp70) member 4 [Source:HGNC Symbol;Acc:HGNC:5237]
MT-ATP6	0.868769	7.09906	5.63113e-06	ENSG00000198899	mitochondrially encoded ATP synthase membrane subunit 6 [Source:HGNC Symbol;Acc:HGNC:7414]
GSTO1	-0.310076	6.14791	5.77367e-06	ENSG00000148834	glutathione S-transferase omega 1 [Source:HGNC Symbol;Acc:HGNC:13312]
RIT2	1.26205	-1.16644	6.22488e-06	ENSG00000152214	Ras like without CAAX 2 [Source:HGNC Symbol;Acc:HGNC:10017]
TET2	0.456847	5.84976	6.22488e-06	ENSG00000168769	tet methylcytosine dioxygenase 2 [Source:HGNC Symbol;Acc:HGNC:25941]
APOD	2.58229	-0.374819	6.58708e-06	ENSG00000189058	apolipoprotein D [Source:HGNC Symbol;Acc:HGNC:612]
SPPL2B	0.757058	1.45068	6.72045e-06	ENSG00000005206	signal peptide peptidase like 2B [Source:HGNC Symbol;Acc:HGNC:30627]
DDRGK1	-0.599721	5.5419	6.95466e-06	ENSG00000198171	DDRGK domain containing 1 [Source:HGNC Symbol;Acc:HGNC:16110]
NEDD4	0.52634	3.64692	8.526e-06	ENSG00000069869	NEDD4 E3 ubiquitin protein ligase [Source:HGNC Symbol;Acc:HGNC:7727]
PRDX5	0.872992	6.48183	9.48478e-06	ENSG00000126432	peroxiredoxin 5 [Source:HGNC Symbol;Acc:HGNC:9355]
RPS15	1.30773	10.3588	9.70838e-06	ENSG00000115268	ribosomal protein S15 [Source:HGNC Symbol;Acc:HGNC:10388]
EPHX2	0.779195	3.02195	1.02432e-05	ENSG00000120915	epoxide hydrolase 2 [Source:HGNC Symbol;Acc:HGNC:3402]
HMGB1	0.342587	7.51987	1.06729e-05	ENSG00000189403	high mobility group box 1 [Source:HGNC Symbol;Acc:HGNC:4983]
PSMB9	0.536391	6.41969	1.12022e-05	ENSG00000240065	proteasome 20S subunit beta 9 [Source:HGNC Symbol;Acc:HGNC:9546]
SOX2-OT	0.601481	2.02224	1.16818e-05	ENSG00000242808	SOX2 overlapping transcript [Source:HGNC Symbol;Acc:HGNC:20209]
CACNA1C	1.51777	-1.13212	1.296e-05	ENSG00000151067	calcium voltage-gated channel subunit alpha1 C [Source:HGNC Symbol;Acc:HGNC:1390]
STX6	-0.446397	4.05184	1.51415e-05	ENSG00000135823	syntaxin 6 [Source:HGNC Symbol;Acc:HGNC:11441]
MFN2	-0.517529	6.21693	1.51578e-05	ENSG00000116688	mitofusin 2 [Source:HGNC Symbol;Acc:HGNC:16877]
HACE1	0.810349	1.75603	1.53667e-05	ENSG00000085382	HECT domain and ankyrin repeat containing E3 ubiquitin protein ligase 1 [Source:HGNC Symbol;Acc:HGNC:21033]
MPO	-1.34142	3.48322	1.61072e-05	ENSG00000005381	myeloperoxidase [Source:HGNC Symbol;Acc:HGNC:7218]
CYBB	-0.347865	6.07916	1.78231e-05	ENSG00000165168	cytochrome b-245 beta chain [Source:HGNC Symbol;Acc:HGNC:2578]
ADH5	-0.506661	4.82637	1.82877e-05	ENSG00000197894	alcohol dehydrogenase 5 (class III), chi polypeptide [Source:HGNC Symbol;Acc:HGNC:253]
LAMP2	0.545869	6.47757	1.93534e-05	ENSG00000005893	lysosomal associated membrane protein 2 [Source:HGNC Symbol;Acc:HGNC:6501]
DYRK1A	-0.354966	5.01339	2.00935e-05	ENSG00000157540	dual specificity tyrosine phosphorylation regulated kinase 1A [Source:HGNC Symbol;Acc:HGNC:3091]
DLG2	0.576005	1.81519	2.28856e-05	ENSG00000150672	discs large MAGUK scaffold protein 2 [Source:HGNC Symbol;Acc:HGNC:2901]
ATG5	-0.545109	4.4982	2.39814e-05	ENSG00000057663	autophagy related 5 [Source:HGNC Symbol;Acc:HGNC:589]
UGCG	-0.616228	2.51816	2.42833e-05	ENSG00000148154	UDP-glucose ceramide glucosyltransferase [Source:HGNC Symbol;Acc:HGNC:12524]
HMOX2	0.533729	6.1571	2.48582e-05	ENSG00000103415	heme oxygenase 2 [Source:HGNC Symbol;Acc:HGNC:5014]
SUMO4	1.287	-0.866685	2.67048e-05	ENSG00000177688	small ubiquitin like modifier 4 [Source:HGNC Symbol;Acc:HGNC:21181]
STUB1	0.88449	4.97048	2.726e-05	ENSG00000103266	STIP1 homology and U-box containing protein 1 [Source:HGNC Symbol;Acc:HGNC:11427]
RAC1	0.403354	8.31086	2.74779e-05	ENSG00000136238	Rac family small GTPase 1 [Source:HGNC Symbol;Acc:HGNC:9801]
USP25	-0.452225	5.00234	2.9473e-05	ENSG00000155313	ubiquitin specific peptidase 25 [Source:HGNC Symbol;Acc:HGNC:12624]
MLKL	-0.379924	5.98648	2.96055e-05	ENSG00000168404	mixed lineage kinase domain like pseudokinase [Source:HGNC Symbol;Acc:HGNC:26617]
ITGA7	0.580063	1.87981	3.01388e-05	ENSG00000135424	integrin subunit alpha 7 [Source:HGNC Symbol;Acc:HGNC:6143]
GBA2	0.482289	3.65269	3.02736e-05	ENSG00000070610	glucosylceramidase beta 2 [Source:HGNC Symbol;Acc:HGNC:18986]
HCRT	1.39597	-1.07313	3.08158e-05	ENSG00000161610	hypocretin neuropeptide precursor [Source:HGNC Symbol;Acc:HGNC:4847]
APOA1	1.70282	-1.05153	3.13437e-05	ENSG00000118137	apolipoprotein A1 [Source:HGNC Symbol;Acc:HGNC:600]
CCR2	-0.483206	4.85143	3.50721e-05	ENSG00000121807	C-C motif chemokine receptor 2 [Source:HGNC Symbol;Acc:HGNC:1603]
BDNF	-1.90026	-1.26095	3.58925e-05	ENSG00000176697	brain derived neurotrophic factor [Source:HGNC Symbol;Acc:HGNC:1033]
HMGCR	-0.467569	5.84858	3.71696e-05	ENSG00000113161	3-hydroxy-3-methylglutaryl-CoA reductase [Source:HGNC Symbol;Acc:HGNC:5006]
NSF	0.527052	4.2732	3.91132e-05	ENSG00000073969	N-ethylmaleimide sensitive factor, vesicle fusing ATPase [Source:HGNC Symbol;Acc:HGNC:8016]
AKT1	-0.391612	6.77772	3.95495e-05	ENSG00000142208	AKT serine/threonine kinase 1 [Source:HGNC Symbol;Acc:HGNC:391]
BCL2L1	-0.736723	8.20438	4.2292e-05	ENSG00000171552	BCL2 like 1 [Source:HGNC Symbol;Acc:HGNC:992]
BACH1	-0.435569	5.34177	4.41074e-05	ENSG00000156273	BTB domain and CNC homolog 1 [Source:HGNC Symbol;Acc:HGNC:935]
PSAP	-0.412731	9.69986	4.56205e-05	ENSG00000197746	prosaposin [Source:HGNC Symbol;Acc:HGNC:9498]
VPS26A	-0.343492	4.74133	4.56977e-05	ENSG00000122958	VPS26 retromer complex component A [Source:HGNC Symbol;Acc:HGNC:12711]
KIR3DL1	1.70337	-0.574325	4.57898e-05	ENSG00000167633	killer cell immunoglobulin like receptor, three Ig domains and long cytoplasmic tail 1 [Source:HGNC Symbol;Acc:HGNC:6338]
YKT6	-0.34993	5.49819	4.60488e-05	ENSG00000106636	YKT6 v-SNARE homolog [Source:HGNC Symbol;Acc:HGNC:16959]
SERPINA1	0.481141	9.93146	4.60497e-05	ENSG00000197249	serpin family A member 1 [Source:HGNC Symbol;Acc:HGNC:8941]
HAX1	0.640222	5.65565	4.71355e-05	ENSG00000143575	HCLS1 associated protein X-1 [Source:HGNC Symbol;Acc:HGNC:16915]
MKRN2	0.438584	3.86071	5.12072e-05	ENSG00000075975	makorin ring finger protein 2 [Source:HGNC Symbol;Acc:HGNC:7113]
GLRX	0.592571	6.53362	5.34655e-05	ENSG00000173221	glutaredoxin [Source:HGNC Symbol;Acc:HGNC:4330]
SNCA	-0.643134	11.7108	5.65907e-05	ENSG00000145335	synuclein alpha [Source:HGNC Symbol;Acc:HGNC:11138]
PGLYRP2	1.32263	0.444511	5.75584e-05	ENSG00000161031	peptidoglycan recognition protein 2 [Source:HGNC Symbol;Acc:HGNC:30013]
NRGN	-0.672452	6.03317	5.84641e-05	ENSG00000154146	neurogranin [Source:HGNC Symbol;Acc:HGNC:8000]
PAK6	1.79165	-1.11372	6.05785e-05	ENSG00000137843	p21 (RAC1) activated kinase 6 [Source:HGNC Symbol;Acc:HGNC:16061]
SIRT3	0.704268	2.73897	6.57276e-05	ENSG00000142082	sirtuin 3 [Source:HGNC Symbol;Acc:HGNC:14931]
CD8A	-0.607971	7.52666	6.71837e-05	ENSG00000153563	CD8 subunit alpha [Source:HGNC Symbol;Acc:HGNC:1706]
S100A8	-0.413077	12.5945	6.77784e-05	ENSG00000143546	S100 calcium binding protein A8 [Source:HGNC Symbol;Acc:HGNC:10498]
PRRG4	-0.467486	3.43825	7.16526e-05	ENSG00000135378	proline rich and Gla domain 4 [Source:HGNC Symbol;Acc:HGNC:30799]
DNMT1	0.416452	5.85806	7.23666e-05	ENSG00000130816	DNA methyltransferase 1 [Source:HGNC Symbol;Acc:HGNC:2976]
FADD	-0.395399	3.39458	7.80321e-05	ENSG00000168040	Fas associated via death domain [Source:HGNC Symbol;Acc:HGNC:3573]
HSPA5	0.383773	7.63776	7.91177e-05	ENSG00000044574	heat shock protein family A (Hsp70) member 5 [Source:HGNC Symbol;Acc:HGNC:5238]
APEX1	0.709641	4.62325	7.98829e-05	ENSG00000100823	apurinic/apyrimidinic endodeoxyribonuclease 1 [Source:HGNC Symbol;Acc:HGNC:587]
HS1BP3	-0.430915	3.40071	8.49883e-05	ENSG00000118960	HCLS1 binding protein 3 [Source:HGNC Symbol;Acc:HGNC:24979]
CDK5	0.812818	1.43332	8.58147e-05	ENSG00000164885	cyclin dependent kinase 5 [Source:HGNC Symbol;Acc:HGNC:1774]
ATP5F1A	-0.314257	8.42784	8.66161e-05	ENSG00000152234	ATP synthase F1 subunit alpha [Source:HGNC Symbol;Acc:HGNC:823]
BECN1	0.391489	5.75143	9.20422e-05	ENSG00000126581	beclin 1 [Source:HGNC Symbol;Acc:HGNC:1034]
CNKSR3	0.629681	1.20967	9.5046e-05	ENSG00000153721	CNKSR family member 3 [Source:HGNC Symbol;Acc:HGNC:23034]
SYN3	0.861047	-0.447888	9.60321e-05	ENSG00000185666	synapsin III [Source:HGNC Symbol;Acc:HGNC:11496]
CASP3	-0.574994	5.35863	0.000104158	ENSG00000164305	caspase 3 [Source:HGNC Symbol;Acc:HGNC:1504]
SRF	-0.453347	3.60412	0.000107647	ENSG00000112658	serum response factor [Source:HGNC Symbol;Acc:HGNC:11291]
UBQLN1	0.491835	4.94971	0.000107719	ENSG00000135018	ubiquilin 1 [Source:HGNC Symbol;Acc:HGNC:12508]
SMPD1	-0.456846	4.86598	0.000108359	ENSG00000166311	sphingomyelin phosphodiesterase 1 [Source:HGNC Symbol;Acc:HGNC:11120]
PSMC1	0.383791	5.63019	0.000113077	ENSG00000100764	proteasome 26S subunit, ATPase 1 [Source:HGNC Symbol;Acc:HGNC:9547]
ZNF646	-0.460239	3.15821	0.000114679	ENSG00000167395	zinc finger protein 646 [Source:HGNC Symbol;Acc:HGNC:29004]
PIN1	0.783137	5.08931	0.000116185	ENSG00000127445	peptidylprolyl cis/trans isomerase, NIMA-interacting 1 [Source:HGNC Symbol;Acc:HGNC:8988]
FBXO7	-0.543517	9.00434	0.000117107	ENSG00000100225	F-box protein 7 [Source:HGNC Symbol;Acc:HGNC:13586]
RAB32	-0.430622	4.72384	0.000127731	ENSG00000118508	RAB32, member RAS oncogene family [Source:HGNC Symbol;Acc:HGNC:9772]
CR1	-0.435553	6.34091	0.000128519	ENSG00000203710	complement C3b/C4b receptor 1 (Knops blood group) [Source:HGNC Symbol;Acc:HGNC:2334]
IL1B	0.44897	3.04196	0.00013296	ENSG00000125538	interleukin 1 beta [Source:HGNC Symbol;Acc:HGNC:5992]
MAPT-AS1	1.03783	-0.864248	0.00013389	ENSG00000264589	MAPT antisense RNA 1 [Source:HGNC Symbol;Acc:HGNC:43738]
ATG16L1	0.595296	2.32221	0.000138282	ENSG00000085978	autophagy related 16 like 1 [Source:HGNC Symbol;Acc:HGNC:21498]
HSPB1	1.04727	5.21063	0.000138462	ENSG00000106211	heat shock protein family B (small) member 1 [Source:HGNC Symbol;Acc:HGNC:5246]
NADSYN1	0.39448	4.07991	0.000140151	ENSG00000172890	NAD synthetase 1 [Source:HGNC Symbol;Acc:HGNC:29832]
KCNA3	-0.409552	4.84117	0.000146467	ENSG00000177272	potassium voltage-gated channel subfamily A member 3 [Source:HGNC Symbol;Acc:HGNC:6221]
UQCRC1	0.801413	6.7523	0.000146954	ENSG00000010256	ubiquinol-cytochrome c reductase core protein 1 [Source:HGNC Symbol;Acc:HGNC:12585]
RAB8A	0.398	4.59278	0.000148431	ENSG00000167461	RAB8A, member RAS oncogene family [Source:HGNC Symbol;Acc:HGNC:7007]
MT-ND5	0.61686	6.63734	0.000151108	ENSG00000198786	mitochondrially encoded NADH:ubiquinone oxidoreductase core subunit 5 [Source:HGNC Symbol;Acc:HGNC:7461]
ADORA2A	-0.521637	5.53168	0.000156006	ENSG00000128271	adenosine A2a receptor [Source:HGNC Symbol;Acc:HGNC:263]
ACMSD	1.32724	-1.26153	0.000168944	ENSG00000153086	aminocarboxymuconate semialdehyde decarboxylase [Source:HGNC Symbol;Acc:HGNC:19288]
FAF1	-0.461366	2.39869	0.000185337	ENSG00000185104	Fas associated factor 1 [Source:HGNC Symbol;Acc:HGNC:3578]
PHACTR2	-0.46178	4.3564	0.000234039	ENSG00000112419	phosphatase and actin regulator 2 [Source:HGNC Symbol;Acc:HGNC:20956]
IGF1	1.03131	-0.84774	0.000238748	ENSG00000017427	insulin like growth factor 1 [Source:HGNC Symbol;Acc:HGNC:5464]
ADIPOQ	1.33781	-1.38815	0.000241424	ENSG00000181092	adiponectin, C1Q and collagen domain containing [Source:HGNC Symbol;Acc:HGNC:13633]
ATP10B	0.840774	0.208063	0.000244128	ENSG00000118322	ATPase phospholipid transporting 10B (putative) [Source:HGNC Symbol;Acc:HGNC:13543]
FMR1	-0.466493	6.10793	0.000249834	ENSG00000102081	fragile X messenger ribonucleoprotein 1 [Source:HGNC Symbol;Acc:HGNC:3775]
NPTX1	-1.58679	-0.658333	0.000257693	ENSG00000171246	neuronal pentraxin 1 [Source:HGNC Symbol;Acc:HGNC:7952]
BAX	0.495196	2.95134	0.000277753	ENSG00000087088	BCL2 associated X, apoptosis regulator [Source:HGNC Symbol;Acc:HGNC:959]
LHFPL2	-0.605757	2.35984	0.00028704	ENSG00000145685	LHFPL tetraspan subfamily member 2 [Source:HGNC Symbol;Acc:HGNC:6588]
BAG5	-0.344365	3.88864	0.000291489	ENSG00000166170	BAG cochaperone 5 [Source:HGNC Symbol;Acc:HGNC:941]
QSER1	-0.565798	1.91959	0.000303975	ENSG00000060749	glutamine and serine rich 1 [Source:HGNC Symbol;Acc:HGNC:26154]
NQO2	0.44578	4.92608	0.000341945	ENSG00000124588	N-ribosyldihydronicotinamide:quinone dehydrogenase 2 [Source:HGNC Symbol;Acc:HGNC:7856]
CTC1	0.412461	4.64494	0.000344442	ENSG00000178971	CST telomere replication complex component 1 [Source:HGNC Symbol;Acc:HGNC:26169]
SIAH1	0.415295	3.17292	0.000346667	ENSG00000196470	siah E3 ubiquitin protein ligase 1 [Source:HGNC Symbol;Acc:HGNC:10857]
VCAM1	-1.70017	-1.04727	0.000348484	ENSG00000162692	vascular cell adhesion molecule 1 [Source:HGNC Symbol;Acc:HGNC:12663]
GSTM1	1.22122	1.33887	0.000369417	ENSG00000134184	glutathione S-transferase mu 1 [Source:HGNC Symbol;Acc:HGNC:4632]
MIR425	1.15539	-1.80296	0.000371301	ENSG00000199032	microRNA 425 [Source:HGNC Symbol;Acc:HGNC:31882]
WASF2	-0.405969	7.0512	0.000409288	ENSG00000158195	WASP family member 2 [Source:HGNC Symbol;Acc:HGNC:12733]
ZNF746	0.396123	4.92916	0.000426367	ENSG00000181220	zinc finger protein 746 [Source:HGNC Symbol;Acc:HGNC:21948]
GDF15	1.29646	-1.08661	0.000449325	ENSG00000130513	growth differentiation factor 15 [Source:HGNC Symbol;Acc:HGNC:30142]
CD163	0.452907	5.3215	0.00047198	ENSG00000177575	CD163 molecule [Source:HGNC Symbol;Acc:HGNC:1631]
SESN2	-0.47053	1.37116	0.000488441	ENSG00000130766	sestrin 2 [Source:HGNC Symbol;Acc:HGNC:20746]
WFDC2	1.32142	-1.77352	0.000525702	ENSG00000101443	WAP four-disulfide core domain 2 [Source:HGNC Symbol;Acc:HGNC:15939]
NFKB1	-0.327732	6.88706	0.000534133	ENSG00000109320	nuclear factor kappa B subunit 1 [Source:HGNC Symbol;Acc:HGNC:7794]
GATA2	-0.479418	4.25007	0.000544274	ENSG00000179348	GATA binding protein 2 [Source:HGNC Symbol;Acc:HGNC:4171]
PSMB4	-0.263904	6.79099	0.00054884	ENSG00000159377	proteasome 20S subunit beta 4 [Source:HGNC Symbol;Acc:HGNC:9541]
RAB39B	-0.406899	1.66047	0.00055155	ENSG00000155961	RAB39B, member RAS oncogene family [Source:HGNC Symbol;Acc:HGNC:16499]
ARHGEF7	-0.407061	4.95093	0.000562147	ENSG00000102606	Rho guanine nucleotide exchange factor 7 [Source:HGNC Symbol;Acc:HGNC:15607]
CSNK2B	0.714989	2.4154	0.000598935	ENSG00000204435	casein kinase 2 beta [Source:HGNC Symbol;Acc:HGNC:2460]
NEK1	0.486491	4.24345	0.000613773	ENSG00000137601	NIMA related kinase 1 [Source:HGNC Symbol;Acc:HGNC:7744]
PDHA1	0.447996	4.97771	0.000616922	ENSG00000131828	pyruvate dehydrogenase E1 subunit alpha 1 [Source:HGNC Symbol;Acc:HGNC:8806]
ABCA7	0.415094	7.15636	0.000644588	ENSG00000064687	ATP binding cassette subfamily A member 7 [Source:HGNC Symbol;Acc:HGNC:37]
DLG4	0.822746	1.03177	0.000653342	ENSG00000132535	discs large MAGUK scaffold protein 4 [Source:HGNC Symbol;Acc:HGNC:2903]
NEDD8	0.316328	7.21008	0.000657712	ENSG00000129559	NEDD8 ubiquitin like modifier [Source:HGNC Symbol;Acc:HGNC:7732]
ATF4	0.243043	6.42827	0.000728959	ENSG00000128272	activating transcription factor 4 [Source:HGNC Symbol;Acc:HGNC:786]
P2RY6	0.383445	3.50496	0.000815035	ENSG00000171631	pyrimidinergic receptor P2Y6 [Source:HGNC Symbol;Acc:HGNC:8543]
VCP	-0.254558	8.09245	0.000826345	ENSG00000165280	valosin containing protein [Source:HGNC Symbol;Acc:HGNC:12666]
CD33	-0.433711	4.86227	0.000887604	ENSG00000105383	CD33 molecule [Source:HGNC Symbol;Acc:HGNC:1659]
AQP1	-0.961358	1.15972	0.000917519	ENSG00000240583	aquaporin 1 (Colton blood group) [Source:HGNC Symbol;Acc:HGNC:633]
PAQR7	-0.436228	3.39498	0.000945236	ENSG00000182749	progestin and adipoQ receptor family member 7 [Source:HGNC Symbol;Acc:HGNC:23146]
PRDX3	0.487088	3.80708	0.00105839	ENSG00000165672	peroxiredoxin 3 [Source:HGNC Symbol;Acc:HGNC:9354]
SNCG	1.22268	-1.71057	0.00113276	ENSG00000173267	synuclein gamma [Source:HGNC Symbol;Acc:HGNC:11141]
ATP13A2	0.651889	1.79215	0.00121523	ENSG00000159363	ATPase cation transporting 13A2 [Source:HGNC Symbol;Acc:HGNC:30213]
A2M	0.649632	1.99327	0.00128378	ENSG00000175899	alpha-2-macroglobulin [Source:HGNC Symbol;Acc:HGNC:7]
MIR150	1.10399	-1.80679	0.00128378	ENSG00000207782	microRNA 150 [Source:HGNC Symbol;Acc:HGNC:31537]
TOMM20	-0.261831	4.4813	0.00131506	ENSG00000173726	translocase of outer mitochondrial membrane 20 [Source:HGNC Symbol;Acc:HGNC:20947]
MTR	0.360861	5.13531	0.00137438	ENSG00000116984	5-methyltetrahydrofolate-homocysteine methyltransferase [Source:HGNC Symbol;Acc:HGNC:7468]
NDUFA1	-0.261959	6.38283	0.00152031	ENSG00000125356	NADH:ubiquinone oxidoreductase subunit A1 [Source:HGNC Symbol;Acc:HGNC:7683]
MTFP1	0.558144	1.94652	0.00158641	ENSG00000242114	mitochondrial fission process 1 [Source:HGNC Symbol;Acc:HGNC:26945]
WWOX	0.412554	4.81199	0.00161051	ENSG00000186153	WW domain containing oxidoreductase [Source:HGNC Symbol;Acc:HGNC:12799]
TWNK	-0.548377	2.69636	0.00170528	ENSG00000107815	twinkle mtDNA helicase [Source:HGNC Symbol;Acc:HGNC:1160]
TLR10	0.406262	5.06551	0.00171826	ENSG00000174123	toll like receptor 10 [Source:HGNC Symbol;Acc:HGNC:15634]
SREBF2	-0.421467	5.01679	0.00171982	ENSG00000198911	sterol regulatory element binding transcription factor 2 [Source:HGNC Symbol;Acc:HGNC:11290]
RAB35	-0.296422	4.36451	0.00173071	ENSG00000111737	RAB35, member RAS oncogene family [Source:HGNC Symbol;Acc:HGNC:9774]
SLC18A2	-0.733035	0.704956	0.00199113	ENSG00000165646	solute carrier family 18 member A2 [Source:HGNC Symbol;Acc:HGNC:10935]
HSP90AA1	0.271915	6.62457	0.00199575	ENSG00000080824	heat shock protein 90 alpha family class A member 1 [Source:HGNC Symbol;Acc:HGNC:5253]
CYP2D6	1.01635	-1.25528	0.00202305	ENSG00000100197	cytochrome P450 family 2 subfamily D member 6 (gene/pseudogene) [Source:HGNC Symbol;Acc:HGNC:2625]
GAD1	-1.45116	-1.49821	0.00205878	ENSG00000128683	glutamate decarboxylase 1 [Source:HGNC Symbol;Acc:HGNC:4092]
PRNP	0.365059	5.44694	0.00223479	ENSG00000171867	prion protein (Kanno blood group) [Source:HGNC Symbol;Acc:HGNC:9449]
TRIB3	-0.737092	4.2557	0.00232957	ENSG00000101255	tribbles pseudokinase 3 [Source:HGNC Symbol;Acc:HGNC:16228]
NAT1	0.621917	1.90071	0.00241061	ENSG00000171428	N-acetyltransferase 1 [Source:HGNC Symbol;Acc:HGNC:7645]
UCHL1	1.25983	-1.73133	0.00261811	ENSG00000154277	ubiquitin C-terminal hydrolase L1 [Source:HGNC Symbol;Acc:HGNC:12513]
ABCA1	0.480995	3.02377	0.00283592	ENSG00000165029	ATP binding cassette subfamily A member 1 [Source:HGNC Symbol;Acc:HGNC:29]
EIF4G1	-0.232726	6.37589	0.00286527	ENSG00000114867	eukaryotic translation initiation factor 4 gamma 1 [Source:HGNC Symbol;Acc:HGNC:3296]
CSF1R	0.366046	4.88501	0.00300204	ENSG00000182578	colony stimulating factor 1 receptor [Source:HGNC Symbol;Acc:HGNC:2433]
EP300	0.235062	5.26775	0.00314229	ENSG00000100393	E1A binding protein p300 [Source:HGNC Symbol;Acc:HGNC:3373]
ADNP	-0.320423	5.73335	0.00338838	ENSG00000101126	activity dependent neuroprotector homeobox [Source:HGNC Symbol;Acc:HGNC:15766]
MEF2D	0.297071	3.87044	0.0035078	ENSG00000116604	myocyte enhancer factor 2D [Source:HGNC Symbol;Acc:HGNC:6997]
SLC25A46	-0.373497	2.99772	0.00356698	ENSG00000164209	solute carrier family 25 member 46 [Source:HGNC Symbol;Acc:HGNC:25198]
CD200	0.723548	2.00077	0.00359843	ENSG00000091972	CD200 molecule [Source:HGNC Symbol;Acc:HGNC:7203]
CCL5	0.37258	8.75144	0.00374533	ENSG00000271503	C-C motif chemokine ligand 5 [Source:HGNC Symbol;Acc:HGNC:10632]
WBP1L	-0.254856	4.69748	0.00382235	ENSG00000166272	WW domain binding protein 1 like [Source:HGNC Symbol;Acc:HGNC:23510]
DNAJB6	0.235516	6.14959	0.00392432	ENSG00000105993	DnaJ heat shock protein family (Hsp40) member B6 [Source:HGNC Symbol;Acc:HGNC:14888]
OGG1	-0.288812	3.63574	0.00400867	ENSG00000114026	8-oxoguanine DNA glycosylase [Source:HGNC Symbol;Acc:HGNC:8125]
SNAP23	-0.251219	5.86917	0.0040991	ENSG00000092531	synaptosome associated protein 23 [Source:HGNC Symbol;Acc:HGNC:11131]
COQ7	0.392791	2.24297	0.00415725	ENSG00000167186	coenzyme Q7, hydroxylase [Source:HGNC Symbol;Acc:HGNC:2244]
ATXN2	0.342914	4.2464	0.00418576	ENSG00000204842	ataxin 2 [Source:HGNC Symbol;Acc:HGNC:10555]
CHMP2B	0.310792	5.10351	0.00454187	ENSG00000083937	charged multivesicular body protein 2B [Source:HGNC Symbol;Acc:HGNC:24537]
CHCHD10	-0.397915	3.23841	0.00468089	ENSG00000250479	coiled-coil-helix-coiled-coil-helix domain containing 10 [Source:HGNC Symbol;Acc:HGNC:15559]
DNMT3A	-0.287523	4.92232	0.00471468	ENSG00000119772	DNA methyltransferase 3 alpha [Source:HGNC Symbol;Acc:HGNC:2978]
SIPA1L1	0.256808	5.14094	0.0048357	ENSG00000197555	signal induced proliferation associated 1 like 1 [Source:HGNC Symbol;Acc:HGNC:20284]
SYT11	-0.351096	2.54615	0.00504885	ENSG00000132718	synaptotagmin 11 [Source:HGNC Symbol;Acc:HGNC:19239]
VDAC3	0.31883	4.30318	0.00505714	ENSG00000078668	voltage dependent anion channel 3 [Source:HGNC Symbol;Acc:HGNC:12674]
MIR17HG	0.447675	2.96726	0.00524674	ENSG00000215417	miR-17-92a-1 cluster host gene [Source:HGNC Symbol;Acc:HGNC:23564]
GAK	0.223633	6.18946	0.00584881	ENSG00000178950	cyclin G associated kinase [Source:HGNC Symbol;Acc:HGNC:4113]
PER1	-0.451415	3.34596	0.00585085	ENSG00000179094	period circadian regulator 1 [Source:HGNC Symbol;Acc:HGNC:8845]
ARSA	0.288727	4.57681	0.00589701	ENSG00000100299	arylsulfatase A [Source:HGNC Symbol;Acc:HGNC:713]
IL16	0.149496	7.48796	0.00596861	ENSG00000172349	interleukin 16 [Source:HGNC Symbol;Acc:HGNC:5980]
YWHAH	0.258253	5.89301	0.0060093	ENSG00000128245	tyrosine 3-monooxygenase/tryptophan 5-monooxygenase activation protein eta [Source:HGNC Symbol;Acc:HGNC:12853]
S100A10	0.286254	6.26905	0.00615684	ENSG00000197747	S100 calcium binding protein A10 [Source:HGNC Symbol;Acc:HGNC:10487]
SLC22A5	0.500435	1.42781	0.00630338	ENSG00000197375	solute carrier family 22 member 5 [Source:HGNC Symbol;Acc:HGNC:10969]
WNT3	1.30926	-0.68601	0.00643436	ENSG00000108379	Wnt family member 3 [Source:HGNC Symbol;Acc:HGNC:12782]
GSTP1	0.4003	6.53046	0.00651587	ENSG00000084207	glutathione S-transferase pi 1 [Source:HGNC Symbol;Acc:HGNC:4638]
ATF6	-0.231896	6.6572	0.00662131	ENSG00000118217	activating transcription factor 6 [Source:HGNC Symbol;Acc:HGNC:791]
BRAF	0.234614	5.47109	0.00671743	ENSG00000157764	B-Raf proto-oncogene, serine/threonine kinase [Source:HGNC Symbol;Acc:HGNC:1097]
NMD3	0.424189	2.18553	0.00679894	ENSG00000169251	NMD3 ribosome export adaptor [Source:HGNC Symbol;Acc:HGNC:24250]
MAOB	0.971787	-1.16134	0.00713536	ENSG00000069535	monoamine oxidase B [Source:HGNC Symbol;Acc:HGNC:6834]
STAP1	0.576145	1.33694	0.00737535	ENSG00000035720	signal transducing adaptor family member 1 [Source:HGNC Symbol;Acc:HGNC:24133]
TMEM230	0.374768	6.45199	0.00755181	ENSG00000089063	transmembrane protein 230 [Source:HGNC Symbol;Acc:HGNC:15876]
STIM1	0.297459	4.66066	0.00772767	ENSG00000167323	stromal interaction molecule 1 [Source:HGNC Symbol;Acc:HGNC:11386]
IL6	0.698842	-0.293226	0.00778861	ENSG00000136244	interleukin 6 [Source:HGNC Symbol;Acc:HGNC:6018]
RAB5A	-0.273277	4.63477	0.00842628	ENSG00000144566	RAB5A, member RAS oncogene family [Source:HGNC Symbol;Acc:HGNC:9783]
CASK	-0.378273	5.22873	0.00849071	ENSG00000147044	calcium/calmodulin dependent serine protein kinase [Source:HGNC Symbol;Acc:HGNC:1497]
SCARB2	-0.294907	4.75711	0.00869027	ENSG00000138760	scavenger receptor class B member 2 [Source:HGNC Symbol;Acc:HGNC:1665]
VDAC1	0.334016	4.12133	0.00896013	ENSG00000213585	voltage dependent anion channel 1 [Source:HGNC Symbol;Acc:HGNC:12669]
RHOT2	-0.260316	6.16475	0.00913948	ENSG00000140983	ras homolog family member T2 [Source:HGNC Symbol;Acc:HGNC:21169]
BCL2	-0.358456	5.55908	0.00922498	ENSG00000171791	BCL2 apoptosis regulator [Source:HGNC Symbol;Acc:HGNC:990]
F2	1.08363	-1.73078	0.00941294	ENSG00000180210	coagulation factor II, thrombin [Source:HGNC Symbol;Acc:HGNC:3535]
NOS2	-0.716102	-1.76679	0.0100449	ENSG00000007171	nitric oxide synthase 2 [Source:HGNC Symbol;Acc:HGNC:7873]
RGMA	0.589736	-0.474948	0.0100763	ENSG00000182175	repulsive guidance molecule BMP co-receptor a [Source:HGNC Symbol;Acc:HGNC:30308]
CYP1A2	0.548971	0.425667	0.0102901	ENSG00000140505	cytochrome P450 family 1 subfamily A member 2 [Source:HGNC Symbol;Acc:HGNC:2596]
COMT	0.559287	4.84649	0.0110108	ENSG00000093010	catechol-O-methyltransferase [Source:HGNC Symbol;Acc:HGNC:2228]
TRIM17	0.983563	-0.830236	0.0110801	ENSG00000162931	tripartite motif containing 17 [Source:HGNC Symbol;Acc:HGNC:13430]
NSFL1C	0.289504	5.08083	0.0113015	ENSG00000088833	NSFL1 cofactor [Source:HGNC Symbol;Acc:HGNC:15912]
FOXO1	-0.286069	3.39795	0.011422	ENSG00000150907	forkhead box O1 [Source:HGNC Symbol;Acc:HGNC:3819]
SUMO3	-0.223431	5.52434	0.0116646	ENSG00000184900	small ubiquitin like modifier 3 [Source:HGNC Symbol;Acc:HGNC:11124]
SNHG12	0.409523	3.14311	0.0120094	ENSG00000197989	small nucleolar RNA host gene 12 [Source:HGNC Symbol;Acc:HGNC:30062]
TRPM2	-0.387955	4.20933	0.0121591	ENSG00000142185	transient receptor potential cation channel subfamily M member 2 [Source:HGNC Symbol;Acc:HGNC:12339]
PLXNA4	-0.61498	0.596029	0.0122116	ENSG00000221866	plexin A4 [Source:HGNC Symbol;Acc:HGNC:9102]
CLDN5	0.491218	4.60118	0.0130376	ENSG00000184113	claudin 5 [Source:HGNC Symbol;Acc:HGNC:2047]
PPARG	0.488932	0.542774	0.0133372	ENSG00000132170	peroxisome proliferator activated receptor gamma [Source:HGNC Symbol;Acc:HGNC:9236]
ASCL1	-0.738026	-1.82566	0.0134872	ENSG00000139352	achaete-scute family bHLH transcription factor 1 [Source:HGNC Symbol;Acc:HGNC:738]
NDFIP1	-0.243126	4.13428	0.0136271	ENSG00000131507	Nedd4 family interacting protein 1 [Source:HGNC Symbol;Acc:HGNC:17592]
CXCR4	-0.203163	6.93793	0.0140335	ENSG00000121966	C-X-C motif chemokine receptor 4 [Source:HGNC Symbol;Acc:HGNC:2561]
EPHX1	0.809154	-0.422366	0.0142411	ENSG00000143819	epoxide hydrolase 1 [Source:HGNC Symbol;Acc:HGNC:3401]
ATXN3	-0.284091	4.85239	0.0145249	ENSG00000066427	ataxin 3 [Source:HGNC Symbol;Acc:HGNC:7106]
NDUFV1	-0.21082	7.05076	0.0146536	ENSG00000167792	NADH:ubiquinone oxidoreductase core subunit V1 [Source:HGNC Symbol;Acc:HGNC:7716]
ABCB1	-0.434859	3.12786	0.0147806	ENSG00000085563	ATP binding cassette subfamily B member 1 [Source:HGNC Symbol;Acc:HGNC:40]
HLA-DQA1	0.857116	3.98889	0.0156973	ENSG00000196735	major histocompatibility complex, class II, DQ alpha 1 [Source:HGNC Symbol;Acc:HGNC:4942]
CDKN2A	0.703672	0.236162	0.0157114	ENSG00000147889	cyclin dependent kinase inhibitor 2A [Source:HGNC Symbol;Acc:HGNC:1787]
TP53	-0.274332	5.22166	0.0157454	ENSG00000141510	tumor protein p53 [Source:HGNC Symbol;Acc:HGNC:11998]
PAWR	0.432123	0.836395	0.0159045	ENSG00000177425	pro-apoptotic WT1 regulator [Source:HGNC Symbol;Acc:HGNC:8614]
DHCR7	0.729955	1.53739	0.0162207	ENSG00000172893	7-dehydrocholesterol reductase [Source:HGNC Symbol;Acc:HGNC:2860]
TNFRSF9	0.376305	1.15347	0.0166569	ENSG00000049249	TNF receptor superfamily member 9 [Source:HGNC Symbol;Acc:HGNC:11924]
TNFAIP3	-0.299328	5.17833	0.0168667	ENSG00000118503	TNF alpha induced protein 3 [Source:HGNC Symbol;Acc:HGNC:11896]
PAK4	0.606894	0.687149	0.0169602	ENSG00000130669	p21 (RAC1) activated kinase 4 [Source:HGNC Symbol;Acc:HGNC:16059]
TOR1A	0.325188	4.21788	0.0170658	ENSG00000136827	torsin family 1 member A [Source:HGNC Symbol;Acc:HGNC:3098]
TOMM40	-0.305933	4.24514	0.0171822	ENSG00000130204	translocase of outer mitochondrial membrane 40 [Source:HGNC Symbol;Acc:HGNC:18001]
NCAM1	-0.405338	2.35122	0.01722	ENSG00000149294	neural cell adhesion molecule 1 [Source:HGNC Symbol;Acc:HGNC:7656]
TBP	0.350487	3.4832	0.0175731	ENSG00000112592	TATA-box binding protein [Source:HGNC Symbol;Acc:HGNC:11588]
SOD1	0.240486	6.36586	0.017619	ENSG00000142168	superoxide dismutase 1 [Source:HGNC Symbol;Acc:HGNC:11179]
DRD3	-0.883172	-1.66673	0.0179878	ENSG00000151577	dopamine receptor D3 [Source:HGNC Symbol;Acc:HGNC:3024]
PICALM	-0.26113	9.55594	0.0183767	ENSG00000073921	phosphatidylinositol binding clathrin assembly protein [Source:HGNC Symbol;Acc:HGNC:15514]
ADAM10	-0.205282	4.88716	0.0185051	ENSG00000137845	ADAM metallopeptidase domain 10 [Source:HGNC Symbol;Acc:HGNC:188]
HSPA6	0.246042	4.3085	0.0193284	ENSG00000173110	heat shock protein family A (Hsp70) member 6 [Source:HGNC Symbol;Acc:HGNC:5239]
RHOT1	0.267683	4.57216	0.0194314	ENSG00000126858	ras homolog family member T1 [Source:HGNC Symbol;Acc:HGNC:21168]
IDO1	0.416717	2.88007	0.0194422	ENSG00000131203	indoleamine 2,3-dioxygenase 1 [Source:HGNC Symbol;Acc:HGNC:6059]
SLC1A2	0.787884	-1.0135	0.019955	ENSG00000110436	solute carrier family 1 member 2 [Source:HGNC Symbol;Acc:HGNC:10940]
RAI1	-0.254394	1.95608	0.0205946	ENSG00000108557	retinoic acid induced 1 [Source:HGNC Symbol;Acc:HGNC:9834]
MCL1	-0.296502	10.5363	0.0209721	ENSG00000143384	MCL1 apoptosis regulator, BCL2 family member [Source:HGNC Symbol;Acc:HGNC:6943]
MAPK3	0.23924	5.50622	0.0210697	ENSG00000102882	mitogen-activated protein kinase 3 [Source:HGNC Symbol;Acc:HGNC:6877]
C1QBP	-0.207857	5.50659	0.0215783	ENSG00000108561	complement C1q binding protein [Source:HGNC Symbol;Acc:HGNC:1243]
LCN2	0.700556	3.20345	0.0215863	ENSG00000148346	lipocalin 2 [Source:HGNC Symbol;Acc:HGNC:6526]
BACE1-AS	0.509274	0.413147	0.0226915	ENSG00000278768	BACE1 antisense RNA [Source:HGNC Symbol;Acc:HGNC:37125]
NDUFV2	0.256769	5.26111	0.0233926	ENSG00000178127	NADH:ubiquinone oxidoreductase core subunit V2 [Source:HGNC Symbol;Acc:HGNC:7717]
NUS1	-0.281408	1.90421	0.0235726	ENSG00000153989	NUS1 dehydrodolichyl diphosphate synthase subunit [Source:HGNC Symbol;Acc:HGNC:21042]
TRAF6	-0.292467	2.6947	0.0238479	ENSG00000175104	TNF receptor associated factor 6 [Source:HGNC Symbol;Acc:HGNC:12036]
HDAC6	-0.303766	4.88665	0.0238949	ENSG00000094631	histone deacetylase 6 [Source:HGNC Symbol;Acc:HGNC:14064]
SLC25A27	0.953084	-1.3081	0.0244926	ENSG00000153291	solute carrier family 25 member 27 [Source:HGNC Symbol;Acc:HGNC:21065]
REST	-0.218509	5.87232	0.0245344	ENSG00000084093	RE1 silencing transcription factor [Source:HGNC Symbol;Acc:HGNC:9966]
MACF1	-0.208918	6.95713	0.0250751	ENSG00000127603	microtubule actin crosslinking factor 1 [Source:HGNC Symbol;Acc:HGNC:13664]
C19orf12	-0.271707	3.19049	0.0252369	ENSG00000131943	chromosome 19 open reading frame 12 [Source:HGNC Symbol;Acc:HGNC:25443]
IKZF2	-0.489692	2.02923	0.0259672	ENSG00000030419	IKAROS family zinc finger 2 [Source:HGNC Symbol;Acc:HGNC:13177]
PLA2G6	0.45542	1.37847	0.0263238	ENSG00000184381	phospholipase A2 group VI [Source:HGNC Symbol;Acc:HGNC:9039]
HOMER1	-0.597013	0.930845	0.0267602	ENSG00000152413	homer scaffold protein 1 [Source:HGNC Symbol;Acc:HGNC:17512]
PPHLN1	-0.187538	5.73985	0.0268008	ENSG00000134283	periphilin 1 [Source:HGNC Symbol;Acc:HGNC:19369]
RAB25	1.11328	-1.73666	0.0279409	ENSG00000132698	RAB25, member RAS oncogene family [Source:HGNC Symbol;Acc:HGNC:18238]
GPNMB	0.71612	-0.568018	0.0279557	ENSG00000136235	glycoprotein nmb [Source:HGNC Symbol;Acc:HGNC:4462]
MMP9	-0.353222	3.95488	0.028454	ENSG00000100985	matrix metallopeptidase 9 [Source:HGNC Symbol;Acc:HGNC:7176]
SLC41A1	-0.427609	0.725094	0.029326	ENSG00000133065	solute carrier family 41 member 1 [Source:HGNC Symbol;Acc:HGNC:19429]
MTRR	0.380706	2.90384	0.0295944	ENSG00000124275	5-methyltetrahydrofolate-homocysteine methyltransferase reductase [Source:HGNC Symbol;Acc:HGNC:7473]
GPBAR1	0.376825	4.40278	0.0301086	ENSG00000179921	G protein-coupled bile acid receptor 1 [Source:HGNC Symbol;Acc:HGNC:19680]
COL6A3	0.845683	-0.550984	0.0305705	ENSG00000163359	collagen type VI alpha 3 chain [Source:HGNC Symbol;Acc:HGNC:2213]
APOC1	0.98029	-1.44504	0.0324442	ENSG00000130208	apolipoprotein C1 [Source:HGNC Symbol;Acc:HGNC:607]
PRDX2	0.622519	6.25269	0.035417	ENSG00000167815	peroxiredoxin 2 [Source:HGNC Symbol;Acc:HGNC:9353]
TRIM41	-0.255308	4.24438	0.0355576	ENSG00000146063	tripartite motif containing 41 [Source:HGNC Symbol;Acc:HGNC:19013]
ATG7	-0.171484	5.1587	0.0361165	ENSG00000197548	autophagy related 7 [Source:HGNC Symbol;Acc:HGNC:16935]
TARDBP	0.180541	5.35966	0.0370283	ENSG00000120948	TAR DNA binding protein [Source:HGNC Symbol;Acc:HGNC:11571]
NDUFB8	0.239751	6.99988	0.0373071	ENSG00000166136	NADH:ubiquinone oxidoreductase subunit B8 [Source:HGNC Symbol;Acc:HGNC:7703]
TSPO	0.214338	7.68284	0.0381409	ENSG00000100300	translocator protein [Source:HGNC Symbol;Acc:HGNC:1158]
SNHG7	0.313524	3.96506	0.0390506	ENSG00000233016	small nucleolar RNA host gene 7 [Source:HGNC Symbol;Acc:HGNC:28254]
SIRT6	0.373094	2.74233	0.0409997	ENSG00000077463	sirtuin 6 [Source:HGNC Symbol;Acc:HGNC:14934]
AGER	0.251674	2.49616	0.041141	ENSG00000204305	advanced glycosylation end-product specific receptor [Source:HGNC Symbol;Acc:HGNC:320]
RAB29	-0.197607	4.81809	0.0414408	ENSG00000117280	RAB29, member RAS oncogene family [Source:HGNC Symbol;Acc:HGNC:9789]
DAPK1	-0.26925	4.95124	0.0417993	ENSG00000196730	death associated protein kinase 1 [Source:HGNC Symbol;Acc:HGNC:2674]
IL18	0.332044	3.3374	0.0430389	ENSG00000150782	interleukin 18 [Source:HGNC Symbol;Acc:HGNC:5986]
SEPTIN4	0.657767	1.59138	0.0443641	ENSG00000108387	septin 4 [Source:HGNC Symbol;Acc:HGNC:9165]
NFKBIA	-0.168766	7.1963	0.0452241	ENSG00000100906	NFKB inhibitor alpha [Source:HGNC Symbol;Acc:HGNC:7797]
PRRT2	0.63371	0.467576	0.0455819	ENSG00000167371	proline rich transmembrane protein 2 [Source:HGNC Symbol;Acc:HGNC:30500]
TFRC	-0.291972	4.26899	0.0458629	ENSG00000072274	transferrin receptor [Source:HGNC Symbol;Acc:HGNC:11763]
GRIN2C	0.680906	-1.27893	0.046202	ENSG00000161509	glutamate ionotropic receptor NMDA type subunit 2C [Source:HGNC Symbol;Acc:HGNC:4587]
APOE	0.754656	-1.63053	0.0472585	ENSG00000130203	apolipoprotein E [Source:HGNC Symbol;Acc:HGNC:613]
ESR2	0.456652	0.5585	0.0472856	ENSG00000140009	estrogen receptor 2 [Source:HGNC Symbol;Acc:HGNC:3468]
FKBP5	-0.222826	6.15576	0.0477526	ENSG00000096060	FKBP prolyl isomerase 5 [Source:HGNC Symbol;Acc:HGNC:3721]
NOX4	0.739461	-1.40306	0.0488044	ENSG00000086991	NADPH oxidase 4 [Source:HGNC Symbol;Acc:HGNC:7891]
HTR2A	0.733196	-1.53976	0.0496241	ENSG00000102468	5-hydroxytryptamine receptor 2A [Source:HGNC Symbol;Acc:HGNC:5293]
OPRK1	-0.569609	-1.83398	0.050444	ENSG00000082556	opioid receptor kappa 1 [Source:HGNC Symbol;Acc:HGNC:8154]
CREB1	-0.154175	4.96784	0.0513448	ENSG00000118260	cAMP responsive element binding protein 1 [Source:HGNC Symbol;Acc:HGNC:2345]
EN2	0.583458	-1.80749	0.0520573	ENSG00000164778	engrailed homeobox 2 [Source:HGNC Symbol;Acc:HGNC:3343]
GH1	0.78695	-1.78428	0.0520573	ENSG00000259384	growth hormone 1 [Source:HGNC Symbol;Acc:HGNC:4261]
HTRA2	0.223088	4.55474	0.0523324	ENSG00000115317	HtrA serine peptidase 2 [Source:HGNC Symbol;Acc:HGNC:14348]
PON1	0.466554	-1.83969	0.0556935	ENSG00000005421	paraoxonase 1 [Source:HGNC Symbol;Acc:HGNC:9204]
CNR1	-1.00967	-0.578811	0.0560195	ENSG00000118432	cannabinoid receptor 1 [Source:HGNC Symbol;Acc:HGNC:2159]
MBNL2	0.344792	3.23314	0.057188	ENSG00000139793	muscleblind like splicing regulator 2 [Source:HGNC Symbol;Acc:HGNC:16746]
APP	-0.214439	6.58078	0.0574326	ENSG00000142192	amyloid beta precursor protein [Source:HGNC Symbol;Acc:HGNC:620]
FKBP4	-0.227054	1.95641	0.0585035	ENSG00000004478	FKBP prolyl isomerase 4 [Source:HGNC Symbol;Acc:HGNC:3720]
TFB1M	0.298079	1.98037	0.0617474	ENSG00000029639	transcription factor B1, mitochondrial [Source:HGNC Symbol;Acc:HGNC:17037]
S100B	0.663816	2.20797	0.0639833	ENSG00000160307	S100 calcium binding protein B [Source:HGNC Symbol;Acc:HGNC:10500]
TNFSF12	-0.255673	4.20282	0.0653583	ENSG00000239697	TNF superfamily member 12 [Source:HGNC Symbol;Acc:HGNC:11927]
SYNGR3	0.586741	-0.95339	0.0666822	ENSG00000127561	synaptogyrin 3 [Source:HGNC Symbol;Acc:HGNC:11501]
PLEKHM1	0.18796	3.86513	0.0683732	ENSG00000225190	pleckstrin homology and RUN domain containing M1 [Source:HGNC Symbol;Acc:HGNC:29017]
LPL	-0.719207	-0.815167	0.0690456	ENSG00000175445	lipoprotein lipase [Source:HGNC Symbol;Acc:HGNC:6677]
C1QA	-0.420255	4.45224	0.0700946	ENSG00000173372	complement C1q A chain [Source:HGNC Symbol;Acc:HGNC:1241]
TLR3	-0.407364	2.04646	0.0708002	ENSG00000164342	toll like receptor 3 [Source:HGNC Symbol;Acc:HGNC:11849]
SIRT1	-0.259943	3.41226	0.0711077	ENSG00000096717	sirtuin 1 [Source:HGNC Symbol;Acc:HGNC:14929]
CYP17A1	0.597415	-1.05595	0.0724914	ENSG00000148795	cytochrome P450 family 17 subfamily A member 1 [Source:HGNC Symbol;Acc:HGNC:2593]
NR4A3	-0.780024	-1.3407	0.0749562	ENSG00000119508	nuclear receptor subfamily 4 group A member 3 [Source:HGNC Symbol;Acc:HGNC:7982]
TCN2	0.34316	4.03273	0.0758832	ENSG00000185339	transcobalamin 2 [Source:HGNC Symbol;Acc:HGNC:11653]
LONP1	0.212136	4.91369	0.0772932	ENSG00000196365	lon peptidase 1, mitochondrial [Source:HGNC Symbol;Acc:HGNC:9479]
ACHE	-0.749505	-1.19828	0.0780478	ENSG00000087085	acetylcholinesterase (Yt blood group) [Source:HGNC Symbol;Acc:HGNC:108]
EEF1A2	0.319101	3.35931	0.079611	ENSG00000101210	eukaryotic translation elongation factor 1 alpha 2 [Source:HGNC Symbol;Acc:HGNC:3192]
ALDH1A1	-0.239336	3.89068	0.0799542	ENSG00000165092	aldehyde dehydrogenase 1 family member A1 [Source:HGNC Symbol;Acc:HGNC:402]
ATF2	0.233355	3.66583	0.0802149	ENSG00000115966	activating transcription factor 2 [Source:HGNC Symbol;Acc:HGNC:784]
YAF2	0.220919	3.59462	0.0812023	ENSG00000015153	YY1 associated factor 2 [Source:HGNC Symbol;Acc:HGNC:17363]
CHGA	0.670633	-1.79362	0.0822137	ENSG00000100604	chromogranin A [Source:HGNC Symbol;Acc:HGNC:1929]
XIAP	-0.173731	5.39857	0.084004	ENSG00000101966	X-linked inhibitor of apoptosis [Source:HGNC Symbol;Acc:HGNC:592]
CAP2	0.758545	-1.70341	0.084171	ENSG00000112186	cyclase associated actin cytoskeleton regulatory protein 2 [Source:HGNC Symbol;Acc:HGNC:20039]
CYP27B1	-0.496421	-1.7418	0.0845392	ENSG00000111012	cytochrome P450 family 27 subfamily B member 1 [Source:HGNC Symbol;Acc:HGNC:2606]
SEMA5A	-0.610846	-1.2946	0.08612	ENSG00000112902	semaphorin 5A [Source:HGNC Symbol;Acc:HGNC:10736]
HLA-DRB1	-0.66816	9.36861	0.0863208	ENSG00000196126	major histocompatibility complex, class II, DR beta 1 [Source:HGNC Symbol;Acc:HGNC:4948]
TNF	0.288677	0.602525	0.0866639	ENSG00000232810	tumor necrosis factor [Source:HGNC Symbol;Acc:HGNC:11892]
SLC11A2	-0.331109	2.84044	0.0866955	ENSG00000110911	solute carrier family 11 member 2 [Source:HGNC Symbol;Acc:HGNC:10908]
TMEM229B	0.343835	4.61708	0.0868824	ENSG00000198133	transmembrane protein 229B [Source:HGNC Symbol;Acc:HGNC:20130]
TRPV1	0.375091	1.53663	0.0877564	ENSG00000196689	transient receptor potential cation channel subfamily V member 1 [Source:HGNC Symbol;Acc:HGNC:12716]
GSK3B	0.177156	4.29691	0.0885126	ENSG00000082701	glycogen synthase kinase 3 beta [Source:HGNC Symbol;Acc:HGNC:4617]
SQSTM1	-0.123184	6.47534	0.0888067	ENSG00000161011	sequestosome 1 [Source:HGNC Symbol;Acc:HGNC:11280]
SLC9A6	-0.305568	3.51378	0.0900158	ENSG00000198689	solute carrier family 9 member A6 [Source:HGNC Symbol;Acc:HGNC:11079]
PRSS53	0.472118	-0.469157	0.0905067	ENSG00000151006	serine protease 53 [Source:HGNC Symbol;Acc:HGNC:34407]
FBXO45	-0.273261	1.9976	0.0912365	ENSG00000174013	F-box protein 45 [Source:HGNC Symbol;Acc:HGNC:29148]
USP24	-0.144762	3.46471	0.0912575	ENSG00000162402	ubiquitin specific peptidase 24 [Source:HGNC Symbol;Acc:HGNC:12623]
MS4A6A	0.134339	7.016	0.0959591	ENSG00000110077	membrane spanning 4-domains A6A [Source:HGNC Symbol;Acc:HGNC:13375]
GRIN2A	0.694397	-1.6875	0.0967949	ENSG00000183454	glutamate ionotropic receptor NMDA type subunit 2A [Source:HGNC Symbol;Acc:HGNC:4585]
ISM1	0.540038	-0.319771	0.0968986	ENSG00000101230	isthmin 1 [Source:HGNC Symbol;Acc:HGNC:16213]
LIN28A	0.513011	-0.465027	0.102831	ENSG00000131914	lin-28 homolog A [Source:HGNC Symbol;Acc:HGNC:15986]
MIR7-3	0.396264	-1.8426	0.10529	ENSG00000207630	microRNA 7-3 [Source:HGNC Symbol;Acc:HGNC:31640]
SLC17A8	0.366782	-1.84389	0.10529	ENSG00000179520	solute carrier family 17 member 8 [Source:HGNC Symbol;Acc:HGNC:20151]
KCNJ15	0.196655	6.86224	0.105756	ENSG00000157551	potassium inwardly rectifying channel subfamily J member 15 [Source:HGNC Symbol;Acc:HGNC:6261]
OTX2	-0.673469	-1.80585	0.107345	ENSG00000165588	orthodenticle homeobox 2 [Source:HGNC Symbol;Acc:HGNC:8522]
HSPA8	0.158148	9.18258	0.108256	ENSG00000109971	heat shock protein family A (Hsp70) member 8 [Source:HGNC Symbol;Acc:HGNC:5241]
CIAPIN1	-0.171837	4.54378	0.110177	ENSG00000005194	cytokine induced apoptosis inhibitor 1 [Source:HGNC Symbol;Acc:HGNC:28050]
PCSK9	0.687844	-1.72243	0.11098	ENSG00000169174	proprotein convertase subtilisin/kexin type 9 [Source:HGNC Symbol;Acc:HGNC:20001]
PTPRA	-0.145994	5.50321	0.111614	ENSG00000132670	protein tyrosine phosphatase receptor type A [Source:HGNC Symbol;Acc:HGNC:9664]
SLC11A1	0.170684	7.08389	0.112445	ENSG00000018280	solute carrier family 11 member 1 [Source:HGNC Symbol;Acc:HGNC:10907]
L1CAM	-0.741297	-1.51879	0.113016	ENSG00000198910	L1 cell adhesion molecule [Source:HGNC Symbol;Acc:HGNC:6470]
MEG8	0.307843	0.550001	0.114138	ENSG00000225746	maternally expressed 8, small nucleolar RNA host gene [Source:HGNC Symbol;Acc:HGNC:14574]
MAPT	0.460603	-0.247875	0.115887	ENSG00000186868	microtubule associated protein tau [Source:HGNC Symbol;Acc:HGNC:6893]
ATXN8OS	0.411255	-0.527513	0.115998	ENSG00000230223	ATXN8 opposite strand lncRNA [Source:HGNC Symbol;Acc:HGNC:10561]
SUGT1	-0.147183	5.00754	0.116349	ENSG00000165416	SGT1 homolog, MIS12 kinetochore complex assembly cochaperone [Source:HGNC Symbol;Acc:HGNC:16987]
TUG1	0.183249	5.13096	0.116852	ENSG00000253352	taurine up-regulated 1 [Source:HGNC Symbol;Acc:HGNC:26066]
AIMP2	-0.226503	2.20344	0.117422	ENSG00000106305	aminoacyl tRNA synthetase complex interacting multifunctional protein 2 [Source:HGNC Symbol;Acc:HGNC:20609]
HTR6	-0.559808	-1.37685	0.118289	ENSG00000158748	5-hydroxytryptamine receptor 6 [Source:HGNC Symbol;Acc:HGNC:5301]
MIR30C1	0.469223	-1.8309	0.118691	ENSG00000207962	microRNA 30c-1 [Source:HGNC Symbol;Acc:HGNC:31626]
VEGFA	-0.413471	1.80015	0.120839	ENSG00000112715	vascular endothelial growth factor A [Source:HGNC Symbol;Acc:HGNC:12680]
TNFRSF1A	0.124378	7.25582	0.124102	ENSG00000067182	TNF receptor superfamily member 1A [Source:HGNC Symbol;Acc:HGNC:11916]
TGM2	-0.355945	1.73725	0.127851	ENSG00000198959	transglutaminase 2 [Source:HGNC Symbol;Acc:HGNC:11778]
CHRNA7	0.358037	1.19064	0.128549	ENSG00000175344	cholinergic receptor nicotinic alpha 7 subunit [Source:HGNC Symbol;Acc:HGNC:1960]
GATD1	-0.225704	3.37465	0.130825	ENSG00000177225	glutamine amidotransferase class 1 domain containing 1 [Source:HGNC Symbol;Acc:HGNC:26616]
PARL	0.15913	5.61698	0.131206	ENSG00000175193	presenilin associated rhomboid like [Source:HGNC Symbol;Acc:HGNC:18253]
LRP8	0.279144	2.26858	0.132848	ENSG00000157193	LDL receptor related protein 8 [Source:HGNC Symbol;Acc:HGNC:6700]
LRP10	0.132993	5.55114	0.133345	ENSG00000197324	LDL receptor related protein 10 [Source:HGNC Symbol;Acc:HGNC:14553]
PTPRC	-0.0872214	9.85888	0.134018	ENSG00000081237	protein tyrosine phosphatase receptor type C [Source:HGNC Symbol;Acc:HGNC:9666]
SLC45A3	-0.507776	-0.319427	0.139154	ENSG00000158715	solute carrier family 45 member 3 [Source:HGNC Symbol;Acc:HGNC:8642]
NR4A1	-0.350784	3.23238	0.139959	ENSG00000123358	nuclear receptor subfamily 4 group A member 1 [Source:HGNC Symbol;Acc:HGNC:7980]
NORAD	-0.145899	5.88915	0.147109	ENSG00000260032	non-coding RNA activated by DNA damage [Source:HGNC Symbol;Acc:HGNC:44311]
FBXO41	0.378764	1.02902	0.14739	ENSG00000163013	F-box protein 41 [Source:HGNC Symbol;Acc:HGNC:29409]
TFR2	0.419513	0.862768	0.150911	ENSG00000106327	transferrin receptor 2 [Source:HGNC Symbol;Acc:HGNC:11762]
TFAM	-0.218293	3.06194	0.151121	ENSG00000108064	transcription factor A, mitochondrial [Source:HGNC Symbol;Acc:HGNC:11741]
CCR5	-0.245743	2.83236	0.151157	ENSG00000160791	C-C motif chemokine receptor 5 [Source:HGNC Symbol;Acc:HGNC:1606]
NUCKS1	-0.130596	5.29403	0.156085	ENSG00000069275	nuclear casein kinase and cyclin dependent kinase substrate 1 [Source:HGNC Symbol;Acc:HGNC:29923]
UNC13B	0.689664	-0.960671	0.159201	ENSG00000198722	unc-13 homolog B [Source:HGNC Symbol;Acc:HGNC:12566]
CDR2	0.268189	2.17973	0.160992	ENSG00000140743	cerebellar degeneration related protein 2 [Source:HGNC Symbol;Acc:HGNC:1799]
KCNS3	0.726976	-1.77205	0.162608	ENSG00000170745	potassium voltage-gated channel modifier subfamily S member 3 [Source:HGNC Symbol;Acc:HGNC:6302]
NOX1	-0.605876	-1.46361	0.16335	ENSG00000007952	NADPH oxidase 1 [Source:HGNC Symbol;Acc:HGNC:7889]
PIK3R3	0.296448	0.986633	0.166336	ENSG00000117461	phosphoinositide-3-kinase regulatory subunit 3 [Source:HGNC Symbol;Acc:HGNC:8981]
SELENOP	0.433694	-0.141547	0.167621	ENSG00000250722	selenoprotein P [Source:HGNC Symbol;Acc:HGNC:10751]
GLUD2	-0.606596	-1.69703	0.170182	ENSG00000182890	glutamate dehydrogenase 2 [Source:HGNC Symbol;Acc:HGNC:4336]
DDC	-0.647513	-1.80608	0.171655	ENSG00000132437	dopa decarboxylase [Source:HGNC Symbol;Acc:HGNC:2719]
SOD2	0.146608	10.7929	0.172122	ENSG00000291237	superoxide dismutase 2 [Source:HGNC Symbol;Acc:HGNC:11180]
CCDC62	0.591306	-1.31828	0.175422	ENSG00000130783	coiled-coil domain containing 62 [Source:HGNC Symbol;Acc:HGNC:30723]
MMP2	-0.505968	-1.82548	0.176559	ENSG00000087245	matrix metallopeptidase 2 [Source:HGNC Symbol;Acc:HGNC:7166]
FAM47E-STBD1	-0.3305	2.11213	0.179336	ENSG00000272414	FAM47E-STBD1 readthrough [Source:HGNC Symbol;Acc:HGNC:44667]
NQO1	0.400023	0.356366	0.179477	ENSG00000181019	NAD(P)H quinone dehydrogenase 1 [Source:HGNC Symbol;Acc:HGNC:2874]
CD36	-0.157721	6.08743	0.180343	ENSG00000135218	CD36 molecule (CD36 blood group) [Source:HGNC Symbol;Acc:HGNC:1663]
CTSD	-0.15692	8.90984	0.181997	ENSG00000117984	cathepsin D [Source:HGNC Symbol;Acc:HGNC:2529]
LGALS4	0.40229	-0.756335	0.181997	ENSG00000171747	galectin 4 [Source:HGNC Symbol;Acc:HGNC:6565]
ABL1	0.267704	0.836898	0.182719	ENSG00000097007	ABL proto-oncogene 1, non-receptor tyrosine kinase [Source:HGNC Symbol;Acc:HGNC:76]
XRCC3	0.419004	0.804597	0.183903	ENSG00000126215	X-ray repair cross complementing 3 [Source:HGNC Symbol;Acc:HGNC:12830]
WASL	0.252699	0.4962	0.186097	ENSG00000106299	WASP like actin nucleation promoting factor [Source:HGNC Symbol;Acc:HGNC:12735]
PSEN2	0.145268	4.19465	0.18736	ENSG00000143801	presenilin 2 [Source:HGNC Symbol;Acc:HGNC:9509]
CNTN2	-0.293991	0.454586	0.190798	ENSG00000184144	contactin 2 [Source:HGNC Symbol;Acc:HGNC:2172]
DCC	-0.310556	-1.84515	0.192039	ENSG00000187323	DCC netrin 1 receptor [Source:HGNC Symbol;Acc:HGNC:2701]
ENDOG	0.292407	0.625931	0.192039	ENSG00000167136	endonuclease G [Source:HGNC Symbol;Acc:HGNC:3346]
HLA-DRA	-0.336593	7.39136	0.192039	ENSG00000204287	major histocompatibility complex, class II, DR alpha [Source:HGNC Symbol;Acc:HGNC:4947]
MIDN	0.165956	5.73136	0.192039	ENSG00000167470	midnolin [Source:HGNC Symbol;Acc:HGNC:16298]
NR2F2	-0.378175	-1.84176	0.192039	ENSG00000185551	nuclear receptor subfamily 2 group F member 2 [Source:HGNC Symbol;Acc:HGNC:7976]
RMST	-0.343758	-1.84352	0.192039	ENSG00000255794	rhabdomyosarcoma 2 associated transcript [Source:HGNC Symbol;Acc:HGNC:29893]
LMX1B	0.442026	-1.8258	0.193654	ENSG00000136944	LIM homeobox transcription factor 1 beta [Source:HGNC Symbol;Acc:HGNC:6654]
MTA1	-0.244324	3.83232	0.193654	ENSG00000182979	metastasis associated 1 [Source:HGNC Symbol;Acc:HGNC:7410]
RAB10	0.126138	4.18605	0.193654	ENSG00000084733	RAB10, member RAS oncogene family [Source:HGNC Symbol;Acc:HGNC:9759]
SLC6A3	0.553126	-1.81544	0.193654	ENSG00000142319	solute carrier family 6 member 3 [Source:HGNC Symbol;Acc:HGNC:11049]
DCTN1	-0.122304	6.2086	0.193744	ENSG00000204843	dynactin subunit 1 [Source:HGNC Symbol;Acc:HGNC:2711]
BNIP3L	-0.188613	8.24402	0.195021	ENSG00000104765	BCL2 interacting protein 3 like [Source:HGNC Symbol;Acc:HGNC:1085]
CHRNB4	0.259549	-1.84786	0.195021	ENSG00000117971	cholinergic receptor nicotinic beta 4 subunit [Source:HGNC Symbol;Acc:HGNC:1964]
GAPDH	0.146346	9.73958	0.195021	ENSG00000111640	glyceraldehyde-3-phosphate dehydrogenase [Source:HGNC Symbol;Acc:HGNC:4141]
HOXA11-AS	0.282646	-1.84687	0.195021	ENSG00000240990	HOXA11 antisense RNA [Source:HGNC Symbol;Acc:HGNC:24957]
MIR1301	0.34462	-1.84411	0.195021	ENSG00000221445	microRNA 1301 [Source:HGNC Symbol;Acc:HGNC:35253]
MIR30B	0.249646	-1.84827	0.195021	ENSG00000207582	microRNA 30b [Source:HGNC Symbol;Acc:HGNC:31625]
MIR599	0.252541	-1.84811	0.195021	ENSG00000207804	microRNA 599 [Source:HGNC Symbol;Acc:HGNC:32855]
NLRP3	-0.218048	2.98503	0.195021	ENSG00000162711	NLR family pyrin domain containing 3 [Source:HGNC Symbol;Acc:HGNC:16400]
NPTX2	0.348675	-1.84393	0.195021	ENSG00000106236	neuronal pentraxin 2 [Source:HGNC Symbol;Acc:HGNC:7953]
PGLYRP4	0.312401	-1.84558	0.195021	ENSG00000163218	peptidoglycan recognition protein 4 [Source:HGNC Symbol;Acc:HGNC:30015]
SCG2	0.244529	-1.84835	0.195021	ENSG00000171951	secretogranin II [Source:HGNC Symbol;Acc:HGNC:10575]
SYNJ1	0.244401	2.79536	0.195021	ENSG00000159082	synaptojanin 1 [Source:HGNC Symbol;Acc:HGNC:11503]
SYT4	0.299006	-1.84617	0.195021	ENSG00000132872	synaptotagmin 4 [Source:HGNC Symbol;Acc:HGNC:11512]
TEF	-0.2976	1.18676	0.195021	ENSG00000167074	TEF transcription factor, PAR bZIP family member [Source:HGNC Symbol;Acc:HGNC:11722]
TRIM11	-0.173719	3.94439	0.195021	ENSG00000154370	tripartite motif containing 11 [Source:HGNC Symbol;Acc:HGNC:16281]
PRKAA1	0.118564	3.38797	0.197415	ENSG00000132356	protein kinase AMP-activated catalytic subunit alpha 1 [Source:HGNC Symbol;Acc:HGNC:9376]
MEF2C	-0.140946	6.64363	0.200478	ENSG00000081189	myocyte enhancer factor 2C [Source:HGNC Symbol;Acc:HGNC:6996]
CNNM2	-0.132142	2.68518	0.200608	ENSG00000148842	cyclin and CBS domain divalent metal cation transport mediator 2 [Source:HGNC Symbol;Acc:HGNC:103]
TNFAIP8L2	-0.119445	3.67709	0.205493	ENSG00000163154	TNF alpha induced protein 8 like 2 [Source:HGNC Symbol;Acc:HGNC:26277]
PVALB	0.326305	3.5053	0.206409	ENSG00000100362	parvalbumin [Source:HGNC Symbol;Acc:HGNC:9704]
CUL9	-0.242001	5.47986	0.207743	ENSG00000112659	cullin 9 [Source:HGNC Symbol;Acc:HGNC:15982]
NGFR	0.395316	-1.73798	0.209517	ENSG00000064300	nerve growth factor receptor [Source:HGNC Symbol;Acc:HGNC:7809]
CNTN1	0.487802	-1.32486	0.213825	ENSG00000018236	contactin 1 [Source:HGNC Symbol;Acc:HGNC:2171]
PPM1H	-0.241949	0.701116	0.21434	ENSG00000111110	protein phosphatase, Mg2+/Mn2+ dependent 1H [Source:HGNC Symbol;Acc:HGNC:18583]
CEBPB	-0.121043	6.20497	0.224408	ENSG00000172216	CCAAT enhancer binding protein beta [Source:HGNC Symbol;Acc:HGNC:1834]
BMAL1	0.159482	5.1682	0.224437	ENSG00000133794	basic helix-loop-helix ARNT like 1 [Source:HGNC Symbol;Acc:HGNC:701]
EBF3	0.54684	-1.77909	0.225807	ENSG00000108001	EBF transcription factor 3 [Source:HGNC Symbol;Acc:HGNC:19087]
RAD9B	-0.265027	0.344077	0.230874	ENSG00000151164	RAD9 checkpoint clamp component B [Source:HGNC Symbol;Acc:HGNC:21700]
MAP3K5	0.124747	4.10601	0.233495	ENSG00000197442	mitogen-activated protein kinase kinase kinase 5 [Source:HGNC Symbol;Acc:HGNC:6857]
LRRC32	0.40979	0.339312	0.234188	ENSG00000137507	leucine rich repeat containing 32 [Source:HGNC Symbol;Acc:HGNC:4161]
PTGES	0.4066	-0.303945	0.237089	ENSG00000148344	prostaglandin E synthase [Source:HGNC Symbol;Acc:HGNC:9599]
ERBB2	-0.316015	2.29014	0.2406	ENSG00000141736	erb-b2 receptor tyrosine kinase 2 [Source:HGNC Symbol;Acc:HGNC:3430]
CHRNA5	0.333818	-0.612358	0.244136	ENSG00000169684	cholinergic receptor nicotinic alpha 5 subunit [Source:HGNC Symbol;Acc:HGNC:1959]
RNF41	-0.120434	4.00038	0.244251	ENSG00000181852	ring finger protein 41 [Source:HGNC Symbol;Acc:HGNC:18401]
NFE2L2	0.087269	6.36533	0.244448	ENSG00000116044	NFE2 like bZIP transcription factor 2 [Source:HGNC Symbol;Acc:HGNC:7782]
MOBP	-0.252092	0.38243	0.245112	ENSG00000168314	myelin associated oligodendrocyte basic protein [Source:HGNC Symbol;Acc:HGNC:7189]
CDK5R1	-0.199238	1.3699	0.245497	ENSG00000176749	cyclin dependent kinase 5 regulatory subunit 1 [Source:HGNC Symbol;Acc:HGNC:1775]
CAST	0.457257	-1.56023	0.247665	ENSG00000153113	calpastatin [Source:HGNC Symbol;Acc:HGNC:1515]
RB1	0.125224	4.65475	0.248271	ENSG00000139687	RB transcriptional corepressor 1 [Source:HGNC Symbol;Acc:HGNC:9884]
LY6E	0.29752	5.00804	0.248402	ENSG00000160932	lymphocyte antigen 6 family member E [Source:HGNC Symbol;Acc:HGNC:6727]
CASP9	0.19257	2.91453	0.254183	ENSG00000132906	caspase 9 [Source:HGNC Symbol;Acc:HGNC:1511]
MCCC1	0.203703	3.24946	0.254675	ENSG00000078070	methylcrotonyl-CoA carboxylase subunit 1 [Source:HGNC Symbol;Acc:HGNC:6936]
ADORA1	-0.552446	-1.40084	0.25753	ENSG00000163485	adenosine A1 receptor [Source:HGNC Symbol;Acc:HGNC:262]
SLC2A13	0.28051	-0.414952	0.259031	ENSG00000151229	solute carrier family 2 member 13 [Source:HGNC Symbol;Acc:HGNC:15956]
COL13A1	-0.380859	2.51348	0.259233	ENSG00000197467	collagen type XIII alpha 1 chain [Source:HGNC Symbol;Acc:HGNC:2190]
SLC2A9	0.298946	0.797349	0.264326	ENSG00000109667	solute carrier family 2 member 9 [Source:HGNC Symbol;Acc:HGNC:13446]
CTSB	0.174527	8.31921	0.267963	ENSG00000164733	cathepsin B [Source:HGNC Symbol;Acc:HGNC:2527]
VPS29	-0.129718	6.80591	0.268792	ENSG00000111237	VPS29 retromer complex component [Source:HGNC Symbol;Acc:HGNC:14340]
KDM7A-DT	-0.249174	2.85649	0.272469	ENSG00000260231	KDM7A divergent transcript [Source:HGNC Symbol;Acc:HGNC:48959]
CHRNB2	0.508262	-1.59901	0.273447	ENSG00000160716	cholinergic receptor nicotinic beta 2 subunit [Source:HGNC Symbol;Acc:HGNC:1962]
GSTA4	0.328175	-0.0682616	0.275431	ENSG00000170899	glutathione S-transferase alpha 4 [Source:HGNC Symbol;Acc:HGNC:4629]
NAIF1	-0.141178	2.3025	0.279358	ENSG00000171169	nuclear apoptosis inducing factor 1 [Source:HGNC Symbol;Acc:HGNC:25446]
SREBF1	-0.186794	3.37449	0.281632	ENSG00000072310	sterol regulatory element binding transcription factor 1 [Source:HGNC Symbol;Acc:HGNC:11289]
ADH1B	0.461395	-1.54064	0.282452	ENSG00000196616	alcohol dehydrogenase 1B (class I), beta polypeptide [Source:HGNC Symbol;Acc:HGNC:250]
PCNA	-0.136217	2.95975	0.282452	ENSG00000132646	proliferating cell nuclear antigen [Source:HGNC Symbol;Acc:HGNC:8729]
HIVEP3	0.185081	2.77475	0.286862	ENSG00000127124	HIVEP zinc finger 3 [Source:HGNC Symbol;Acc:HGNC:13561]
NDUFA13	-0.106614	8.88048	0.29031	ENSG00000186010	NADH:ubiquinone oxidoreductase subunit A13 [Source:HGNC Symbol;Acc:HGNC:17194]
FABP3	-0.343373	-1.00712	0.29295	ENSG00000121769	fatty acid binding protein 3 [Source:HGNC Symbol;Acc:HGNC:3557]
GBA1LP	-0.599197	-1.66586	0.293261	ENSG00000160766	glucosylceramidase beta 1 like, pseudogene [Source:HGNC Symbol;Acc:HGNC:4178]
INPP5F	-0.256591	3.06059	0.303999	ENSG00000198825	inositol polyphosphate-5-phosphatase F [Source:HGNC Symbol;Acc:HGNC:17054]
CTTN	-0.165789	3.93188	0.307388	ENSG00000085733	cortactin [Source:HGNC Symbol;Acc:HGNC:3338]
DBH	0.482246	-1.7389	0.316147	ENSG00000123454	dopamine beta-hydroxylase [Source:HGNC Symbol;Acc:HGNC:2689]
TREM2	0.441768	-1.54354	0.317735	ENSG00000095970	triggering receptor expressed on myeloid cells 2 [Source:HGNC Symbol;Acc:HGNC:17761]
TSC2	0.103191	5.18997	0.318967	ENSG00000103197	TSC complex subunit 2 [Source:HGNC Symbol;Acc:HGNC:12363]
NR4A2	-0.382058	0.0654877	0.320458	ENSG00000153234	nuclear receptor subfamily 4 group A member 2 [Source:HGNC Symbol;Acc:HGNC:7981]
XRCC1	-0.123858	3.50284	0.322516	ENSG00000073050	X-ray repair cross complementing 1 [Source:HGNC Symbol;Acc:HGNC:12828]
TOP2B	-0.0975852	6.65265	0.325094	ENSG00000077097	DNA topoisomerase II beta [Source:HGNC Symbol;Acc:HGNC:11990]
BCKDK	0.136696	4.90077	0.33259	ENSG00000103507	branched chain keto acid dehydrogenase kinase [Source:HGNC Symbol;Acc:HGNC:16902]
HMOX1	0.143674	4.15137	0.33296	ENSG00000100292	heme oxygenase 1 [Source:HGNC Symbol;Acc:HGNC:5013]
IDE	0.163019	3.46718	0.33665	ENSG00000119912	insulin degrading enzyme [Source:HGNC Symbol;Acc:HGNC:5381]
BIN1	0.11826	6.3225	0.340566	ENSG00000136717	bridging integrator 1 [Source:HGNC Symbol;Acc:HGNC:1052]
RAP1GDS1	-0.104451	3.61132	0.344034	ENSG00000138698	Rap1 GTPase-GDP dissociation stimulator 1 [Source:HGNC Symbol;Acc:HGNC:9859]
FOSB	-0.427595	-0.0231843	0.34447	ENSG00000125740	FosB proto-oncogene, AP-1 transcription factor subunit [Source:HGNC Symbol;Acc:HGNC:3797]
TAP2	-0.119314	4.85069	0.352447	ENSG00000204267	transporter 2, ATP binding cassette subfamily B member [Source:HGNC Symbol;Acc:HGNC:44]
ALB	-0.137452	-1.85184	0.359284	ENSG00000163631	albumin [Source:HGNC Symbol;Acc:HGNC:399]
ANG	0.244911	0.843586	0.359284	ENSG00000214274	angiogenin [Source:HGNC Symbol;Acc:HGNC:483]
ANKK1	0.266324	-0.88573	0.359284	ENSG00000170209	ankyrin repeat and kinase domain containing 1 [Source:HGNC Symbol;Acc:HGNC:21027]
ANXA1	0.159886	7.6655	0.359284	ENSG00000135046	annexin A1 [Source:HGNC Symbol;Acc:HGNC:533]
ASIC2	0.160636	-1.85105	0.359284	ENSG00000108684	acid sensing ion channel subunit 2 [Source:HGNC Symbol;Acc:HGNC:99]
CADPS2	-0.163891	-1.85067	0.359284	ENSG00000081803	calcium dependent secretion activator 2 [Source:HGNC Symbol;Acc:HGNC:16018]
CCKBR	-0.172918	-1.85025	0.359284	ENSG00000110148	cholecystokinin B receptor [Source:HGNC Symbol;Acc:HGNC:1571]
CIP2A	-0.31617	0.143332	0.359284	ENSG00000163507	cellular inhibitor of PP2A [Source:HGNC Symbol;Acc:HGNC:29302]
DDX3Y	-0.425688	1.54224	0.359284	ENSG00000067048	DEAD-box helicase 3 Y-linked [Source:HGNC Symbol;Acc:HGNC:2699]
DLGAP4	-0.136088	4.19909	0.359284	ENSG00000080845	DLG associated protein 4 [Source:HGNC Symbol;Acc:HGNC:24476]
E2F1	-0.268727	-0.120435	0.359284	ENSG00000101412	E2F transcription factor 1 [Source:HGNC Symbol;Acc:HGNC:3113]
EN1	-0.1578	-1.85095	0.359284	ENSG00000163064	engrailed homeobox 1 [Source:HGNC Symbol;Acc:HGNC:3342]
ERBB4	0.1815	-1.85012	0.359284	ENSG00000178568	erb-b2 receptor tyrosine kinase 4 [Source:HGNC Symbol;Acc:HGNC:3432]
FGF20	-0.169767	-1.8504	0.359284	ENSG00000078579	fibroblast growth factor 20 [Source:HGNC Symbol;Acc:HGNC:3677]
GPR37	0.183244	-1.85004	0.359284	ENSG00000170775	G protein-coupled receptor 37 [Source:HGNC Symbol;Acc:HGNC:4494]
HP	0.29361	3.92952	0.359284	ENSG00000257017	haptoglobin [Source:HGNC Symbol;Acc:HGNC:5141]
KCNJ3	0.278513	0.709191	0.359284	ENSG00000162989	potassium inwardly rectifying channel subfamily J member 3 [Source:HGNC Symbol;Acc:HGNC:6264]
MAP1B	0.416385	-0.915555	0.359284	ENSG00000131711	microtubule associated protein 1B [Source:HGNC Symbol;Acc:HGNC:6836]
MIR152	0.140873	-1.85188	0.359284	ENSG00000207947	microRNA 152 [Source:HGNC Symbol;Acc:HGNC:31538]
MIR505	0.146725	-1.85164	0.359284	ENSG00000207633	microRNA 505 [Source:HGNC Symbol;Acc:HGNC:32140]
NR2F1	0.1815	-1.85012	0.359284	ENSG00000175745	nuclear receptor subfamily 2 group F member 1 [Source:HGNC Symbol;Acc:HGNC:7975]
NUB1	0.0730992	5.92355	0.359284	ENSG00000013374	negative regulator of ubiquitin like proteins 1 [Source:HGNC Symbol;Acc:HGNC:17623]
NUCB1	-0.10607	5.81766	0.359284	ENSG00000104805	nucleobindin 1 [Source:HGNC Symbol;Acc:HGNC:8043]
PIAS2	-0.111191	2.81102	0.359284	ENSG00000078043	protein inhibitor of activated STAT 2 [Source:HGNC Symbol;Acc:HGNC:17311]
PMEL	0.380586	-0.651	0.359284	ENSG00000185664	premelanosome protein [Source:HGNC Symbol;Acc:HGNC:10880]
PPP2CA	0.0883521	5.31054	0.359284	ENSG00000113575	protein phosphatase 2 catalytic subunit alpha [Source:HGNC Symbol;Acc:HGNC:9299]
SPP1	0.242927	1.26998	0.359284	ENSG00000118785	secreted phosphoprotein 1 [Source:HGNC Symbol;Acc:HGNC:11255]
SYNPO	-0.297774	-0.260656	0.359284	ENSG00000171992	synaptopodin [Source:HGNC Symbol;Acc:HGNC:30672]
TAS2R38	-0.172966	-1.85025	0.359284	ENSG00000257138	taste 2 receptor member 38 [Source:HGNC Symbol;Acc:HGNC:9584]
TLR2	0.114164	6.81807	0.359284	ENSG00000137462	toll like receptor 2 [Source:HGNC Symbol;Acc:HGNC:11848]
TP73	0.405887	-0.615836	0.359284	ENSG00000078900	tumor protein p73 [Source:HGNC Symbol;Acc:HGNC:12003]
VIP	-0.406663	-1.75596	0.359284	ENSG00000146469	vasoactive intestinal peptide [Source:HGNC Symbol;Acc:HGNC:12693]
PTX3	-0.259032	-0.720329	0.362546	ENSG00000163661	pentraxin 3 [Source:HGNC Symbol;Acc:HGNC:9692]
SLC6A12	0.235585	1.59949	0.362607	ENSG00000111181	solute carrier family 6 member 12 [Source:HGNC Symbol;Acc:HGNC:11045]
GBF1	0.0956801	5.07977	0.363882	ENSG00000107862	golgi brefeldin A resistant guanine nucleotide exchange factor 1 [Source:HGNC Symbol;Acc:HGNC:4181]
CYP2R1	-0.136495	2.12409	0.373533	ENSG00000186104	cytochrome P450 family 2 subfamily R member 1 [Source:HGNC Symbol;Acc:HGNC:20580]
HBB	-0.115456	17.6802	0.375317	ENSG00000244734	hemoglobin subunit beta [Source:HGNC Symbol;Acc:HGNC:4827]
HIF1A	-0.093467	5.49282	0.377365	ENSG00000100644	hypoxia inducible factor 1 subunit alpha [Source:HGNC Symbol;Acc:HGNC:4910]
SERPINE1	0.35581	-1.50352	0.3809	ENSG00000106366	serpin family E member 1 [Source:HGNC Symbol;Acc:HGNC:8583]
DNM1L	-0.112462	4.89695	0.381745	ENSG00000087470	dynamin 1 like [Source:HGNC Symbol;Acc:HGNC:2973]
SLC50A1	-0.0951375	5.49535	0.382146	ENSG00000169241	solute carrier family 50 member 1 [Source:HGNC Symbol;Acc:HGNC:30657]
FUS	-0.0793989	8.29108	0.382694	ENSG00000089280	FUS RNA binding protein [Source:HGNC Symbol;Acc:HGNC:4010]
SHH	0.273972	-1.81007	0.382694	ENSG00000164690	sonic hedgehog signaling molecule [Source:HGNC Symbol;Acc:HGNC:10848]
STX1A	-0.282543	-0.429656	0.385884	ENSG00000106089	syntaxin 1A [Source:HGNC Symbol;Acc:HGNC:11433]
CCAR2	-0.118291	4.64821	0.391518	ENSG00000158941	cell cycle and apoptosis regulator 2 [Source:HGNC Symbol;Acc:HGNC:23360]
RTN4	-0.102898	8.48939	0.392933	ENSG00000115310	reticulon 4 [Source:HGNC Symbol;Acc:HGNC:14085]
NTSR1	0.324359	-0.763609	0.393763	ENSG00000101188	neurotensin receptor 1 [Source:HGNC Symbol;Acc:HGNC:8039]
EZH2	0.159814	3.14774	0.396728	ENSG00000106462	enhancer of zeste 2 polycomb repressive complex 2 subunit [Source:HGNC Symbol;Acc:HGNC:3527]
HSPA9	-0.0746512	6.17734	0.404171	ENSG00000113013	heat shock protein family A (Hsp70) member 9 [Source:HGNC Symbol;Acc:HGNC:5244]
HMGA2	0.266908	-1.25553	0.406196	ENSG00000149948	high mobility group AT-hook 2 [Source:HGNC Symbol;Acc:HGNC:5009]
SDHA	-0.0923925	5.47814	0.410266	ENSG00000073578	succinate dehydrogenase complex flavoprotein subunit A [Source:HGNC Symbol;Acc:HGNC:10680]
MAP3K10	-0.25403	-0.557041	0.412442	ENSG00000130758	mitogen-activated protein kinase kinase kinase 10 [Source:HGNC Symbol;Acc:HGNC:6849]
CAMK2A	-0.152119	-1.8339	0.414109	ENSG00000070808	calcium/calmodulin dependent protein kinase II alpha [Source:HGNC Symbol;Acc:HGNC:1460]
GAP43	-0.227815	-1.83929	0.414109	ENSG00000172020	growth associated protein 43 [Source:HGNC Symbol;Acc:HGNC:4140]
TCIM	-0.252043	-1.83969	0.414109	ENSG00000176907	transcriptional and immune response regulator [Source:HGNC Symbol;Acc:HGNC:1357]
TRIM3	0.315282	0.507174	0.414109	ENSG00000110171	tripartite motif containing 3 [Source:HGNC Symbol;Acc:HGNC:10064]
GLA	0.131233	4.17409	0.417434	ENSG00000102393	galactosidase alpha [Source:HGNC Symbol;Acc:HGNC:4296]
ACE	-0.217505	0.038682	0.420699	ENSG00000159640	angiotensin I converting enzyme [Source:HGNC Symbol;Acc:HGNC:2707]
ELAVL4	-0.314926	-1.59472	0.424052	ENSG00000162374	ELAV like RNA binding protein 4 [Source:HGNC Symbol;Acc:HGNC:3315]
GALNT17	0.24986	-1.65237	0.43116	ENSG00000185274	polypeptide N-acetylgalactosaminyltransferase 17 [Source:HGNC Symbol;Acc:HGNC:16347]
CXCL8	0.112603	4.48069	0.435418	ENSG00000169429	C-X-C motif chemokine ligand 8 [Source:HGNC Symbol;Acc:HGNC:6025]
CP	0.136406	1.79255	0.441541	ENSG00000047457	ceruloplasmin [Source:HGNC Symbol;Acc:HGNC:2295]
CXCL12	0.275104	-1.83454	0.441541	ENSG00000107562	C-X-C motif chemokine ligand 12 [Source:HGNC Symbol;Acc:HGNC:10672]
GLIS1	0.156004	-1.83823	0.441541	ENSG00000174332	GLIS family zinc finger 1 [Source:HGNC Symbol;Acc:HGNC:29525]
HTR1B	0.3293	-1.83379	0.441541	ENSG00000135312	5-hydroxytryptamine receptor 1B [Source:HGNC Symbol;Acc:HGNC:5287]
MSX1	0.268892	-1.83437	0.441541	ENSG00000163132	msh homeobox 1 [Source:HGNC Symbol;Acc:HGNC:7391]
TNK2	0.104098	5.0592	0.443697	ENSG00000061938	tyrosine kinase non receptor 2 [Source:HGNC Symbol;Acc:HGNC:19297]
SPR	-0.219307	-0.0951402	0.449449	ENSG00000116096	sepiapterin reductase [Source:HGNC Symbol;Acc:HGNC:11257]
XIST	0.401746	6.3196	0.451515	ENSG00000229807	X inactive specific transcript [Source:HGNC Symbol;Acc:HGNC:12810]
MMRN1	-0.244253	0.416311	0.455287	ENSG00000138722	multimerin 1 [Source:HGNC Symbol;Acc:HGNC:7178]
PTGS2	-0.139088	3.55912	0.458327	ENSG00000073756	prostaglandin-endoperoxide synthase 2 [Source:HGNC Symbol;Acc:HGNC:9605]
DNAJC6	-0.24093	0.901146	0.464464	ENSG00000116675	DnaJ heat shock protein family (Hsp40) member C6 [Source:HGNC Symbol;Acc:HGNC:15469]
HIP1R	-0.103967	2.32414	0.464993	ENSG00000130787	huntingtin interacting protein 1 related [Source:HGNC Symbol;Acc:HGNC:18415]
SIPA1L2	0.136716	4.92362	0.469329	ENSG00000116991	signal induced proliferation associated 1 like 2 [Source:HGNC Symbol;Acc:HGNC:23800]
SEPTIN14	-0.100645	2.88782	0.470384	ENSG00000154997	septin 14 [Source:HGNC Symbol;Acc:HGNC:33280]
GALC	0.116388	2.40132	0.470425	ENSG00000054983	galactosylceramidase [Source:HGNC Symbol;Acc:HGNC:4115]
NRP1	0.184508	1.12939	0.470709	ENSG00000099250	neuropilin 1 [Source:HGNC Symbol;Acc:HGNC:8004]
IL6R	-0.0744579	6.26818	0.474881	ENSG00000160712	interleukin 6 receptor [Source:HGNC Symbol;Acc:HGNC:6019]
CTSL	0.142583	3.64745	0.475214	ENSG00000135047	cathepsin L [Source:HGNC Symbol;Acc:HGNC:2537]
GBA1	0.108385	3.06384	0.47652	ENSG00000177628	glucosylceramidase beta 1 [Source:HGNC Symbol;Acc:HGNC:4177]
RNF19A	0.0619394	4.28301	0.481784	ENSG00000034677	ring finger protein 19A, RBR E3 ubiquitin protein ligase [Source:HGNC Symbol;Acc:HGNC:13432]
SLC9A9	0.126433	0.834269	0.481944	ENSG00000181804	solute carrier family 9 member A9 [Source:HGNC Symbol;Acc:HGNC:20653]
HLA-DQB1	-0.304414	6.4679	0.490935	ENSG00000179344	major histocompatibility complex, class II, DQ beta 1 [Source:HGNC Symbol;Acc:HGNC:4944]
FBXO2	0.233332	0.161739	0.495382	ENSG00000116661	F-box protein 2 [Source:HGNC Symbol;Acc:HGNC:13581]
NEDD9	0.0603855	5.65296	0.495463	ENSG00000111859	neural precursor cell expressed, developmentally down-regulated 9 [Source:HGNC Symbol;Acc:HGNC:7733]
NOTCH2NLC	0.0631386	5.05879	0.498645	ENSG00000286219	notch 2 N-terminal like C [Source:HGNC Symbol;Acc:HGNC:53924]
PRKCD	-0.064379	6.53258	0.502884	ENSG00000163932	protein kinase C delta [Source:HGNC Symbol;Acc:HGNC:9399]
CYP2E1	0.236714	-1.0973	0.507558	ENSG00000130649	cytochrome P450 family 2 subfamily E member 1 [Source:HGNC Symbol;Acc:HGNC:2631]
TMEM163	0.275817	-1.16892	0.509132	ENSG00000152128	transmembrane protein 163 [Source:HGNC Symbol;Acc:HGNC:25380]
SLC7A11	0.322431	-1.01664	0.510302	ENSG00000151012	solute carrier family 7 member 11 [Source:HGNC Symbol;Acc:HGNC:11059]
EDN1	-0.238924	-1.40403	0.512353	ENSG00000078401	endothelin 1 [Source:HGNC Symbol;Acc:HGNC:3176]
CD200R1	-0.153619	1.39578	0.515293	ENSG00000163606	CD200 receptor 1 [Source:HGNC Symbol;Acc:HGNC:24235]
FGB	0.328162	-1.80579	0.517131	ENSG00000171564	fibrinogen beta chain [Source:HGNC Symbol;Acc:HGNC:3662]
P2RX7	-0.102113	2.3918	0.517131	ENSG00000089041	purinergic receptor P2X 7 [Source:HGNC Symbol;Acc:HGNC:8537]
SLC8A1	-0.091032	4.88586	0.521503	ENSG00000183023	solute carrier family 8 member A1 [Source:HGNC Symbol;Acc:HGNC:11068]
GHRL	-0.1461	2.48702	0.522813	ENSG00000157017	ghrelin and obestatin prepropeptide [Source:HGNC Symbol;Acc:HGNC:18129]
QDPR	0.116085	3.1635	0.526541	ENSG00000151552	quinoid dihydropteridine reductase [Source:HGNC Symbol;Acc:HGNC:9752]
DLG1	0.0750128	4.51449	0.531341	ENSG00000075711	discs large MAGUK scaffold protein 1 [Source:HGNC Symbol;Acc:HGNC:2900]
SORL1	-0.0707857	9.14303	0.537869	ENSG00000137642	sortilin related receptor 1 [Source:HGNC Symbol;Acc:HGNC:11185]
MAOA	-0.222342	0.860535	0.540783	ENSG00000189221	monoamine oxidase A [Source:HGNC Symbol;Acc:HGNC:6833]
DUSP22	0.0643437	4.59618	0.543166	ENSG00000112679	dual specificity phosphatase 22 [Source:HGNC Symbol;Acc:HGNC:16077]
DNMT3B	0.273651	-0.820431	0.552083	ENSG00000088305	DNA methyltransferase 3 beta [Source:HGNC Symbol;Acc:HGNC:2979]
PRSS23	0.0777211	3.68017	0.5526	ENSG00000150687	serine protease 23 [Source:HGNC Symbol;Acc:HGNC:14370]
METTL14	-0.0748377	3.32125	0.553886	ENSG00000145388	methyltransferase 14, N6-adenosine-methyltransferase non-catalytic subunit [Source:HGNC Symbol;Acc:HGNC:29330]
GIGYF2	-0.0569317	5.71758	0.558662	ENSG00000204120	GRB10 interacting GYF protein 2 [Source:HGNC Symbol;Acc:HGNC:11960]
IL10	-0.20786	-0.379264	0.562739	ENSG00000136634	interleukin 10 [Source:HGNC Symbol;Acc:HGNC:5962]
GABARAPL2	-0.0738699	6.29556	0.563165	ENSG00000034713	GABA type A receptor associated protein like 2 [Source:HGNC Symbol;Acc:HGNC:13291]
PAX6	-0.287342	-0.702429	0.563354	ENSG00000007372	paired box 6 [Source:HGNC Symbol;Acc:HGNC:8620]
HDAC4	-0.0620755	4.47011	0.566967	ENSG00000068024	histone deacetylase 4 [Source:HGNC Symbol;Acc:HGNC:14063]
ZNF184	0.128922	1.27068	0.571666	ENSG00000096654	zinc finger protein 184 [Source:HGNC Symbol;Acc:HGNC:12975]
STBD1	-0.132236	0.839672	0.574411	ENSG00000118804	starch binding domain 1 [Source:HGNC Symbol;Acc:HGNC:24854]
PTPRO	-0.13794	3.58331	0.579524	ENSG00000151490	protein tyrosine phosphatase receptor type O [Source:HGNC Symbol;Acc:HGNC:9678]
AFDN	-0.141318	2.92741	0.581209	ENSG00000130396	afadin, adherens junction formation factor [Source:HGNC Symbol;Acc:HGNC:7137]
HPCA	0.00202962	-1.82704	0.581209	ENSG00000121905	hippocalcin [Source:HGNC Symbol;Acc:HGNC:5144]
ADARB1	0.106101	3.58576	0.588698	ENSG00000197381	adenosine deaminase RNA specific B1 [Source:HGNC Symbol;Acc:HGNC:226]
NEFL	0.149628	0.170931	0.592741	ENSG00000277586	neurofilament light chain [Source:HGNC Symbol;Acc:HGNC:7739]
MAPK1	-0.049986	4.39292	0.594271	ENSG00000100030	mitogen-activated protein kinase 1 [Source:HGNC Symbol;Acc:HGNC:6871]
LPO	0.209191	-0.304387	0.595919	ENSG00000167419	lactoperoxidase [Source:HGNC Symbol;Acc:HGNC:6678]
LRRK2	-0.0529675	7.76525	0.613998	ENSG00000188906	leucine rich repeat kinase 2 [Source:HGNC Symbol;Acc:HGNC:18618]
NCAPD2	-0.0785606	1.74138	0.618985	ENSG00000010292	non-SMC condensin I complex subunit D2 [Source:HGNC Symbol;Acc:HGNC:24305]
LGALS3	-0.0798181	7.01639	0.622002	ENSG00000131981	galectin 3 [Source:HGNC Symbol;Acc:HGNC:6563]
PHB1	0.0699941	6.22432	0.622769	ENSG00000167085	prohibitin 1 [Source:HGNC Symbol;Acc:HGNC:8912]
SPHK1	-0.124749	2.98843	0.624778	ENSG00000176170	sphingosine kinase 1 [Source:HGNC Symbol;Acc:HGNC:11240]
CD14	0.0622683	7.99512	0.6305	ENSG00000170458	CD14 molecule [Source:HGNC Symbol;Acc:HGNC:1628]
CHIT1	0.195853	0.289572	0.631934	ENSG00000133063	chitinase 1 [Source:HGNC Symbol;Acc:HGNC:1936]
YWHAZ	-0.04455	10.1356	0.631934	ENSG00000164924	tyrosine 3-monooxygenase/tryptophan 5-monooxygenase activation protein zeta [Source:HGNC Symbol;Acc:HGNC:12855]
GMFB	-0.0817393	2.12119	0.632221	ENSG00000197045	glia maturation factor beta [Source:HGNC Symbol;Acc:HGNC:4373]
TRPM7	0.0486511	4.03522	0.633074	ENSG00000092439	transient receptor potential cation channel subfamily M member 7 [Source:HGNC Symbol;Acc:HGNC:17994]
HLA-DRB5	-0.285334	5.70569	0.639504	ENSG00000198502	major histocompatibility complex, class II, DR beta 5 [Source:HGNC Symbol;Acc:HGNC:4953]
C3	-0.185268	0.434274	0.642398	ENSG00000125730	complement C3 [Source:HGNC Symbol;Acc:HGNC:1318]
TPM1	-0.0854939	5.82581	0.643629	ENSG00000140416	tropomyosin 1 [Source:HGNC Symbol;Acc:HGNC:12010]
DNM3	0.112222	1.32134	0.64901	ENSG00000197959	dynamin 3 [Source:HGNC Symbol;Acc:HGNC:29125]
POU3F3	0.213571	-1.55757	0.656257	ENSG00000198914	POU class 3 homeobox 3 [Source:HGNC Symbol;Acc:HGNC:9216]
NOTCH2	0.0338727	4.92212	0.659294	ENSG00000134250	notch receptor 2 [Source:HGNC Symbol;Acc:HGNC:7882]
KANSL1	0.041347	4.87578	0.659769	ENSG00000120071	KAT8 regulatory NSL complex subunit 1 [Source:HGNC Symbol;Acc:HGNC:24565]
ODAPH	0.228234	-1.77126	0.660496	ENSG00000174792	odontogenesis associated phosphoprotein [Source:HGNC Symbol;Acc:HGNC:26300]
CLU	0.0759671	6.98419	0.666311	ENSG00000120885	clusterin [Source:HGNC Symbol;Acc:HGNC:2095]
LINC02210	-0.054042	-1.84628	0.666311	ENSG00000204650	long intergenic non-protein coding RNA 2210 [Source:HGNC Symbol;Acc:HGNC:26327]
MIR142	-0.0812402	-1.84468	0.666311	ENSG00000284353	microRNA 142 [Source:HGNC Symbol;Acc:HGNC:31529]
OCA2	-0.17336	-1.84102	0.666311	ENSG00000104044	OCA2 melanosomal transmembrane protein [Source:HGNC Symbol;Acc:HGNC:8101]
SNCB	-0.144631	-1.84016	0.666311	ENSG00000074317	synuclein beta [Source:HGNC Symbol;Acc:HGNC:11140]
PDE4A	0.084237	1.85762	0.671065	ENSG00000065989	phosphodiesterase 4A [Source:HGNC Symbol;Acc:HGNC:8780]
SV2C	-0.124448	-0.422427	0.674951	ENSG00000122012	synaptic vesicle glycoprotein 2C [Source:HGNC Symbol;Acc:HGNC:30670]
KNG1	0.0590339	-1.82164	0.677124	ENSG00000113889	kininogen 1 [Source:HGNC Symbol;Acc:HGNC:6383]
SLC19A1	0.067978	5.13771	0.677901	ENSG00000173638	solute carrier family 19 member 1 [Source:HGNC Symbol;Acc:HGNC:10937]
TNR	0.169058	-1.41403	0.681929	ENSG00000116147	tenascin R [Source:HGNC Symbol;Acc:HGNC:11953]
HRH4	0.09719	0.144788	0.686345	ENSG00000134489	histamine receptor H4 [Source:HGNC Symbol;Acc:HGNC:17383]
MEG3	0.17375	0.305325	0.686922	ENSG00000214548	maternally expressed 3 [Source:HGNC Symbol;Acc:HGNC:14575]
CALB2	0.185438	-1.84214	0.689282	ENSG00000172137	calbindin 2 [Source:HGNC Symbol;Acc:HGNC:1435]
DGKQ	0.0562387	2.92134	0.689282	ENSG00000145214	diacylglycerol kinase theta [Source:HGNC Symbol;Acc:HGNC:2856]
HRH1	0.161371	-0.426988	0.689282	ENSG00000196639	histamine receptor H1 [Source:HGNC Symbol;Acc:HGNC:5182]
KMO	-0.0732754	2.29454	0.689282	ENSG00000117009	kynurenine 3-monooxygenase [Source:HGNC Symbol;Acc:HGNC:6381]
SLC6A4	-0.147839	0.229099	0.689282	ENSG00000108576	solute carrier family 6 member 4 [Source:HGNC Symbol;Acc:HGNC:11050]
RET	-0.187898	-0.789829	0.695042	ENSG00000165731	ret proto-oncogene [Source:HGNC Symbol;Acc:HGNC:9967]
ROCK2	-0.058547	4.77866	0.704776	ENSG00000134318	Rho associated coiled-coil containing protein kinase 2 [Source:HGNC Symbol;Acc:HGNC:10252]
IGF2	-0.151529	1.52681	0.713842	ENSG00000167244	insulin like growth factor 2 [Source:HGNC Symbol;Acc:HGNC:5466]
GPX1	-0.0628097	10.6462	0.721753	ENSG00000233276	glutathione peroxidase 1 [Source:HGNC Symbol;Acc:HGNC:4553]
NOTCH3	0.235807	-1.73882	0.725922	ENSG00000074181	notch receptor 3 [Source:HGNC Symbol;Acc:HGNC:7883]
PTRHD1	0.0563352	3.68129	0.736983	ENSG00000184924	peptidyl-tRNA hydrolase domain containing 1 [Source:HGNC Symbol;Acc:HGNC:33782]
SIRT2	0.0536541	4.17323	0.73827	ENSG00000068903	sirtuin 2 [Source:HGNC Symbol;Acc:HGNC:10886]
C1QB	0.146834	1.84385	0.738717	ENSG00000173369	complement C1q B chain [Source:HGNC Symbol;Acc:HGNC:1242]
ZSCAN21	-0.0794058	0.684695	0.739833	ENSG00000166529	zinc finger and SCAN domain containing 21 [Source:HGNC Symbol;Acc:HGNC:13104]
COQ2	-0.050387	3.0877	0.741406	ENSG00000173085	coenzyme Q2, polyprenyltransferase [Source:HGNC Symbol;Acc:HGNC:25223]
FNDC5	0.1238	-1.72131	0.741601	ENSG00000160097	fibronectin type III domain containing 5 [Source:HGNC Symbol;Acc:HGNC:20240]
CNR2	0.194489	1.87648	0.744163	ENSG00000188822	cannabinoid receptor 2 [Source:HGNC Symbol;Acc:HGNC:2160]
MTHFR	0.0465419	4.36232	0.749152	ENSG00000177000	methylenetetrahydrofolate reductase [Source:HGNC Symbol;Acc:HGNC:7436]
GFAP	0.148573	-0.659609	0.749664	ENSG00000131095	glial fibrillary acidic protein [Source:HGNC Symbol;Acc:HGNC:4235]
PDE7A	-0.0281159	4.13263	0.757894	ENSG00000205268	phosphodiesterase 7A [Source:HGNC Symbol;Acc:HGNC:8791]
USP40	0.0893493	1.19204	0.765986	ENSG00000085982	ubiquitin specific peptidase 40 [Source:HGNC Symbol;Acc:HGNC:20069]
NRXN2	0.146215	-1.12421	0.768802	ENSG00000110076	neurexin 2 [Source:HGNC Symbol;Acc:HGNC:8009]
FBRSL1	-0.0425923	2.77887	0.7746	ENSG00000112787	fibrosin like 1 [Source:HGNC Symbol;Acc:HGNC:29308]
STMN2	0.0312866	-1.83527	0.7746	ENSG00000104435	stathmin 2 [Source:HGNC Symbol;Acc:HGNC:10577]
TNFRSF1B	0.0247667	6.90966	0.77906	ENSG00000028137	TNF receptor superfamily member 1B [Source:HGNC Symbol;Acc:HGNC:11917]
SAMD4A	0.0794144	2.75712	0.779219	ENSG00000020577	sterile alpha motif domain containing 4A [Source:HGNC Symbol;Acc:HGNC:23023]
NOD2	-0.0468041	4.5378	0.784594	ENSG00000167207	nucleotide binding oligomerization domain containing 2 [Source:HGNC Symbol;Acc:HGNC:5331]
TRDN	-0.115595	-1.60895	0.788794	ENSG00000186439	triadin [Source:HGNC Symbol;Acc:HGNC:12261]
ZNF512B	0.0670653	-0.148041	0.79021	ENSG00000196700	zinc finger protein 512B [Source:HGNC Symbol;Acc:HGNC:29212]
ITPKB	-0.0262803	4.45293	0.792674	ENSG00000143772	inositol-trisphosphate 3-kinase B [Source:HGNC Symbol;Acc:HGNC:6179]
VPS41	0.0280304	3.45197	0.796244	ENSG00000006715	VPS41 subunit of HOPS complex [Source:HGNC Symbol;Acc:HGNC:12713]
CFH	0.0642326	3.4121	0.798914	ENSG00000000971	complement factor H [Source:HGNC Symbol;Acc:HGNC:4883]
CLRN3	-0.083527	-1.80801	0.800084	ENSG00000180745	clarin 3 [Source:HGNC Symbol;Acc:HGNC:20795]
NTN1	-0.0797826	-1.8161	0.800084	ENSG00000065320	netrin 1 [Source:HGNC Symbol;Acc:HGNC:8029]
SLC18A3	-0.169807	-1.81094	0.800084	ENSG00000187714	solute carrier family 18 member A3 [Source:HGNC Symbol;Acc:HGNC:10936]
FYN	0.0310834	6.17969	0.803803	ENSG00000010810	FYN proto-oncogene, Src family tyrosine kinase [Source:HGNC Symbol;Acc:HGNC:4037]
LMNB1	-0.0390576	4.40929	0.813135	ENSG00000113368	lamin B1 [Source:HGNC Symbol;Acc:HGNC:6637]
PRDM15	-0.056154	2.45756	0.816373	ENSG00000141956	PR/SET domain 15 [Source:HGNC Symbol;Acc:HGNC:13999]
TRIM32	0.0680746	0.820497	0.816705	ENSG00000119401	tripartite motif containing 32 [Source:HGNC Symbol;Acc:HGNC:16380]
MTOR	0.0409094	3.9743	0.817248	ENSG00000198793	mechanistic target of rapamycin kinase [Source:HGNC Symbol;Acc:HGNC:3942]
PACRG	0.122563	-1.60928	0.818801	ENSG00000112530	parkin coregulated [Source:HGNC Symbol;Acc:HGNC:19152]
ZNF543	0.0402185	2.91837	0.819973	ENSG00000178229	zinc finger protein 543 [Source:HGNC Symbol;Acc:HGNC:25281]
HFE	-0.0499553	3.58764	0.821734	ENSG00000010704	homeostatic iron regulator [Source:HGNC Symbol;Acc:HGNC:4886]
LRP1B	0.00220689	-1.8152	0.822218	ENSG00000168702	LDL receptor related protein 1B [Source:HGNC Symbol;Acc:HGNC:6693]
CDNF	-0.114415	-1.10702	0.822258	ENSG00000185267	cerebral dopamine neurotrophic factor [Source:HGNC Symbol;Acc:HGNC:24913]
HCAR2	0.042263	4.2479	0.822434	ENSG00000182782	hydroxycarboxylic acid receptor 2 [Source:HGNC Symbol;Acc:HGNC:24827]
CYP1A1	0.0392833	-1.8265	0.8226	ENSG00000140465	cytochrome P450 family 1 subfamily A member 1 [Source:HGNC Symbol;Acc:HGNC:2595]
HLA-DQA2	0.142748	-1.82279	0.8226	ENSG00000237541	major histocompatibility complex, class II, DQ alpha 2 [Source:HGNC Symbol;Acc:HGNC:4943]
USP14	0.0354014	2.99299	0.82357	ENSG00000101557	ubiquitin specific peptidase 14 [Source:HGNC Symbol;Acc:HGNC:12612]
IL13RA1	0.0259072	5.56287	0.827231	ENSG00000131724	interleukin 13 receptor subunit alpha 1 [Source:HGNC Symbol;Acc:HGNC:5974]
CCL3	-0.0590325	0.974196	0.830227	ENSG00000277632	C-C motif chemokine ligand 3 [Source:HGNC Symbol;Acc:HGNC:10627]
PEBP1	0.0259012	5.26701	0.833442	ENSG00000089220	phosphatidylethanolamine binding protein 1 [Source:HGNC Symbol;Acc:HGNC:8630]
SCN8A	0.103598	-0.813261	0.835774	ENSG00000196876	sodium voltage-gated channel alpha subunit 8 [Source:HGNC Symbol;Acc:HGNC:10596]
STX1B	0.0813265	-1.73305	0.837381	ENSG00000099365	syntaxin 1B [Source:HGNC Symbol;Acc:HGNC:18539]
ITGA8	-0.225525	-1.78209	0.839018	ENSG00000077943	integrin subunit alpha 8 [Source:HGNC Symbol;Acc:HGNC:6144]
SNCAIP	-0.124542	-1.78242	0.839018	ENSG00000064692	synuclein alpha interacting protein [Source:HGNC Symbol;Acc:HGNC:11139]
TLR9	0.0537084	0.795947	0.840124	ENSG00000239732	toll like receptor 9 [Source:HGNC Symbol;Acc:HGNC:15633]
LAG3	0.0519455	2.38109	0.847359	ENSG00000089692	lymphocyte activating 3 [Source:HGNC Symbol;Acc:HGNC:6476]
GDNF	0.0833141	-0.420346	0.847475	ENSG00000168621	glial cell derived neurotrophic factor [Source:HGNC Symbol;Acc:HGNC:4232]
AGO2	-0.0328892	4.77411	0.851265	ENSG00000123908	argonaute RISC catalytic component 2 [Source:HGNC Symbol;Acc:HGNC:3263]
ACO2	0.0300664	6.05777	0.856809	ENSG00000100412	aconitase 2 [Source:HGNC Symbol;Acc:HGNC:118]
PLXNA1	0.0593772	-0.243281	0.865112	ENSG00000114554	plexin A1 [Source:HGNC Symbol;Acc:HGNC:9099]
ADAM17	-0.0250176	5.84881	0.870712	ENSG00000151694	ADAM metallopeptidase domain 17 [Source:HGNC Symbol;Acc:HGNC:195]
PPARGC1A	-0.280473	-1.64285	0.880714	ENSG00000109819	PPARG coactivator 1 alpha [Source:HGNC Symbol;Acc:HGNC:9237]
TRPM8	-0.0906084	-1.63215	0.888045	ENSG00000144481	transient receptor potential cation channel subfamily M member 8 [Source:HGNC Symbol;Acc:HGNC:17961]
CHRNB3	0.316107	-1.80088	0.894969	ENSG00000147432	cholinergic receptor nicotinic beta 3 subunit [Source:HGNC Symbol;Acc:HGNC:1963]
TPPP	-0.0530553	-0.858688	0.895785	ENSG00000171368	tubulin polymerization promoting protein [Source:HGNC Symbol;Acc:HGNC:24164]
CLOCK	-0.0254699	2.33979	0.896238	ENSG00000134852	clock circadian regulator [Source:HGNC Symbol;Acc:HGNC:2082]
HSP90AB2P	0.273698	-1.17866	0.908475	ENSG00000205940	heat shock protein 90 alpha family class B member 2, pseudogene [Source:HGNC Symbol;Acc:HGNC:32537]
PARP1	0.0176859	6.55267	0.918745	ENSG00000143799	poly(ADP-ribose) polymerase 1 [Source:HGNC Symbol;Acc:HGNC:270]
DNAJC13	-0.0152981	3.70379	0.923354	ENSG00000138246	DnaJ heat shock protein family (Hsp40) member C13 [Source:HGNC Symbol;Acc:HGNC:30343]
XCR1	0.0685735	-1.24198	0.92748	ENSG00000173578	X-C motif chemokine receptor 1 [Source:HGNC Symbol;Acc:HGNC:1625]
TRIM28	0.0189771	4.23626	0.927782	ENSG00000130726	tripartite motif containing 28 [Source:HGNC Symbol;Acc:HGNC:16384]
CHCHD2	-0.011362	5.75191	0.9326	ENSG00000106153	coiled-coil-helix-coiled-coil-helix domain containing 2 [Source:HGNC Symbol;Acc:HGNC:21645]
LAMP3	-0.0421665	-0.736119	0.934914	ENSG00000078081	lysosomal associated membrane protein 3 [Source:HGNC Symbol;Acc:HGNC:14582]
PLK2	-0.0489865	-0.534802	0.942957	ENSG00000145632	polo like kinase 2 [Source:HGNC Symbol;Acc:HGNC:19699]
HTT	-0.0127754	4.96982	0.943749	ENSG00000197386	huntingtin [Source:HGNC Symbol;Acc:HGNC:4851]
NRG1	0.0291193	3.0319	0.943885	ENSG00000157168	neuregulin 1 [Source:HGNC Symbol;Acc:HGNC:7997]
SLC30A3	0.041582	-0.806809	0.948353	ENSG00000115194	solute carrier family 30 member 3 [Source:HGNC Symbol;Acc:HGNC:11014]
EEF2K	-0.0175212	1.17227	0.948933	ENSG00000103319	eukaryotic elongation factor 2 kinase [Source:HGNC Symbol;Acc:HGNC:24615]
ABCA5	0.0187601	3.39499	0.949738	ENSG00000154265	ATP binding cassette subfamily A member 5 [Source:HGNC Symbol;Acc:HGNC:35]
ESR1	-0.0325005	-0.929312	0.960358	ENSG00000091831	estrogen receptor 1 [Source:HGNC Symbol;Acc:HGNC:3467]
RPS4Y1	0.0509823	4.75827	0.961639	ENSG00000129824	ribosomal protein S4 Y-linked 1 [Source:HGNC Symbol;Acc:HGNC:10425]
VDR	0.0140939	3.21961	0.962247	ENSG00000111424	vitamin D receptor [Source:HGNC Symbol;Acc:HGNC:12679]
SIDT2	0.0123701	3.58565	0.965502	ENSG00000149577	SID1 transmembrane family member 2 [Source:HGNC Symbol;Acc:HGNC:24272]
LINGO2	0.0354291	-0.48921	0.965833	ENSG00000174482	leucine rich repeat and Ig domain containing 2 [Source:HGNC Symbol;Acc:HGNC:21207]
VAMP4	-0.0123123	2.98354	0.966512	ENSG00000117533	vesicle associated membrane protein 4 [Source:HGNC Symbol;Acc:HGNC:12645]
CCL2	0.0337008	-0.591327	0.968101	ENSG00000108691	C-C motif chemokine ligand 2 [Source:HGNC Symbol;Acc:HGNC:10618]
CTNNB1	-0.00963815	5.07024	0.970699	ENSG00000168036	catenin beta 1 [Source:HGNC Symbol;Acc:HGNC:2514]
SLC1A1	-0.0536361	-1.81027	0.972359	ENSG00000106688	solute carrier family 1 member 1 [Source:HGNC Symbol;Acc:HGNC:10939]
BAG2	-0.0143185	0.621263	0.975043	ENSG00000112208	BAG cochaperone 2 [Source:HGNC Symbol;Acc:HGNC:938]
HNMT	-0.0108714	2.1465	0.975341	ENSG00000150540	histamine N-methyltransferase [Source:HGNC Symbol;Acc:HGNC:5028]
PBX1	0.0152965	3.14945	0.977929	ENSG00000185630	PBX homeobox 1 [Source:HGNC Symbol;Acc:HGNC:8632]
TP53INP1	-0.00798792	5.2328	0.97997	ENSG00000164938	tumor protein p53 inducible nuclear protein 1 [Source:HGNC Symbol;Acc:HGNC:18022]
DNAJC12	0.122367	-1.7139	0.986292	ENSG00000108176	DnaJ heat shock protein family (Hsp40) member C12 [Source:HGNC Symbol;Acc:HGNC:28908]
GPC4	0.107316	-1.6904	0.986292	ENSG00000076716	glypican 4 [Source:HGNC Symbol;Acc:HGNC:4452]
DRD4	0.025383	-1.5712	0.98762	ENSG00000069696	dopamine receptor D4 [Source:HGNC Symbol;Acc:HGNC:3025]
IL27	-0.0113981	0.696815	0.987624	ENSG00000197272	interleukin 27 [Source:HGNC Symbol;Acc:HGNC:19157]
FGF11	0.0253093	-0.861309	0.987638	ENSG00000161958	fibroblast growth factor 11 [Source:HGNC Symbol;Acc:HGNC:3667]
CHGB	0.02715	-1.31418	0.987881	ENSG00000089199	chromogranin B [Source:HGNC Symbol;Acc:HGNC:1930]
AFF2	-0.00834546	1.54328	0.990862	ENSG00000155966	ALF transcription elongation factor 2 [Source:HGNC Symbol;Acc:HGNC:3776]
AMIGO2	0.00773851	2.21883	0.990862	ENSG00000139211	adhesion molecule with Ig like domain 2 [Source:HGNC Symbol;Acc:HGNC:24073]
ATXN8	-0.0485487	-1.8273	0.990862	ENSG00000288330	ataxin 8 [Source:HGNC Symbol;Acc:HGNC:32925]
BMP4	-0.0173813	-1.66231	0.990862	ENSG00000125378	bone morphogenetic protein 4 [Source:HGNC Symbol;Acc:HGNC:1071]
BORCS7	0.00206828	3.01747	0.990862	ENSG00000166275	BLOC-1 related complex subunit 7 [Source:HGNC Symbol;Acc:HGNC:23516]
CHRNA3	0.00646197	-1.83384	0.990862	ENSG00000080644	cholinergic receptor nicotinic alpha 3 subunit [Source:HGNC Symbol;Acc:HGNC:1957]
GLP1R	-0.0372973	-1.77327	0.990862	ENSG00000112164	glucagon like peptide 1 receptor [Source:HGNC Symbol;Acc:HGNC:4324]
GRK6	0.00229015	5.99841	0.990862	ENSG00000198055	G protein-coupled receptor kinase 6 [Source:HGNC Symbol;Acc:HGNC:4545]
IL1A	0.0246586	-1.80646	0.990862	ENSG00000115008	interleukin 1 alpha [Source:HGNC Symbol;Acc:HGNC:5991]
NFIB	-0.00716143	0.948449	0.990862	ENSG00000147862	nuclear factor I B [Source:HGNC Symbol;Acc:HGNC:7785]
NPPC	0.013247	-1.84344	0.990862	ENSG00000163273	natriuretic peptide C [Source:HGNC Symbol;Acc:HGNC:7941]
PDYN	-0.0519378	-1.84542	0.990862	ENSG00000101327	prodynorphin [Source:HGNC Symbol;Acc:HGNC:8820]
SFXN2	-0.00924859	1.15022	0.990862	ENSG00000156398	sideroflexin 2 [Source:HGNC Symbol;Acc:HGNC:16086]
TLR4	-0.00443066	5.20373	0.990862	ENSG00000136869	toll like receptor 4 [Source:HGNC Symbol;Acc:HGNC:11850]
TFB2M	0.0757159	0.301396	0.993096	ENSG00000162851	transcription factor B2, mitochondrial [Source:HGNC Symbol;Acc:HGNC:18559]
NCL	-0.00123204	8.10875	0.993897	ENSG00000115053	nucleolin [Source:HGNC Symbol;Acc:HGNC:7667]
APAF1	0.000788937	5.96238	0.995989	ENSG00000120868	apoptotic peptidase activating factor 1 [Source:HGNC Symbol;Acc:HGNC:576]
PPP2R5D	0.000674967	5.68921	0.997157	ENSG00000112640	protein phosphatase 2 regulatory subunit B'delta [Source:HGNC Symbol;Acc:HGNC:9312]
HMGA1	-0.000554291	4.83924	0.997893	ENSG00000137309	high mobility group AT-hook 1 [Source:HGNC Symbol;Acc:HGNC:5010]
