# Supplementary material for: A whole-transcriptome analysis of differentially expressed genes, transcripts, and transcript usage in blood samples from Parkinson’s disease patients
Source: Exp Biol Med (Maywood). 2026 Jul 8;251:11099. doi: 10.3389/ebm.2026.11099 (PMC13388229; doi:10.3389/ebm.2026.11099)
Supplement: Supplementary file 2 [file Table3.xlsx]

## Sheet: Supplement_PPMIONT_CommonGenes
ENSEMBL GENE ID	gene ID	description	chromosome_name	band	ENTREZ
ENSG00000081760	AACS	acetoacetyl-CoA synthetase [Source:HGNC Symbol;Acc:HGNC:21298]	12	q24.31	65985
ENSG00000266967	AARSD1	alanyl-tRNA synthetase domain containing 1 [Source:HGNC Symbol;Acc:HGNC:28417]	17	q21.31	80755
ENSG00000165029	ABCA1	ATP binding cassette subfamily A member 1 [Source:HGNC Symbol;Acc:HGNC:29]	9	q31.1	19
ENSG00000179869	ABCA13	ATP binding cassette subfamily A member 13 [Source:HGNC Symbol;Acc:HGNC:14638]	7	p12.3	154664
ENSG00000064687	ABCA7	ATP binding cassette subfamily A member 7 [Source:HGNC Symbol;Acc:HGNC:37]	19	p13.3	10347
ENSG00000023839	ABCC2	ATP binding cassette subfamily C member 2 [Source:HGNC Symbol;Acc:HGNC:53]	10	q24.2	1244
ENSG00000033050	ABCF2	ATP binding cassette subfamily F member 2 [Source:HGNC Symbol;Acc:HGNC:71]	7	q36.1	10061
ENSG00000118777	ABCG2	ATP binding cassette subfamily G member 2 (JR blood group) [Source:HGNC Symbol;Acc:HGNC:74]	4	q22.1	9429
ENSG00000204427	ABHD16A	abhydrolase domain containing 16A, phospholipase [Source:HGNC Symbol;Acc:HGNC:13921]	6	p21.33	7920
ENSG00000140526	ABHD2	abhydrolase domain containing 2, acylglycerol lipase [Source:HGNC Symbol;Acc:HGNC:18717]	15	q26.1	11057
ENSG00000158201	ABHD3	abhydrolase domain containing 3, phospholipase [Source:HGNC Symbol;Acc:HGNC:18718]	18	q11.2	171586
ENSG00000100439	ABHD4	abhydrolase domain containing 4, N-acyl phospholipase B [Source:HGNC Symbol;Acc:HGNC:20154]	14	q11.2	63874
ENSG00000011198	ABHD5	abhydrolase domain containing 5, lysophosphatidic acid acyltransferase [Source:HGNC Symbol;Acc:HGNC:21396]	3	p21.33	51099
ENSG00000175164	ABO	ABO, alpha 1-3-N-acetylgalactosaminyltransferase and alpha 1-3-galactosyltransferase [Source:HGNC Symbol;Acc:HGNC:79]	9	q34.2	28
ENSG00000146386	ABRACL	ABRA C-terminal like [Source:HGNC Symbol;Acc:HGNC:21230]	6	q24.1	58527
ENSG00000114626	ABTB1	ankyrin repeat and BTB domain containing 1 [Source:HGNC Symbol;Acc:HGNC:18275]	3	q21.3	80325
ENSG00000060971	ACAA1	acetyl-CoA acyltransferase 1 [Source:HGNC Symbol;Acc:HGNC:82]	3	p22.2	30
ENSG00000167315	ACAA2	acetyl-CoA acyltransferase 2 [Source:HGNC Symbol;Acc:HGNC:83]	18	q21.1	10449
ENSG00000117054	ACADM	acyl-CoA dehydrogenase medium chain [Source:HGNC Symbol;Acc:HGNC:89]	1	p31.1	34
ENSG00000114331	ACAP2	ArfGAP with coiled-coil, ankyrin repeat and PH domains 2 [Source:HGNC Symbol;Acc:HGNC:16469]	3	q29	23527
ENSG00000162390	ACOT11	acyl-CoA thioesterase 11 [Source:HGNC Symbol;Acc:HGNC:18156]	1	p32.3	26027
ENSG00000112304	ACOT13	acyl-CoA thioesterase 13 [Source:HGNC Symbol;Acc:HGNC:20999]	6	p22.3	55856
ENSG00000101473	ACOT8	acyl-CoA thioesterase 8 [Source:HGNC Symbol;Acc:HGNC:15919]	20	q13.12	10005
ENSG00000014257	ACP3	acid phosphatase 3 [Source:HGNC Symbol;Acc:HGNC:125]	3	q22.1	55
ENSG00000005187	ACSM3	acyl-CoA synthetase medium chain family member 3 [Source:HGNC Symbol;Acc:HGNC:10522]	16	p12.3	6296
ENSG00000111058	ACSS3	acyl-CoA synthetase short chain family member 3 [Source:HGNC Symbol;Acc:HGNC:24723]	12	q21.31	79611
ENSG00000180139	ACTA2-AS1	ACTA2 antisense RNA 1 [Source:HGNC Symbol;Acc:HGNC:45169]	10	q23.31	NA
ENSG00000138071	ACTR2	actin related protein 2 [Source:HGNC Symbol;Acc:HGNC:169]	2	p14	10097
ENSG00000115091	ACTR3	actin related protein 3 [Source:HGNC Symbol;Acc:HGNC:170]	2	q14.1	10096
ENSG00000101442	ACTR5	actin related protein 5 [Source:HGNC Symbol;Acc:HGNC:14671]	20	q11.23	79913
ENSG00000115170	ACVR1	activin A receptor type 1 [Source:HGNC Symbol;Acc:HGNC:171]	2	q24.1	90
ENSG00000196839	ADA	adenosine deaminase [Source:HGNC Symbol;Acc:HGNC:186]	20	q13.12	100
ENSG00000137845	ADAM10	ADAM metallopeptidase domain 10 [Source:HGNC Symbol;Acc:HGNC:188]	15	q21.3	102
ENSG00000135074	ADAM19	ADAM metallopeptidase domain 19 [Source:HGNC Symbol;Acc:HGNC:197]	5	q33.3	8728
ENSG00000253535	ADAM7-AS1	ADAM7, ADAMDEC1 and ADAM28 antisense RNA 1 [Source:HGNC Symbol;Acc:HGNC:56152]	8	p21.2	NA
ENSG00000151651	ADAM8	ADAM metallopeptidase domain 8 [Source:HGNC Symbol;Acc:HGNC:215]	10	q26.3	101
ENSG00000158859	ADAMTS4	ADAM metallopeptidase with thrombospondin type 1 motif 4 [Source:HGNC Symbol;Acc:HGNC:220]	1	q23.3	9507
ENSG00000203804	ADAMTSL4-AS1	ADAMTSL4 antisense RNA 1 [Source:HGNC Symbol;Acc:HGNC:32041]	1	q21.2	NA
ENSG00000160710	ADAR	adenosine deaminase RNA specific [Source:HGNC Symbol;Acc:HGNC:225]	1	q21.3	103
ENSG00000185736	ADARB2	adenosine deaminase RNA specific B2 (inactive) [Source:HGNC Symbol;Acc:HGNC:227]	10	p15.3	105
ENSG00000161912	ADCY10P1	ADCY10 pseudogene 1 [Source:HGNC Symbol;Acc:HGNC:44143]	6	p21.1	NA
ENSG00000174233	ADCY6	adenylate cyclase 6 [Source:HGNC Symbol;Acc:HGNC:237]	12	q13.12	112
ENSG00000020181	ADGRA2	adhesion G protein-coupled receptor A2 [Source:HGNC Symbol;Acc:HGNC:17849]	8	p11.23	25960
ENSG00000111452	ADGRD1	adhesion G protein-coupled receptor D1 [Source:HGNC Symbol;Acc:HGNC:19893]	12	q24.33	283383
ENSG00000127507	ADGRE2	adhesion G protein-coupled receptor E2 [Source:HGNC Symbol;Acc:HGNC:3337]	19	p13.12	30817
ENSG00000182885	ADGRG3	adhesion G protein-coupled receptor G3 [Source:HGNC Symbol;Acc:HGNC:13728]	16	q21	222487
ENSG00000267169	ADGRL1-AS1	ADGRL1 antisense RNA 1 [Source:HGNC Symbol;Acc:HGNC:55309]	19	p13.12	100507373
ENSG00000197894	ADH5	alcohol dehydrogenase 5 (class III), chi polypeptide [Source:HGNC Symbol;Acc:HGNC:253]	4	q23	128
ENSG00000148926	ADM	adrenomedullin [Source:HGNC Symbol;Acc:HGNC:259]	11	p15.4	133
ENSG00000254554	ADM-DT	ADM divergent transcript [Source:HGNC Symbol;Acc:HGNC:55516]	11	p15.4	NA
ENSG00000159322	ADPGK	ADP dependent glucokinase [Source:HGNC Symbol;Acc:HGNC:25250]	15	q24.1	83440
ENSG00000144843	ADPRH	ADP-ribosylarginine hydrolase [Source:HGNC Symbol;Acc:HGNC:269]	3	q13.33	141
ENSG00000116863	ADPRS	ADP-ribosylserine hydrolase [Source:HGNC Symbol;Acc:HGNC:21304]	1	p34.3	54936
ENSG00000239900	ADSL	adenylosuccinate lyase [Source:HGNC Symbol;Acc:HGNC:291]	22	q13.1	158
ENSG00000144218	AFF3	ALF transcription elongation factor 3 [Source:HGNC Symbol;Acc:HGNC:6473]	2	q11.2	3899
ENSG00000135537	AFG1L	AFG1 like ATPase [Source:HGNC Symbol;Acc:HGNC:16411]	6	q21	246269
ENSG00000141385	AFG3L2	AFG3 like matrix AAA peptidase subunit 2 [Source:HGNC Symbol;Acc:HGNC:315]	18	p11.21	10939
ENSG00000119844	AFTPH	aftiphilin [Source:HGNC Symbol;Acc:HGNC:25951]	2	p14	54812
ENSG00000135439	AGAP2	ArfGAP with GTPase domain, ankyrin repeat and PH domain 2 [Source:HGNC Symbol;Acc:HGNC:16921]	12	q14.1	116986
ENSG00000146856	AGBL3	AGBL carboxypeptidase 3 [Source:HGNC Symbol;Acc:HGNC:27981]	7	q33	340351
ENSG00000084693	AGBL5	AGBL carboxypeptidase 5 [Source:HGNC Symbol;Acc:HGNC:26147]	2	p23.3	60509
ENSG00000173744	AGFG1	ArfGAP with FG repeats 1 [Source:HGNC Symbol;Acc:HGNC:5175]	2	q36.3	3267
ENSG00000126070	AGO3	argonaute RISC catalytic component 3 [Source:HGNC Symbol;Acc:HGNC:18421]	1	p34.3	192669
ENSG00000134698	AGO4	argonaute RISC component 4 [Source:HGNC Symbol;Acc:HGNC:18424]	1	p34.3	192670
ENSG00000160216	AGPAT3	1-acylglycerol-3-phosphate O-acyltransferase 3 [Source:HGNC Symbol;Acc:HGNC:326]	21	q22.3	56894
ENSG00000135049	AGTPBP1	ATP/GTP binding carboxypeptidase 1 [Source:HGNC Symbol;Acc:HGNC:17258]	9	q21.33	23287
ENSG00000101444	AHCY	adenosylhomocysteinase [Source:HGNC Symbol;Acc:HGNC:343]	20	q11.22	191
ENSG00000085231	AK6	adenylate kinase 6 [Source:HGNC Symbol;Acc:HGNC:49151]	5	q13.2	102157402
ENSG00000108599	AKAP10	A-kinase anchoring protein 10 [Source:HGNC Symbol;Acc:HGNC:368]	17	p11.2	11216
ENSG00000151320	AKAP6	A-kinase anchoring protein 6 [Source:HGNC Symbol;Acc:HGNC:376]	14	q12	9472
ENSG00000174574	AKIRIN1	akirin 1 [Source:HGNC Symbol;Acc:HGNC:25744]	1	p34.3	79647
ENSG00000135334	AKIRIN2	akirin 2 [Source:HGNC Symbol;Acc:HGNC:21407]	6	q15	55122
ENSG00000106948	AKNA	AT-hook transcription factor [Source:HGNC Symbol;Acc:HGNC:24108]	9	q32	80709
ENSG00000117448	AKR1A1	aldo-keto reductase family 1 member A1 [Source:HGNC Symbol;Acc:HGNC:380]	1	p34.1	10327
ENSG00000085662	AKR1B1	aldo-keto reductase family 1 member B [Source:HGNC Symbol;Acc:HGNC:381]	7	q33	231
ENSG00000142208	AKT1	AKT serine/threonine kinase 1 [Source:HGNC Symbol;Acc:HGNC:391]	14	q32.33	207
ENSG00000148218	ALAD	aminolevulinate dehydratase [Source:HGNC Symbol;Acc:HGNC:395]	9	q32	210
ENSG00000023330	ALAS1	5'-aminolevulinate synthase 1 [Source:HGNC Symbol;Acc:HGNC:396]	3	p21.2	211
ENSG00000161618	ALDH16A1	aldehyde dehydrogenase 16 family member A1 [Source:HGNC Symbol;Acc:HGNC:28114]	19	q13.33	126133
ENSG00000059573	ALDH18A1	aldehyde dehydrogenase 18 family member A1 [Source:HGNC Symbol;Acc:HGNC:9722]	10	q24.1	5832
ENSG00000128918	ALDH1A2	aldehyde dehydrogenase 1 family member A2 [Source:HGNC Symbol;Acc:HGNC:15472]	15	q21.3	8854
ENSG00000072210	ALDH3A2	aldehyde dehydrogenase 3 family member A2 [Source:HGNC Symbol;Acc:HGNC:403]	17	p11.2	224
ENSG00000112294	ALDH5A1	aldehyde dehydrogenase 5 family member A1 [Source:HGNC Symbol;Acc:HGNC:408]	6	p22.3	7915
ENSG00000149925	ALDOA	aldolase, fructose-bisphosphate A [Source:HGNC Symbol;Acc:HGNC:414]	16	p11.2	226
ENSG00000033011	ALG1	ALG1 chitobiosyldiphosphodolichol beta-mannosyltransferase [Source:HGNC Symbol;Acc:HGNC:18294]	16	p13.3	56052
ENSG00000251287	ALG1L2	ALG1 chitobiosyldiphosphodolichol beta-mannosyltransferase like 2 [Source:HGNC Symbol;Acc:HGNC:37258]	3	q22.1	644974
ENSG00000214160	ALG3	ALG3 alpha-1,3- mannosyltransferase [Source:HGNC Symbol;Acc:HGNC:23056]	3	q27.1	10195
ENSG00000166199	ALKBH3	alkB homolog 3, alpha-ketoglutarate dependent dioxygenase [Source:HGNC Symbol;Acc:HGNC:30141]	11	p11.2	221120
ENSG00000137760	ALKBH8	alkB homolog 8, tRNA methyltransferase [Source:HGNC Symbol;Acc:HGNC:25189]	11	q22.3	91801
ENSG00000012779	ALOX5	arachidonate 5-lipoxygenase [Source:HGNC Symbol;Acc:HGNC:435]	10	q11.21	240
ENSG00000132965	ALOX5AP	arachidonate 5-lipoxygenase activating protein [Source:HGNC Symbol;Acc:HGNC:436]	13	q12.3	241
ENSG00000073331	ALPK1	alpha kinase 1 [Source:HGNC Symbol;Acc:HGNC:20917]	4	q25	80216
ENSG00000162551	ALPL	alkaline phosphatase, biomineralization associated [Source:HGNC Symbol;Acc:HGNC:438]	1	p36.12	249
ENSG00000123505	AMD1	adenosylmethionine decarboxylase 1 [Source:HGNC Symbol;Acc:HGNC:457]	6	q21	262
ENSG00000159461	AMFR	autocrine motility factor receptor [Source:HGNC Symbol;Acc:HGNC:463]	16	q13	267
ENSG00000151743	AMN1	antagonist of mitotic exit network 1 homolog [Source:HGNC Symbol;Acc:HGNC:27281]	12	p11.21	196394
ENSG00000276900	AMN1-AS1	AMN1 antisense RNA 1 [Source:HGNC Symbol;Acc:HGNC:58137]	12	p11.21	138842261
ENSG00000116337	AMPD2	adenosine monophosphate deaminase 2 [Source:HGNC Symbol;Acc:HGNC:469]	1	p13.3	271
ENSG00000029534	ANK1	ankyrin 1 [Source:HGNC Symbol;Acc:HGNC:492]	8	p11.21	286
ENSG00000189045	ANKDD1B	ankyrin repeat and death domain containing 1B [Source:HGNC Symbol;Acc:HGNC:32525]	5	q13.3	728780
ENSG00000154122	ANKH	ANKH inorganic pyrophosphate transport regulator [Source:HGNC Symbol;Acc:HGNC:15492]	5	p15.2	56172
ENSG00000144504	ANKMY1	ankyrin repeat and MYND domain containing 1 [Source:HGNC Symbol;Acc:HGNC:20987]	2	q37.3	51281
ENSG00000172932	ANKRD13D	ankyrin repeat domain 13D [Source:HGNC Symbol;Acc:HGNC:27880]	11	q13.2	338692
ENSG00000250220	ANKRD17-DT	ANKRD17 divergent transcript [Source:HGNC Symbol;Acc:HGNC:55556]	4	q13.3	NA
ENSG00000215559	ANKRD20A11P	ankyrin repeat domain 20 family member A11, pseudogene [Source:HGNC Symbol;Acc:HGNC:42024]	21	q11.2	NA
ENSG00000135976	ANKRD36	ankyrin repeat domain 36 [Source:HGNC Symbol;Acc:HGNC:24079]	2	q11.2	375248
ENSG00000154945	ANKRD40	ankyrin repeat domain 40 [Source:HGNC Symbol;Acc:HGNC:28233]	17	q21.33	91369
ENSG00000065413	ANKRD44	ankyrin repeat domain 44 [Source:HGNC Symbol;Acc:HGNC:25259]	2	q33.1	91526
ENSG00000156381	ANKRD9	ankyrin repeat domain 9 [Source:HGNC Symbol;Acc:HGNC:20096]	14	q32.31	122416
ENSG00000064999	ANKS1A	ankyrin repeat and sterile alpha motif domain containing 1A [Source:HGNC Symbol;Acc:HGNC:20961]	6	p21.31	23294
ENSG00000168096	ANKS3	ankyrin repeat and sterile alpha motif domain containing 3 [Source:HGNC Symbol;Acc:HGNC:29422]	16	p13.3	124401
ENSG00000165138	ANKS6	ankyrin repeat and sterile alpha motif domain containing 6 [Source:HGNC Symbol;Acc:HGNC:26724]	9	q22.33	203286
ENSG00000160746	ANO10	anoctamin 10 [Source:HGNC Symbol;Acc:HGNC:25519]	3	p21.33	55129
ENSG00000166825	ANPEP	alanyl aminopeptidase, membrane [Source:HGNC Symbol;Acc:HGNC:500]	15	q26.1	290
ENSG00000163297	ANTXR2	ANTXR cell adhesion molecule 2 [Source:HGNC Symbol;Acc:HGNC:21732]	4	q21.21	118429
ENSG00000263482	ANTXRLP1	ANTXR like pseudogene 1 [Source:HGNC Symbol;Acc:HGNC:45004]	10	q11.22	NA
ENSG00000122359	ANXA11	annexin A11 [Source:HGNC Symbol;Acc:HGNC:535]	10	q22.3	311
ENSG00000138772	ANXA3	annexin A3 [Source:HGNC Symbol;Acc:HGNC:541]	4	q21.21	306
ENSG00000197043	ANXA6	annexin A6 [Source:HGNC Symbol;Acc:HGNC:544]	5	q33.1	309
ENSG00000131480	AOC2	amine oxidase copper containing 2 [Source:HGNC Symbol;Acc:HGNC:549]	17	q21.31	314
ENSG00000131471	AOC3	amine oxidase copper containing 3 [Source:HGNC Symbol;Acc:HGNC:550]	17	q21.31	8639
ENSG00000006125	AP2B1	adaptor related protein complex 2 subunit beta 1 [Source:HGNC Symbol;Acc:HGNC:563]	17	q12	163
ENSG00000042753	AP2S1	adaptor related protein complex 2 subunit sigma 1 [Source:HGNC Symbol;Acc:HGNC:565]	19	q13.32	1175
ENSG00000070718	AP3M2	adaptor related protein complex 3 subunit mu 2 [Source:HGNC Symbol;Acc:HGNC:570]	8	p11.21	10947
ENSG00000134262	AP4B1	adaptor related protein complex 4 subunit beta 1 [Source:HGNC Symbol;Acc:HGNC:572]	1	p13.2	10717
ENSG00000100478	AP4S1	adaptor related protein complex 4 subunit sigma 1 [Source:HGNC Symbol;Acc:HGNC:575]	14	q12	11154
ENSG00000077420	APBB1IP	amyloid beta precursor protein binding family B member 1 interacting protein [Source:HGNC Symbol;Acc:HGNC:17379]	10	p12.1	54518
ENSG00000113108	APBB3	amyloid beta precursor protein binding family B member 3 [Source:HGNC Symbol;Acc:HGNC:20708]	5	q31.3	10307
ENSG00000117362	APH1A	aph-1 homolog A, gamma-secretase subunit [Source:HGNC Symbol;Acc:HGNC:29509]	1	q21.2	51107
ENSG00000084234	APLP2	amyloid beta precursor like protein 2 [Source:HGNC Symbol;Acc:HGNC:598]	11	q24.3	334
ENSG00000128383	APOBEC3A	apolipoprotein B mRNA editing enzyme catalytic subunit 3A [Source:HGNC Symbol;Acc:HGNC:17343]	22	q13.1	200315
ENSG00000128335	APOL2	apolipoprotein L2 [Source:HGNC Symbol;Acc:HGNC:619]	22	q12.3	23780
ENSG00000184831	APOO	apolipoprotein O [Source:HGNC Symbol;Acc:HGNC:28727]	X	p22.11	79135
ENSG00000155008	APOOL	apolipoprotein O like [Source:HGNC Symbol;Acc:HGNC:24009]	X	q21.1	139322
ENSG00000062725	APPBP2	amyloid beta precursor protein binding protein 2 [Source:HGNC Symbol;Acc:HGNC:622]	17	q23.2	10513
ENSG00000136044	APPL2	adaptor protein, phosphotyrosine interacting with PH domain and leucine zipper 2 [Source:HGNC Symbol;Acc:HGNC:18242]	12	q23.3	55198
ENSG00000198931	APRT	adenine phosphoribosyltransferase [Source:HGNC Symbol;Acc:HGNC:626]	16	q24.3	353
ENSG00000214293	APTR	Alu-mediated CDKN1A/p21 transcriptional regulator [Source:HGNC Symbol;Acc:HGNC:44173]	7	q11.23	100505854
ENSG00000240583	AQP1	aquaporin 1 (Colton blood group) [Source:HGNC Symbol;Acc:HGNC:633]	7	p14.3	358
ENSG00000120318	ARAP3	ArfGAP with RhoGAP domain, ankyrin repeat and PH domain 3 [Source:HGNC Symbol;Acc:HGNC:24097]	5	q31.3	64411
ENSG00000109321	AREG	amphiregulin [Source:HGNC Symbol;Acc:HGNC:651]	4	q13.3	374
ENSG00000004059	ARF5	ARF GTPase 5 [Source:HGNC Symbol;Acc:HGNC:658]	7	q32.1	381
ENSG00000075884	ARHGAP15	Rho GTPase activating protein 15 [Source:HGNC Symbol;Acc:HGNC:21030]	2	q22.2	55843
ENSG00000107863	ARHGAP21	Rho GTPase activating protein 21 [Source:HGNC Symbol;Acc:HGNC:23725]	10	p12.1	57584
ENSG00000138639	ARHGAP24	Rho GTPase activating protein 24 [Source:HGNC Symbol;Acc:HGNC:25361]	4	q21.23	83478
ENSG00000163219	ARHGAP25	Rho GTPase activating protein 25 [Source:HGNC Symbol;Acc:HGNC:28951]	2	p13.3	9938
ENSG00000145819	ARHGAP26	Rho GTPase activating protein 26 [Source:HGNC Symbol;Acc:HGNC:17073]	5	q31.3	23092
ENSG00000230789	ARHGAP26-IT1	ARHGAP26 intronic transcript 1 [Source:HGNC Symbol;Acc:HGNC:41429]	5	q31.3	NA
ENSG00000031081	ARHGAP31	Rho GTPase activating protein 31 [Source:HGNC Symbol;Acc:HGNC:29216]	3	q13.32	57514
ENSG00000089820	ARHGAP4	Rho GTPase activating protein 4 [Source:HGNC Symbol;Acc:HGNC:674]	X	q28	393
ENSG00000180448	ARHGAP45	Rho GTPase activating protein 45 [Source:HGNC Symbol;Acc:HGNC:17102]	19	p13.3	23526
ENSG00000123329	ARHGAP9	Rho GTPase activating protein 9 [Source:HGNC Symbol;Acc:HGNC:14130]	12	q13.3	64333
ENSG00000132694	ARHGEF11	Rho guanine nucleotide exchange factor 11 [Source:HGNC Symbol;Acc:HGNC:14580]	1	q23.1	9826
ENSG00000196914	ARHGEF12	Rho guanine nucleotide exchange factor 12 [Source:HGNC Symbol;Acc:HGNC:14193]	11	q23.3	23365
ENSG00000165801	ARHGEF40	Rho guanine nucleotide exchange factor 40 [Source:HGNC Symbol;Acc:HGNC:25516]	14	q11.2	55701
ENSG00000050327	ARHGEF5	Rho guanine nucleotide exchange factor 5 [Source:HGNC Symbol;Acc:HGNC:13209]	7	q35	7984
ENSG00000131089	ARHGEF9	Cdc42 guanine nucleotide exchange factor 9 [Source:HGNC Symbol;Acc:HGNC:14561]	X	q11.2	23229
ENSG00000116017	ARID3A	AT-rich interaction domain 3A [Source:HGNC Symbol;Acc:HGNC:3031]	19	p13.3	1820
ENSG00000032219	ARID4A	AT-rich interaction domain 4A [Source:HGNC Symbol;Acc:HGNC:9885]	14	q23.1	5926
ENSG00000054267	ARID4B	AT-rich interaction domain 4B [Source:HGNC Symbol;Acc:HGNC:15550]	1	q42.3	51742
ENSG00000196843	ARID5A	AT-rich interaction domain 5A [Source:HGNC Symbol;Acc:HGNC:17361]	2	q11.2	10865
ENSG00000150347	ARID5B	AT-rich interaction domain 5B [Source:HGNC Symbol;Acc:HGNC:17362]	10	q21.2	84159
ENSG00000166233	ARIH1	ariadne RBR E3 ubiquitin protein ligase 1 [Source:HGNC Symbol;Acc:HGNC:689]	15	q24.1	25820
ENSG00000175414	ARL10	ARF like GTPase 10 [Source:HGNC Symbol;Acc:HGNC:22042]	5	q35.2	285598
ENSG00000152213	ARL11	ARF like GTPase 11 [Source:HGNC Symbol;Acc:HGNC:24046]	13	q14.2	115761
ENSG00000185305	ARL15	ARF like GTPase 15 [Source:HGNC Symbol;Acc:HGNC:25945]	5	q11.2	54622
ENSG00000213465	ARL2	ARF like GTPase 2 [Source:HGNC Symbol;Acc:HGNC:693]	11	q13.1	402
ENSG00000177917	ARL6IP6	ARF like GTPase 6 interacting protein 6 [Source:HGNC Symbol;Acc:HGNC:24048]	2	q23.3	151188
ENSG00000143862	ARL8A	ARF like GTPase 8A [Source:HGNC Symbol;Acc:HGNC:25192]	1	q32.1	127829
ENSG00000104442	ARMC1	armadillo repeat containing 1 [Source:HGNC Symbol;Acc:HGNC:17684]	8	q13.1	55156
ENSG00000118690	ARMC2	armadillo repeat containing 2 [Source:HGNC Symbol;Acc:HGNC:23045]	6	q21	84071
ENSG00000140691	ARMC5	armadillo repeat containing 5 [Source:HGNC Symbol;Acc:HGNC:25781]	16	p11.2	79798
ENSG00000198960	ARMCX6	armadillo repeat containing X-linked 6 [Source:HGNC Symbol;Acc:HGNC:26094]	X	q22.1	54470
ENSG00000120029	ARMH3	armadillo like helical domain containing 3 [Source:HGNC Symbol;Acc:HGNC:25788]	10	q24.32	79591
ENSG00000146476	ARMT1	acidic residue methyltransferase 1 [Source:HGNC Symbol;Acc:HGNC:17872]	6	q25.1	79624
ENSG00000241685	ARPC1A	actin related protein 2/3 complex subunit 1A [Source:HGNC Symbol;Acc:HGNC:703]	7	q22.1	10552
ENSG00000163466	ARPC2	actin related protein 2/3 complex subunit 2 [Source:HGNC Symbol;Acc:HGNC:705]	2	q35	10109
ENSG00000241553	ARPC4	actin related protein 2/3 complex subunit 4 [Source:HGNC Symbol;Acc:HGNC:707]	3	p25.3	10093
ENSG00000136950	ARPC5L	actin related protein 2/3 complex subunit 5 like [Source:HGNC Symbol;Acc:HGNC:23366]	9	q33.3	81873
ENSG00000128989	ARPP19	cAMP regulated phosphoprotein 19 [Source:HGNC Symbol;Acc:HGNC:16967]	15	q21.2	10776
ENSG00000197070	ARRDC1	arrestin domain containing 1 [Source:HGNC Symbol;Acc:HGNC:28633]	9	q34.3	92714
ENSG00000138303	ASCC1	activating signal cointegrator 1 complex subunit 1 [Source:HGNC Symbol;Acc:HGNC:24268]	10	q22.1	51008
ENSG00000100325	ASCC2	activating signal cointegrator 1 complex subunit 2 [Source:HGNC Symbol;Acc:HGNC:24103]	22	q12.2	84164
ENSG00000105011	ASF1B	anti-silencing function 1B histone chaperone [Source:HGNC Symbol;Acc:HGNC:20996]	19	p13.12	55723
ENSG00000198363	ASPH	aspartate beta-hydroxylase [Source:HGNC Symbol;Acc:HGNC:757]	8	q12.3	444
ENSG00000220517	ASS1P1	argininosuccinate synthetase 1 pseudogene 1 [Source:HGNC Symbol;Acc:HGNC:759]	6	p22.3	NA
ENSG00000148219	ASTN2	astrotactin 2 [Source:HGNC Symbol;Acc:HGNC:17021]	9	q33.1	23245
ENSG00000118217	ATF6	activating transcription factor 6 [Source:HGNC Symbol;Acc:HGNC:791]	1	q23.3	22926
ENSG00000123395	ATG101	autophagy related 101 [Source:HGNC Symbol;Acc:HGNC:25679]	12	q13.13	60673
ENSG00000145782	ATG12	autophagy related 12 [Source:HGNC Symbol;Acc:HGNC:588]	5	q22.3	9140
ENSG00000175224	ATG13	autophagy related 13 [Source:HGNC Symbol;Acc:HGNC:29091]	11	p11.2	9776
ENSG00000126775	ATG14	autophagy related 14 [Source:HGNC Symbol;Acc:HGNC:19962]	14	q22.3	22863
ENSG00000168010	ATG16L2	autophagy related 16 like 2 [Source:HGNC Symbol;Acc:HGNC:25464]	11	q13.4	89849
ENSG00000110046	ATG2A	autophagy related 2A [Source:HGNC Symbol;Acc:HGNC:29028]	11	q13.1	23130
ENSG00000101844	ATG4A	autophagy related 4A cysteine peptidase [Source:HGNC Symbol;Acc:HGNC:16489]	X	q22.3	115201
ENSG00000181652	ATG9B	autophagy related 9B [Source:HGNC Symbol;Acc:HGNC:21899]	7	q36.1	285973
ENSG00000198513	ATL1	atlastin GTPase 1 [Source:HGNC Symbol;Acc:HGNC:11231]	14	q22.1	51062
ENSG00000166454	ATMIN	ATM interactor [Source:HGNC Symbol;Acc:HGNC:29034]	16	q23.2	23300
ENSG00000068650	ATP11A	ATPase phospholipid transporting 11A [Source:HGNC Symbol;Acc:HGNC:13552]	13	q34	23250
ENSG00000163399	ATP1A1	ATPase Na+/K+ transporting subunit alpha 1 [Source:HGNC Symbol;Acc:HGNC:799]	1	p13.1	476
ENSG00000271614	ATP2B1-AS1	ATP2B1 antisense RNA 1 [Source:HGNC Symbol;Acc:HGNC:27883]	12	q21.33	NA
ENSG00000152234	ATP5F1A	ATP synthase F1 subunit alpha [Source:HGNC Symbol;Acc:HGNC:823]	18	q21.1	498
ENSG00000110955	ATP5F1B	ATP synthase F1 subunit beta [Source:HGNC Symbol;Acc:HGNC:830]	12	q13.3	506
ENSG00000154518	ATP5MC3	ATP synthase membrane subunit c locus 3 [Source:HGNC Symbol;Acc:HGNC:843]	2	q31.1	518
ENSG00000071553	ATP6AP1	ATPase H+ transporting accessory protein 1 [Source:HGNC Symbol;Acc:HGNC:868]	X	q28	537
ENSG00000117410	ATP6V0B	ATPase H+ transporting V0 subunit b [Source:HGNC Symbol;Acc:HGNC:861]	1	p34.1	533
ENSG00000159720	ATP6V0D1	ATPase H+ transporting V0 subunit d1 [Source:HGNC Symbol;Acc:HGNC:13724]	16	q22.1	9114
ENSG00000113732	ATP6V0E1	ATPase H+ transporting V0 subunit e1 [Source:HGNC Symbol;Acc:HGNC:863]	5	q35.1	8992
ENSG00000147416	ATP6V1B2	ATPase H+ transporting V1 subunit B2 [Source:HGNC Symbol;Acc:HGNC:854]	8	p21.3	526
ENSG00000155097	ATP6V1C1	ATPase H+ transporting V1 subunit C1 [Source:HGNC Symbol;Acc:HGNC:856]	8	q22.3	528
ENSG00000166377	ATP9B	ATPase phospholipid transporting 9B (putative) [Source:HGNC Symbol;Acc:HGNC:13541]	18	q23	374868
ENSG00000163635	ATXN7	ataxin 7 [Source:HGNC Symbol;Acc:HGNC:10560]	3	p14.1	6314
ENSG00000253719	ATXN7L3B	ataxin 7 like 3B [Source:HGNC Symbol;Acc:HGNC:37931]	12	q21.1	552889
ENSG00000175756	AURKAIP1	aurora kinase A interacting protein 1 [Source:HGNC Symbol;Acc:HGNC:24114]	1	p36.33	54998
ENSG00000135407	AVIL	advillin [Source:HGNC Symbol;Acc:HGNC:14188]	12	q14.1	10677
ENSG00000105778	AVL9	AVL9 cell migration associated [Source:HGNC Symbol;Acc:HGNC:28994]	7	p14.3	23080
ENSG00000235863	B3GALT4	beta-1,3-galactosyltransferase 4 [Source:HGNC Symbol;Acc:HGNC:919]	6	p21.32	8705
ENSG00000170340	B3GNT2	UDP-GlcNAc:betaGal beta-1,3-N-acetylglucosaminyltransferase 2 [Source:HGNC Symbol;Acc:HGNC:15629]	2	p15	10678
ENSG00000177191	B3GNT8	UDP-GlcNAc:betaGal beta-1,3-N-acetylglucosaminyltransferase 8 [Source:HGNC Symbol;Acc:HGNC:24139]	19	q13.2	374907
ENSG00000175711	B3GNTL1	UDP-GlcNAc:betaGal beta-1,3-N-acetylglucosaminyltransferase like 1 [Source:HGNC Symbol;Acc:HGNC:21727]	17	q25.3	146712
ENSG00000086062	B4GALT1	beta-1,4-galactosyltransferase 1 [Source:HGNC Symbol;Acc:HGNC:924]	9	p21.1	2683
ENSG00000158470	B4GALT5	beta-1,4-galactosyltransferase 5 [Source:HGNC Symbol;Acc:HGNC:928]	20	q13.13	9334
ENSG00000123810	B9D2	B9 domain containing 2 [Source:HGNC Symbol;Acc:HGNC:28636]	19	q13.2	80776
ENSG00000278768	BACE1-AS	BACE1 antisense RNA [Source:HGNC Symbol;Acc:HGNC:37125]	11	q23.3	100379571
ENSG00000156273	BACH1	BTB domain and CNC homolog 1 [Source:HGNC Symbol;Acc:HGNC:935]	21	q21.3	571
ENSG00000002330	BAD	BCL2 associated agonist of cell death [Source:HGNC Symbol;Acc:HGNC:936]	11	q13.1	572
ENSG00000107262	BAG1	BAG cochaperone 1 [Source:HGNC Symbol;Acc:HGNC:937]	9	p13.3	573
ENSG00000007516	BAIAP3	BAI1 associated protein 3 [Source:HGNC Symbol;Acc:HGNC:948]	16	p13.3	8938
ENSG00000030110	BAK1	BCL2 antagonist/killer 1 [Source:HGNC Symbol;Acc:HGNC:949]	6	p21.31	578
ENSG00000172530	BANP	BTG3 associated nuclear protein [Source:HGNC Symbol;Acc:HGNC:13450]	16	q24.2	54971
ENSG00000163930	BAP1	BRCA1 associated deubiquitinase 1 [Source:HGNC Symbol;Acc:HGNC:950]	3	p21.1	8314
ENSG00000215196	BASP1-AS1	BASP1 antisense RNA 1 [Source:HGNC Symbol;Acc:HGNC:26609]	5	p15.1	NA
ENSG00000198604	BAZ1A	bromodomain adjacent to zinc finger domain 1A [Source:HGNC Symbol;Acc:HGNC:960]	14	q13.2	11177
ENSG00000123636	BAZ2B	bromodomain adjacent to zinc finger domain 2B [Source:HGNC Symbol;Acc:HGNC:963]	2	q24.2	29994
ENSG00000224152	BAZ2B-AS1	BAZ2B antisense RNA 1 [Source:HGNC Symbol;Acc:HGNC:55862]	2	q24.2	NA
ENSG00000119636	BBOF1	basal body orientation factor 1 [Source:HGNC Symbol;Acc:HGNC:19855]	14	q24.3	80127
ENSG00000125124	BBS2	Bardet-Biedl syndrome 2 [Source:HGNC Symbol;Acc:HGNC:967]	16	q13	583
ENSG00000187244	BCAM	basal cell adhesion molecule (Lutheran blood group) [Source:HGNC Symbol;Acc:HGNC:6722]	19	q13.32	4059
ENSG00000185825	BCAP31	B cell receptor associated protein 31 [Source:HGNC Symbol;Acc:HGNC:16695]	X	q28	10134
ENSG00000127152	BCL11B	BCL11 transcription factor B [Source:HGNC Symbol;Acc:HGNC:13222]	14	q32.2	64919
ENSG00000171791	BCL2	BCL2 apoptosis regulator [Source:HGNC Symbol;Acc:HGNC:990]	18	q21.33	596
ENSG00000171552	BCL2L1	BCL2 like 1 [Source:HGNC Symbol;Acc:HGNC:992]	20	q11.21	598
ENSG00000236559	BCL2L1-AS1	BCL2L1 antisense RNA 1 [Source:HGNC Symbol;Acc:HGNC:40095]	20	q11.21	105372589
ENSG00000113916	BCL6	BCL6 transcription repressor [Source:HGNC Symbol;Acc:HGNC:1001]	3	q27.3	604
ENSG00000285938	BCL6-AS1	BCL6 antisense RNA 1 [Source:HGNC Symbol;Acc:HGNC:51843]	3	q27.3	122526776
ENSG00000173681	BCLAF3	BCLAF1 and THRAP3 family member 3 [Source:HGNC Symbol;Acc:HGNC:27413]	X	p22.12	256643
ENSG00000183337	BCOR	BCL6 corepressor [Source:HGNC Symbol;Acc:HGNC:20893]	X	p11.4	54880
ENSG00000178409	BEND3	BEN domain containing 3 [Source:HGNC Symbol;Acc:HGNC:23040]	6	q21	57673
ENSG00000162373	BEND5	BEN domain containing 5 [Source:HGNC Symbol;Acc:HGNC:25668]	1	p33	79656
ENSG00000167995	BEST1	bestrophin 1 [Source:HGNC Symbol;Acc:HGNC:12703]	11	q12.3	7439
ENSG00000277383	BICRA-AS2	BICRA antisense RNA 2 [Source:HGNC Symbol;Acc:HGNC:56742]	19	q13.33	128667229
ENSG00000015475	BID	BH3 interacting domain death agonist [Source:HGNC Symbol;Acc:HGNC:1050]	22	q11.21	637
ENSG00000147439	BIN3	bridging integrator 3 [Source:HGNC Symbol;Acc:HGNC:1054]	8	p21.3	55909
ENSG00000138688	BLTP1	bridge-like lipid transfer protein family member 1 [Source:HGNC Symbol;Acc:HGNC:26953]	4	q27	84162
ENSG00000111647	BLTP3B	bridge-like lipid transfer protein family member 3B [Source:HGNC Symbol;Acc:HGNC:29102]	12	q23.1	23074
ENSG00000257696	BLTP3B-DT	BLTP3B divergent transcript [Source:HGNC Symbol;Acc:HGNC:55473]	12	q23.1	120766146
ENSG00000090013	BLVRB	biliverdin reductase B [Source:HGNC Symbol;Acc:HGNC:1063]	19	q13.2	645
ENSG00000166780	BMERB1	bMERB domain containing 1 [Source:HGNC Symbol;Acc:HGNC:19213]	16	p13.11	89927
ENSG00000165733	BMS1	BMS1 ribosome biogenesis factor [Source:HGNC Symbol;Acc:HGNC:23505]	10	q11.21	9790
ENSG00000251079	BMS1P2	BMS1 pseudogene 2 [Source:HGNC Symbol;Acc:HGNC:23650]	10	q11.22	NA
ENSG00000272779	BMS1P20	BMS1 pseudogene 20 [Source:HGNC Symbol;Acc:HGNC:49153]	22	q11.22	NA
ENSG00000113734	BNIP1	BCL2 interacting protein 1 [Source:HGNC Symbol;Acc:HGNC:1082]	5	q35.1	662
ENSG00000140299	BNIP2	BCL2 interacting protein 2 [Source:HGNC Symbol;Acc:HGNC:1083]	15	q22.2	663
ENSG00000176171	BNIP3	BCL2 interacting protein 3 [Source:HGNC Symbol;Acc:HGNC:1084]	10	q26.3	664
ENSG00000038219	BOD1L1	biorientation of chromosomes in cell division 1 like 1 [Source:HGNC Symbol;Acc:HGNC:31792]	4	p15.33	259282
ENSG00000254901	BORCS8	BLOC-1 related complex subunit 8 [Source:HGNC Symbol;Acc:HGNC:37247]	19	p13.11	729991
ENSG00000101425	BPI	bactericidal permeability increasing protein [Source:HGNC Symbol;Acc:HGNC:1095]	20	q11.23	671
ENSG00000157764	BRAF	B-Raf proto-oncogene, serine/threonine kinase [Source:HGNC Symbol;Acc:HGNC:1097]	7	q34	673
ENSG00000169925	BRD3	bromodomain containing 3 [Source:HGNC Symbol;Acc:HGNC:1104]	9	q34.2	8019
ENSG00000112983	BRD8	bromodomain containing 8 [Source:HGNC Symbol;Acc:HGNC:19874]	5	q31.2	10902
ENSG00000164713	BRI3	brain protein I3 [Source:HGNC Symbol;Acc:HGNC:1109]	7	q21.3	25798
ENSG00000136492	BRIP1	BRCA1 interacting DNA helicase 1 [Source:HGNC Symbol;Acc:HGNC:20473]	17	q23.2	83990
ENSG00000267751	BSG-AS1	BSG antisense RNA 1 [Source:HGNC Symbol;Acc:HGNC:55286]	19	p13.3	NA
ENSG00000109743	BST1	bone marrow stromal cell antigen 1 [Source:HGNC Symbol;Acc:HGNC:1118]	4	p15.32	683
ENSG00000229106	BTBD6P1	BTB domain containing 6 pseudogene 1 [Source:HGNC Symbol;Acc:HGNC:51542]	1	p36.11	NA
ENSG00000145741	BTF3	basic transcription factor 3 [Source:HGNC Symbol;Acc:HGNC:1125]	5	q13.2	689
ENSG00000133639	BTG1	BTG anti-proliferation factor 1 [Source:HGNC Symbol;Acc:HGNC:1130]	12	q21.33	694
ENSG00000233791	BTG2-DT	BTG2 divergent transcript [Source:HGNC Symbol;Acc:HGNC:49452]	1	q32.1	730227
ENSG00000154640	BTG3	BTG anti-proliferation factor 3 [Source:HGNC Symbol;Acc:HGNC:1132]	21	q21.1	10950
ENSG00000071462	BUD23	BUD23 rRNA methyltransferase and ribosome maturation factor [Source:HGNC Symbol;Acc:HGNC:16405]	7	q11.23	114049
ENSG00000106245	BUD31	BUD31 homolog [Source:HGNC Symbol;Acc:HGNC:29629]	7	q22.1	8896
ENSG00000179088	C12orf42	chromosome 12 open reading frame 42 [Source:HGNC Symbol;Acc:HGNC:24729]	12	q23.2	374470
ENSG00000155330	C16orf87	chromosome 16 open reading frame 87 [Source:HGNC Symbol;Acc:HGNC:33754]	16	q11.2	388272
ENSG00000108666	C17orf75	chromosome 17 open reading frame 75 [Source:HGNC Symbol;Acc:HGNC:30173]	17	q11.2	64149
ENSG00000187997	C17orf99	chromosome 17 open reading frame 99 [Source:HGNC Symbol;Acc:HGNC:34490]	17	q25.3	100141515
ENSG00000177576	C18orf32	chromosome 18 open reading frame 32 [Source:HGNC Symbol;Acc:HGNC:31690]	18	q21.1	497661
ENSG00000131943	C19orf12	chromosome 19 open reading frame 12 [Source:HGNC Symbol;Acc:HGNC:25443]	19	q12	83636
ENSG00000119559	C19orf25	chromosome 19 open reading frame 25 [Source:HGNC Symbol;Acc:HGNC:26711]	19	p13.3	148223
ENSG00000182795	C1orf116	chromosome 1 open reading frame 116 [Source:HGNC Symbol;Acc:HGNC:28667]	1	q32.1	79098
ENSG00000118292	C1orf54	chromosome 1 open reading frame 54 [Source:HGNC Symbol;Acc:HGNC:26258]	1	q21.2	79630
ENSG00000108561	C1QBP	complement C1q binding protein [Source:HGNC Symbol;Acc:HGNC:1243]	17	p13.2	708
ENSG00000249252	C1QTNF7-AS1	C1QTNF7 antisense RNA 1 [Source:HGNC Symbol;Acc:HGNC:40683]	4	p15.32	101929095
ENSG00000169314	C22orf15	chromosome 22 open reading frame 15 [Source:HGNC Symbol;Acc:HGNC:15558]	22	q11.23	150248
ENSG00000115998	C2orf42	chromosome 2 open reading frame 42 [Source:HGNC Symbol;Acc:HGNC:26056]	2	p13.3	54980
ENSG00000168887	C2orf68	chromosome 2 open reading frame 68 [Source:HGNC Symbol;Acc:HGNC:34353]	2	p11.2	388969
ENSG00000174928	C3orf33	chromosome 3 open reading frame 33 [Source:HGNC Symbol;Acc:HGNC:26434]	3	q25.31	285315
ENSG00000225873	C3orf86P	chromosome 3 open reading frame 86, pseudogene [Source:HGNC Symbol;Acc:HGNC:44570]	3	p21.31	NA
ENSG00000181215	C4orf50	chromosome 4 open reading frame 50 [Source:HGNC Symbol;Acc:HGNC:33766]	4	p16.1	389197
ENSG00000164241	C5orf63	chromosome 5 open reading frame 63 [Source:HGNC Symbol;Acc:HGNC:40051]	5	q23.2	401207
ENSG00000225940	C5orf67	chromosome 5 putative open reading frame 67 [Source:HGNC Symbol;Acc:HGNC:51252]	5	q11.2	NA
ENSG00000198663	C6orf89	chromosome 6 open reading frame 89 [Source:HGNC Symbol;Acc:HGNC:21114]	6	p21.2	221477
ENSG00000136197	C7orf25	chromosome 7 open reading frame 25 [Source:HGNC Symbol;Acc:HGNC:21703]	7	p14.1	79020
ENSG00000182307	C8orf33	chromosome 8 open reading frame 33 [Source:HGNC Symbol;Acc:HGNC:26104]	8	q24.3	65265
ENSG00000135045	C9orf40	chromosome 9 open reading frame 40 [Source:HGNC Symbol;Acc:HGNC:23433]	9	q21.13	55071
ENSG00000147894	C9orf72	C9orf72-SMCR8 complex subunit [Source:HGNC Symbol;Acc:HGNC:28337]	9	p21.2	203228
ENSG00000136819	C9orf78	chromosome 9 open reading frame 78 [Source:HGNC Symbol;Acc:HGNC:24932]	9	q34.11	51759
ENSG00000253549	CA3-AS1	CA3 antisense RNA 1 [Source:HGNC Symbol;Acc:HGNC:51657]	8	q21.2	NA
ENSG00000167434	CA4	carbonic anhydrase 4 [Source:HGNC Symbol;Acc:HGNC:1375]	17	q23.1	762
ENSG00000169239	CA5B	carbonic anhydrase 5B [Source:HGNC Symbol;Acc:HGNC:1378]	X	p22.2	11238
ENSG00000198216	CACNA1E	calcium voltage-gated channel subunit alpha1 E [Source:HGNC Symbol;Acc:HGNC:1392]	1	q25.3	777
ENSG00000102001	CACNA1F	calcium voltage-gated channel subunit alpha1 F [Source:HGNC Symbol;Acc:HGNC:1393]	X	p11.23	778
ENSG00000084774	CAD	carbamoyl-phosphate synthetase 2, aspartate transcarbamylase, and dihydroorotase [Source:HGNC Symbol;Acc:HGNC:1424]	2	p23.3	790
ENSG00000270419	CAHM	colon adenocarcinoma hypermethylated [Source:HGNC Symbol;Acc:HGNC:42860]	6	q26	NA
ENSG00000012822	CALCOCO1	calcium binding and coiled-coil domain 1 [Source:HGNC Symbol;Acc:HGNC:29306]	12	q13.13	57658
ENSG00000138172	CALHM2	calcium homeostasis modulator family member 2 [Source:HGNC Symbol;Acc:HGNC:23493]	10	q24.33	51063
ENSG00000128595	CALU	calumenin [Source:HGNC Symbol;Acc:HGNC:1458]	7	q32.1	813
ENSG00000134072	CAMK1	calcium/calmodulin dependent protein kinase I [Source:HGNC Symbol;Acc:HGNC:1459]	3	p25.3	8536
ENSG00000148660	CAMK2G	calcium/calmodulin dependent protein kinase II gamma [Source:HGNC Symbol;Acc:HGNC:1463]	10	q22.2	818
ENSG00000164047	CAMP	cathelicidin antimicrobial peptide [Source:HGNC Symbol;Acc:HGNC:1472]	3	p21.31	820
ENSG00000171735	CAMTA1	calmodulin binding transcription activator 1 [Source:HGNC Symbol;Acc:HGNC:18806]	1	p36.31	23261
ENSG00000171302	CANT1	calcium activated nucleotidase 1 [Source:HGNC Symbol;Acc:HGNC:19721]	17	q25.3	124583
ENSG00000131236	CAP1	cyclase associated actin cytoskeleton regulatory protein 1 [Source:HGNC Symbol;Acc:HGNC:20040]	1	p34.2	10487
ENSG00000260942	CAPN10-DT	CAPN10 divergent transcript [Source:HGNC Symbol;Acc:HGNC:48839]	2	q37.3	NA
ENSG00000214711	CAPN14	calpain 14 [Source:HGNC Symbol;Acc:HGNC:16664]	2	p23.1	440854
ENSG00000162909	CAPN2	calpain 2 [Source:HGNC Symbol;Acc:HGNC:1479]	1	q41	824
ENSG00000203697	CAPN8	calpain 8 [Source:HGNC Symbol;Acc:HGNC:1485]	1	q41	388743
ENSG00000180881	CAPS2	calcyphosine 2 [Source:HGNC Symbol;Acc:HGNC:16471]	12	q21.2	84698
ENSG00000116489	CAPZA1	capping actin protein of muscle Z-line subunit alpha 1 [Source:HGNC Symbol;Acc:HGNC:1488]	1	p13.2	829
ENSG00000198898	CAPZA2	capping actin protein of muscle Z-line subunit alpha 2 [Source:HGNC Symbol;Acc:HGNC:1490]	7	q31.2	830
ENSG00000204397	CARD16	caspase recruitment domain family member 16 [Source:HGNC Symbol;Acc:HGNC:33701]	11	q22.3	114769
ENSG00000165233	CARD19	caspase recruitment domain family member 19 [Source:HGNC Symbol;Acc:HGNC:28148]	9	q22.31	84270
ENSG00000132357	CARD6	caspase recruitment domain family member 6 [Source:HGNC Symbol;Acc:HGNC:16394]	5	p13.1	84674
ENSG00000142453	CARM1	coactivator associated arginine methyltransferase 1 [Source:HGNC Symbol;Acc:HGNC:23393]	19	p13.2	10498
ENSG00000134905	CARS2	cysteinyl-tRNA synthetase 2, mitochondrial [Source:HGNC Symbol;Acc:HGNC:25695]	13	q34	79587
ENSG00000272168	CASC15	cancer susceptibility 15 [Source:HGNC Symbol;Acc:HGNC:28245]	6	p22.3	105374971
ENSG00000087589	CASS4	Cas scaffold protein family member 4 [Source:HGNC Symbol;Acc:HGNC:15878]	20	q13.31	57091
ENSG00000225062	CATIP-AS1	CATIP antisense RNA 1 [Source:HGNC Symbol;Acc:HGNC:41080]	2	q35	101928513
ENSG00000166762	CATSPER2	cation channel sperm associated 2 [Source:HGNC Symbol;Acc:HGNC:18810]	15	q15.3	117155
ENSG00000236830	CBR3-AS1	CBR3 antisense RNA 1 [Source:HGNC Symbol;Acc:HGNC:43664]	21	q22.12	100506428
ENSG00000141582	CBX4	chromobox 4 [Source:HGNC Symbol;Acc:HGNC:1554]	17	q25.3	8535
ENSG00000100307	CBX7	chromobox 7 [Source:HGNC Symbol;Acc:HGNC:1557]	22	q13.1	23492
ENSG00000150636	CCDC102B	coiled-coil domain containing 102B [Source:HGNC Symbol;Acc:HGNC:26295]	18	q22.1	79839
ENSG00000173581	CCDC106	coiled-coil domain containing 106 [Source:HGNC Symbol;Acc:HGNC:30181]	19	q13.42	29903
ENSG00000159884	CCDC107	coiled-coil domain containing 107 [Source:HGNC Symbol;Acc:HGNC:28465]	9	p13.3	203260
ENSG00000160799	CCDC12	coiled-coil domain containing 12 [Source:HGNC Symbol;Acc:HGNC:28332]	3	p21.31	151903
ENSG00000007080	CCDC124	coiled-coil domain containing 124 [Source:HGNC Symbol;Acc:HGNC:25171]	19	p13.11	115098
ENSG00000183323	CCDC125	coiled-coil domain containing 125 [Source:HGNC Symbol;Acc:HGNC:28924]	5	q13.2	202243
ENSG00000225611	CCDC13-AS2	CCDC13 antisense RNA 2 [Source:HGNC Symbol;Acc:HGNC:53019]	3	p22.1	NA
ENSG00000163492	CCDC141	coiled-coil domain containing 141 [Source:HGNC Symbol;Acc:HGNC:26821]	2	q31.2	285025
ENSG00000170160	CCDC144A	coiled-coil domain containing 144A [Source:HGNC Symbol;Acc:HGNC:29072]	17	p11.2	9720
ENSG00000154781	CCDC174	coiled-coil domain containing 174 [Source:HGNC Symbol;Acc:HGNC:28033]	3	p25.1	51244
ENSG00000223745	CCDC18-AS1	CCDC18 antisense RNA 1 [Source:HGNC Symbol;Acc:HGNC:52262]	1	p22.1	NA
ENSG00000197816	CCDC180	coiled-coil domain containing 180 [Source:HGNC Symbol;Acc:HGNC:29303]	9	q22.33	100499483
ENSG00000165813	CCDC186	coiled-coil domain containing 186 [Source:HGNC Symbol;Acc:HGNC:24349]	10	q25.3	55088
ENSG00000229140	CCDC26	CCDC26 long non-coding RNA [Source:HGNC Symbol;Acc:HGNC:28416]	8	q24.21	137196
ENSG00000024862	CCDC28A	coiled-coil domain containing 28A [Source:HGNC Symbol;Acc:HGNC:21098]	6	q24.1	25901
ENSG00000186409	CCDC30	coiled-coil domain containing 30 [Source:HGNC Symbol;Acc:HGNC:26103]	1	p34.2	728621
ENSG00000108091	CCDC6	coiled-coil domain containing 6 [Source:HGNC Symbol;Acc:HGNC:18782]	10	q21.2	8030
ENSG00000180376	CCDC66	coiled-coil domain containing 66 [Source:HGNC Symbol;Acc:HGNC:27709]	3	p14.3	285331
ENSG00000198624	CCDC69	coiled-coil domain containing 69 [Source:HGNC Symbol;Acc:HGNC:24487]	5	q33.1	26112
ENSG00000168071	CCDC88B	coiled-coil domain containing 88B [Source:HGNC Symbol;Acc:HGNC:26757]	11	q13.1	283234
ENSG00000123106	CCDC91	coiled-coil domain containing 91 [Source:HGNC Symbol;Acc:HGNC:24855]	12	p11.22	55297
ENSG00000151882	CCL28	C-C motif chemokine ligand 28 [Source:HGNC Symbol;Acc:HGNC:17700]	5	p12	56477
ENSG00000271503	CCL5	C-C motif chemokine ligand 5 [Source:HGNC Symbol;Acc:HGNC:10632]	17	q12	6352
ENSG00000136280	CCM2	CCM2 scaffold protein [Source:HGNC Symbol;Acc:HGNC:21708]	7	p13	83605
ENSG00000136999	CCN3	cellular communication network factor 3 [Source:HGNC Symbol;Acc:HGNC:7885]	8	q24.12	4856
ENSG00000100814	CCNB1IP1	cyclin B1 interacting protein 1 [Source:HGNC Symbol;Acc:HGNC:19437]	14	q11.2	57820
ENSG00000138764	CCNG2	cyclin G2 [Source:HGNC Symbol;Acc:HGNC:1593]	4	q21.1	901
ENSG00000134480	CCNH	cyclin H [Source:HGNC Symbol;Acc:HGNC:1594]	5	q14.3	902
ENSG00000107443	CCNJ	cyclin J [Source:HGNC Symbol;Acc:HGNC:23434]	10	q24.1	54619
ENSG00000090061	CCNK	cyclin K [Source:HGNC Symbol;Acc:HGNC:1596]	14	q32.2	8812
ENSG00000163660	CCNL1	cyclin L1 [Source:HGNC Symbol;Acc:HGNC:20569]	3	q25.31	57018
ENSG00000221978	CCNL2	cyclin L2 [Source:HGNC Symbol;Acc:HGNC:20570]	1	p36.33	81669
ENSG00000082258	CCNT2	cyclin T2 [Source:HGNC Symbol;Acc:HGNC:1600]	2	q21.3	905
ENSG00000108100	CCNY	cyclin Y [Source:HGNC Symbol;Acc:HGNC:23354]	10	p11.21	219771
ENSG00000223552	CCR5AS	CCR5 antisense RNA [Source:HGNC Symbol;Acc:HGNC:54398]	3	p21.31	102724297
ENSG00000154429	CCSAP	centriole, cilia and spindle associated protein [Source:HGNC Symbol;Acc:HGNC:29578]	1	q42.13	126731
ENSG00000184305	CCSER1	coiled-coil serine rich protein 1 [Source:HGNC Symbol;Acc:HGNC:29349]	4	q22.1	401145
ENSG00000163468	CCT3	chaperonin containing TCP1 subunit 3 [Source:HGNC Symbol;Acc:HGNC:1616]	1	q22	7203
ENSG00000146731	CCT6A	chaperonin containing TCP1 subunit 6A [Source:HGNC Symbol;Acc:HGNC:1620]	7	p11.2	908
ENSG00000122674	CCZ1	CCZ1 homolog, vacuolar protein trafficking and biogenesis associated [Source:HGNC Symbol;Acc:HGNC:21691]	7	p22.1	51622
ENSG00000156535	CD109	CD109 molecule [Source:HGNC Symbol;Acc:HGNC:21685]	6	q13	135228
ENSG00000177455	CD19	CD19 molecule [Source:HGNC Symbol;Acc:HGNC:1633]	16	p11.2	930
ENSG00000116824	CD2	CD2 molecule [Source:HGNC Symbol;Acc:HGNC:1639]	1	p13.1	914
ENSG00000091972	CD200	CD200 molecule [Source:HGNC Symbol;Acc:HGNC:7203]	3	q13.2	4345
ENSG00000198087	CD2AP	CD2 associated protein [Source:HGNC Symbol;Acc:HGNC:14258]	6	p12.3	23607
ENSG00000260219	CD2BP2-DT	CD2BP2 divergent transcript [Source:HGNC Symbol;Acc:HGNC:53029]	16	p11.2	NA
ENSG00000167851	CD300A	CD300a molecule [Source:HGNC Symbol;Acc:HGNC:19319]	17	q25.1	11314
ENSG00000178789	CD300LB	CD300 molecule like family member b [Source:HGNC Symbol;Acc:HGNC:30811]	17	q25.1	124599
ENSG00000241399	CD302	CD302 molecule [Source:HGNC Symbol;Acc:HGNC:30843]	2	q24.2	9936
ENSG00000198851	CD3E	CD3 epsilon subunit of T-cell receptor complex [Source:HGNC Symbol;Acc:HGNC:1674]	11	q23.3	916
ENSG00000117335	CD46	CD46 molecule [Source:HGNC Symbol;Acc:HGNC:6953]	1	q32.2	4179
ENSG00000116815	CD58	CD58 molecule [Source:HGNC Symbol;Acc:HGNC:1688]	1	p13.1	965
ENSG00000135404	CD63	CD63 molecule [Source:HGNC Symbol;Acc:HGNC:1692]	12	q13.2	967
ENSG00000066294	CD84	CD84 molecule [Source:HGNC Symbol;Acc:HGNC:1704]	1	q23.3	8832
ENSG00000153563	CD8A	CD8 subunit alpha [Source:HGNC Symbol;Acc:HGNC:1706]	2	p11.2	925
ENSG00000158825	CDA	cytidine deaminase [Source:HGNC Symbol;Acc:HGNC:1712]	1	p36.12	978
ENSG00000151465	CDC123	cell division cycle 123 [Source:HGNC Symbol;Acc:HGNC:16827]	10	p14	8872
ENSG00000130177	CDC16	cell division cycle 16 [Source:HGNC Symbol;Acc:HGNC:1720]	13	q34	8881
ENSG00000099804	CDC34	cell division cycle 34, ubiquitin conjugating enzyme [Source:HGNC Symbol;Acc:HGNC:1734]	19	p13.3	997
ENSG00000070831	CDC42	cell division cycle 42 [Source:HGNC Symbol;Acc:HGNC:1736]	1	p36.12	998
ENSG00000143776	CDC42BPA	CDC42 binding protein kinase alpha [Source:HGNC Symbol;Acc:HGNC:1737]	1	q42.13	8476
ENSG00000149798	CDC42EP2	CDC42 effector protein 2 [Source:HGNC Symbol;Acc:HGNC:16263]	11	q13.1	10435
ENSG00000097046	CDC7	cell division cycle 7 [Source:HGNC Symbol;Acc:HGNC:1745]	1	p22.1	8317
ENSG00000234219	CDCA4P4	cell division cycle associated 4 pseudogene 4 [Source:HGNC Symbol;Acc:HGNC:49773]	1	q32.2	NA
ENSG00000039068	CDH1	cadherin 1 [Source:HGNC Symbol;Acc:HGNC:1748]	16	q22.1	999
ENSG00000107736	CDH23	cadherin related 23 [Source:HGNC Symbol;Acc:HGNC:13733]	10	q22.1	64072
ENSG00000124215	CDH26	cadherin 26 [Source:HGNC Symbol;Acc:HGNC:15902]	20	q13.33	60437
ENSG00000128536	CDHR3	cadherin related family member 3 [Source:HGNC Symbol;Acc:HGNC:26308]	7	q22.3	222256
ENSG00000008128	CDK11A	cyclin dependent kinase 11A [Source:HGNC Symbol;Acc:HGNC:1730]	1	p36.33	728642
ENSG00000248333	CDK11B	cyclin dependent kinase 11B [Source:HGNC Symbol;Acc:HGNC:1729]	1	p36.33	984
ENSG00000058091	CDK14	cyclin dependent kinase 14 [Source:HGNC Symbol;Acc:HGNC:8883]	7	q21.13	5218
ENSG00000123374	CDK2	cyclin dependent kinase 2 [Source:HGNC Symbol;Acc:HGNC:1771]	12	q13.2	1017
ENSG00000135446	CDK4	cyclin dependent kinase 4 [Source:HGNC Symbol;Acc:HGNC:1773]	12	q14.1	1019
ENSG00000101391	CDK5RAP1	CDK5RAP1 mitochondrial tRNA methylthiotransferase [Source:HGNC Symbol;Acc:HGNC:15880]	20	q11.21	51654
ENSG00000134058	CDK7	cyclin dependent kinase 7 [Source:HGNC Symbol;Acc:HGNC:1778]	5	q13.2	1022
ENSG00000008086	CDKL5	cyclin dependent kinase like 5 [Source:HGNC Symbol;Acc:HGNC:11411]	X	p22.13	6792
ENSG00000240498	CDKN2B-AS1	CDKN2B and CDKN2A antisense cis and trans regulatory RNA 1 [Source:HGNC Symbol;Acc:HGNC:34341]	9	p21.3	100048912
ENSG00000205643	CDPF1	cysteine rich DPF motif domain containing 1 [Source:HGNC Symbol;Acc:HGNC:33710]	22	q13.31	150383
ENSG00000170956	CEACAM3	CEA cell adhesion molecule 3 [Source:HGNC Symbol;Acc:HGNC:1815]	19	q13.2	1084
ENSG00000245848	CEBPA	CCAAT enhancer binding protein alpha [Source:HGNC Symbol;Acc:HGNC:1833]	19	q13.11	1050
ENSG00000277449	CEBPB-AS1	CEBPB antisense RNA 1 [Source:HGNC Symbol;Acc:HGNC:51226]	20	q13.13	NA
ENSG00000092067	CEBPE	CCAAT enhancer binding protein epsilon [Source:HGNC Symbol;Acc:HGNC:1836]	14	q11.2	1053
ENSG00000048740	CELF2	CUGBP Elav-like family member 2 [Source:HGNC Symbol;Acc:HGNC:2550]	10	p14	10659
ENSG00000213753	CENPBD2P	CENPB DNA-binding domains containing 2, pseudogene [Source:HGNC Symbol;Acc:HGNC:28421]	19	q13.43	NA
ENSG00000102384	CENPI	centromere protein I [Source:HGNC Symbol;Acc:HGNC:3968]	X	q22.1	2491
ENSG00000120334	CENPL	centromere protein L [Source:HGNC Symbol;Acc:HGNC:17879]	1	q25.1	91687
ENSG00000166451	CENPN	centromere protein N [Source:HGNC Symbol;Acc:HGNC:30873]	16	q23.2	55839
ENSG00000138092	CENPO	centromere protein O [Source:HGNC Symbol;Acc:HGNC:28152]	2	p23.3	79172
ENSG00000100629	CEP128	centrosomal protein 128 [Source:HGNC Symbol;Acc:HGNC:20359]	14	q31.1	145508
ENSG00000166004	CEP295	centrosomal protein 295 [Source:HGNC Symbol;Acc:HGNC:29366]	11	q21	85459
ENSG00000213066	CEP43	centrosomal protein 43 [Source:HGNC Symbol;Acc:HGNC:17012]	6	q27	11116
ENSG00000182923	CEP63	centrosomal protein 63 [Source:HGNC Symbol;Acc:HGNC:25815]	3	q22.2	80254
ENSG00000173588	CEP83	centrosomal protein 83 [Source:HGNC Symbol;Acc:HGNC:17966]	12	q22	51134
ENSG00000100422	CERK	ceramide kinase [Source:HGNC Symbol;Acc:HGNC:19256]	22	q13.31	64781
ENSG00000196118	CFAP119	cilia and flagella associated protein 119 [Source:HGNC Symbol;Acc:HGNC:28078]	16	p11.2	90835
ENSG00000156206	CFAP161	cilia and flagella associated protein 161 [Source:HGNC Symbol;Acc:HGNC:26782]	15	q25.1	161502
ENSG00000188596	CFAP54	cilia and flagella associated protein 54 [Source:HGNC Symbol;Acc:HGNC:26456]	12	q23.1	144535
ENSG00000120051	CFAP58	cilia and flagella associated protein 58 [Source:HGNC Symbol;Acc:HGNC:26676]	10	q25.1	159686
ENSG00000231233	CFAP58-DT	CFAP58 divergent transcript [Source:HGNC Symbol;Acc:HGNC:45243]	10	q25.1	100505869
ENSG00000114656	CFAP92	cilia and flagella associated protein 92 (putative) [Source:HGNC Symbol;Acc:HGNC:29231]	3	q21.3	57501
ENSG00000153774	CFDP1	craniofacial development protein 1 [Source:HGNC Symbol;Acc:HGNC:1873]	16	q23.1	10428
ENSG00000003402	CFLAR	CASP8 and FADD like apoptosis regulator [Source:HGNC Symbol;Acc:HGNC:1876]	2	q33.1	8837
ENSG00000126759	CFP	complement factor properdin [Source:HGNC Symbol;Acc:HGNC:8864]	X	p11.23	5199
ENSG00000248489	CHD1-DT	CHD1 divergent transcript [Source:HGNC Symbol;Acc:HGNC:52907]	5	q21.1	100289230
ENSG00000173575	CHD2	chromodomain helicase DNA binding protein 2 [Source:HGNC Symbol;Acc:HGNC:1917]	15	q26.1	1106
ENSG00000124177	CHD6	chromodomain helicase DNA binding protein 6 [Source:HGNC Symbol;Acc:HGNC:19057]	20	q12	84181
ENSG00000133048	CHI3L1	chitinase 3 like 1 [Source:HGNC Symbol;Acc:HGNC:1932]	1	q32.1	1116
ENSG00000109220	CHIC2	cysteine rich hydrophobic domain 2 [Source:HGNC Symbol;Acc:HGNC:1935]	4	q12	26511
ENSG00000253616	CHILL1	cancer hallmarks in lung lncRNA 1 [Source:HGNC Symbol;Acc:HGNC:55933]	8	p21.3	NA
ENSG00000083937	CHMP2B	charged multivesicular body protein 2B [Source:HGNC Symbol;Acc:HGNC:24537]	3	p11.2	25978
ENSG00000115561	CHMP3	charged multivesicular body protein 3 [Source:HGNC Symbol;Acc:HGNC:29865]	2	p11.2	51652
ENSG00000154645	CHODL	chondrolectin [Source:HGNC Symbol;Acc:HGNC:17807]	21	q21.1	140578
ENSG00000263606	CHORDC1P4	CHORDC1 pseudogene 4 [Source:HGNC Symbol;Acc:HGNC:54688]	18	p11.31	NA
ENSG00000033100	CHPF2	chondroitin polymerizing factor 2 [Source:HGNC Symbol;Acc:HGNC:29270]	7	q36.1	54480
ENSG00000129749	CHRNA10	cholinergic receptor nicotinic alpha 10 subunit [Source:HGNC Symbol;Acc:HGNC:13800]	11	p15.4	57053
ENSG00000170175	CHRNB1	cholinergic receptor nicotinic beta 1 subunit [Source:HGNC Symbol;Acc:HGNC:1961]	17	p13.1	1140
ENSG00000182022	CHST15	carbohydrate sulfotransferase 15 [Source:HGNC Symbol;Acc:HGNC:18137]	10	q26.13	51363
ENSG00000213341	CHUK	component of inhibitor of nuclear factor kappa B kinase complex [Source:HGNC Symbol;Acc:HGNC:1974]	10	q24.31	1147
ENSG00000136305	CIDEB	cell death inducing DFFA like effector b [Source:HGNC Symbol;Acc:HGNC:1977]	14	q12	27141
ENSG00000177989	CIMAP1B	ciliary microtubule associated protein 1B [Source:HGNC Symbol;Acc:HGNC:34388]	22	q13.33	440836
ENSG00000100865	CINP	cyclin dependent kinase 2 interacting protein [Source:HGNC Symbol;Acc:HGNC:23789]	14	q32.31	51550
ENSG00000138433	CIR1	corepressor interacting with RBPJ, CIR1 [Source:HGNC Symbol;Acc:HGNC:24217]	2	q31.1	9541
ENSG00000114737	CISH	cytokine inducible SH2 containing protein [Source:HGNC Symbol;Acc:HGNC:1984]	3	p21.2	1154
ENSG00000122966	CIT	citron rho-interacting serine/threonine kinase [Source:HGNC Symbol;Acc:HGNC:1985]	12	q24.23	11113
ENSG00000164442	CITED2	Cbp/p300 interacting transactivator with Glu/Asp rich carboxy-terminal domain 2 [Source:HGNC Symbol;Acc:HGNC:1987]	6	q24.1	10370
ENSG00000148337	CIZ1	CDKN1A interacting zinc finger protein 1 [Source:HGNC Symbol;Acc:HGNC:16744]	9	q34.11	25792
ENSG00000136026	CKAP4	cytoskeleton associated protein 4 [Source:HGNC Symbol;Acc:HGNC:16991]	12	q23.3	10970
ENSG00000166165	CKB	creatine kinase B [Source:HGNC Symbol;Acc:HGNC:1991]	14	q32.33	1152
ENSG00000217555	CKLF	chemokine like factor [Source:HGNC Symbol;Acc:HGNC:13253]	16	q21	51192
ENSG00000109572	CLCN3	chloride voltage-gated channel 3 [Source:HGNC Symbol;Acc:HGNC:2021]	4	q33	1182
ENSG00000073464	CLCN4	chloride voltage-gated channel 4 [Source:HGNC Symbol;Acc:HGNC:2022]	X	p22.2	1183
ENSG00000011021	CLCN6	chloride voltage-gated channel 6 [Source:HGNC Symbol;Acc:HGNC:2024]	1	p36.22	1185
ENSG00000038532	CLEC16A	C-type lectin domain containing 16A [Source:HGNC Symbol;Acc:HGNC:29013]	16	p13.13	23274
ENSG00000150048	CLEC1A	C-type lectin domain family 1 member A [Source:HGNC Symbol;Acc:HGNC:24355]	12	p13.2	51267
ENSG00000110852	CLEC2B	C-type lectin domain family 2 member B [Source:HGNC Symbol;Acc:HGNC:2053]	12	p13.31	9976
ENSG00000111729	CLEC4A	C-type lectin domain family 4 member A [Source:HGNC Symbol;Acc:HGNC:13257]	12	p13.31	50856
ENSG00000166527	CLEC4D	C-type lectin domain family 4 member D [Source:HGNC Symbol;Acc:HGNC:14554]	12	p13.31	338339
ENSG00000213719	CLIC1	chloride intracellular channel 1 [Source:HGNC Symbol;Acc:HGNC:2062]	6	p21.33	1192
ENSG00000169504	CLIC4	chloride intracellular channel 4 [Source:HGNC Symbol;Acc:HGNC:13518]	1	p36.11	25932
ENSG00000130779	CLIP1	CAP-Gly domain containing linker protein 1 [Source:HGNC Symbol;Acc:HGNC:10461]	12	q24.31	6249
ENSG00000179335	CLK3	CDC like kinase 3 [Source:HGNC Symbol;Acc:HGNC:2071]	15	q24.1	1198
ENSG00000113240	CLK4	CDC like kinase 4 [Source:HGNC Symbol;Acc:HGNC:13659]	5	q35.3	57396
ENSG00000188603	CLN3	CLN3 lysosomal/endosomal transmembrane protein, battenin [Source:HGNC Symbol;Acc:HGNC:2074]	16	p12.1	1201
ENSG00000253982	CLN8-AS1	CLN8 antisense RNA 1 [Source:HGNC Symbol;Acc:HGNC:55523]	8	p23.3	NA
ENSG00000162129	CLPB	ClpB family mitochondrial disaggregase [Source:HGNC Symbol;Acc:HGNC:30664]	11	q13.4	81570
ENSG00000092853	CLSPN	claspin [Source:HGNC Symbol;Acc:HGNC:19715]	1	p34.3	63967
ENSG00000168405	CMAHP	cytidine monophospho-N-acetylneuraminic acid hydroxylase, pseudogene [Source:HGNC Symbol;Acc:HGNC:2098]	6	p22.3	NA
ENSG00000184220	CMSS1	cms1 ribosomal small subunit homolog [Source:HGNC Symbol;Acc:HGNC:28666]	3	q12.1	84319
ENSG00000089505	CMTM1	CKLF like MARVEL transmembrane domain containing 1 [Source:HGNC Symbol;Acc:HGNC:19172]	16	q21	113540
ENSG00000091317	CMTM6	CKLF like MARVEL transmembrane domain containing 6 [Source:HGNC Symbol;Acc:HGNC:19177]	3	p22.3	54918
ENSG00000133313	CNDP2	carnosine dipeptidase 2 [Source:HGNC Symbol;Acc:HGNC:24437]	18	q22.3	55748
ENSG00000149970	CNKSR2	connector enhancer of kinase suppressor of Ras 2 [Source:HGNC Symbol;Acc:HGNC:19701]	X	p22.12	22866
ENSG00000064666	CNN2	calponin 2 [Source:HGNC Symbol;Acc:HGNC:2156]	19	p13.3	1265
ENSG00000182973	CNOT10	CCR4-NOT transcription complex subunit 10 [Source:HGNC Symbol;Acc:HGNC:23817]	3	p22.3	25904
ENSG00000144580	CNOT9	CCR4-NOT transcription complex subunit 9 [Source:HGNC Symbol;Acc:HGNC:10445]	2	q35	9125
ENSG00000115649	CNPPD1	cyclin Pas1/PHO80 domain containing 1 [Source:HGNC Symbol;Acc:HGNC:25220]	2	q35	27013
ENSG00000257303	CNPY2-AS1	CNPY2 antisense RNA 1 [Source:HGNC Symbol;Acc:HGNC:55480]	12	q13.3	NA
ENSG00000137161	CNPY3	canopy FGF signaling regulator 3 [Source:HGNC Symbol;Acc:HGNC:11968]	6	p21.1	10695
ENSG00000174469	CNTNAP2	contactin associated protein 2 [Source:HGNC Symbol;Acc:HGNC:13830]	7	q35	26047
ENSG00000106714	CNTNAP3	contactin associated protein family member 3 [Source:HGNC Symbol;Acc:HGNC:13834]	9	p12	79937
ENSG00000119397	CNTRL	centriolin [Source:HGNC Symbol;Acc:HGNC:1858]	9	q33.2	11064
ENSG00000106603	COA1	cytochrome c oxidase assembly factor 1 [Source:HGNC Symbol;Acc:HGNC:21868]	7	p13	55744
ENSG00000183978	COA3	cytochrome c oxidase assembly factor 3 [Source:HGNC Symbol;Acc:HGNC:24990]	17	q21.2	28958
ENSG00000181924	COA4	cytochrome c oxidase assembly factor 4 homolog [Source:HGNC Symbol;Acc:HGNC:24604]	11	q13.4	51287
ENSG00000162377	COA7	cytochrome c oxidase assembly factor 7 [Source:HGNC Symbol;Acc:HGNC:25716]	1	p32.3	65260
ENSG00000082438	COBLL1	cordon-bleu WH2 repeat protein like 1 [Source:HGNC Symbol;Acc:HGNC:23571]	2	q24.3	22837
ENSG00000135775	COG2	component of oligomeric golgi complex 2 [Source:HGNC Symbol;Acc:HGNC:6546]	1	q42.2	22796
ENSG00000168434	COG7	component of oligomeric golgi complex 7 [Source:HGNC Symbol;Acc:HGNC:18622]	16	p12.2	91949
ENSG00000163359	COL6A3	collagen type VI alpha 3 chain [Source:HGNC Symbol;Acc:HGNC:2213]	2	q37.3	1293
ENSG00000171812	COL8A2	collagen type VIII alpha 2 chain [Source:HGNC Symbol;Acc:HGNC:2216]	1	p34.3	1296
ENSG00000092758	COL9A3	collagen type IX alpha 3 chain [Source:HGNC Symbol;Acc:HGNC:2219]	20	q13.33	1299
ENSG00000170619	COMMD5	COMM domain containing 5 [Source:HGNC Symbol;Acc:HGNC:17902]	8	q24.3	28991
ENSG00000093010	COMT	catechol-O-methyltransferase [Source:HGNC Symbol;Acc:HGNC:2228]	22	q11.21	1312
ENSG00000236021	COP1-DT	COP1 divergent transcript [Source:HGNC Symbol;Acc:HGNC:55666]	1	q25.2	NA
ENSG00000168090	COPS6	COP9 signalosome subunit 6 [Source:HGNC Symbol;Acc:HGNC:21749]	7	q22.1	10980
ENSG00000111652	COPS7A	COP9 signalosome subunit 7A [Source:HGNC Symbol;Acc:HGNC:16758]	12	p13.31	50813
ENSG00000227252	COPS8-DT	COPS8 divergent transcript [Source:HGNC Symbol;Acc:HGNC:55816]	2	q37.3	105373951
ENSG00000167113	COQ4	coenzyme Q4 [Source:HGNC Symbol;Acc:HGNC:19693]	9	q34.11	51117
ENSG00000119723	COQ6	coenzyme Q6, monooxygenase [Source:HGNC Symbol;Acc:HGNC:20233]	14	q24.3	51004
ENSG00000163050	COQ8A	coenzyme Q8A [Source:HGNC Symbol;Acc:HGNC:16812]	1	q42.13	56997
ENSG00000123815	COQ8B	coenzyme Q8B [Source:HGNC Symbol;Acc:HGNC:19041]	19	q13.2	79934
ENSG00000262246	CORO7	coronin 7 [Source:HGNC Symbol;Acc:HGNC:26161]	16	p13.3	79585
ENSG00000178741	COX5A	cytochrome c oxidase subunit 5A [Source:HGNC Symbol;Acc:HGNC:2267]	15	q24.2	9377
ENSG00000235903	CPB2-AS1	CPB2 antisense RNA 1 [Source:HGNC Symbol;Acc:HGNC:39898]	13	q14.13	100509894
ENSG00000247624	CPEB2-DT	CPEB2 divergent transcript [Source:HGNC Symbol;Acc:HGNC:49082]	4	p15.32	441009
ENSG00000113742	CPEB4	cytoplasmic polyadenylation element binding protein 4 [Source:HGNC Symbol;Acc:HGNC:21747]	5	q35.2	80315
ENSG00000197603	CPLANE1	ciliogenesis and planar polarity effector complex subunit 1 [Source:HGNC Symbol;Acc:HGNC:25801]	5	p13.2	65250
ENSG00000103381	CPPED1	calcineurin like phosphoesterase domain containing 1 [Source:HGNC Symbol;Acc:HGNC:25632]	16	p13.12	55313
ENSG00000119203	CPSF3	cleavage and polyadenylation specific factor 3 [Source:HGNC Symbol;Acc:HGNC:2326]	2	p25.1	51692
ENSG00000203710	CR1	complement C3b/C4b receptor 1 (Knops blood group) [Source:HGNC Symbol;Acc:HGNC:2334]	1	q32.2	1378
ENSG00000197721	CR1L	complement C3b/C4b receptor 1 like [Source:HGNC Symbol;Acc:HGNC:2335]	1	q32.2	1379
ENSG00000134376	CRB1	crumbs cell polarity complex component 1 [Source:HGNC Symbol;Acc:HGNC:2343]	1	q31.3	23418
ENSG00000146592	CREB5	cAMP responsive element binding protein 5 [Source:HGNC Symbol;Acc:HGNC:16844]	7	p15.1	9586
ENSG00000111269	CREBL2	cAMP responsive element binding protein like 2 [Source:HGNC Symbol;Acc:HGNC:2350]	12	p13.1	1389
ENSG00000164463	CREBRF	CREB3 regulatory factor [Source:HGNC Symbol;Acc:HGNC:24050]	5	q35.1	153222
ENSG00000146215	CRIP3	cysteine rich protein 3 [Source:HGNC Symbol;Acc:HGNC:17751]	6	p21.1	401262
ENSG00000101343	CRNKL1	crooked neck pre-mRNA splicing factor 1 [Source:HGNC Symbol;Acc:HGNC:15762]	20	p11.23	51340
ENSG00000080947	CROCCP3	CROCC pseudogene 3 [Source:HGNC Symbol;Acc:HGNC:29405]	1	p36.13	114819
ENSG00000103316	CRYM	crystallin mu [Source:HGNC Symbol;Acc:HGNC:2418]	16	p12.2	1428
ENSG00000139631	CSAD	cysteine sulfinic acid decarboxylase [Source:HGNC Symbol;Acc:HGNC:18966]	12	q13.13	51380
ENSG00000119535	CSF3R	colony stimulating factor 3 receptor [Source:HGNC Symbol;Acc:HGNC:2439]	1	p34.3	1441
ENSG00000147408	CSGALNACT1	chondroitin sulfate N-acetylgalactosaminyltransferase 1 [Source:HGNC Symbol;Acc:HGNC:24290]	8	p21.3	55790
ENSG00000133275	CSNK1G2	casein kinase 1 gamma 2 [Source:HGNC Symbol;Acc:HGNC:2455]	19	p13.3	1455
ENSG00000101266	CSNK2A1	casein kinase 2 alpha 1 [Source:HGNC Symbol;Acc:HGNC:2457]	20	p13	1457
ENSG00000070770	CSNK2A2	casein kinase 2 alpha 2 [Source:HGNC Symbol;Acc:HGNC:2459]	16	q21	1459
ENSG00000104218	CSPP1	centrosome and spindle pole associated protein 1 [Source:HGNC Symbol;Acc:HGNC:26193]	8	q13.1	79848
ENSG00000101811	CSTF2	cleavage stimulation factor subunit 2 [Source:HGNC Symbol;Acc:HGNC:2484]	X	q22.1	1478
ENSG00000196810	CTBP1-DT	CTBP1 divergent transcript [Source:HGNC Symbol;Acc:HGNC:28307]	4	p16.3	NA
ENSG00000175029	CTBP2	C-terminal binding protein 2 [Source:HGNC Symbol;Acc:HGNC:2495]	10	q26.13	1488
ENSG00000060069	CTDP1	CTD phosphatase subunit 1 [Source:HGNC Symbol;Acc:HGNC:2498]	18	q23	9150
ENSG00000144579	CTDSP1	CTD small phosphatase 1 [Source:HGNC Symbol;Acc:HGNC:21614]	2	q35	58190
ENSG00000119326	CTNNAL1	catenin alpha like 1 [Source:HGNC Symbol;Acc:HGNC:2512]	9	q31.3	8727
ENSG00000132792	CTNNBL1	catenin beta like 1 [Source:HGNC Symbol;Acc:HGNC:15879]	20	q11.23	56259
ENSG00000196188	CTSE	cathepsin E [Source:HGNC Symbol;Acc:HGNC:2530]	1	q32.1	1510
ENSG00000163131	CTSS	cathepsin S [Source:HGNC Symbol;Acc:HGNC:2545]	1	q21.3	1520
ENSG00000180891	CUEDC1	CUE domain containing 1 [Source:HGNC Symbol;Acc:HGNC:31350]	17	q22	404093
ENSG00000139842	CUL4A	cullin 4A [Source:HGNC Symbol;Acc:HGNC:2554]	13	q34	8451
ENSG00000158290	CUL4B	cullin 4B [Source:HGNC Symbol;Acc:HGNC:2555]	X	q24	8450
ENSG00000112514	CUTA	cutA divalent cation tolerance homolog [Source:HGNC Symbol;Acc:HGNC:21101]	6	p21.32	51596
ENSG00000273559	CWC25	CWC25 spliceosome associated protein homolog [Source:HGNC Symbol;Acc:HGNC:25989]	17	q12	54883
ENSG00000163739	CXCL1	C-X-C motif chemokine ligand 1 [Source:HGNC Symbol;Acc:HGNC:4602]	4	q13.3	2919
ENSG00000124875	CXCL6	C-X-C motif chemokine ligand 6 [Source:HGNC Symbol;Acc:HGNC:10643]	4	q13.3	6372
ENSG00000163464	CXCR1	C-X-C motif chemokine receptor 1 [Source:HGNC Symbol;Acc:HGNC:6026]	2	q35	3577
ENSG00000121966	CXCR4	C-X-C motif chemokine receptor 4 [Source:HGNC Symbol;Acc:HGNC:2561]	2	q22.1	7852
ENSG00000065615	CYB5R4	cytochrome b5 reductase 4 [Source:HGNC Symbol;Acc:HGNC:20147]	6	q14.2	51167
ENSG00000051523	CYBA	cytochrome b-245 alpha chain [Source:HGNC Symbol;Acc:HGNC:2577]	16	q24.2	1535
ENSG00000178927	CYBC1	cytochrome b-245 chaperone 1 [Source:HGNC Symbol;Acc:HGNC:28672]	17	q25.3	79415
ENSG00000119004	CYP20A1	cytochrome P450 family 20 subfamily A member 1 [Source:HGNC Symbol;Acc:HGNC:20576]	2	q33.2	57404
ENSG00000155016	CYP2U1	cytochrome P450 family 2 subfamily U member 1 [Source:HGNC Symbol;Acc:HGNC:20582]	4	q25	113612
ENSG00000225506	CYP4A22-AS1	CYP4A22 antisense RNA 1 [Source:HGNC Symbol;Acc:HGNC:43715]	1	p33	NA
ENSG00000145476	CYP4V2	cytochrome P450 family 4 subfamily V member 2 [Source:HGNC Symbol;Acc:HGNC:23198]	4	q35.1	285440
ENSG00000001630	CYP51A1	cytochrome P450 family 51 subfamily A member 1 [Source:HGNC Symbol;Acc:HGNC:2649]	7	q21.2	1595
ENSG00000120306	CYSTM1	cysteine rich transmembrane module containing 1 [Source:HGNC Symbol;Acc:HGNC:30239]	5	q31.3	84418
ENSG00000105443	CYTH2	cytohesin 2 [Source:HGNC Symbol;Acc:HGNC:9502]	19	q13.33	9266
ENSG00000100055	CYTH4	cytohesin 4 [Source:HGNC Symbol;Acc:HGNC:9505]	22	q13.1	27128
ENSG00000115165	CYTIP	cytohesin 1 interacting protein [Source:HGNC Symbol;Acc:HGNC:9506]	2	q24.1	9595
ENSG00000162384	CZIB	CXXC motif containing zinc binding protein [Source:HGNC Symbol;Acc:HGNC:26059]	1	p32.3	54987
ENSG00000146122	DAAM2	dishevelled associated activator of morphogenesis 2 [Source:HGNC Symbol;Acc:HGNC:18143]	6	p21.2	23500
ENSG00000173402	DAG1	dystroglycan 1 [Source:HGNC Symbol;Acc:HGNC:2666]	3	p21.31	1605
ENSG00000178149	DALRD3	DALR anticodon binding domain containing 3 [Source:HGNC Symbol;Acc:HGNC:25536]	3	p21.31	55152
ENSG00000132676	DAP3	death associated protein 3 [Source:HGNC Symbol;Acc:HGNC:2673]	1	q22	7818
ENSG00000035664	DAPK2	death associated protein kinase 2 [Source:HGNC Symbol;Acc:HGNC:2675]	15	q22.31	23604
ENSG00000167657	DAPK3	death associated protein kinase 3 [Source:HGNC Symbol;Acc:HGNC:2676]	19	p13.3	1613
ENSG00000117593	DARS2	aspartyl-tRNA synthetase 2, mitochondrial [Source:HGNC Symbol;Acc:HGNC:25538]	1	q25.1	55157
ENSG00000183283	DAZAP2	DAZ associated protein 2 [Source:HGNC Symbol;Acc:HGNC:2684]	12	q13.13	9802
ENSG00000113758	DBN1	drebrin 1 [Source:HGNC Symbol;Acc:HGNC:2695]	5	q35.3	1627
ENSG00000003249	DBNDD1	dysbindin domain containing 1 [Source:HGNC Symbol;Acc:HGNC:28455]	16	q24.3	79007
ENSG00000145041	DCAF1	DDB1 and CUL4 associated factor 1 [Source:HGNC Symbol;Acc:HGNC:30911]	3	p21.2	9730
ENSG00000198876	DCAF12	DDB1 and CUL4 associated factor 12 [Source:HGNC Symbol;Acc:HGNC:19911]	9	p13.3	25853
ENSG00000119599	DCAF4	DDB1 and CUL4 associated factor 4 [Source:HGNC Symbol;Acc:HGNC:20229]	14	q24.2	26094
ENSG00000156136	DCK	deoxycytidine kinase [Source:HGNC Symbol;Acc:HGNC:2704]	4	q13.3	1633
ENSG00000151065	DCP1B	decapping mRNA 1B [Source:HGNC Symbol;Acc:HGNC:24451]	12	p13.33	196513
ENSG00000172795	DCP2	decapping mRNA 2 [Source:HGNC Symbol;Acc:HGNC:24452]	5	q22.2	167227
ENSG00000179958	DCTPP1	dCTP pyrophosphatase 1 [Source:HGNC Symbol;Acc:HGNC:28777]	16	p11.2	79077
ENSG00000085788	DDHD2	DDHD domain containing 2 [Source:HGNC Symbol;Acc:HGNC:29106]	8	p11.23	23259
ENSG00000175197	DDIT3	DNA damage inducible transcript 3 [Source:HGNC Symbol;Acc:HGNC:2726]	12	q13.3	1649
ENSG00000178105	DDX10	DEAD-box helicase 10 [Source:HGNC Symbol;Acc:HGNC:2735]	11	q22.3	1662
ENSG00000237135	DDX10P1	DEAD-box helicase 10 pseudogene 1 [Source:HGNC Symbol;Acc:HGNC:44960]	10	p11.23	NA
ENSG00000100201	DDX17	DEAD-box helicase 17 [Source:HGNC Symbol;Acc:HGNC:2740]	22	q13.1	10521
ENSG00000168872	DDX19A	DEAD-box helicase 19A [Source:HGNC Symbol;Acc:HGNC:25628]	16	q22.1	55308
ENSG00000123136	DDX39A	DExD-box helicase 39A [Source:HGNC Symbol;Acc:HGNC:17821]	19	p13.12	10212
ENSG00000111364	DDX55	DEAD-box helicase 55 [Source:HGNC Symbol;Acc:HGNC:20085]	12	q24.31	57696
ENSG00000118197	DDX59	DEAD-box helicase 59 [Source:HGNC Symbol;Acc:HGNC:25360]	1	q32.1	83479
ENSG00000181381	DDX60L	DExD/H-box 60 like [Source:HGNC Symbol;Acc:HGNC:26429]	4	q32.3	91351
ENSG00000242612	DECR2	2,4-dienoyl-CoA reductase 2 [Source:HGNC Symbol;Acc:HGNC:2754]	16	p13.3	26063
ENSG00000160570	DEDD2	death effector domain containing 2 [Source:HGNC Symbol;Acc:HGNC:24450]	19	q13.2	162989
ENSG00000023892	DEF6	DEF6 guanine nucleotide exchange factor [Source:HGNC Symbol;Acc:HGNC:2760]	6	p21.31	50619
ENSG00000105339	DENND3	DENN domain containing 3 [Source:HGNC Symbol;Acc:HGNC:29134]	8	q24.3	22898
ENSG00000174485	DENND4A	DENN domain containing 4A [Source:HGNC Symbol;Acc:HGNC:24321]	15	q22.31	10260
ENSG00000121690	DEPDC7	DEP domain containing 7 [Source:HGNC Symbol;Acc:HGNC:29899]	11	p13	91614
ENSG00000072849	DERL2	derlin 2 [Source:HGNC Symbol;Acc:HGNC:17943]	17	p13.2	51009
ENSG00000099958	DERL3	derlin 3 [Source:HGNC Symbol;Acc:HGNC:14236]	22	q11.23	91319
ENSG00000182108	DEXI	Dexi homolog [Source:HGNC Symbol;Acc:HGNC:13267]	16	p13.13	28955
ENSG00000185000	DGAT1	diacylglycerol O-acyltransferase 1 [Source:HGNC Symbol;Acc:HGNC:2843]	8	q24.3	8694
ENSG00000062282	DGAT2	diacylglycerol O-acyltransferase 2 [Source:HGNC Symbol;Acc:HGNC:16940]	11	q13.5	84649
ENSG00000070413	DGCR2	DiGeorge syndrome critical region gene 2 [Source:HGNC Symbol;Acc:HGNC:2845]	22	q11.21	9993
ENSG00000128191	DGCR8	DGCR8 microprocessor complex subunit [Source:HGNC Symbol;Acc:HGNC:2847]	22	q11.21	54487
ENSG00000058866	DGKG	diacylglycerol kinase gamma [Source:HGNC Symbol;Acc:HGNC:2853]	3	q27.3	1608
ENSG00000133943	DGLUCY	D-glutamate cyclase [Source:HGNC Symbol;Acc:HGNC:20498]	14	q32.11	80017
ENSG00000116133	DHCR24	24-dehydrocholesterol reductase [Source:HGNC Symbol;Acc:HGNC:2859]	1	p32.3	1718
ENSG00000278535	DHRS11	dehydrogenase/reductase 11 [Source:HGNC Symbol;Acc:HGNC:28639]	17	q12	79154
ENSG00000102796	DHRS12	dehydrogenase/reductase 12 [Source:HGNC Symbol;Acc:HGNC:25832]	13	q14.3	79758
ENSG00000167536	DHRS13	dehydrogenase/reductase 13 [Source:HGNC Symbol;Acc:HGNC:28326]	17	q11.2	147015
ENSG00000157326	DHRS4	dehydrogenase/reductase 4 [Source:HGNC Symbol;Acc:HGNC:16985]	14	q11.2	10901
ENSG00000215256	DHRS4-AS1	DHRS4 antisense RNA 1 [Source:HGNC Symbol;Acc:HGNC:23175]	14	q11.2	55449
ENSG00000187630	DHRS4L2	dehydrogenase/reductase 4 like 2 [Source:HGNC Symbol;Acc:HGNC:19731]	14	q11.2	317749
ENSG00000100612	DHRS7	dehydrogenase/reductase 7 [Source:HGNC Symbol;Acc:HGNC:21524]	14	q23.1	51635
ENSG00000109016	DHRS7B	dehydrogenase/reductase 7B [Source:HGNC Symbol;Acc:HGNC:24547]	17	p11.2	25979
ENSG00000073737	DHRS9	dehydrogenase/reductase 9 [Source:HGNC Symbol;Acc:HGNC:16888]	2	q31.1	10170
ENSG00000132153	DHX30	DExH-box helicase 30 [Source:HGNC Symbol;Acc:HGNC:16716]	3	p21.31	22907
ENSG00000005100	DHX33	DEAH-box helicase 33 [Source:HGNC Symbol;Acc:HGNC:16718]	17	p13.2	56919
ENSG00000134815	DHX34	DExH-box helicase 34 [Source:HGNC Symbol;Acc:HGNC:16719]	19	q13.32	9704
ENSG00000067596	DHX8	DEAH-box helicase 8 [Source:HGNC Symbol;Acc:HGNC:2749]	17	q21.31	1659
ENSG00000154511	DIPK1A	divergent protein kinase domain 1A [Source:HGNC Symbol;Acc:HGNC:32213]	1	p22.1	388650
ENSG00000144535	DIS3L2	DIS3 like 3'-5' exoribonuclease 2 [Source:HGNC Symbol;Acc:HGNC:28648]	2	q37.1	129563
ENSG00000154309	DISP1	dispatched RND transporter family member 1 [Source:HGNC Symbol;Acc:HGNC:19711]	1	q41	84976
ENSG00000130826	DKC1	dyskerin pseudouridine synthase 1 [Source:HGNC Symbol;Acc:HGNC:2890]	X	q28	1736
ENSG00000150768	DLAT	dihydrolipoamide S-acetyltransferase [Source:HGNC Symbol;Acc:HGNC:2896]	11	q23.1	1737
ENSG00000176124	DLEU1	deleted in lymphocytic leukemia 1 [Source:HGNC Symbol;Acc:HGNC:13747]	13	q14.2	10301
ENSG00000231607	DLEU2	deleted in lymphocytic leukemia 2 [Source:HGNC Symbol;Acc:HGNC:13748]	13	q14.2	8847
ENSG00000150672	DLG2	discs large MAGUK scaffold protein 2 [Source:HGNC Symbol;Acc:HGNC:2901]	11	q14.1	1740
ENSG00000177337	DLGAP1-AS1	DLGAP1 antisense RNA 1 [Source:HGNC Symbol;Acc:HGNC:31676]	18	p11.31	NA
ENSG00000158856	DMTN	dematin actin binding protein [Source:HGNC Symbol;Acc:HGNC:3382]	8	p21.3	2039
ENSG00000140403	DNAJA4	DnaJ heat shock protein family (Hsp40) member A4 [Source:HGNC Symbol;Acc:HGNC:14885]	15	q25.1	55466
ENSG00000135924	DNAJB2	DnaJ heat shock protein family (Hsp40) member B2 [Source:HGNC Symbol;Acc:HGNC:5228]	2	q35	3300
ENSG00000105993	DNAJB6	DnaJ heat shock protein family (Hsp40) member B6 [Source:HGNC Symbol;Acc:HGNC:14888]	7	q36.3	10049
ENSG00000007923	DNAJC11	DnaJ heat shock protein family (Hsp40) member C11 [Source:HGNC Symbol;Acc:HGNC:25570]	1	p36.31	55735
ENSG00000105821	DNAJC2	DnaJ heat shock protein family (Hsp40) member C2 [Source:HGNC Symbol;Acc:HGNC:13192]	7	q22.1	27000
ENSG00000102580	DNAJC3	DnaJ heat shock protein family (Hsp40) member C3 [Source:HGNC Symbol;Acc:HGNC:9439]	13	q32.1	5611
ENSG00000101152	DNAJC5	DnaJ heat shock protein family (Hsp40) member C5 [Source:HGNC Symbol;Acc:HGNC:16235]	20	q13.33	80331
ENSG00000213918	DNASE1	deoxyribonuclease 1 [Source:HGNC Symbol;Acc:HGNC:2956]	16	p13.3	1773
ENSG00000179532	DNHD1	dynein heavy chain domain 1 [Source:HGNC Symbol;Acc:HGNC:26532]	11	p15.4	144132
ENSG00000079805	DNM2	dynamin 2 [Source:HGNC Symbol;Acc:HGNC:2974]	19	p13.2	1785
ENSG00000130816	DNMT1	DNA methyltransferase 1 [Source:HGNC Symbol;Acc:HGNC:2976]	19	p13.2	1786
ENSG00000112667	DNPH1	2'-deoxynucleoside 5'-phosphate N-hydrolase 1 [Source:HGNC Symbol;Acc:HGNC:21218]	6	p21.1	10591
ENSG00000101457	DNTTIP1	deoxynucleotidyltransferase terminal interacting protein 1 [Source:HGNC Symbol;Acc:HGNC:16160]	20	q13.12	116092
ENSG00000147251	DOCK11	dedicator of cytokinesis 11 [Source:HGNC Symbol;Acc:HGNC:23483]	X	q24	139818
ENSG00000088538	DOCK3	dedicator of cytokinesis 3 [Source:HGNC Symbol;Acc:HGNC:2989]	3	p21.2	1795
ENSG00000147459	DOCK5	dedicator of cytokinesis 5 [Source:HGNC Symbol;Acc:HGNC:23476]	8	p21.2	80005
ENSG00000107099	DOCK8	dedicator of cytokinesis 8 [Source:HGNC Symbol;Acc:HGNC:19191]	9	p24.3	81704
ENSG00000183784	DOCK8-AS1	DOCK8 antisense RNA 1 [Source:HGNC Symbol;Acc:HGNC:26436]	9	p24.3	NA
ENSG00000129932	DOHH	deoxyhypusine hydroxylase [Source:HGNC Symbol;Acc:HGNC:28662]	19	p13.3	83475
ENSG00000146094	DOK3	docking protein 3 [Source:HGNC Symbol;Acc:HGNC:24583]	5	q35.3	79930
ENSG00000175283	DOLK	dolichol kinase [Source:HGNC Symbol;Acc:HGNC:23406]	9	q34.11	22845
ENSG00000172269	DPAGT1	dolichyl-phosphate N-acetylglucosaminephosphotransferase 1 [Source:HGNC Symbol;Acc:HGNC:2995]	11	q23.3	1798
ENSG00000167261	DPEP2	dipeptidase 2 [Source:HGNC Symbol;Acc:HGNC:23028]	16	q22.1	64174
ENSG00000141096	DPEP3	dipeptidase 3 [Source:HGNC Symbol;Acc:HGNC:23029]	16	q22.1	64180
ENSG00000133884	DPF2	double PHD fingers 2 [Source:HGNC Symbol;Acc:HGNC:9964]	11	q13.1	5977
ENSG00000134146	DPH6	diphthamine biosynthesis 6 [Source:HGNC Symbol;Acc:HGNC:30543]	15	q14	89978
ENSG00000136908	DPM2	dolichyl-phosphate mannosyltransferase subunit 2, regulatory [Source:HGNC Symbol;Acc:HGNC:3006]	9	q34.11	8818
ENSG00000074603	DPP8	dipeptidyl peptidase 8 [Source:HGNC Symbol;Acc:HGNC:16490]	15	q22.31	54878
ENSG00000177990	DPY19L2	dpy-19 like 2 [Source:HGNC Symbol;Acc:HGNC:19414]	12	q14.2	283417
ENSG00000178904	DPY19L3	dpy-19 like C-mannosyltransferase 3 [Source:HGNC Symbol;Acc:HGNC:27120]	19	q13.11	147991
ENSG00000188641	DPYD	dihydropyrimidine dehydrogenase [Source:HGNC Symbol;Acc:HGNC:3012]	1	p21.3	1806
ENSG00000232542	DPYD-IT1	DPYD intronic transcript 1 [Source:HGNC Symbol;Acc:HGNC:41326]	1	p21.3	NA
ENSG00000092964	DPYSL2	dihydropyrimidinase like 2 [Source:HGNC Symbol;Acc:HGNC:3014]	8	p21.2	1808
ENSG00000157856	DRC1	dynein regulatory complex subunit 1 [Source:HGNC Symbol;Acc:HGNC:24245]	2	p23.3	92749
ENSG00000248712	DRC12	dynein regulatory complex subunit 12 homolog [Source:HGNC Symbol;Acc:HGNC:27446]	11	q23.3	283152
ENSG00000189269	DRICH1	aspartate rich 1 [Source:HGNC Symbol;Acc:HGNC:28031]	22	q11.23	51233
ENSG00000133059	DSTYK	dual serine/threonine and tyrosine protein kinase [Source:HGNC Symbol;Acc:HGNC:29043]	1	q32.1	25778
ENSG00000168393	DTYMK	deoxythymidylate kinase [Source:HGNC Symbol;Acc:HGNC:3061]	2	q37.3	1841
ENSG00000243701	DUBR	DPPA2 upstream binding RNA [Source:HGNC Symbol;Acc:HGNC:48569]	3	q13.12	344595
ENSG00000120129	DUSP1	dual specificity phosphatase 1 [Source:HGNC Symbol;Acc:HGNC:3064]	5	q35.1	1843
ENSG00000167065	DUSP18	dual specificity phosphatase 18 [Source:HGNC Symbol;Acc:HGNC:18484]	22	q12.2	150290
ENSG00000158716	DUSP23	dual specificity phosphatase 23 [Source:HGNC Symbol;Acc:HGNC:21480]	1	q23.2	54935
ENSG00000077380	DYNC1I2	dynein cytoplasmic 1 intermediate chain 2 [Source:HGNC Symbol;Acc:HGNC:2964]	2	q31.1	1781
ENSG00000126870	DYNC2I1	dynein 2 intermediate chain 1 [Source:HGNC Symbol;Acc:HGNC:21862]	7	q36.3	55112
ENSG00000088986	DYNLL1	dynein light chain LC8-type 1 [Source:HGNC Symbol;Acc:HGNC:15476]	12	q24.31	8655
ENSG00000264364	DYNLL2	dynein light chain LC8-type 2 [Source:HGNC Symbol;Acc:HGNC:24596]	17	q22	140735
ENSG00000157540	DYRK1A	dual specificity tyrosine phosphorylation regulated kinase 1A [Source:HGNC Symbol;Acc:HGNC:3091]	21	q22.13	1859
ENSG00000143479	DYRK3	dual specificity tyrosine phosphorylation regulated kinase 3 [Source:HGNC Symbol;Acc:HGNC:3094]	1	q32.1	8444
ENSG00000135636	DYSF	dysferlin [Source:HGNC Symbol;Acc:HGNC:3097]	2	p13.2	8291
ENSG00000198919	DZIP3	DAZ interacting zinc finger protein 3 [Source:HGNC Symbol;Acc:HGNC:30938]	3	q13.13	9666
ENSG00000007968	E2F2	E2F transcription factor 2 [Source:HGNC Symbol;Acc:HGNC:3114]	1	p36.12	1870
ENSG00000129518	EAPP	E2F associated phosphoprotein [Source:HGNC Symbol;Acc:HGNC:19312]	14	q13.1	55837
ENSG00000117395	EBNA1BP2	EBNA1 binding protein 2 [Source:HGNC Symbol;Acc:HGNC:15531]	1	p34.2	10969
ENSG00000147155	EBP	EBP cholestenol delta-isomerase [Source:HGNC Symbol;Acc:HGNC:3133]	X	p11.23	10682
ENSG00000117298	ECE1	endothelin converting enzyme 1 [Source:HGNC Symbol;Acc:HGNC:3146]	1	p36.12	1889
ENSG00000127884	ECHS1	enoyl-CoA hydratase, short chain 1 [Source:HGNC Symbol;Acc:HGNC:3151]	10	q26.3	1892
ENSG00000116406	EDEM3	ER degradation enhancing alpha-mannosidase like protein 3 [Source:HGNC Symbol;Acc:HGNC:16787]	1	q25.3	80267
ENSG00000229862	EEF1A1-AS1	EEF1A1 antisense RNA 1 [Source:HGNC Symbol;Acc:HGNC:40206]	6	q13	NA
ENSG00000232587	EEF1A1P3	eukaryotic translation elongation factor 1 alpha 1 pseudogene 3 [Source:HGNC Symbol;Acc:HGNC:3194]	13	q12.2	NA
ENSG00000263883	EEF1DP7	eukaryotic translation elongation factor 1 delta pseudogene 7 [Source:HGNC Symbol;Acc:HGNC:51457]	17	q23.3	NA
ENSG00000167658	EEF2	eukaryotic translation elongation factor 2 [Source:HGNC Symbol;Acc:HGNC:3214]	19	p13.3	1938
ENSG00000132394	EEFSEC	eukaryotic elongation factor, selenocysteine-tRNA specific [Source:HGNC Symbol;Acc:HGNC:24614]	3	q21.3	60678
ENSG00000172771	EFCAB12	EF-hand calcium binding domain 12 [Source:HGNC Symbol;Acc:HGNC:28061]	3	q21.3	90288
ENSG00000183690	EFHC2	EF-hand domain containing 2 [Source:HGNC Symbol;Acc:HGNC:26233]	X	p11.3	80258
ENSG00000142634	EFHD2	EF-hand domain family member D2 [Source:HGNC Symbol;Acc:HGNC:28670]	1	p36.21	79180
ENSG00000140598	EFL1	elongation factor like GTPase 1 [Source:HGNC Symbol;Acc:HGNC:25789]	15	q25.2	79631
ENSG00000108883	EFTUD2	elongation factor Tu GTP binding domain containing 2 [Source:HGNC Symbol;Acc:HGNC:30858]	17	q21.31	9343
ENSG00000269858	EGLN2	egl-9 family hypoxia inducible factor 2 [Source:HGNC Symbol;Acc:HGNC:14660]	19	q13.2	112398
ENSG00000115504	EHBP1	EH domain binding protein 1 [Source:HGNC Symbol;Acc:HGNC:29144]	2	p15	23301
ENSG00000173442	EHBP1L1	EH domain binding protein 1 like 1 [Source:HGNC Symbol;Acc:HGNC:30682]	11	q13.1	254102
ENSG00000149547	EI24	EI24 autophagy associated transmembrane protein [Source:HGNC Symbol;Acc:HGNC:13276]	11	q24.2	9538
ENSG00000255302	EID1	EP300 interacting inhibitor of differentiation 1 [Source:HGNC Symbol;Acc:HGNC:1191]	15	q21.1	23741
ENSG00000114784	EIF1B	eukaryotic translation initiation factor 1B [Source:HGNC Symbol;Acc:HGNC:30792]	3	p22.1	10289
ENSG00000086232	EIF2AK1	eukaryotic translation initiation factor 2 alpha kinase 1 [Source:HGNC Symbol;Acc:HGNC:24921]	7	p22.1	27102
ENSG00000172071	EIF2AK3	eukaryotic translation initiation factor 2 alpha kinase 3 [Source:HGNC Symbol;Acc:HGNC:3255]	2	p11.2	9451
ENSG00000111361	EIF2B1	eukaryotic translation initiation factor 2B subunit alpha [Source:HGNC Symbol;Acc:HGNC:3257]	12	q24.31	1967
ENSG00000119718	EIF2B2	eukaryotic translation initiation factor 2B subunit beta [Source:HGNC Symbol;Acc:HGNC:3258]	14	q24.3	8892
ENSG00000107581	EIF3A	eukaryotic translation initiation factor 3 subunit A [Source:HGNC Symbol;Acc:HGNC:3271]	10	q26.11	8661
ENSG00000106263	EIF3B	eukaryotic translation initiation factor 3 subunit B [Source:HGNC Symbol;Acc:HGNC:3280]	7	p22.3	8662
ENSG00000100353	EIF3D	eukaryotic translation initiation factor 3 subunit D [Source:HGNC Symbol;Acc:HGNC:3278]	22	q12.3	8664
ENSG00000110321	EIF4G2	eukaryotic translation initiation factor 4 gamma 2 [Source:HGNC Symbol;Acc:HGNC:3297]	11	p15.4	1982
ENSG00000253626	EIF5AL1	eukaryotic translation initiation factor 5A like 1 [Source:HGNC Symbol;Acc:HGNC:17419]	10	q22.3	143244
ENSG00000158417	EIF5B	eukaryotic translation initiation factor 5B [Source:HGNC Symbol;Acc:HGNC:30793]	2	q11.2	9669
ENSG00000155849	ELMO1	engulfment and cell motility 1 [Source:HGNC Symbol;Acc:HGNC:16286]	7	p14.1	9844
ENSG00000134759	ELP2	elongator acetyltransferase complex subunit 2 [Source:HGNC Symbol;Acc:HGNC:18248]	18	q12.2	55250
ENSG00000126749	EMG1	EMG1 N1-specific pseudouridine methyltransferase [Source:HGNC Symbol;Acc:HGNC:16912]	12	p13.31	10436
ENSG00000134531	EMP1	epithelial membrane protein 1 [Source:HGNC Symbol;Acc:HGNC:3333]	12	p13.1	2012
ENSG00000149218	ENDOD1	endonuclease domain containing 1 [Source:HGNC Symbol;Acc:HGNC:29129]	11	q21	23052
ENSG00000197217	ENTPD4	ectonucleoside triphosphate diphosphohydrolase 4 [Source:HGNC Symbol;Acc:HGNC:14573]	8	p21.3	9583
ENSG00000100393	EP300	E1A binding protein p300 [Source:HGNC Symbol;Acc:HGNC:3373]	22	q13.2	2033
ENSG00000166947	EPB42	erythrocyte membrane protein band 4.2 [Source:HGNC Symbol;Acc:HGNC:3381]	15	q15.2	2038
ENSG00000154928	EPHB1	EPH receptor B1 [Source:HGNC Symbol;Acc:HGNC:3392]	3	q22.2	2047
ENSG00000196411	EPHB4	EPH receptor B4 [Source:HGNC Symbol;Acc:HGNC:3395]	7	q22.1	2050
ENSG00000235652	EPM2A-DT	EPM2A divergent transcript [Source:HGNC Symbol;Acc:HGNC:48990]	6	q24.3	NA
ENSG00000127527	EPS15L1	epidermal growth factor receptor pathway substrate 15 like 1 [Source:HGNC Symbol;Acc:HGNC:24634]	19	p13.11	58513
ENSG00000112851	ERBIN	erbb2 interacting protein [Source:HGNC Symbol;Acc:HGNC:15842]	5	q12.3	55914
ENSG00000104884	ERCC2	ERCC excision repair 2, TFIIH core complex helicase subunit [Source:HGNC Symbol;Acc:HGNC:3434]	19	q13.32	2068
ENSG00000175595	ERCC4	ERCC excision repair 4, endonuclease catalytic subunit [Source:HGNC Symbol;Acc:HGNC:3436]	16	p13.12	2072
ENSG00000105722	ERF	ETS2 repressor factor [Source:HGNC Symbol;Acc:HGNC:3444]	19	q13.2	2077
ENSG00000133935	ERG28	ergosterol biosynthesis 28 homolog [Source:HGNC Symbol;Acc:HGNC:1187]	14	q24.3	11161
ENSG00000113719	ERGIC1	endoplasmic reticulum-golgi intermediate compartment 1 [Source:HGNC Symbol;Acc:HGNC:29205]	5	q35.1	57222
ENSG00000087502	ERGIC2	ERGIC and golgi 2 [Source:HGNC Symbol;Acc:HGNC:30208]	12	p11.22	51290
ENSG00000104626	ERI1	exoribonuclease 1 [Source:HGNC Symbol;Acc:HGNC:23994]	8	p23.1	90459
ENSG00000117419	ERI3	ERI1 exoribonuclease family member 3 [Source:HGNC Symbol;Acc:HGNC:17276]	1	p34.1	79033
ENSG00000089248	ERP29	endoplasmic reticulum protein 29 [Source:HGNC Symbol;Acc:HGNC:13799]	12	q24.13	10961
ENSG00000213462	ERV3-1	endogenous retrovirus group 3 member 1, envelope [Source:HGNC Symbol;Acc:HGNC:3454]	7	q11.21	2086
ENSG00000173153	ESRRA	estrogen related receptor alpha [Source:HGNC Symbol;Acc:HGNC:3471]	11	q13.1	2101
ENSG00000139641	ESYT1	extended synaptotagmin 1 [Source:HGNC Symbol;Acc:HGNC:29534]	12	q13.2	23344
ENSG00000120705	ETF1	eukaryotic translation termination factor 1 [Source:HGNC Symbol;Acc:HGNC:3477]	5	q31.2	2107
ENSG00000140374	ETFA	electron transfer flavoprotein subunit alpha [Source:HGNC Symbol;Acc:HGNC:3481]	15	q24.3	2108
ENSG00000134954	ETS1	ETS proto-oncogene 1, transcription factor [Source:HGNC Symbol;Acc:HGNC:3488]	11	q24.3	2113
ENSG00000157557	ETS2	ETS proto-oncogene 2, transcription factor [Source:HGNC Symbol;Acc:HGNC:3489]	21	q22.2	2114
ENSG00000067208	EVI5	ecotropic viral integration site 5 [Source:HGNC Symbol;Acc:HGNC:3501]	1	p22.1	7813
ENSG00000167880	EVPL	envoplakin [Source:HGNC Symbol;Acc:HGNC:3503]	17	q25.1	2125
ENSG00000112685	EXOC2	exocyst complex component 2 [Source:HGNC Symbol;Acc:HGNC:24968]	6	p25.3	55770
ENSG00000116903	EXOC8	exocyst complex component 8 [Source:HGNC Symbol;Acc:HGNC:24659]	1	q42.2	149371
ENSG00000157036	EXOG	exo/endonuclease G [Source:HGNC Symbol;Acc:HGNC:3347]	3	p22.2	9941
ENSG00000171824	EXOSC10	exosome component 10 [Source:HGNC Symbol;Acc:HGNC:9138]	1	p36.22	5394
ENSG00000130713	EXOSC2	exosome component 2 [Source:HGNC Symbol;Acc:HGNC:17097]	9	q34.12	23404
ENSG00000077348	EXOSC5	exosome component 5 [Source:HGNC Symbol;Acc:HGNC:24662]	19	q13.2	56915
ENSG00000223496	EXOSC6	exosome component 6 [Source:HGNC Symbol;Acc:HGNC:19055]	16	q22.1	118460
ENSG00000075914	EXOSC7	exosome component 7 [Source:HGNC Symbol;Acc:HGNC:28112]	3	p21.31	23016
ENSG00000182197	EXT1	exostosin glycosyltransferase 1 [Source:HGNC Symbol;Acc:HGNC:3512]	8	q24.11	2131
ENSG00000012232	EXTL3	exostosin like glycosyltransferase 3 [Source:HGNC Symbol;Acc:HGNC:3518]	8	p21.1	2137
ENSG00000246339	EXTL3-AS1	EXTL3 antisense RNA 1 [Source:HGNC Symbol;Acc:HGNC:27985]	8	p21.1	101929402
ENSG00000108799	EZH1	enhancer of zeste 1 polycomb repressive complex 2 subunit [Source:HGNC Symbol;Acc:HGNC:3526]	17	q21.2	2145
ENSG00000158769	F11R	F11 receptor [Source:HGNC Symbol;Acc:HGNC:14685]	1	q23.3	50848
ENSG00000168040	FADD	Fas associated via death domain [Source:HGNC Symbol;Acc:HGNC:3573]	11	q13.3	8772
ENSG00000185104	FAF1	Fas associated factor 1 [Source:HGNC Symbol;Acc:HGNC:3578]	1	p32.3	11124
ENSG00000144199	FAHD2B	fumarylacetoacetate hydrolase domain containing 2B [Source:HGNC Symbol;Acc:HGNC:25318]	2	q11.2	151313
ENSG00000158234	FAIM	Fas apoptotic inhibitory molecule [Source:HGNC Symbol;Acc:HGNC:18703]	3	q22.3	55179
ENSG00000245571	FAM111A-DT	FAM111A divergent transcript [Source:HGNC Symbol;Acc:HGNC:53752]	11	q12.1	101927204
ENSG00000189057	FAM111B	FAM111 trypsin like peptidase B [Source:HGNC Symbol;Acc:HGNC:24200]	11	q12.1	374393
ENSG00000197712	FAM114A1	family with sequence similarity 114 member A1 [Source:HGNC Symbol;Acc:HGNC:25087]	4	p14	92689
ENSG00000121104	FAM117A	family with sequence similarity 117 member A [Source:HGNC Symbol;Acc:HGNC:24179]	17	q21.33	81558
ENSG00000048828	FAM120A	family with sequence similarity 120 member A [Source:HGNC Symbol;Acc:HGNC:13247]	9	q22.31	23196
ENSG00000175182	FAM131A	family with sequence similarity 131 member A [Source:HGNC Symbol;Acc:HGNC:28308]	3	q27.1	131408
ENSG00000232533	FAM131B-AS2	FAM131B antisense RNA 2 [Source:HGNC Symbol;Acc:HGNC:56141]	7	q34	100507507
ENSG00000035141	FAM136A	family with sequence similarity 136 member A [Source:HGNC Symbol;Acc:HGNC:25911]	2	p13.3	84908
ENSG00000248019	FAM13A-AS1	FAM13A antisense RNA 1 [Source:HGNC Symbol;Acc:HGNC:19370]	4	q22.1	NA
ENSG00000152380	FAM151B	family with sequence similarity 151 member B [Source:HGNC Symbol;Acc:HGNC:33716]	5	q14.1	167555
ENSG00000260528	FAM157C	family with sequence similarity 157 member C [Source:HGNC Symbol;Acc:HGNC:34081]	16	q24.3	105371423
ENSG00000282572	FAM157D	family with sequence similarity 157 member D [Source:HGNC Symbol;Acc:HGNC:56252]	7	p22.3	125775238
ENSG00000283597	FAM169BP	family with sequence similarity 169 member B, pseudogene [Source:HGNC Symbol;Acc:HGNC:26835]	15	q26.3	NA
ENSG00000148468	FAM171A1	family with sequence similarity 171 member A1 [Source:HGNC Symbol;Acc:HGNC:23522]	10	p13	221061
ENSG00000185442	FAM174B	family with sequence similarity 174 member B [Source:HGNC Symbol;Acc:HGNC:34339]	15	q26.1	400451
ENSG00000151327	FAM177A1	family with sequence similarity 177 member A1 [Source:HGNC Symbol;Acc:HGNC:19829]	14	q13.2	283635
ENSG00000111879	FAM184A	family with sequence similarity 184 member A [Source:HGNC Symbol;Acc:HGNC:20991]	6	q22.31	79632
ENSG00000214439	FAM185BP	family with sequence similarity 185 member B, pseudogene [Source:HGNC Symbol;Acc:HGNC:21813]	7	q11.23	NA
ENSG00000123575	FAM199X	family with sequence similarity 199, X-linked [Source:HGNC Symbol;Acc:HGNC:25195]	X	q22.2	139231
ENSG00000237765	FAM200B	family with sequence similarity 200 member B [Source:HGNC Symbol;Acc:HGNC:27740]	4	p15.32	285550
ENSG00000116199	FAM20B	FAM20B glycosaminoglycan xylosylkinase [Source:HGNC Symbol;Acc:HGNC:23017]	1	q25.2	9917
ENSG00000124098	FAM210B	family with sequence similarity 210 member B [Source:HGNC Symbol;Acc:HGNC:16102]	20	q13.2	116151
ENSG00000196227	FAM217B	family with sequence similarity 217 member B [Source:HGNC Symbol;Acc:HGNC:16170]	20	q13.33	63939
ENSG00000084444	FAM234B	family with sequence similarity 234 member B [Source:HGNC Symbol;Acc:HGNC:29288]	12	p13.1	57613
ENSG00000120709	FAM53C	family with sequence similarity 53 member C [Source:HGNC Symbol;Acc:HGNC:1336]	5	q31.2	51307
ENSG00000226711	FAM66C	family with sequence similarity 66 member C [Source:HGNC Symbol;Acc:HGNC:21644]	12	p13.31	NA
ENSG00000009780	FAM76A	family with sequence similarity 76 member A [Source:HGNC Symbol;Acc:HGNC:28530]	1	p35.3	199870
ENSG00000226007	FAM88F	family with sequence similarity 88 member F [Source:HGNC Symbol;Acc:HGNC:56162]	9	q13	NA
ENSG00000137414	FAM8A1	family with sequence similarity 8 member A1 [Source:HGNC Symbol;Acc:HGNC:16372]	6	p22.3	51439
ENSG00000198690	FAN1	FANCD2 and FANCI associated nuclease 1 [Source:HGNC Symbol;Acc:HGNC:29170]	15	q13.2	22909
ENSG00000197601	FAR1	fatty acyl-CoA reductase 1 [Source:HGNC Symbol;Acc:HGNC:26222]	11	p15.3	84188
ENSG00000179115	FARSA	phenylalanyl-tRNA synthetase subunit alpha [Source:HGNC Symbol;Acc:HGNC:3592]	19	p13.13	2193
ENSG00000116120	FARSB	phenylalanyl-tRNA synthetase subunit beta [Source:HGNC Symbol;Acc:HGNC:17800]	2	q36.1	10056
ENSG00000026103	FAS	Fas cell surface death receptor [Source:HGNC Symbol;Acc:HGNC:11920]	10	q23.31	355
ENSG00000138399	FASTKD1	FAST kinase domains 1 [Source:HGNC Symbol;Acc:HGNC:26150]	2	q31.1	79675
ENSG00000118246	FASTKD2	FAST kinase domains 2 [Source:HGNC Symbol;Acc:HGNC:29160]	2	q33.3	22868
ENSG00000138829	FBN2	fibrillin 2 [Source:HGNC Symbol;Acc:HGNC:3604]	5	q23.3	2201
ENSG00000161040	FBXL13	F-box and leucine rich repeat protein 13 [Source:HGNC Symbol;Acc:HGNC:21658]	7	q22.1	222235
ENSG00000108306	FBXL20	F-box and leucine rich repeat protein 20 [Source:HGNC Symbol;Acc:HGNC:24679]	17	q12	84961
ENSG00000118564	FBXL5	F-box and leucine rich repeat protein 5 [Source:HGNC Symbol;Acc:HGNC:13602]	4	p15.32	26234
ENSG00000141665	FBXO15	F-box protein 15 [Source:HGNC Symbol;Acc:HGNC:13617]	18	q22.3	201456
ENSG00000156804	FBXO32	F-box protein 32 [Source:HGNC Symbol;Acc:HGNC:16731]	8	q24.13	114907
ENSG00000165355	FBXO33	F-box protein 33 [Source:HGNC Symbol;Acc:HGNC:19833]	14	q21.1	254170
ENSG00000153832	FBXO36	F-box protein 36 [Source:HGNC Symbol;Acc:HGNC:27020]	2	q36.3	130888
ENSG00000247199	FBXO38-DT	FBXO38 divergent transcript [Source:HGNC Symbol;Acc:HGNC:55589]	5	q32	102546294
ENSG00000100225	FBXO7	F-box protein 7 [Source:HGNC Symbol;Acc:HGNC:13586]	22	q12.3	25793
ENSG00000112146	FBXO9	F-box protein 9 [Source:HGNC Symbol;Acc:HGNC:13588]	6	p12.1	26268
ENSG00000119402	FBXW2	F-box and WD repeat domain containing 2 [Source:HGNC Symbol;Acc:HGNC:13608]	9	q33.2	26190
ENSG00000107829	FBXW4	F-box and WD repeat domain containing 4 [Source:HGNC Symbol;Acc:HGNC:10847]	10	q24.32	6468
ENSG00000186431	FCAR	Fc alpha receptor [Source:HGNC Symbol;Acc:HGNC:3608]	19	q13.42	2204
ENSG00000104921	FCER2	Fc epsilon receptor II [Source:HGNC Symbol;Acc:HGNC:3612]	19	p13.2	2208
ENSG00000227436	FCF1P1	FCF1 pseudogene 1 [Source:HGNC Symbol;Acc:HGNC:44613]	7	p15.3	NA
ENSG00000275395	FCGBP	Fc gamma binding protein [Source:HGNC Symbol;Acc:HGNC:13572]	19	q13.2	8857
ENSG00000143226	FCGR2A	Fc gamma receptor IIa [Source:HGNC Symbol;Acc:HGNC:3616]	1	q23.3	2212
ENSG00000104870	FCGRT	Fc gamma receptor and transporter [Source:HGNC Symbol;Acc:HGNC:3621]	19	q13.33	2217
ENSG00000130475	FCHO1	FCH and mu domain containing endocytic adaptor 1 [Source:HGNC Symbol;Acc:HGNC:29002]	19	p13.11	23149
ENSG00000157107	FCHO2	FCH and mu domain containing endocytic adaptor 2 [Source:HGNC Symbol;Acc:HGNC:25180]	5	q13.2	115548
ENSG00000163534	FCRL1	Fc receptor like 1 [Source:HGNC Symbol;Acc:HGNC:18509]	1	q23.1	115350
ENSG00000141965	FEM1A	fem-1 homolog A [Source:HGNC Symbol;Acc:HGNC:16934]	19	p13.3	55527
ENSG00000182511	FES	FES proto-oncogene, tyrosine kinase [Source:HGNC Symbol;Acc:HGNC:3657]	15	q26.1	2242
ENSG00000139132	FGD4	FYVE, RhoGEF and PH domain containing 4 [Source:HGNC Symbol;Acc:HGNC:19125]	12	p11.21	121512
ENSG00000225733	FGD5-AS1	FGD5 antisense RNA 1 [Source:HGNC Symbol;Acc:HGNC:40410]	3	p25.1	100505641
ENSG00000174721	FGFBP3	fibroblast growth factor binding protein 3 [Source:HGNC Symbol;Acc:HGNC:23428]	10	q23.32	143282
ENSG00000224609	FGGY-DT	FGGY divergent transcript [Source:HGNC Symbol;Acc:HGNC:55265]	1	p32.1	NA
ENSG00000127951	FGL2	fibrinogen like 2 [Source:HGNC Symbol;Acc:HGNC:3696]	7	q11.23	10875
ENSG00000000938	FGR	FGR proto-oncogene, Src family tyrosine kinase [Source:HGNC Symbol;Acc:HGNC:3697]	1	p35.3	2268
ENSG00000091483	FH	fumarate hydratase [Source:HGNC Symbol;Acc:HGNC:3700]	1	q43	2271
ENSG00000189283	FHIT	fragile histidine triad diadenosine triphosphatase [Source:HGNC Symbol;Acc:HGNC:3701]	3	p14.2	2272
ENSG00000172500	FIBP	FGF1 intracellular binding protein [Source:HGNC Symbol;Acc:HGNC:3705]	11	q13.1	9158
ENSG00000213468	FIRRE	firre intergenic repeating RNA element [Source:HGNC Symbol;Acc:HGNC:49627]	X	q26.2	286467
ENSG00000214253	FIS1	fission, mitochondrial 1 [Source:HGNC Symbol;Acc:HGNC:21689]	7	q22.1	51024
ENSG00000119321	FKBP15	FKBP prolyl isomerase family member 15 [Source:HGNC Symbol;Acc:HGNC:23397]	9	q32	23307
ENSG00000088832	FKBP1A	FKBP prolyl isomerase 1A [Source:HGNC Symbol;Acc:HGNC:3711]	20	p13	2280
ENSG00000106692	FKTN	fukutin [Source:HGNC Symbol;Acc:HGNC:3622]	9	q31.2	2218
ENSG00000155749	FLACC1	flagellum associated containing coiled-coil domains 1 [Source:HGNC Symbol;Acc:HGNC:14439]	2	q33.1	130540
ENSG00000160688	FLAD1	flavin adenine dinucleotide synthetase 1 [Source:HGNC Symbol;Acc:HGNC:24671]	1	q21.3	80308
ENSG00000151702	FLI1	Fli-1 proto-oncogene, ETS transcription factor [Source:HGNC Symbol;Acc:HGNC:3749]	11	q24.3	2313
ENSG00000177731	FLII	FLII actin remodeling protein [Source:HGNC Symbol;Acc:HGNC:3750]	17	p11.2	2314
ENSG00000137312	FLOT1	flotillin 1 [Source:HGNC Symbol;Acc:HGNC:3757]	6	p21.33	10211
ENSG00000132589	FLOT2	flotillin 2 [Source:HGNC Symbol;Acc:HGNC:3758]	17	q11.2	2319
ENSG00000267121	FMNL1-DT	FMNL1 divergent transcript [Source:HGNC Symbol;Acc:HGNC:55311]	17	q21.31	NA
ENSG00000076258	FMO4	flavin containing dimethylaniline monoxygenase 4 [Source:HGNC Symbol;Acc:HGNC:3772]	1	q24.3	2329
ENSG00000102081	FMR1	fragile X messenger ribonucleoprotein 1 [Source:HGNC Symbol;Acc:HGNC:3775]	X	q27.3	2332
ENSG00000075420	FNDC3B	fibronectin type III domain containing 3B [Source:HGNC Symbol;Acc:HGNC:24670]	3	q26.31	64778
ENSG00000052795	FNIP2	folliculin interacting protein 2 [Source:HGNC Symbol;Acc:HGNC:29280]	4	q32.1	57600
ENSG00000110203	FOLR3	folate receptor gamma [Source:HGNC Symbol;Acc:HGNC:3795]	11	q13.4	2352
ENSG00000240445	FOXO3B	forkhead box O3B [Source:HGNC Symbol;Acc:HGNC:3822]	17	p11.2	2310
ENSG00000270562	FOXP1-DT	FOXP1 divergent transcript [Source:HGNC Symbol;Acc:HGNC:56284]	3	p13	NA
ENSG00000171051	FPR1	formyl peptide receptor 1 [Source:HGNC Symbol;Acc:HGNC:3826]	19	q13.41	2357
ENSG00000171049	FPR2	formyl peptide receptor 2 [Source:HGNC Symbol;Acc:HGNC:3827]	19	q13.41	2358
ENSG00000181274	FRAT2	FRAT regulator of WNT signaling pathway 2 [Source:HGNC Symbol;Acc:HGNC:16048]	10	q24.1	23401
ENSG00000245685	FRG1-DT	FRG1 divergent transcript [Source:HGNC Symbol;Acc:HGNC:51590]	4	q35.2	728339
ENSG00000237637	FRY-AS1	FRY antisense RNA 1 [Source:HGNC Symbol;Acc:HGNC:39725]	13	q13.1	NA
ENSG00000188738	FSIP2	fibrous sheath interacting protein 2 [Source:HGNC Symbol;Acc:HGNC:21675]	2	q32.1	401024
ENSG00000140718	FTO	FTO alpha-ketoglutarate dependent dioxygenase [Source:HGNC Symbol;Acc:HGNC:24678]	16	q12.2	79068
ENSG00000068438	FTSJ1	FtsJ RNA 2'-O-methyltransferase 1 [Source:HGNC Symbol;Acc:HGNC:13254]	X	p11.23	24140
ENSG00000108592	FTSJ3	FtsJ RNA 2'-O-methyltransferase 3 [Source:HGNC Symbol;Acc:HGNC:17136]	17	q23.3	117246
ENSG00000107164	FUBP3	far upstream element binding protein 3 [Source:HGNC Symbol;Acc:HGNC:4005]	9	q34.11	8939
ENSG00000179163	FUCA1	alpha-L-fucosidase 1 [Source:HGNC Symbol;Acc:HGNC:4006]	1	p36.11	2517
ENSG00000165775	FUNDC2	FUN14 domain containing 2 [Source:HGNC Symbol;Acc:HGNC:24925]	X	q28	65991
ENSG00000180549	FUT7	fucosyltransferase 7 [Source:HGNC Symbol;Acc:HGNC:4018]	9	q34.3	2529
ENSG00000165060	FXN	frataxin [Source:HGNC Symbol;Acc:HGNC:3951]	9	q21.11	2395
ENSG00000129245	FXR2	FMR1 autosomal homolog 2 [Source:HGNC Symbol;Acc:HGNC:4024]	17	p13.1	9513
ENSG00000137731	FXYD2	FXYD domain containing ion transport regulator 2 [Source:HGNC Symbol;Acc:HGNC:4026]	11	q23.3	486
ENSG00000082074	FYB1	FYN binding protein 1 [Source:HGNC Symbol;Acc:HGNC:4036]	5	p13.1	2533
ENSG00000163251	FZD5	frizzled class receptor 5 [Source:HGNC Symbol;Acc:HGNC:4043]	2	q33.3	7855
ENSG00000123689	G0S2	G0/G1 switch 2 [Source:HGNC Symbol;Acc:HGNC:30229]	1	q32.2	50486
ENSG00000141349	G6PC3	glucose-6-phosphatase catalytic subunit 3 [Source:HGNC Symbol;Acc:HGNC:24861]	17	q21.31	92579
ENSG00000160211	G6PD	glucose-6-phosphate dehydrogenase [Source:HGNC Symbol;Acc:HGNC:4057]	X	q28	2539
ENSG00000171298	GAA	alpha glucosidase [Source:HGNC Symbol;Acc:HGNC:4065]	17	q25.3	2548
ENSG00000109458	GAB1	GRB2 associated binding protein 1 [Source:HGNC Symbol;Acc:HGNC:4066]	4	q31.21	2549
ENSG00000033327	GAB2	GRB2 associated binding protein 2 [Source:HGNC Symbol;Acc:HGNC:14458]	11	q14.1	9846
ENSG00000143458	GABPB2	GA binding protein transcription factor subunit beta 2 [Source:HGNC Symbol;Acc:HGNC:28441]	1	q21.3	126626
ENSG00000179271	GADD45GIP1	GADD45G interacting protein 1 [Source:HGNC Symbol;Acc:HGNC:29996]	19	p13.13	90480
ENSG00000119514	GALNT12	polypeptide N-acetylgalactosaminyltransferase 12 [Source:HGNC Symbol;Acc:HGNC:19877]	9	q22.33	79695
ENSG00000158089	GALNT14	polypeptide N-acetylgalactosaminyltransferase 14 [Source:HGNC Symbol;Acc:HGNC:22946]	2	p23.1	79623
ENSG00000139629	GALNT6	polypeptide N-acetylgalactosaminyltransferase 6 [Source:HGNC Symbol;Acc:HGNC:4128]	12	q13.13	11226
ENSG00000130005	GAMT	guanidinoacetate N-methyltransferase [Source:HGNC Symbol;Acc:HGNC:4136]	19	p13.3	2593
ENSG00000250130	GAPDHP43	glyceraldehyde 3 phosphate dehydrogenase pseudogene 43 [Source:HGNC Symbol;Acc:HGNC:37800]	15	q15.3	NA
ENSG00000007237	GAS7	growth arrest specific 7 [Source:HGNC Symbol;Acc:HGNC:4169]	17	p13.1	8522
ENSG00000102145	GATA1	GATA binding protein 1 [Source:HGNC Symbol;Acc:HGNC:4170]	X	p11.23	2623
ENSG00000179348	GATA2	GATA binding protein 2 [Source:HGNC Symbol;Acc:HGNC:4171]	3	q21.3	2624
ENSG00000070610	GBA2	glucosylceramidase beta 2 [Source:HGNC Symbol;Acc:HGNC:18986]	9	p13.3	57704
ENSG00000179562	GCC1	GRIP and coiled-coil domain containing 1 [Source:HGNC Symbol;Acc:HGNC:19095]	7	q32.1	79571
ENSG00000001084	GCLC	glutamate-cysteine ligase catalytic subunit [Source:HGNC Symbol;Acc:HGNC:4311]	6	p12.1	2729
ENSG00000089154	GCN1	GCN1 activator of EIF2AK4 [Source:HGNC Symbol;Acc:HGNC:4199]	12	q24.23	10985
ENSG00000140905	GCSH	glycine cleavage system protein H [Source:HGNC Symbol;Acc:HGNC:4208]	16	q23.2	2653
ENSG00000203879	GDI1	GDP dissociation inhibitor 1 [Source:HGNC Symbol;Acc:HGNC:4226]	X	q28	2664
ENSG00000092208	GEMIN2	gem nuclear organelle associated protein 2 [Source:HGNC Symbol;Acc:HGNC:10884]	14	q21.1	8487
ENSG00000179409	GEMIN4	gem nuclear organelle associated protein 4 [Source:HGNC Symbol;Acc:HGNC:15717]	17	p13.3	50628
ENSG00000198356	GET3	guided entry of tail-anchored proteins factor 3, ATPase [Source:HGNC Symbol;Acc:HGNC:752]	19	p13.13	439
ENSG00000162676	GFI1	growth factor independent 1 transcriptional repressor [Source:HGNC Symbol;Acc:HGNC:4237]	1	p22.1	2672
ENSG00000103365	GGA2	golgi associated, gamma adaptin ear containing, ARF binding protein 2 [Source:HGNC Symbol;Acc:HGNC:16064]	16	p12.2	23062
ENSG00000278311	GGNBP2	gametogenetin binding protein 2 [Source:HGNC Symbol;Acc:HGNC:19357]	17	q12	79893
ENSG00000100031	GGT1	gamma-glutamyltransferase 1 [Source:HGNC Symbol;Acc:HGNC:4250]	22	q11.23	2678
ENSG00000141034	GID4	GID complex subunit 4 homolog [Source:HGNC Symbol;Acc:HGNC:28453]	17	p11.2	79018
ENSG00000101193	GID8	GID complex subunit 8 homolog [Source:HGNC Symbol;Acc:HGNC:15857]	20	q13.33	54994
ENSG00000179144	GIMAP7	GTPase, IMAP family member 7 [Source:HGNC Symbol;Acc:HGNC:22404]	7	q36.1	168537
ENSG00000139436	GIT2	GIT ArfGAP 2 [Source:HGNC Symbol;Acc:HGNC:4273]	12	q24.11	9815
ENSG00000198814	GK	glycerol kinase [Source:HGNC Symbol;Acc:HGNC:4289]	X	p21.2	2710
ENSG00000165113	GKAP1	G kinase anchoring protein 1 [Source:HGNC Symbol;Acc:HGNC:17496]	9	q21.32	80318
ENSG00000119392	GLE1	GLE1 RNA export mediator [Source:HGNC Symbol;Acc:HGNC:4315]	9	q34.11	2733
ENSG00000139278	GLIPR1	GLI pathogenesis related 1 [Source:HGNC Symbol;Acc:HGNC:17001]	12	q21.2	11010
ENSG00000173221	GLRX	glutaredoxin [Source:HGNC Symbol;Acc:HGNC:4330]	5	q15	2745
ENSG00000182512	GLRX5	glutaredoxin 5 [Source:HGNC Symbol;Acc:HGNC:20134]	14	q32.13	51218
ENSG00000151948	GLT1D1	glycosyltransferase 1 domain containing 1 [Source:HGNC Symbol;Acc:HGNC:26483]	12	q24.33	144423
ENSG00000139433	GLTP	glycolipid transfer protein [Source:HGNC Symbol;Acc:HGNC:24867]	12	q24.11	51228
ENSG00000140632	GLYR1	glyoxylate reductase 1 homolog [Source:HGNC Symbol;Acc:HGNC:24434]	16	p13.3	84656
ENSG00000130755	GMFG	glia maturation factor gamma [Source:HGNC Symbol;Acc:HGNC:4374]	19	q13.2	9535
ENSG00000137198	GMPR	guanosine monophosphate reductase [Source:HGNC Symbol;Acc:HGNC:4376]	6	p22.3	2766
ENSG00000163655	GMPS	guanine monophosphate synthase [Source:HGNC Symbol;Acc:HGNC:4378]	3	q25.31	8833
ENSG00000065135	GNAI3	G protein subunit alpha i3 [Source:HGNC Symbol;Acc:HGNC:4387]	1	p13.3	2773
ENSG00000141404	GNAL	G protein subunit alpha L [Source:HGNC Symbol;Acc:HGNC:4388]	18	p11.21	2774
ENSG00000087460	GNAS	GNAS complex locus [Source:HGNC Symbol;Acc:HGNC:4392]	20	q13.32	2778
ENSG00000114450	GNB4	G protein subunit beta 4 [Source:HGNC Symbol;Acc:HGNC:20731]	3	q26.33	59345
ENSG00000159921	GNE	glucosamine (UDP-N-acetyl)-2-epimerase/N-acetylmannosamine kinase [Source:HGNC Symbol;Acc:HGNC:23657]	9	p13.3	10020
ENSG00000174021	GNG5	G protein subunit gamma 5 [Source:HGNC Symbol;Acc:HGNC:4408]	1	p22.3	2787
ENSG00000134697	GNL2	G protein nucleolar 2 [Source:HGNC Symbol;Acc:HGNC:29925]	1	p34.3	29889
ENSG00000163938	GNL3	G protein nucleolar 3 [Source:HGNC Symbol;Acc:HGNC:29931]	3	p21.1	26354
ENSG00000167110	GOLGA2	golgin A2 [Source:HGNC Symbol;Acc:HGNC:4425]	9	q34.11	2801
ENSG00000147533	GOLGA7	golgin A7 [Source:HGNC Symbol;Acc:HGNC:24876]	8	p11.21	51125
ENSG00000249931	GOLGA8K	golgin A8 family member K [Source:HGNC Symbol;Acc:HGNC:38652]	15	q13.3	653125
ENSG00000113384	GOLPH3	golgi phosphoprotein 3 [Source:HGNC Symbol;Acc:HGNC:15452]	5	p13.3	64083
ENSG00000114745	GORASP1	golgi reassembly stacking protein 1 [Source:HGNC Symbol;Acc:HGNC:16769]	3	p22.2	64689
ENSG00000120053	GOT1	glutamic-oxaloacetic transaminase 1 [Source:HGNC Symbol;Acc:HGNC:4432]	10	q24.2	2805
ENSG00000125166	GOT2	glutamic-oxaloacetic transaminase 2 [Source:HGNC Symbol;Acc:HGNC:4433]	16	q21	2806
ENSG00000160818	GPATCH4	G-patch domain containing 4 (gene/pseudogene) [Source:HGNC Symbol;Acc:HGNC:25982]	1	q23.1	54865
ENSG00000125772	GPCPD1	glycerophosphocholine phosphodiesterase 1 [Source:HGNC Symbol;Acc:HGNC:26957]	20	p12.3	56261
ENSG00000105220	GPI	glucose-6-phosphate isomerase [Source:HGNC Symbol;Acc:HGNC:4458]	19	q13.11	2821
ENSG00000125734	GPR108	G protein-coupled receptor 108 [Source:HGNC Symbol;Acc:HGNC:17829]	19	p13.3	56927
ENSG00000187037	GPR141	G protein-coupled receptor 141 [Source:HGNC Symbol;Acc:HGNC:19997]	7	p14.1	353345
ENSG00000283444	GPR141BP	G protein-coupled receptor 141B, pseudogene [Source:HGNC Symbol;Acc:HGNC:53813]	7	p14.1	NA
ENSG00000135898	GPR55	G protein-coupled receptor 55 [Source:HGNC Symbol;Acc:HGNC:4511]	2	q37.1	9290
ENSG00000188092	GPR89B	G protein-coupled receptor 89B [Source:HGNC Symbol;Acc:HGNC:13840]	1	q21.2	51463
ENSG00000169727	GPS1	G protein pathway suppressor 1 [Source:HGNC Symbol;Acc:HGNC:4549]	17	q25.3	2873
ENSG00000211445	GPX3	glutathione peroxidase 3 [Source:HGNC Symbol;Acc:HGNC:4555]	5	q33.1	2878
ENSG00000116157	GPX7	glutathione peroxidase 7 [Source:HGNC Symbol;Acc:HGNC:4559]	1	p32.3	2882
ENSG00000178075	GRAMD1C	GRAM domain containing 1C [Source:HGNC Symbol;Acc:HGNC:25252]	3	q13.31	54762
ENSG00000100351	GRAP2	GRB2 related adaptor protein 2 [Source:HGNC Symbol;Acc:HGNC:4563]	22	q13.1	9402
ENSG00000173020	GRK2	G protein-coupled receptor kinase 2 [Source:HGNC Symbol;Acc:HGNC:289]	11	q13.2	156
ENSG00000100077	GRK3	G protein-coupled receptor kinase 3 [Source:HGNC Symbol;Acc:HGNC:290]	22	q12.1	157
ENSG00000030582	GRN	granulin precursor [Source:HGNC Symbol;Acc:HGNC:4601]	17	q21.31	2896
ENSG00000280832	GSEC	G-quadruplex forming sequence containing lncRNA [Source:HGNC Symbol;Acc:HGNC:48645]	11	q24.2	NA
ENSG00000242622	GSK3B-DT	GSK3B divergent transcript [Source:HGNC Symbol;Acc:HGNC:55635]	3	q13.33	107986119
ENSG00000148180	GSN	gelsolin [Source:HGNC Symbol;Acc:HGNC:4620]	9	q33.2	2934
ENSG00000103342	GSPT1	G1 to S phase transition 1 [Source:HGNC Symbol;Acc:HGNC:4621]	16	p13.13	2935
ENSG00000100983	GSS	glutathione synthetase [Source:HGNC Symbol;Acc:HGNC:4624]	20	q11.22	2937
ENSG00000111358	GTF2H3	general transcription factor IIH subunit 3 [Source:HGNC Symbol;Acc:HGNC:4657]	12	q24.31	2967
ENSG00000272047	GTF2H5	general transcription factor IIH subunit 5 [Source:HGNC Symbol;Acc:HGNC:21157]	6	q25.3	404672
ENSG00000234072	GTF3C2-AS2	GTF3C2 antisense RNA 2 [Source:HGNC Symbol;Acc:HGNC:55699]	2	p23.3	105374363
ENSG00000138867	GUCD1	guanylyl cyclase domain containing 1 [Source:HGNC Symbol;Acc:HGNC:14237]	22	q11.23	83606
ENSG00000214772	GUCY2C-AS1	GUCY2C antisense RNA 1 [Source:HGNC Symbol;Acc:HGNC:56054]	12	p12.3	NA
ENSG00000143774	GUK1	guanylate kinase 1 [Source:HGNC Symbol;Acc:HGNC:4693]	1	q42.13	2987
ENSG00000163754	GYG1	glycogenin 1 [Source:HGNC Symbol;Acc:HGNC:4699]	3	q24	2992
ENSG00000136732	GYPC	glycophorin C (Gerbich blood group) [Source:HGNC Symbol;Acc:HGNC:4704]	2	q14.3	2995
ENSG00000100450	GZMH	granzyme H [Source:HGNC Symbol;Acc:HGNC:4710]	14	q12	2999
ENSG00000113088	GZMK	granzyme K [Source:HGNC Symbol;Acc:HGNC:4711]	5	q11.2	3003
ENSG00000181218	H2AC25	H2A clustered histone 25 [Source:HGNC Symbol;Acc:HGNC:20507]	1	q42.13	92815
ENSG00000180573	H2AC6	H2A clustered histone 6 [Source:HGNC Symbol;Acc:HGNC:4733]	6	p22.2	8334
ENSG00000246705	H2AJ	H2A.J histone [Source:HGNC Symbol;Acc:HGNC:14456]	12	p12.3	55766
ENSG00000188486	H2AX	H2A.X variant histone [Source:HGNC Symbol;Acc:HGNC:4739]	11	q23.3	3014
ENSG00000203814	H2BC18	H2B clustered histone 18 [Source:HGNC Symbol;Acc:HGNC:24700]	1	q21.2	440689
ENSG00000158373	H2BC5	H2B clustered histone 5 [Source:HGNC Symbol;Acc:HGNC:4747]	6	p22.2	3017
ENSG00000274290	H2BC6	H2B clustered histone 6 [Source:HGNC Symbol;Acc:HGNC:4753]	6	p22.2	8344
ENSG00000272562	H3-3A-DT	H3-3A divergent transcript [Source:HGNC Symbol;Acc:HGNC:55210]	1	q42.12	NA
ENSG00000132475	H3-3B	H3.3 histone B [Source:HGNC Symbol;Acc:HGNC:4765]	17	q25.1	3021
ENSG00000278828	H3C10	H3 clustered histone 10 [Source:HGNC Symbol;Acc:HGNC:4775]	6	p22.1	8357
ENSG00000235655	H3P6	H3 histone pseudogene 6 [Source:HGNC Symbol;Acc:HGNC:42980]	2	q31.1	NA
ENSG00000074696	HACD3	3-hydroxyacyl-CoA dehydratase 3 [Source:HGNC Symbol;Acc:HGNC:24175]	15	q22.31	51495
ENSG00000188921	HACD4	3-hydroxyacyl-CoA dehydratase 4 [Source:HGNC Symbol;Acc:HGNC:20920]	9	p21.3	401494
ENSG00000063854	HAGH	hydroxyacylglutathione hydrolase [Source:HGNC Symbol;Acc:HGNC:4805]	16	p13.3	3029
ENSG00000084110	HAL	histidine ammonia-lyase [Source:HGNC Symbol;Acc:HGNC:4806]	12	q23.1	3034
ENSG00000112855	HARS2	histidyl-tRNA synthetase 2, mitochondrial [Source:HGNC Symbol;Acc:HGNC:4817]	5	q31.3	23438
ENSG00000105856	HBP1	HMG-box transcription factor 1 [Source:HGNC Symbol;Acc:HGNC:23200]	7	q22.3	26959
ENSG00000234129	HCCS-DT	HCCS divergent transcript [Source:HGNC Symbol;Acc:HGNC:55698]	X	p22.2	121847985
ENSG00000232940	HCG25	HLA complex group 25 [Source:HGNC Symbol;Acc:HGNC:20196]	6	p21.32	414765
ENSG00000206344	HCG27	HLA complex group 27 [Source:HGNC Symbol;Acc:HGNC:27366]	6	p21.33	253018
ENSG00000101336	HCK	HCK proto-oncogene, Src family tyrosine kinase [Source:HGNC Symbol;Acc:HGNC:4840]	20	q11.21	3055
ENSG00000180353	HCLS1	hematopoietic cell-specific Lyn substrate 1 [Source:HGNC Symbol;Acc:HGNC:4844]	3	q13.33	3059
ENSG00000222020	HDAC4-AS1	HDAC4 antisense RNA 1 [Source:HGNC Symbol;Acc:HGNC:54064]	2	q37.3	101928111
ENSG00000094631	HDAC6	histone deacetylase 6 [Source:HGNC Symbol;Acc:HGNC:14064]	X	p11.23	10013
ENSG00000184508	HDDC3	HD domain containing 3 [Source:HGNC Symbol;Acc:HGNC:30522]	15	q26.1	374659
ENSG00000143321	HDGF	heparin binding growth factor [Source:HGNC Symbol;Acc:HGNC:4856]	1	q23.1	3068
ENSG00000167674	HDGFL2	HDGF like 2 [Source:HGNC Symbol;Acc:HGNC:14680]	19	p13.3	84717
ENSG00000069998	HDHD5	haloacid dehalogenase like hydrolase domain containing 5 [Source:HGNC Symbol;Acc:HGNC:1843]	22	q11.1	27440
ENSG00000119285	HEATR1	HEAT repeat containing 1 [Source:HGNC Symbol;Acc:HGNC:25517]	1	q43	55127
ENSG00000270379	HEATR9	HEAT repeat containing 9 [Source:HGNC Symbol;Acc:HGNC:26548]	17	q12	256957
ENSG00000112406	HECA	hdc homolog, cell cycle regulator [Source:HGNC Symbol;Acc:HGNC:21041]	6	q24.1	51696
ENSG00000165338	HECTD2	HECT domain E3 ubiquitin protein ligase 2 [Source:HGNC Symbol;Acc:HGNC:26736]	10	q23.32	143279
ENSG00000126107	HECTD3	HECT domain E3 ubiquitin protein ligase 3 [Source:HGNC Symbol;Acc:HGNC:26117]	1	p34.1	79654
ENSG00000119969	HELLS	helicase, lymphoid specific [Source:HGNC Symbol;Acc:HGNC:4861]	10	q23.33	3070
ENSG00000136929	HEMGN	hemogen [Source:HGNC Symbol;Acc:HGNC:17509]	9	q22.33	55363
ENSG00000188175	HEPACAM2	HEPACAM family member 2 [Source:HGNC Symbol;Acc:HGNC:27364]	7	q21.2	253012
ENSG00000138641	HERC3	HECT and RLD domain containing E3 ubiquitin protein ligase 3 [Source:HGNC Symbol;Acc:HGNC:4876]	4	q22.1	8916
ENSG00000051108	HERPUD1	homocysteine inducible ER protein with ubiquitin like domain 1 [Source:HGNC Symbol;Acc:HGNC:13744]	16	q13	9709
ENSG00000122557	HERPUD2	HERPUD family member 2 [Source:HGNC Symbol;Acc:HGNC:21915]	7	p14.2	64224
ENSG00000049860	HEXB	hexosaminidase subunit beta [Source:HGNC Symbol;Acc:HGNC:4879]	5	q13.3	3074
ENSG00000113924	HGD	homogentisate 1,2-dioxygenase [Source:HGNC Symbol;Acc:HGNC:4892]	3	q13.33	3081
ENSG00000152804	HHEX	hematopoietically expressed homeobox [Source:HGNC Symbol;Acc:HGNC:4901]	10	q23.33	3087
ENSG00000114455	HHLA2	HHLA2 member of B7 family [Source:HGNC Symbol;Acc:HGNC:4905]	3	q13.13	11148
ENSG00000177374	HIC1	HIC ZBTB transcriptional repressor 1 [Source:HGNC Symbol;Acc:HGNC:4909]	17	p13.3	3090
ENSG00000137133	HINT2	histidine triad nucleotide binding protein 2 [Source:HGNC Symbol;Acc:HGNC:18344]	9	p13.3	84681
ENSG00000127946	HIP1	huntingtin interacting protein 1 [Source:HGNC Symbol;Acc:HGNC:4913]	7	q11.23	3092
ENSG00000156515	HK1	hexokinase 1 [Source:HGNC Symbol;Acc:HGNC:4922]	10	q22.1	3098
ENSG00000159399	HK2	hexokinase 2 [Source:HGNC Symbol;Acc:HGNC:4923]	2	p12	3099
ENSG00000231389	HLA-DPA1	major histocompatibility complex, class II, DP alpha 1 [Source:HGNC Symbol;Acc:HGNC:4938]	6	p21.32	3113
ENSG00000229391	HLA-DRB6	major histocompatibility complex, class II, DR beta 6 (pseudogene) [Source:HGNC Symbol;Acc:HGNC:4954]	6	p21.32	NA
ENSG00000204592	HLA-E	major histocompatibility complex, class I, E [Source:HGNC Symbol;Acc:HGNC:4962]	6	p22.1	3133
ENSG00000136630	HLX	H2.0 like homeobox [Source:HGNC Symbol;Acc:HGNC:4978]	1	q41	3142
ENSG00000259196	HMBOX1-IT1	HMBOX1 intronic transcript 1 [Source:HGNC Symbol;Acc:HGNC:43632]	8	p21.1	NA
ENSG00000113161	HMGCR	3-hydroxy-3-methylglutaryl-CoA reductase [Source:HGNC Symbol;Acc:HGNC:5006]	5	q13.3	3156
ENSG00000118418	HMGN3	high mobility group nucleosomal binding domain 3 [Source:HGNC Symbol;Acc:HGNC:12312]	6	q14.1	9324
ENSG00000197451	HNRNPAB	heterogeneous nuclear ribonucleoprotein A/B [Source:HGNC Symbol;Acc:HGNC:5034]	5	q35.3	3182
ENSG00000092199	HNRNPC	heterogeneous nuclear ribonucleoprotein C [Source:HGNC Symbol;Acc:HGNC:5035]	14	q11.2	3183
ENSG00000169045	HNRNPH1	heterogeneous nuclear ribonucleoprotein H1 [Source:HGNC Symbol;Acc:HGNC:5041]	5	q35.3	3187
ENSG00000126945	HNRNPH2	heterogeneous nuclear ribonucleoprotein H2 [Source:HGNC Symbol;Acc:HGNC:5042]	X	q22.1	3188
ENSG00000143889	HNRNPLL	heterogeneous nuclear ribonucleoprotein L like [Source:HGNC Symbol;Acc:HGNC:25127]	2	p22.1	92906
ENSG00000051128	HOMER3	homer scaffold protein 3 [Source:HGNC Symbol;Acc:HGNC:17514]	19	p13.11	9454
ENSG00000233429	HOTAIRM1	HOXA transcript antisense RNA, myeloid-specific 1 [Source:HGNC Symbol;Acc:HGNC:37117]	7	p15.2	NA
ENSG00000116983	HPCAL4	hippocalcin like 4 [Source:HGNC Symbol;Acc:HGNC:18212]	1	p34.2	51440
ENSG00000100099	HPS4	HPS4 biogenesis of lysosomal organelles complex 3 subunit 2 [Source:HGNC Symbol;Acc:HGNC:15844]	22	q12.1	89781
ENSG00000110756	HPS5	HPS5 biogenesis of lysosomal organelles complex 2 subunit 2 [Source:HGNC Symbol;Acc:HGNC:17022]	11	p15.1	11234
ENSG00000173083	HPSE	heparanase [Source:HGNC Symbol;Acc:HGNC:5164]	4	q21.23	10855
ENSG00000197099	HRG-AS1	HRG and FETUB antisense RNA 1 [Source:HGNC Symbol;Acc:HGNC:55915]	3	q27.3	NA
ENSG00000113749	HRH2	histamine receptor H2 [Source:HGNC Symbol;Acc:HGNC:5183]	5	q35.2	3274
ENSG00000118960	HS1BP3	HCLS1 binding protein 3 [Source:HGNC Symbol;Acc:HGNC:24979]	2	p24.1	64342
ENSG00000072506	HSD17B10	hydroxysteroid 17-beta dehydrogenase 10 [Source:HGNC Symbol;Acc:HGNC:4800]	X	p11.22	3028
ENSG00000198189	HSD17B11	hydroxysteroid 17-beta dehydrogenase 11 [Source:HGNC Symbol;Acc:HGNC:22960]	4	q22.1	51170
ENSG00000025423	HSD17B6	hydroxysteroid 17-beta dehydrogenase 6 [Source:HGNC Symbol;Acc:HGNC:23316]	12	q13.3	8630
ENSG00000119471	HSDL2	hydroxysteroid dehydrogenase like 2 [Source:HGNC Symbol;Acc:HGNC:18572]	9	q32	84263
ENSG00000230185	HSDL2-AS1	HSDL2 antisense RNA 1 [Source:HGNC Symbol;Acc:HGNC:31438]	9	q32	NA
ENSG00000096384	HSP90AB1	heat shock protein 90 alpha family class B member 1 [Source:HGNC Symbol;Acc:HGNC:5258]	6	p21.1	3326
ENSG00000204389	HSPA1A	heat shock protein family A (Hsp70) member 1A [Source:HGNC Symbol;Acc:HGNC:5232]	6	p21.33	3303
ENSG00000173110	HSPA6	heat shock protein family A (Hsp70) member 6 [Source:HGNC Symbol;Acc:HGNC:5239]	1	q23.3	3310
ENSG00000169087	HSPBAP1	HSPB1 associated protein 1 [Source:HGNC Symbol;Acc:HGNC:16389]	3	q21.1	79663
ENSG00000115541	HSPE1	heat shock protein family E (Hsp10) member 1 [Source:HGNC Symbol;Acc:HGNC:5269]	2	q33.1	3336
ENSG00000255163	HSPE1P18	heat shock protein family E (Hsp10) member 1 pseudogene 18 [Source:HGNC Symbol;Acc:HGNC:49337]	11	q23.3	NA
ENSG00000120694	HSPH1	heat shock protein family H (Hsp110) member 1 [Source:HGNC Symbol;Acc:HGNC:16969]	13	q12.3	10808
ENSG00000271361	HTATSF1P2	HIV-1 Tat specific factor 1 pseudogene 2 [Source:HGNC Symbol;Acc:HGNC:38586]	6	p25.2	NA
ENSG00000188266	HYKK	hydroxylysine kinase [Source:HGNC Symbol;Acc:HGNC:34403]	15	q25.1	123688
ENSG00000196305	IARS1	isoleucyl-tRNA synthetase 1 [Source:HGNC Symbol;Acc:HGNC:5330]	9	q22.31	3376
ENSG00000067704	IARS2	isoleucyl-tRNA synthetase 2, mitochondrial [Source:HGNC Symbol;Acc:HGNC:29685]	1	q41	55699
ENSG00000181873	IBA57	iron-sulfur cluster assembly factor IBA57 [Source:HGNC Symbol;Acc:HGNC:27302]	1	q42.13	200205
ENSG00000005700	IBTK	inhibitor of Bruton tyrosine kinase [Source:HGNC Symbol;Acc:HGNC:17853]	6	q14.1	25998
ENSG00000108622	ICAM2	intercellular adhesion molecule 2 [Source:HGNC Symbol;Acc:HGNC:5345]	17	q23.3	3384
ENSG00000076662	ICAM3	intercellular adhesion molecule 3 [Source:HGNC Symbol;Acc:HGNC:5346]	19	p13.2	3385
ENSG00000105371	ICAM4	intercellular adhesion molecule 4 (Landsteiner-Wiener blood group) [Source:HGNC Symbol;Acc:HGNC:5347]	19	p13.2	3386
ENSG00000182054	IDH2	isocitrate dehydrogenase (NADP(+)) 2 [Source:HGNC Symbol;Acc:HGNC:5383]	15	q26.1	3418
ENSG00000131203	IDO1	indoleamine 2,3-dioxygenase 1 [Source:HGNC Symbol;Acc:HGNC:6059]	8	p11.21	3620
ENSG00000010404	IDS	iduronate 2-sulfatase [Source:HGNC Symbol;Acc:HGNC:5389]	X	q28	3423
ENSG00000176289	IDSP1	iduronate 2-sulfatase pseudogene 1 [Source:HGNC Symbol;Acc:HGNC:5390]	X	q28	NA
ENSG00000165949	IFI27	interferon alpha inducible protein 27 [Source:HGNC Symbol;Acc:HGNC:5397]	14	q32.12	3429
ENSG00000204010	IFIT1B	interferon induced protein with tetratricopeptide repeats 1B [Source:HGNC Symbol;Acc:HGNC:23442]	10	q23.31	439996
ENSG00000258352	IFITM3P6	IFITM3P pseudogene 6 [Source:HGNC Symbol;Acc:HGNC:54545]	12	q13.11	NA
ENSG00000142166	IFNAR1	interferon alpha and beta receptor subunit 1 [Source:HGNC Symbol;Acc:HGNC:5432]	21	q22.11	3454
ENSG00000159110	IFNAR2	interferon alpha and beta receptor subunit 2 [Source:HGNC Symbol;Acc:HGNC:5433]	21	q22.11	3455
ENSG00000255733	IFNG-AS1	IFNG regulatory antisense RNA 1 [Source:HGNC Symbol;Acc:HGNC:43910]	12	q15	100885789
ENSG00000027697	IFNGR1	interferon gamma receptor 1 [Source:HGNC Symbol;Acc:HGNC:5439]	6	q23.3	3459
ENSG00000128581	IFT22	intraflagellar transport 22 [Source:HGNC Symbol;Acc:HGNC:21895]	7	q22.1	64792
ENSG00000073792	IGF2BP2	insulin like growth factor 2 mRNA binding protein 2 [Source:HGNC Symbol;Acc:HGNC:28867]	3	q27.2	10644
ENSG00000141753	IGFBP4	insulin like growth factor binding protein 4 [Source:HGNC Symbol;Acc:HGNC:5473]	17	q21.2	3487
ENSG00000163453	IGFBP7	insulin like growth factor binding protein 7 [Source:HGNC Symbol;Acc:HGNC:5476]	4	q12	3490
ENSG00000126246	IGFLR1	IGF like family receptor 1 [Source:HGNC Symbol;Acc:HGNC:23620]	19	q13.12	79713
ENSG00000211898	IGHD	immunoglobulin heavy constant delta [Source:HGNC Symbol;Acc:HGNC:5480]	14	q32.33	NA
ENSG00000211899	IGHM	immunoglobulin heavy constant mu [Source:HGNC Symbol;Acc:HGNC:5541]	14	q32.33	NA
ENSG00000211950	IGHV1-24	immunoglobulin heavy variable 1-24 [Source:HGNC Symbol;Acc:HGNC:5551]	14	q32.33	NA
ENSG00000211935	IGHV1-3	immunoglobulin heavy variable 1-3 [Source:HGNC Symbol;Acc:HGNC:5552]	14	q32.33	NA
ENSG00000211937	IGHV2-5	immunoglobulin heavy variable 2-5 [Source:HGNC Symbol;Acc:HGNC:5576]	14	q32.33	NA
ENSG00000211943	IGHV3-15	immunoglobulin heavy variable 3-15 [Source:HGNC Symbol;Acc:HGNC:5582]	14	q32.33	NA
ENSG00000211964	IGHV3-48	immunoglobulin heavy variable 3-48 [Source:HGNC Symbol;Acc:HGNC:5606]	14	q32.33	NA
ENSG00000211965	IGHV3-49	immunoglobulin heavy variable 3-49 [Source:HGNC Symbol;Acc:HGNC:5607]	14	q32.33	NA
ENSG00000224373	IGHV4-59	immunoglobulin heavy variable 4-59 [Source:HGNC Symbol;Acc:HGNC:5654]	14	q32.33	NA
ENSG00000241351	IGKV3-11	immunoglobulin kappa variable 3-11 [Source:HGNC Symbol;Acc:HGNC:5815]	2	p11.2	NA
ENSG00000254709	IGLL5	immunoglobulin lambda like polypeptide 5 [Source:HGNC Symbol;Acc:HGNC:38476]	22	q11.22	100423062
ENSG00000211668	IGLV2-11	immunoglobulin lambda variable 2-11 [Source:HGNC Symbol;Acc:HGNC:5887]	22	q11.22	NA
ENSG00000211643	IGLV5-52	immunoglobulin lambda variable 5-52 [Source:HGNC Symbol;Acc:HGNC:5926]	22	q11.22	NA
ENSG00000144847	IGSF11	immunoglobulin superfamily member 11 [Source:HGNC Symbol;Acc:HGNC:16669]	3	q13.32	152404
ENSG00000166130	IKBIP	IKBKB interacting protein [Source:HGNC Symbol;Acc:HGNC:26430]	12	q23.1	121457
ENSG00000172349	IL16	interleukin 16 [Source:HGNC Symbol;Acc:HGNC:5980]	15	q25.1	3603
ENSG00000150782	IL18	interleukin 18 [Source:HGNC Symbol;Acc:HGNC:5986]	11	q23.1	3606
ENSG00000115604	IL18R1	interleukin 18 receptor 1 [Source:HGNC Symbol;Acc:HGNC:5988]	2	q12.1	8809
ENSG00000125538	IL1B	interleukin 1 beta [Source:HGNC Symbol;Acc:HGNC:5992]	2	q14.1	3553
ENSG00000115594	IL1R1	interleukin 1 receptor type 1 [Source:HGNC Symbol;Acc:HGNC:5993]	2	q11.2	3554
ENSG00000115590	IL1R2	interleukin 1 receptor type 2 [Source:HGNC Symbol;Acc:HGNC:5994]	2	q11.2	7850
ENSG00000136689	IL1RN	interleukin 1 receptor antagonist [Source:HGNC Symbol;Acc:HGNC:6000]	2	q14.1	3557
ENSG00000091181	IL5RA	interleukin 5 receptor subunit alpha [Source:HGNC Symbol;Acc:HGNC:6017]	3	p26.2	3568
ENSG00000179428	IL6-AS1	IL6 antisense RNA 1 [Source:HGNC Symbol;Acc:HGNC:40301]	7	p15.3	541472
ENSG00000145103	ILDR1	immunoglobulin like domain containing receptor 1 [Source:HGNC Symbol;Acc:HGNC:28741]	3	q13.33	286676
ENSG00000143621	ILF2	interleukin enhancer binding factor 2 [Source:HGNC Symbol;Acc:HGNC:6037]	1	q21.3	3608
ENSG00000105135	ILVBL	ilvB acetolactate synthase like [Source:HGNC Symbol;Acc:HGNC:6041]	19	p13.12	10994
ENSG00000184903	IMMP2L	inner mitochondrial membrane peptidase subunit 2 [Source:HGNC Symbol;Acc:HGNC:14598]	7	q31.1	83943
ENSG00000177971	IMP3	IMP U3 small nucleolar ribonucleoprotein 3 [Source:HGNC Symbol;Acc:HGNC:14497]	15	q24.2	55272
ENSG00000106348	IMPDH1	inosine monophosphate dehydrogenase 1 [Source:HGNC Symbol;Acc:HGNC:6052]	7	q32.1	3614
ENSG00000257704	INAFM1	InaF motif containing 1 [Source:HGNC Symbol;Acc:HGNC:27406]	19	q13.32	255783
ENSG00000071243	ING3	inhibitor of growth family member 3 [Source:HGNC Symbol;Acc:HGNC:14587]	7	q31.31	54556
ENSG00000111653	ING4	inhibitor of growth family member 4 [Source:HGNC Symbol;Acc:HGNC:19423]	12	p13.31	51147
ENSG00000185614	INKA1	inka box actin regulator 1 [Source:HGNC Symbol;Acc:HGNC:32480]	3	p21.31	389119
ENSG00000197852	INKA2	inka box actin regulator 2 [Source:HGNC Symbol;Acc:HGNC:28045]	1	p13.2	55924
ENSG00000115274	INO80B	INO80 complex subunit B [Source:HGNC Symbol;Acc:HGNC:13324]	2	p13.1	83444
ENSG00000169592	INO80E	INO80 complex subunit E [Source:HGNC Symbol;Acc:HGNC:26905]	16	p11.2	283899
ENSG00000068383	INPP5A	inositol polyphosphate-5-phosphatase A [Source:HGNC Symbol;Acc:HGNC:6076]	10	q26.3	3632
ENSG00000188487	INSC	INSC spindle orientation adaptor protein [Source:HGNC Symbol;Acc:HGNC:33116]	11	p15.2	387755
ENSG00000064102	INTS13	integrator complex subunit 13 [Source:HGNC Symbol;Acc:HGNC:20174]	12	p11.23	55726
ENSG00000138614	INTS14	integrator complex subunit 14 [Source:HGNC Symbol;Acc:HGNC:25372]	15	q22.31	81556
ENSG00000108506	INTS2	integrator complex subunit 2 [Source:HGNC Symbol;Acc:HGNC:29241]	17	q23.2	57508
ENSG00000102786	INTS6	integrator complex subunit 6 [Source:HGNC Symbol;Acc:HGNC:14879]	13	q14.3	26512
ENSG00000236778	INTS6-AS1	INTS6 antisense RNA 1 [Source:HGNC Symbol;Acc:HGNC:42691]	13	q14.3	NA
ENSG00000068745	IP6K2	inositol hexakisphosphate kinase 2 [Source:HGNC Symbol;Acc:HGNC:17313]	3	p21.31	51447
ENSG00000151151	IPMK	inositol polyphosphate multikinase [Source:HGNC Symbol;Acc:HGNC:20739]	10	q21.1	253430
ENSG00000065150	IPO5	importin 5 [Source:HGNC Symbol;Acc:HGNC:6402]	13	q32.2	3843
ENSG00000259673	IQCH-AS1	IQCH antisense RNA 1 [Source:HGNC Symbol;Acc:HGNC:44104]	15	q23	100506686
ENSG00000130518	IQCN	IQ motif containing N [Source:HGNC Symbol;Acc:HGNC:29350]	19	p13.11	80726
ENSG00000072952	IRAG1	inositol 1,4,5-triphosphate receptor associated 1 [Source:HGNC Symbol;Acc:HGNC:7237]	11	p15.4	10335
ENSG00000177112	IRAG1-AS1	IRAG1 antisense RNA 1 [Source:HGNC Symbol;Acc:HGNC:43434]	11	p15.4	100129827
ENSG00000118308	IRAG2	inositol 1,4,5-triphosphate receptor associated 2 [Source:HGNC Symbol;Acc:HGNC:6690]	12	p12.1	4033
ENSG00000184216	IRAK1	interleukin 1 receptor associated kinase 1 [Source:HGNC Symbol;Acc:HGNC:6112]	X	q28	3654
ENSG00000090376	IRAK3	interleukin 1 receptor associated kinase 3 [Source:HGNC Symbol;Acc:HGNC:17020]	12	q14.3	11213
ENSG00000198001	IRAK4	interleukin 1 receptor associated kinase 4 [Source:HGNC Symbol;Acc:HGNC:17967]	12	q12	51135
ENSG00000125347	IRF1	interferon regulatory factor 1 [Source:HGNC Symbol;Acc:HGNC:6116]	5	q31.1	3659
ENSG00000168310	IRF2	interferon regulatory factor 2 [Source:HGNC Symbol;Acc:HGNC:6117]	4	q35.1	3660
ENSG00000271646	IRF2-DT	IRF2 divergent transcript [Source:HGNC Symbol;Acc:HGNC:54871]	4	q35.1	117134601
ENSG00000140968	IRF8	interferon regulatory factor 8 [Source:HGNC Symbol;Acc:HGNC:5358]	16	q24.1	3394
ENSG00000185950	IRS2	insulin receptor substrate 2 [Source:HGNC Symbol;Acc:HGNC:6126]	13	q34	8660
ENSG00000135070	ISCA1	iron-sulfur cluster assembly 1 [Source:HGNC Symbol;Acc:HGNC:28660]	9	q21.33	81689
ENSG00000136003	ISCU	iron-sulfur cluster assembly enzyme [Source:HGNC Symbol;Acc:HGNC:29882]	12	q23.3	23479
ENSG00000255710	ISG20L2P2	ISG20L2 pseudogene 2 [Source:HGNC Symbol;Acc:HGNC:56905]	11	q23.2	NA
ENSG00000159556	ISL2	ISL LIM homeobox 2 [Source:HGNC Symbol;Acc:HGNC:18524]	15	q24.3	64843
ENSG00000063241	ISOC2	isochorismatase domain containing 2 [Source:HGNC Symbol;Acc:HGNC:26278]	19	q13.42	79763
ENSG00000240682	ISY1	ISY1 splicing factor homolog [Source:HGNC Symbol;Acc:HGNC:29201]	3	q21.3	57461
ENSG00000111203	ITFG2	integrin alpha FG-GAP repeat containing 2 [Source:HGNC Symbol;Acc:HGNC:30879]	12	p13.33	55846
ENSG00000115232	ITGA4	integrin subunit alpha 4 [Source:HGNC Symbol;Acc:HGNC:6140]	2	q31.3	3676
ENSG00000161638	ITGA5	integrin subunit alpha 5 [Source:HGNC Symbol;Acc:HGNC:6141]	12	q13.13	3678
ENSG00000232788	ITGA6-AS1	ITGA6 and PDK1 antisense RNA 1 [Source:HGNC Symbol;Acc:HGNC:40308]	2	q31.1	101929947
ENSG00000119185	ITGB1BP1	integrin subunit beta 1 binding protein 1 [Source:HGNC Symbol;Acc:HGNC:23927]	2	p25.1	9270
ENSG00000160255	ITGB2	integrin subunit beta 2 [Source:HGNC Symbol;Acc:HGNC:6155]	21	q22.3	3689
ENSG00000139626	ITGB7	integrin subunit beta 7 [Source:HGNC Symbol;Acc:HGNC:6162]	12	q13.13	3695
ENSG00000228382	ITPKB-IT1	ITPKB intronic transcript 1 [Source:HGNC Symbol;Acc:HGNC:41349]	1	q42.12	100506443
ENSG00000148841	ITPRIP	inositol 1,4,5-trisphosphate receptor interacting protein [Source:HGNC Symbol;Acc:HGNC:29370]	10	q25.1	85450
ENSG00000198885	ITPRIPL1	ITPRIP like 1 [Source:HGNC Symbol;Acc:HGNC:29371]	2	q11.2	150771
ENSG00000205726	ITSN1	intersectin 1 [Source:HGNC Symbol;Acc:HGNC:6183]	21	q22.11	6453
ENSG00000101384	JAG1	jagged canonical Notch ligand 1 [Source:HGNC Symbol;Acc:HGNC:6188]	20	p12.2	182
ENSG00000152969	JAKMIP1	janus kinase and microtubule interacting protein 1 [Source:HGNC Symbol;Acc:HGNC:26460]	4	p16.1	152789
ENSG00000160593	JAML	junction adhesion molecule like [Source:HGNC Symbol;Acc:HGNC:19084]	11	q23.3	120425
ENSG00000008083	JARID2	jumonji and AT-rich interaction domain containing 2 [Source:HGNC Symbol;Acc:HGNC:6196]	6	p22.3	3720
ENSG00000271888	JARID2-DT	JARID2 divergent transcript [Source:HGNC Symbol;Acc:HGNC:55240]	6	p22.3	NA
ENSG00000153814	JAZF1	JAZF zinc finger 1 [Source:HGNC Symbol;Acc:HGNC:28917]	7	p15.1	221895
ENSG00000070495	JMJD6	jumonji domain containing 6, arginine demethylase and lysine hydroxylase [Source:HGNC Symbol;Acc:HGNC:19355]	17	q25.1	23210
ENSG00000189159	JPT1	Jupiter microtubule associated homolog 1 [Source:HGNC Symbol;Acc:HGNC:14569]	17	q25.1	51155
ENSG00000206053	JPT2	Jupiter microtubule associated homolog 2 [Source:HGNC Symbol;Acc:HGNC:14137]	16	p13.3	90861
ENSG00000225470	JPX	JPX transcript, XIST activator [Source:HGNC Symbol;Acc:HGNC:37191]	X	q13.2	554203
ENSG00000177606	JUN	Jun proto-oncogene, AP-1 transcription factor subunit [Source:HGNC Symbol;Acc:HGNC:6204]	1	p32.1	3725
ENSG00000197256	KANK2	KN motif and ankyrin repeat domains 2 [Source:HGNC Symbol;Acc:HGNC:29300]	19	p13.2	25959
ENSG00000144445	KANSL1L	KAT8 regulatory NSL complex subunit 1 like [Source:HGNC Symbol;Acc:HGNC:26310]	2	q34	151050
ENSG00000065427	KARS1	lysyl-tRNA synthetase 1 [Source:HGNC Symbol;Acc:HGNC:6215]	16	q23.1	3735
ENSG00000114166	KAT2B	lysine acetyltransferase 2B [Source:HGNC Symbol;Acc:HGNC:8638]	3	p24.3	8850
ENSG00000083168	KAT6A	lysine acetyltransferase 6A [Source:HGNC Symbol;Acc:HGNC:13013]	8	p11.21	7994
ENSG00000103510	KAT8	lysine acetyltransferase 8 [Source:HGNC Symbol;Acc:HGNC:17933]	16	p11.2	84148
ENSG00000140854	KATNB1	katanin regulatory subunit B1 [Source:HGNC Symbol;Acc:HGNC:6217]	16	q21	10300
ENSG00000134152	KATNBL1	katanin regulatory subunit B1 like 1 [Source:HGNC Symbol;Acc:HGNC:26199]	15	q14	79768
ENSG00000176595	KBTBD11	kelch repeat and BTB domain containing 11 [Source:HGNC Symbol;Acc:HGNC:29104]	8	p23.3	9920
ENSG00000170852	KBTBD2	kelch repeat and BTB domain containing 2 [Source:HGNC Symbol;Acc:HGNC:21751]	7	p14.3	25948
ENSG00000120696	KBTBD7	kelch repeat and BTB domain containing 7 [Source:HGNC Symbol;Acc:HGNC:25266]	13	q14.11	84078
ENSG00000177272	KCNA3	potassium voltage-gated channel subfamily A member 3 [Source:HGNC Symbol;Acc:HGNC:6221]	1	p13.3	3738
ENSG00000180509	KCNE1	potassium voltage-gated channel subfamily E regulatory subunit 1 [Source:HGNC Symbol;Acc:HGNC:6240]	21	q22.12	3753
ENSG00000055118	KCNH2	potassium voltage-gated channel subfamily H member 2 [Source:HGNC Symbol;Acc:HGNC:6251]	7	q36.1	3757
ENSG00000183960	KCNH8	potassium voltage-gated channel subfamily H member 8 [Source:HGNC Symbol;Acc:HGNC:18864]	3	p24.3	131096
ENSG00000182324	KCNJ14	potassium inwardly rectifying channel subfamily J member 14 [Source:HGNC Symbol;Acc:HGNC:6260]	19	q13.33	3770
ENSG00000123700	KCNJ2	potassium inwardly rectifying channel subfamily J member 2 [Source:HGNC Symbol;Acc:HGNC:6263]	17	q24.3	3759
ENSG00000152315	KCNK13	potassium two pore domain channel subfamily K member 13 [Source:HGNC Symbol;Acc:HGNC:6275]	14	q32.11	56659
ENSG00000053918	KCNQ1	potassium voltage-gated channel subfamily Q member 1 [Source:HGNC Symbol;Acc:HGNC:6294]	11	p15.5	3784
ENSG00000185760	KCNQ5	potassium voltage-gated channel subfamily Q member 5 [Source:HGNC Symbol;Acc:HGNC:6299]	6	q13	56479
ENSG00000134504	KCTD1	potassium channel tetramerization domain containing 1 [Source:HGNC Symbol;Acc:HGNC:18249]	18	q11.2	284252
ENSG00000180901	KCTD2	potassium channel tetramerization domain containing 2 [Source:HGNC Symbol;Acc:HGNC:21294]	17	q25.1	23510
ENSG00000246174	KCTD21-AS1	KCTD21 antisense RNA 1 [Source:HGNC Symbol;Acc:HGNC:48674]	11	q14.1	100289388
ENSG00000173120	KDM2A	lysine demethylase 2A [Source:HGNC Symbol;Acc:HGNC:13606]	11	q13.2	22992
ENSG00000107077	KDM4C	lysine demethylase 4C [Source:HGNC Symbol;Acc:HGNC:17071]	9	p24.1	23081
ENSG00000073614	KDM5A	lysine demethylase 5A [Source:HGNC Symbol;Acc:HGNC:9886]	12	p13.33	5927
ENSG00000117139	KDM5B	lysine demethylase 5B [Source:HGNC Symbol;Acc:HGNC:18039]	1	q32.1	10765
ENSG00000132510	KDM6B	lysine demethylase 6B [Source:HGNC Symbol;Acc:HGNC:29012]	17	p13.1	23135
ENSG00000006459	KDM7A	lysine demethylase 7A [Source:HGNC Symbol;Acc:HGNC:22224]	7	q34	80853
ENSG00000235750	KIAA0040	KIAA0040 [Source:HGNC Symbol;Acc:HGNC:28950]	1	q25.1	9674
ENSG00000137261	KIAA0319	KIAA0319 [Source:HGNC Symbol;Acc:HGNC:21580]	6	p22.3	9856
ENSG00000135709	KIAA0513	KIAA0513 [Source:HGNC Symbol;Acc:HGNC:29058]	16	q24.1	9764
ENSG00000185261	KIAA0825	KIAA0825 [Source:HGNC Symbol;Acc:HGNC:28532]	5	q15	285600
ENSG00000122203	KIAA1191	KIAA1191 [Source:HGNC Symbol;Acc:HGNC:29209]	5	q35.2	57179
ENSG00000150477	KIAA1328	KIAA1328 [Source:HGNC Symbol;Acc:HGNC:29248]	18	q12.2	57536
ENSG00000134313	KIDINS220	kinase D interacting substrate 220 [Source:HGNC Symbol;Acc:HGNC:29508]	2	p25.1	57498
ENSG00000137177	KIF13A	kinesin family member 13A [Source:HGNC Symbol;Acc:HGNC:14566]	6	p22.3	63971
ENSG00000197892	KIF13B	kinesin family member 13B [Source:HGNC Symbol;Acc:HGNC:14405]	8	p12	23303
ENSG00000079616	KIF22	kinesin family member 22 [Source:HGNC Symbol;Acc:HGNC:6391]	16	p11.2	3835
ENSG00000165115	KIF27	kinesin family member 27 [Source:HGNC Symbol;Acc:HGNC:18632]	9	q21.32	55582
ENSG00000131437	KIF3A	kinesin family member 3A [Source:HGNC Symbol;Acc:HGNC:6319]	5	q31.1	11127
ENSG00000151657	KIN	Kin17 DNA and RNA binding protein [Source:HGNC Symbol;Acc:HGNC:6327]	10	p14	22944
ENSG00000189013	KIR2DL4	killer cell immunoglobulin like receptor, two Ig domains and long cytoplasmic tail 4 [Source:HGNC Symbol;Acc:HGNC:6332]	19	q13.42	3805
ENSG00000167633	KIR3DL1	killer cell immunoglobulin like receptor, three Ig domains and long cytoplasmic tail 1 [Source:HGNC Symbol;Acc:HGNC:6338]	19	q13.42	3811
ENSG00000127528	KLF2	KLF transcription factor 2 [Source:HGNC Symbol;Acc:HGNC:6347]	19	p13.11	10365
ENSG00000267275	KLF2-DT	KLF2 divergent transcript [Source:HGNC Symbol;Acc:HGNC:55304]	19	p13.11	NA
ENSG00000109787	KLF3	KLF transcription factor 3 [Source:HGNC Symbol;Acc:HGNC:16516]	4	p14	51274
ENSG00000102554	KLF5	KLF transcription factor 5 [Source:HGNC Symbol;Acc:HGNC:6349]	13	q22.1	688
ENSG00000067082	KLF6	KLF transcription factor 6 [Source:HGNC Symbol;Acc:HGNC:2235]	10	p15.2	1316
ENSG00000102349	KLF8	KLF transcription factor 8 [Source:HGNC Symbol;Acc:HGNC:6351]	X	p11.21	11279
ENSG00000114648	KLHL18	kelch like family member 18 [Source:HGNC Symbol;Acc:HGNC:29120]	3	p21.31	23276
ENSG00000162413	KLHL21	kelch like family member 21 [Source:HGNC Symbol;Acc:HGNC:29041]	1	p36.31	9903
ENSG00000114796	KLHL24	kelch like family member 24 [Source:HGNC Symbol;Acc:HGNC:25947]	3	q27.1	54800
ENSG00000185271	KLHL33	kelch like family member 33 [Source:HGNC Symbol;Acc:HGNC:31952]	14	q11.2	123103
ENSG00000087448	KLHL42	kelch like family member 42 [Source:HGNC Symbol;Acc:HGNC:29252]	12	p11.22	57542
ENSG00000230658	KLHL7-DT	KLHL7 divergent transcript [Source:HGNC Symbol;Acc:HGNC:43431]	7	p15.3	NA
ENSG00000145332	KLHL8	kelch like family member 8 [Source:HGNC Symbol;Acc:HGNC:18644]	4	q22.1	57563
ENSG00000205809	KLRC2	killer cell lectin like receptor C2 [Source:HGNC Symbol;Acc:HGNC:6375]	12	p13.2	3822
ENSG00000139187	KLRG1	killer cell lectin like receptor G1 [Source:HGNC Symbol;Acc:HGNC:6380]	12	p13.31	10219
ENSG00000005483	KMT2E	lysine methyltransferase 2E (inactive) [Source:HGNC Symbol;Acc:HGNC:18541]	7	q22.3	55904
ENSG00000239569	KMT2E-AS1	KMT2E antisense RNA 1 [Source:HGNC Symbol;Acc:HGNC:40845]	7	q22.3	723809
ENSG00000103550	KNOP1	lysine rich nucleolar protein 1 [Source:HGNC Symbol;Acc:HGNC:34404]	16	p12.3	400506
ENSG00000184445	KNTC1	kinetochore associated 1 [Source:HGNC Symbol;Acc:HGNC:17255]	12	q24.31	9735
ENSG00000108424	KPNB1	karyopherin subunit beta 1 [Source:HGNC Symbol;Acc:HGNC:6400]	17	q21.32	3837
ENSG00000263766	KPNB1-DT	KPNB1 divergent transcript [Source:HGNC Symbol;Acc:HGNC:55336]	17	q21.32	NA
ENSG00000133703	KRAS	KRAS proto-oncogene, GTPase [Source:HGNC Symbol;Acc:HGNC:6407]	12	p12.1	3845
ENSG00000147121	KRBOX4	KRAB box domain containing 4 [Source:HGNC Symbol;Acc:HGNC:26007]	X	p11.3	55634
ENSG00000167768	KRT1	keratin 1 [Source:HGNC Symbol;Acc:HGNC:6412]	12	q13.13	3848
ENSG00000167920	KRT10-AS1	KRT10 antisense RNA 1 [Source:HGNC Symbol;Acc:HGNC:28305]	17	q21.2	147184
ENSG00000249850	KRT18P31	keratin 18 pseudogene 31 [Source:HGNC Symbol;Acc:HGNC:33400]	5	p13.2	NA
ENSG00000108244	KRT23	keratin 23 [Source:HGNC Symbol;Acc:HGNC:6438]	17	q21.2	25984
ENSG00000264663	KRT8P34	keratin 8 pseudogene 34 [Source:HGNC Symbol;Acc:HGNC:39868]	17	q21.1	NA
ENSG00000186615	KTN1-AS1	KTN1 antisense RNA 1 [Source:HGNC Symbol;Acc:HGNC:19842]	14	q22.3	100129075
ENSG00000087299	L2HGDH	L-2-hydroxyglutarate dehydrogenase [Source:HGNC Symbol;Acc:HGNC:20499]	14	q21.3	79944
ENSG00000100395	L3MBTL2	L3MBTL histone methyl-lysine binding protein 2 [Source:HGNC Symbol;Acc:HGNC:18594]	22	q13.2	83746
ENSG00000246366	LACTB2-AS1	LACTB2 antisense RNA 1 [Source:HGNC Symbol;Acc:HGNC:27841]	8	q13.3	286190
ENSG00000005893	LAMP2	lysosomal associated membrane protein 2 [Source:HGNC Symbol;Acc:HGNC:6501]	X	q24	3920
ENSG00000149357	LAMTOR1	late endosomal/lysosomal adaptor, MAPK and MTOR activator 1 [Source:HGNC Symbol;Acc:HGNC:26068]	11	q13.4	55004
ENSG00000155506	LARP1	La ribonucleoprotein 1, translational regulator [Source:HGNC Symbol;Acc:HGNC:29531]	5	q33.2	23367
ENSG00000161813	LARP4	La ribonucleoprotein 4 [Source:HGNC Symbol;Acc:HGNC:24320]	12	q13.12	113251
ENSG00000133706	LARS1	leucyl-tRNA synthetase 1 [Source:HGNC Symbol;Acc:HGNC:6512]	5	q32	51520
ENSG00000001497	LAS1L	LAS1 like ribosome biogenesis factor [Source:HGNC Symbol;Acc:HGNC:25726]	X	q12	81887
ENSG00000086730	LAT2	linker for activation of T cells family member 2 [Source:HGNC Symbol;Acc:HGNC:12749]	7	q11.23	7462
ENSG00000122188	LAX1	lymphocyte transmembrane adaptor 1 [Source:HGNC Symbol;Acc:HGNC:26005]	1	q32.1	54900
ENSG00000213626	LBH	LBH regulator of WNT signaling pathway [Source:HGNC Symbol;Acc:HGNC:29532]	2	p23.1	81606
ENSG00000205629	LCMT1	leucine carboxyl methyltransferase 1 [Source:HGNC Symbol;Acc:HGNC:17557]	16	p12.1	51451
ENSG00000136167	LCP1	lymphocyte cytosolic protein 1 [Source:HGNC Symbol;Acc:HGNC:6528]	13	q14.13	3936
ENSG00000043462	LCP2	lymphocyte cytosolic protein 2 [Source:HGNC Symbol;Acc:HGNC:6529]	5	q35.1	3937
ENSG00000168924	LETM1	leucine zipper and EF-hand containing transmembrane protein 1 [Source:HGNC Symbol;Acc:HGNC:6556]	4	p16.3	3954
ENSG00000165046	LETM2	leucine zipper and EF-hand containing transmembrane protein 2 [Source:HGNC Symbol;Acc:HGNC:14648]	8	p11.23	137994
ENSG00000107902	LHPP	phospholysine phosphohistidine inorganic pyrophosphate phosphatase [Source:HGNC Symbol;Acc:HGNC:30042]	10	q26.13	64077
ENSG00000005156	LIG3	DNA ligase 3 [Source:HGNC Symbol;Acc:HGNC:6600]	17	q12	3980
ENSG00000104974	LILRA1	leukocyte immunoglobulin like receptor A1 [Source:HGNC Symbol;Acc:HGNC:6602]	19	q13.42	11024
ENSG00000131042	LILRB2	leukocyte immunoglobulin like receptor B2 [Source:HGNC Symbol;Acc:HGNC:6606]	19	q13.42	10288
ENSG00000204577	LILRB3	leukocyte immunoglobulin like receptor B3 [Source:HGNC Symbol;Acc:HGNC:6607]	19	q13.42	11025
ENSG00000050405	LIMA1	LIM domain and actin binding 1 [Source:HGNC Symbol;Acc:HGNC:24636]	12	q13.12	51474
ENSG00000144791	LIMD1	LIM domain containing 1 [Source:HGNC Symbol;Acc:HGNC:6612]	3	p21.31	8994
ENSG00000136490	LIMD2	LIM domain containing 2 [Source:HGNC Symbol;Acc:HGNC:28142]	17	q23.3	80774
ENSG00000203896	LIME1	Lck interacting transmembrane adaptor 1 [Source:HGNC Symbol;Acc:HGNC:26016]	20	q13.33	54923
ENSG00000182541	LIMK2	LIM domain kinase 2 [Source:HGNC Symbol;Acc:HGNC:6614]	22	q12.2	3985
ENSG00000267796	LIN37	lin-37 DREAM MuvB core complex component [Source:HGNC Symbol;Acc:HGNC:33234]	19	q13.12	55957
ENSG00000111052	LIN7A	lin-7 homolog A, crumbs cell polarity complex component [Source:HGNC Symbol;Acc:HGNC:17787]	12	q21.31	8825
ENSG00000231721	LINC-PINT	long intergenic non-protein coding RNA, p53 induced transcript [Source:HGNC Symbol;Acc:HGNC:26885]	7	q32.3	378805
ENSG00000196668	LINC00173	long intergenic non-protein coding RNA 173 [Source:HGNC Symbol;Acc:HGNC:33791]	12	q24.22	100287569
ENSG00000203801	LINC00222	long intergenic non-protein coding RNA 222 [Source:HGNC Symbol;Acc:HGNC:21560]	6	q21	387111
ENSG00000153363	LINC00467	long intergenic non-protein coding RNA 467 [Source:HGNC Symbol;Acc:HGNC:28227]	1	q32.3	NA
ENSG00000269220	LINC00528	long intergenic non-protein coding RNA 528 [Source:HGNC Symbol;Acc:HGNC:26875]	22	q11.21	200298
ENSG00000253394	LINC00534	long intergenic non-protein coding RNA 534 [Source:HGNC Symbol;Acc:HGNC:43643]	8	q21.3	NA
ENSG00000224429	LINC00539	long intergenic non-protein coding RNA 539 [Source:HGNC Symbol;Acc:HGNC:43672]	13	q12.11	NA
ENSG00000276476	LINC00540	long intergenic non-protein coding RNA 540 [Source:HGNC Symbol;Acc:HGNC:43673]	13	q12.11	100506622
ENSG00000260388	LINC00562	long intergenic non-protein coding RNA 562 [Source:HGNC Symbol;Acc:HGNC:43706]	13	q14.2	100861549
ENSG00000261097	LINC00563	long intergenic non-protein coding RNA 563 [Source:HGNC Symbol;Acc:HGNC:43707]	13	q14.13	100861554
ENSG00000230417	LINC00595	long intergenic non-protein coding RNA 595 [Source:HGNC Symbol;Acc:HGNC:31430]	10	q22.3	414243
ENSG00000226067	LINC00623	long intergenic non-protein coding RNA 623 [Source:HGNC Symbol;Acc:HGNC:44252]	1	p11.2	NA
ENSG00000223546	LINC00630	long intergenic non-protein coding RNA 630 [Source:HGNC Symbol;Acc:HGNC:44263]	X	q22.1	NA
ENSG00000259070	LINC00639	long intergenic non-protein coding RNA 639 [Source:HGNC Symbol;Acc:HGNC:27502]	14	q21.1	283547
ENSG00000205181	LINC00654	long intergenic non-protein coding RNA 654 [Source:HGNC Symbol;Acc:HGNC:27154]	20	p12.3	149837
ENSG00000266904	LINC00663	long intergenic non-protein coding RNA 663 [Source:HGNC Symbol;Acc:HGNC:28609]	19	p13.11	NA
ENSG00000224805	LINC00853	long intergenic non-protein coding RNA 853 [Source:HGNC Symbol;Acc:HGNC:43716]	1	p33	100874253
ENSG00000203721	LINC00862	long intergenic non-protein coding RNA 862 [Source:HGNC Symbol;Acc:HGNC:21901]	1	q32.1	554279
ENSG00000231711	LINC00899	long intergenic non-protein coding RNA 899 [Source:HGNC Symbol;Acc:HGNC:48583]	22	q13.31	NA
ENSG00000267586	LINC00907	long intergenic non-protein coding RNA 907 [Source:HGNC Symbol;Acc:HGNC:44327]	18	q12.3	284260
ENSG00000230724	LINC01001	long intergenic non-protein coding RNA 1001 [Source:HGNC Symbol;Acc:HGNC:38540]	11	p15.5	NA
ENSG00000282508	LINC01002	long intergenic non-protein coding RNA 1002 [Source:HGNC Symbol;Acc:HGNC:38538]	19	p13.3	NA
ENSG00000281706	LINC01012	long intergenic non-protein coding RNA 1012 [Source:HGNC Symbol;Acc:HGNC:48986]	6	p22.1	100507173
ENSG00000228495	LINC01013	long intergenic non-protein coding RNA 1013 [Source:HGNC Symbol;Acc:HGNC:48987]	6	q23.2	100507254
ENSG00000230426	LINC01036	long intergenic non-protein coding RNA 1036 [Source:HGNC Symbol;Acc:HGNC:49024]	1	q31.1	104169671
ENSG00000249307	LINC01088	long intergenic non-protein coding RNA 1088 [Source:HGNC Symbol;Acc:HGNC:49148]	4	q21.21	NA
ENSG00000251442	LINC01094	long intergenic non-protein coding RNA 1094 [Source:HGNC Symbol;Acc:HGNC:49219]	4	q21.21	101928893
ENSG00000281162	LINC01127	long intergenic non-protein coding RNA 1127 [Source:HGNC Symbol;Acc:HGNC:49292]	2	q11.2	NA
ENSG00000228794	LINC01128	long intergenic non-protein coding RNA 1128 [Source:HGNC Symbol;Acc:HGNC:49377]	1	p36.33	643837
ENSG00000234199	LINC01191	long intergenic non-protein coding RNA 1191 [Source:HGNC Symbol;Acc:HGNC:49595]	2	q14.1	440900
ENSG00000259687	LINC01220	long intergenic non-protein coding RNA 1220 [Source:HGNC Symbol;Acc:HGNC:49664]	14	q24.3	NA
ENSG00000233806	LINC01237	long intergenic non-protein coding RNA 1237 [Source:HGNC Symbol;Acc:HGNC:49793]	2	q37.3	101927289
ENSG00000249667	LINC01259	long intergenic non-protein coding RNA 1259 [Source:HGNC Symbol;Acc:HGNC:49899]	4	p14	106144599
ENSG00000235437	LINC01278	long intergenic non-protein coding RNA 1278 [Source:HGNC Symbol;Acc:HGNC:28090]	X	q11.1	92249
ENSG00000235304	LINC01281	long intergenic non-protein coding RNA 1281 [Source:HGNC Symbol;Acc:HGNC:50337]	X	p11.4	286442
ENSG00000250548	LINC01303	long intergenic non-protein coding RNA 1303 [Source:HGNC Symbol;Acc:HGNC:50470]	14	q23.2	101927780
ENSG00000231507	LINC01353	long intergenic non-protein coding RNA 1353 [Source:HGNC Symbol;Acc:HGNC:50580]	1	q32.1	100506775
ENSG00000238113	LINC01410	long intergenic non-protein coding RNA 1410 [Source:HGNC Symbol;Acc:HGNC:50702]	9	q13	442421
ENSG00000237877	LINC01473	long intergenic non-protein coding RNA 1473 [Source:HGNC Symbol;Acc:HGNC:51109]	2	q32.1	NA
ENSG00000234506	LINC01506	long intergenic non-protein coding RNA 1506 [Source:HGNC Symbol;Acc:HGNC:51187]	9	q21.11	NA
ENSG00000261008	LINC01572	long intergenic non-protein coding RNA 1572 [Source:HGNC Symbol;Acc:HGNC:51385]	16	q22.2	101927957
ENSG00000233154	LINC01762	long intergenic non-protein coding RNA 1762 [Source:HGNC Symbol;Acc:HGNC:52552]	1	p13.1	101929023
ENSG00000233730	LINC01765	long intergenic non-protein coding RNA 1765 [Source:HGNC Symbol;Acc:HGNC:52555]	1	p13.2	NA
ENSG00000234572	LINC01800	long intergenic non-protein coding RNA 1800 [Source:HGNC Symbol;Acc:HGNC:52590]	2	p14	101927438
ENSG00000227403	LINC01806	long intergenic non-protein coding RNA 1806 [Source:HGNC Symbol;Acc:HGNC:52599]	2	q24.2	NA
ENSG00000260302	LINC01882	long intergenic non-protein coding RNA 1882 [Source:HGNC Symbol;Acc:HGNC:52701]	18	p11.21	NA
ENSG00000237576	LINC01888	long intergenic non-protein coding RNA 1888 [Source:HGNC Symbol;Acc:HGNC:52707]	2	p13.3	107985893
ENSG00000234663	LINC01934	long intergenic non-protein coding RNA 1934 [Source:HGNC Symbol;Acc:HGNC:52757]	2	q31.3	NA
ENSG00000280721	LINC01943	long intergenic non-protein coding RNA 1943 [Source:HGNC Symbol;Acc:HGNC:52767]	2	p11.2	101928173
ENSG00000272989	LINC02012	long intergenic non-protein coding RNA 2012 [Source:HGNC Symbol;Acc:HGNC:52847]	3	q29	NA
ENSG00000279727	LINC02033	long intergenic non-protein coding RNA 2033 [Source:HGNC Symbol;Acc:HGNC:52867]	3	p22.2	105377031
ENSG00000223387	LINC02068	long intergenic non-protein coding RNA 2068 [Source:HGNC Symbol;Acc:HGNC:52914]	3	q26.31	105374219
ENSG00000248677	LINC02102	long intergenic non-protein coding RNA 2102 [Source:HGNC Symbol;Acc:HGNC:52957]	5	p15.31	100505625
ENSG00000258476	LINC02207	long intergenic non-protein coding RNA 2207 [Source:HGNC Symbol;Acc:HGNC:53073]	15	q26.2	101927129
ENSG00000248455	LINC02217	long intergenic non-protein coding RNA 2217 [Source:HGNC Symbol;Acc:HGNC:53084]	5	p15.1	101929544
ENSG00000249662	LINC02218	long intergenic non-protein coding RNA 2218 [Source:HGNC Symbol;Acc:HGNC:53085]	5	p15.1	102723526
ENSG00000258819	LINC02289	long intergenic non-protein coding RNA 2289 [Source:HGNC Symbol;Acc:HGNC:53205]	14	q24.3	102724190
ENSG00000259448	LINC02352	long intergenic non-protein coding RNA 2352 [Source:HGNC Symbol;Acc:HGNC:53274]	15	q13.3	NA
ENSG00000249096	LINC02362	long intergenic non-protein coding RNA 2362 [Source:HGNC Symbol;Acc:HGNC:53284]	4	q35.1	NA
ENSG00000180712	LINC02363	long intergenic non-protein coding RNA 2363 [Source:HGNC Symbol;Acc:HGNC:53286]	4	q35.1	NA
ENSG00000246363	LINC02458	long intergenic non-protein coding RNA 2458 [Source:HGNC Symbol;Acc:HGNC:53394]	12	q21.33	NA
ENSG00000251580	LINC02482	long intergenic non-protein coding RNA 2482 [Source:HGNC Symbol;Acc:HGNC:53458]	4	p16.1	NA
ENSG00000233431	LINC02596	long intergenic non-protein coding RNA 2596 [Source:HGNC Symbol;Acc:HGNC:53948]	1	p36.12	105376834
ENSG00000261618	LINC02605	long intergenic non-protein coding RNA 2605 [Source:HGNC Symbol;Acc:HGNC:53974]	8	q21.13	NA
ENSG00000226791	LINC02611	long intergenic non-protein coding RNA 2611 [Source:HGNC Symbol;Acc:HGNC:54060]	2	q11.2	NA
ENSG00000237772	LINC02631	long intergenic non-protein coding RNA 2631 [Source:HGNC Symbol;Acc:HGNC:54112]	2	q22.1	114515520
ENSG00000215244	LINC02649	long intergenic non-protein coding RNA 2649 [Source:HGNC Symbol;Acc:HGNC:54134]	10	p15.1	399715
ENSG00000175779	LINC02694	long intergenic non-protein coding RNA 2694 [Source:HGNC Symbol;Acc:HGNC:33796]	15	q14	400359
ENSG00000250303	LINC02762	long intergenic non-protein coding RNA 2762 [Source:HGNC Symbol;Acc:HGNC:27443]	11	q23.1	283140
ENSG00000237980	LINC02773	long intergenic non-protein coding RNA 2773 [Source:HGNC Symbol;Acc:HGNC:54293]	1	q32.3	NA
ENSG00000227740	LINC02803	long intergenic non-protein coding RNA 2803 [Source:HGNC Symbol;Acc:HGNC:54328]	1	q25.1	NA
ENSG00000238160	LINC02863	long intergenic non-protein coding RNA 2863 [Source:HGNC Symbol;Acc:HGNC:41290]	5	q31.1	102723741
ENSG00000180539	LINC02908	long intergenic non-protein coding RNA 2908 [Source:HGNC Symbol;Acc:HGNC:31426]	9	q34.3	401563
ENSG00000239941	LINC02917	long intergenic non-protein coding RNA 2917 [Source:HGNC Symbol;Acc:HGNC:55643]	3	q25.1	NA
ENSG00000274173	LINC02967	long intergenic non-protein coding RNA 2967 [Source:HGNC Symbol;Acc:HGNC:56007]	20	p11.21	NA
ENSG00000273812	LINC02970	long intergenic non-protein coding RNA 2970 [Source:HGNC Symbol;Acc:HGNC:56010]	20	q13.33	NA
ENSG00000224307	LINC02975	long intergenic non-protein coding RNA 2975 [Source:HGNC Symbol;Acc:HGNC:56025]	9	q34.11	NA
ENSG00000256546	LINC02985	long intergenic non-protein coding RNA 2985 [Source:HGNC Symbol;Acc:HGNC:56073]	12	q24.31	NA
ENSG00000259772	LINC03034	long intergenic non-protein coding RNA 3034 [Source:HGNC Symbol;Acc:HGNC:54360]	15	q13.3	283710
ENSG00000273084	LINC03073	long intergenic non-protein coding RNA 3073 [Source:HGNC Symbol;Acc:HGNC:56651]	7	p22.1	NA
ENSG00000258082	LINC03108	long intergenic non-protein coding RNA 3108 [Source:HGNC Symbol;Acc:HGNC:56844]	1	q42.3	NA
ENSG00000260209	LINC03136	long intergenic non-protein coding RNA 3136 [Source:HGNC Symbol;Acc:HGNC:58102]	11	q24.2	NA
ENSG00000230454	LINC03143	long intergenic non-protein coding RNA 3143 [Source:HGNC Symbol;Acc:HGNC:58162]	3	p21.31	139198561
ENSG00000107798	LIPA	lipase A, lysosomal acid type [Source:HGNC Symbol;Acc:HGNC:6617]	10	q23.31	3988
ENSG00000259293	LIPC-AS1	LIPC antisense RNA 1 [Source:HGNC Symbol;Acc:HGNC:52294]	15	q21.3	101928694
ENSG00000144182	LIPT1	lipoyltransferase 1 [Source:HGNC Symbol;Acc:HGNC:29569]	2	q11.2	51601
ENSG00000189067	LITAF	lipopolysaccharide induced TNF factor [Source:HGNC Symbol;Acc:HGNC:16841]	16	p13.13	9516
ENSG00000165131	LLCFC1	LLLL and CFNLAS motif containing 1 [Source:HGNC Symbol;Acc:HGNC:21750]	7	q34	135927
ENSG00000139233	LLPH	LLP homolog, long-term synaptic facilitation factor [Source:HGNC Symbol;Acc:HGNC:28229]	12	q14.3	84298
ENSG00000239335	LLPH-DT	LLPH divergent transcript [Source:HGNC Symbol;Acc:HGNC:50493]	12	q14.3	103625681
ENSG00000169223	LMAN2	lectin, mannose binding 2 [Source:HGNC Symbol;Acc:HGNC:16986]	5	q35.3	10960
ENSG00000105983	LMBR1	limb development membrane protein 1 [Source:HGNC Symbol;Acc:HGNC:13243]	7	q36.3	64327
ENSG00000139636	LMBR1L	limb development membrane protein 1 like [Source:HGNC Symbol;Acc:HGNC:18268]	12	q13.12	55716
ENSG00000185621	LMLN	leishmanolysin like peptidase [Source:HGNC Symbol;Acc:HGNC:15991]	3	q29	89782
ENSG00000136153	LMO7	LIM domain 7 [Source:HGNC Symbol;Acc:HGNC:6646]	13	q22.2	4008
ENSG00000164715	LMTK2	lemur tyrosine kinase 2 [Source:HGNC Symbol;Acc:HGNC:17880]	7	q21.3	22853
ENSG00000268205	LNC-WAL	lncRNA Wnt/beta-catenin associated regulator [Source:HGNC Symbol;Acc:HGNC:58120]	19	q13.43	NA
ENSG00000238005	LNCATV	lncRNA negative regulator of antiviral signaling [Source:HGNC Symbol;Acc:HGNC:54478]	1	q42.3	101927851
ENSG00000245552	LNCRNA-IUR	lncRNA imatinib upregulated [Source:HGNC Symbol;Acc:HGNC:55755]	11	q21	100129203
ENSG00000139517	LNX2	ligand of numb-protein X 2 [Source:HGNC Symbol;Acc:HGNC:20421]	13	q12.2	222484
ENSG00000261801	LOXL1-AS1	LOXL1 antisense RNA 1 [Source:HGNC Symbol;Acc:HGNC:44169]	15	q24.1	100287616
ENSG00000064547	LPAR2	lysophosphatidic acid receptor 2 [Source:HGNC Symbol;Acc:HGNC:3168]	19	p13.11	9170
ENSG00000184574	LPAR5	lysophosphatidic acid receptor 5 [Source:HGNC Symbol;Acc:HGNC:13307]	12	p13.31	57121
ENSG00000087253	LPCAT2	lysophosphatidylcholine acyltransferase 2 [Source:HGNC Symbol;Acc:HGNC:26032]	16	q12.2	54947
ENSG00000123684	LPGAT1	lysophosphatidylglycerol acyltransferase 1 [Source:HGNC Symbol;Acc:HGNC:28985]	1	q32.3	9926
ENSG00000270959	LPP-AS2	LPP antisense RNA 2 [Source:HGNC Symbol;Acc:HGNC:27952]	3	q27.3	339929
ENSG00000198589	LRBA	LPS responsive beige-like anchor protein [Source:HGNC Symbol;Acc:HGNC:1742]	4	q31.3	987
ENSG00000163956	LRPAP1	LDL receptor related protein associated protein 1 [Source:HGNC Symbol;Acc:HGNC:6701]	4	p16.3	4043
ENSG00000128606	LRRC17	leucine rich repeat containing 17 [Source:HGNC Symbol;Acc:HGNC:16895]	7	q22.1	10234
ENSG00000163827	LRRC2	leucine rich repeat containing 2 [Source:HGNC Symbol;Acc:HGNC:14676]	3	p21.31	79442
ENSG00000168904	LRRC28	leucine rich repeat containing 28 [Source:HGNC Symbol;Acc:HGNC:28355]	15	q26.3	123355
ENSG00000128594	LRRC4	leucine rich repeat containing 4 [Source:HGNC Symbol;Acc:HGNC:15586]	7	q32.1	64101
ENSG00000214954	LRRC69	leucine rich repeat containing 69 [Source:HGNC Symbol;Acc:HGNC:34303]	8	q21.3	100130742
ENSG00000124831	LRRFIP1	LRR binding FLII interacting protein 1 [Source:HGNC Symbol;Acc:HGNC:6702]	2	q37.3	9208
ENSG00000225342	LRRK2-DT	LRRK2 divergent transcript [Source:HGNC Symbol;Acc:HGNC:40848]	12	q12	107985190
ENSG00000161036	LRWD1	leucine rich repeats and WD repeat domain containing 1 [Source:HGNC Symbol;Acc:HGNC:21769]	7	q22.1	222229
ENSG00000181016	LSMEM1	leucine rich single-pass membrane protein 1 [Source:HGNC Symbol;Acc:HGNC:22036]	7	q31.1	286006
ENSG00000130592	LSP1	lymphocyte specific protein 1 [Source:HGNC Symbol;Acc:HGNC:6707]	11	p15.5	4046
ENSG00000204482	LST1	leukocyte specific transcript 1 [Source:HGNC Symbol;Acc:HGNC:14189]	6	p21.33	7940
ENSG00000111321	LTBR	lymphotoxin beta receptor [Source:HGNC Symbol;Acc:HGNC:6718]	12	p13.31	4055
ENSG00000248323	LUCAT1	lung cancer associated transcript 1 [Source:HGNC Symbol;Acc:HGNC:48498]	5	q14.3	NA
ENSG00000278090	LUNAR1	leukemia-associated non-coding IGF1R activator RNA 1 [Source:HGNC Symbol;Acc:HGNC:51199]	15	q26.3	NA
ENSG00000079257	LXN	latexin [Source:HGNC Symbol;Acc:HGNC:13347]	3	q25.32	56925
ENSG00000216863	LY86-AS1	LY86 antisense RNA 1 [Source:HGNC Symbol;Acc:HGNC:26593]	6	p25.1	285780
ENSG00000122224	LY9	lymphocyte antigen 9 [Source:HGNC Symbol;Acc:HGNC:6730]	1	q23.3	4063
ENSG00000154589	LY96	lymphocyte antigen 96 [Source:HGNC Symbol;Acc:HGNC:17156]	8	q21.11	23643
ENSG00000104903	LYL1	LYL1 basic helix-loop-helix family member [Source:HGNC Symbol;Acc:HGNC:6734]	19	p13.13	4066
ENSG00000254087	LYN	LYN proto-oncogene, Src family tyrosine kinase [Source:HGNC Symbol;Acc:HGNC:6735]	8	q12.1	4067
ENSG00000011009	LYPLA2	lysophospholipase 2 [Source:HGNC Symbol;Acc:HGNC:6738]	1	p36.11	11313
ENSG00000102897	LYRM1	LYR motif containing 1 [Source:HGNC Symbol;Acc:HGNC:25074]	16	p12.3	57149
ENSG00000133800	LYVE1	lymphatic vessel endothelial hyaluronan receptor 1 [Source:HGNC Symbol;Acc:HGNC:14687]	11	p15.4	10894
ENSG00000088899	LZTS3	leucine zipper tumor suppressor family member 3 [Source:HGNC Symbol;Acc:HGNC:30139]	20	p13	9762
ENSG00000173212	MAB21L3	mab-21 like 3 [Source:HGNC Symbol;Acc:HGNC:26787]	1	p13.1	126868
ENSG00000127603	MACF1	microtubule actin crosslinking factor 1 [Source:HGNC Symbol;Acc:HGNC:13664]	1	p34.3	23499
ENSG00000113648	MACROH2A1	macroH2A.1 histone [Source:HGNC Symbol;Acc:HGNC:4740]	5	q31.1	9555
ENSG00000179632	MAF1	MAF1 homolog, negative regulator of RNA polymerase III [Source:HGNC Symbol;Acc:HGNC:24966]	8	q24.3	84232
ENSG00000253320	MAILR	macrophage interferon regulatory lncRNA [Source:HGNC Symbol;Acc:HGNC:51558]	8	q22.3	NA
ENSG00000111837	MAK	male germ cell associated kinase [Source:HGNC Symbol;Acc:HGNC:6816]	6	p24.2	4117
ENSG00000198042	MAK16	MAK16 homolog [Source:HGNC Symbol;Acc:HGNC:13703]	8	p12	84549
ENSG00000251562	MALAT1	metastasis associated lung adenocarcinoma transcript 1 [Source:HGNC Symbol;Acc:HGNC:29665]	11	q13.1	378938
ENSG00000245146	MALINC1	mitosis associated long intergenic non-coding RNA 1 [Source:HGNC Symbol;Acc:HGNC:49009]	5	q31.3	124900193
ENSG00000161021	MAML1	mastermind like transcriptional coactivator 1 [Source:HGNC Symbol;Acc:HGNC:13632]	5	q35.3	9794
ENSG00000111885	MAN1A1	mannosidase alpha class 1A member 1 [Source:HGNC Symbol;Acc:HGNC:6821]	6	q22.31	4121
ENSG00000109323	MANBA	mannosidase beta [Source:HGNC Symbol;Acc:HGNC:6831]	4	q24	4126
ENSG00000111261	MANSC1	MANSC domain containing 1 [Source:HGNC Symbol;Acc:HGNC:25505]	12	p13.2	54682
ENSG00000258102	MAP1LC3B2	microtubule associated protein 1 light chain 3 beta 2 [Source:HGNC Symbol;Acc:HGNC:34390]	12	q24.22	643246
ENSG00000078018	MAP2	microtubule associated protein 2 [Source:HGNC Symbol;Acc:HGNC:6839]	2	q34	4133
ENSG00000095015	MAP3K1	mitogen-activated protein kinase kinase kinase 1 [Source:HGNC Symbol;Acc:HGNC:6848]	5	q11.2	4214
ENSG00000180815	MAP3K15	mitogen-activated protein kinase kinase kinase 15 [Source:HGNC Symbol;Acc:HGNC:31689]	X	p22.12	389840
ENSG00000006432	MAP3K9	mitogen-activated protein kinase kinase kinase 9 [Source:HGNC Symbol;Acc:HGNC:6861]	14	q24.2	4293
ENSG00000047849	MAP4	microtubule associated protein 4 [Source:HGNC Symbol;Acc:HGNC:6862]	3	p21.31	4134
ENSG00000104814	MAP4K1	mitogen-activated protein kinase kinase kinase kinase 1 [Source:HGNC Symbol;Acc:HGNC:6863]	19	q13.2	11184
ENSG00000012983	MAP4K5	mitogen-activated protein kinase kinase kinase kinase 5 [Source:HGNC Symbol;Acc:HGNC:6867]	14	q22.1	11183
ENSG00000116871	MAP7D1	MAP7 domain containing 1 [Source:HGNC Symbol;Acc:HGNC:25514]	1	p34.3	55700
ENSG00000129680	MAP7D3	MAP7 domain containing 3 [Source:HGNC Symbol;Acc:HGNC:25742]	X	q26.3	79649
ENSG00000168803	MAPDA	N6-Methyl-AMP deaminase [Source:HGNC Symbol;Acc:HGNC:31853]	15	q15.3	161823
ENSG00000156711	MAPK13	mitogen-activated protein kinase 13 [Source:HGNC Symbol;Acc:HGNC:6875]	6	p21.31	5603
ENSG00000102882	MAPK3	mitogen-activated protein kinase 3 [Source:HGNC Symbol;Acc:HGNC:6877]	16	p11.2	5595
ENSG00000162889	MAPKAPK2	MAPK activated protein kinase 2 [Source:HGNC Symbol;Acc:HGNC:6887]	1	q32.1	9261
ENSG00000114738	MAPKAPK3	MAPK activated protein kinase 3 [Source:HGNC Symbol;Acc:HGNC:6888]	3	p21.2	7867
ENSG00000234608	MAPKAPK5-AS1	MAPKAPK5 antisense RNA 1 [Source:HGNC Symbol;Acc:HGNC:24091]	12	q24.12	51275
ENSG00000099785	MARCHF2	membrane associated ring-CH-type finger 2 [Source:HGNC Symbol;Acc:HGNC:28038]	19	p13.2	51257
ENSG00000136536	MARCHF7	membrane associated ring-CH-type finger 7 [Source:HGNC Symbol;Acc:HGNC:17393]	2	q24.2	64844
ENSG00000165406	MARCHF8	membrane associated ring-CH-type finger 8 [Source:HGNC Symbol;Acc:HGNC:23356]	10	q11.22	220972
ENSG00000277443	MARCKS	myristoylated alanine rich protein kinase C substrate [Source:HGNC Symbol;Acc:HGNC:6759]	6	q21	4082
ENSG00000072518	MARK2	microtubule affinity regulating kinase 2 [Source:HGNC Symbol;Acc:HGNC:3332]	11	q13.1	2011
ENSG00000099308	MAST3	microtubule associated serine/threonine kinase 3 [Source:HGNC Symbol;Acc:HGNC:19036]	19	p13.11	23031
ENSG00000069020	MAST4	microtubule associated serine/threonine kinase family member 4 [Source:HGNC Symbol;Acc:HGNC:19037]	5	q12.3	375449
ENSG00000129071	MBD4	methyl-CpG binding domain 4, DNA glycosylase [Source:HGNC Symbol;Acc:HGNC:6919]	3	q21.3	8930
ENSG00000204406	MBD5	methyl-CpG binding domain protein 5 [Source:HGNC Symbol;Acc:HGNC:20444]	2	q23.1	55777
ENSG00000125505	MBOAT7	membrane bound acylglycerophosphatidylinositol O-acyltransferase MBOAT7 [Source:HGNC Symbol;Acc:HGNC:15505]	19	q13.42	79143
ENSG00000131844	MCCC2	methylcrotonyl-CoA carboxylase subunit 2 [Source:HGNC Symbol;Acc:HGNC:6937]	5	q13.2	64087
ENSG00000143384	MCL1	MCL1 apoptosis regulator, BCL2 family member [Source:HGNC Symbol;Acc:HGNC:6943]	1	q21.2	4170
ENSG00000073111	MCM2	minichromosome maintenance complex component 2 [Source:HGNC Symbol;Acc:HGNC:6944]	3	q21.3	4171
ENSG00000104738	MCM4	minichromosome maintenance complex component 4 [Source:HGNC Symbol;Acc:HGNC:6947]	8	q11.21	4173
ENSG00000076003	MCM6	minichromosome maintenance complex component 6 [Source:HGNC Symbol;Acc:HGNC:6949]	2	q21.3	4175
ENSG00000153898	MCOLN2	mucolipin TRP cation channel 2 [Source:HGNC Symbol;Acc:HGNC:13357]	1	p22.3	255231
ENSG00000147316	MCPH1	microcephalin 1 [Source:HGNC Symbol;Acc:HGNC:6954]	8	p23.1	79648
ENSG00000249898	MCPH1-AS1	MCPH1 antisense RNA 1 [Source:HGNC Symbol;Acc:HGNC:51655]	8	p23.1	NA
ENSG00000140563	MCTP2	multiple C2 and transmembrane domain containing 2 [Source:HGNC Symbol;Acc:HGNC:25636]	15	q26.2	55784
ENSG00000050393	MCUR1	mitochondrial calcium uniporter regulator 1 [Source:HGNC Symbol;Acc:HGNC:21097]	6	p23	63933
ENSG00000116353	MECR	mitochondrial trans-2-enoyl-CoA reductase [Source:HGNC Symbol;Acc:HGNC:19691]	1	p35.3	51102
ENSG00000161920	MED11	mediator complex subunit 11 [Source:HGNC Symbol;Acc:HGNC:32687]	17	p13.2	400569
ENSG00000108510	MED13	mediator complex subunit 13 [Source:HGNC Symbol;Acc:HGNC:22474]	17	q23.2	9969
ENSG00000123066	MED13L	mediator complex subunit 13L [Source:HGNC Symbol;Acc:HGNC:22962]	12	q24.21	23389
ENSG00000008838	MED24	mediator complex subunit 24 [Source:HGNC Symbol;Acc:HGNC:22963]	17	q21.1	9862
ENSG00000104973	MED25	mediator complex subunit 25 [Source:HGNC Symbol;Acc:HGNC:28845]	19	q13.33	81857
ENSG00000164758	MED30	mediator complex subunit 30 [Source:HGNC Symbol;Acc:HGNC:23032]	8	q24.11	90390
ENSG00000108590	MED31	mediator complex subunit 31 [Source:HGNC Symbol;Acc:HGNC:24260]	17	p13.1	51003
ENSG00000141026	MED9	mediator complex subunit 9 [Source:HGNC Symbol;Acc:HGNC:25487]	17	p11.2	55090
ENSG00000248309	MEF2C-AS1	MEF2C antisense RNA 1 [Source:HGNC Symbol;Acc:HGNC:48908]	5	q14.3	101929423
ENSG00000116604	MEF2D	myocyte enhancer factor 2D [Source:HGNC Symbol;Acc:HGNC:6997]	1	q22	4209
ENSG00000103313	MEFV	MEFV innate immunity regulator, pyrin [Source:HGNC Symbol;Acc:HGNC:6998]	16	p13.3	4210
ENSG00000106780	MEGF9	multiple EGF like domains 9 [Source:HGNC Symbol;Acc:HGNC:3234]	9	q33.2	1955
ENSG00000164024	METAP1	methionyl aminopeptidase 1 [Source:HGNC Symbol;Acc:HGNC:15789]	4	q23	23173
ENSG00000111142	METAP2	methionyl aminopeptidase 2 [Source:HGNC Symbol;Acc:HGNC:16672]	12	q22	10988
ENSG00000176845	METRNL	meteorin like, glial cell differentiation regulator [Source:HGNC Symbol;Acc:HGNC:27584]	17	q25.3	284207
ENSG00000010165	METTL13	methyltransferase 13, eEF1A N-terminus and K55 [Source:HGNC Symbol;Acc:HGNC:24248]	1	q24.3	51603
ENSG00000127804	METTL16	methyltransferase 16, RNA N6-adenosine [Source:HGNC Symbol;Acc:HGNC:28484]	17	p13.3	79066
ENSG00000067365	METTL22	methyltransferase 22, Kin17 lysine [Source:HGNC Symbol;Acc:HGNC:28368]	16	p13.2	79091
ENSG00000138382	METTL5	methyltransferase 5, N6-adenosine [Source:HGNC Symbol;Acc:HGNC:25006]	2	q31.1	29081
ENSG00000206562	METTL6	methyltransferase 6, tRNA N3-cytidine [Source:HGNC Symbol;Acc:HGNC:28343]	3	p25.1	131965
ENSG00000236432	MFF-DT	MFF divergent transcript [Source:HGNC Symbol;Acc:HGNC:41067]	2	q36.3	NA
ENSG00000147324	MFHAS1	multifunctional ROCO family signaling regulator 1 [Source:HGNC Symbol;Acc:HGNC:16982]	8	p23.1	9258
ENSG00000116688	MFN2	mitofusin 2 [Source:HGNC Symbol;Acc:HGNC:16877]	1	p36.22	9927
ENSG00000148110	MFSD14B	major facilitator superfamily domain containing 14B [Source:HGNC Symbol;Acc:HGNC:23376]	9	q22.32	84641
ENSG00000174514	MFSD4A	major facilitator superfamily domain containing 4A [Source:HGNC Symbol;Acc:HGNC:25433]	1	q32.1	148808
ENSG00000174197	MGA	MAX dimerization protein MGA [Source:HGNC Symbol;Acc:HGNC:14010]	15	q15.1	23269
ENSG00000257335	MGAM	maltase-glucoamylase [Source:HGNC Symbol;Acc:HGNC:7043]	7	q34	8972
ENSG00000257743	MGAM2	maltase-glucoamylase 2 (putative) [Source:HGNC Symbol;Acc:HGNC:28101]	7	q34	93432
ENSG00000131446	MGAT1	alpha-1,3-mannosyl-glycoprotein 2-beta-N-acetylglucosaminyltransferase [Source:HGNC Symbol;Acc:HGNC:7044]	5	q35.3	4245
ENSG00000102858	MGRN1	mahogunin ring finger 1 [Source:HGNC Symbol;Acc:HGNC:20254]	16	p13.3	23295
ENSG00000150527	MIA2	MIA SH3 domain ER export factor 2 [Source:HGNC Symbol;Acc:HGNC:18432]	14	q21.1	4253
ENSG00000101752	MIB1	MIB E3 ubiquitin protein ligase 1 [Source:HGNC Symbol;Acc:HGNC:21086]	18	q11.2	57534
ENSG00000197530	MIB2	MIB E3 ubiquitin protein ligase 2 [Source:HGNC Symbol;Acc:HGNC:30577]	1	p36.33	142678
ENSG00000243156	MICAL3	microtubule associated monooxygenase, calponin and LIM domain containing 3 [Source:HGNC Symbol;Acc:HGNC:24694]	22	q11.21	57553
ENSG00000107745	MICU1	mitochondrial calcium uptake 1 [Source:HGNC Symbol;Acc:HGNC:1530]	10	q22.1	10367
ENSG00000100335	MIEF1	mitochondrial elongation factor 1 [Source:HGNC Symbol;Acc:HGNC:25979]	22	q13.1	54471
ENSG00000177427	MIEF2	mitochondrial elongation factor 2 [Source:HGNC Symbol;Acc:HGNC:17920]	17	p11.2	125170
ENSG00000271605	MILR1	mast cell immunoglobulin like receptor 1 [Source:HGNC Symbol;Acc:HGNC:27570]	17	q23.3	284021
ENSG00000253716	MINCR	MYC-induced long non-coding RNA [Source:HGNC Symbol;Acc:HGNC:51653]	8	q24.3	100507316
ENSG00000128923	MINDY2	MINDY lysine 48 deubiquitinase 2 [Source:HGNC Symbol;Acc:HGNC:26954]	15	q21.3	54629
ENSG00000027001	MIPEP	mitochondrial intermediate peptidase [Source:HGNC Symbol;Acc:HGNC:7104]	13	q12.12	4285
ENSG00000275377	MIR1299	microRNA 1299 [Source:HGNC Symbol;Acc:HGNC:35290]	9	p11.2	100302167
ENSG00000274536	MIR223HG	MIR223 host gene [Source:HGNC Symbol;Acc:HGNC:54520]	X	q12	115891964
ENSG00000203709	MIR29B2CHG	MIR29B2 and MIR29C host gene [Source:HGNC Symbol;Acc:HGNC:32018]	1	q32.2	NA
ENSG00000265996	MIR3671	microRNA 3671 [Source:HGNC Symbol;Acc:HGNC:38925]	1	p31.3	100500854
ENSG00000265828	MIR3939	microRNA 3939 [Source:HGNC Symbol;Acc:HGNC:38931]	6	q27	100500857
ENSG00000251230	MIR3945HG	MIR3945 host gene [Source:HGNC Symbol;Acc:HGNC:52002]	4	q35.1	731424
ENSG00000266458	MIR4259	microRNA 4259 [Source:HGNC Symbol;Acc:HGNC:38309]	1	q23.2	100422852
ENSG00000172965	MIR4435-2HG	MIR4435-2 host gene [Source:HGNC Symbol;Acc:HGNC:35163]	2	q13	541471
ENSG00000264653	MIR5194	microRNA 5194 [Source:HGNC Symbol;Acc:HGNC:43498]	8	q24.21	100847051
ENSG00000207612	MIR604	microRNA 604 [Source:HGNC Symbol;Acc:HGNC:32860]	10	p11.23	693189
ENSG00000275373	MIR6124	microRNA 6124 [Source:HGNC Symbol;Acc:HGNC:50200]	11	p15.3	102466906
ENSG00000283891	MIR628	microRNA 628 [Source:HGNC Symbol;Acc:HGNC:32884]	15	q21.3	693213
ENSG00000228340	MIR646HG	MIR646 host gene [Source:HGNC Symbol;Acc:HGNC:27659]	20	q13.33	284756
ENSG00000260083	MIR762HG	MIR762 host gene [Source:HGNC Symbol;Acc:HGNC:51386]	16	p11.2	101928736
ENSG00000276961	MIR7848	microRNA 7848 [Source:HGNC Symbol;Acc:HGNC:50058]	8	q24.22	102466865
ENSG00000197182	MIRLET7BHG	MIRLET7B host gene [Source:HGNC Symbol;Acc:HGNC:37189]	22	q13.31	400931
ENSG00000128585	MKLN1	muskelin 1 [Source:HGNC Symbol;Acc:HGNC:7109]	7	q32.3	4289
ENSG00000079277	MKNK1	MAPK interacting serine/threonine kinase 1 [Source:HGNC Symbol;Acc:HGNC:7110]	1	p33	8569
ENSG00000099875	MKNK2	MAPK interacting serine/threonine kinase 2 [Source:HGNC Symbol;Acc:HGNC:7111]	19	p13.3	2872
ENSG00000133606	MKRN1	makorin ring finger protein 1 [Source:HGNC Symbol;Acc:HGNC:7112]	7	q34	23608
ENSG00000075975	MKRN2	makorin ring finger protein 2 [Source:HGNC Symbol;Acc:HGNC:7113]	3	p25.2	23609
ENSG00000224430	MKRN5P	makorin ring finger protein 5, pseudogene [Source:HGNC Symbol;Acc:HGNC:7117]	X	q13.2	NA
ENSG00000089693	MLF2	myeloid leukemia factor 2 [Source:HGNC Symbol;Acc:HGNC:7126]	12	p13.31	8079
ENSG00000119684	MLH3	mutL homolog 3 [Source:HGNC Symbol;Acc:HGNC:7128]	14	q24.3	27030
ENSG00000168404	MLKL	mixed lineage kinase domain like pseudokinase [Source:HGNC Symbol;Acc:HGNC:26617]	16	q23.1	197259
ENSG00000078403	MLLT10	MLLT10 histone lysine methyltransferase DOT1L cofactor [Source:HGNC Symbol;Acc:HGNC:16063]	10	p12.31	8028
ENSG00000213190	MLLT11	MLLT11 transcription factor 7 cofactor [Source:HGNC Symbol;Acc:HGNC:16997]	1	q21.3	10962
ENSG00000108788	MLX	MAX dimerization protein MLX [Source:HGNC Symbol;Acc:HGNC:11645]	17	q21.2	6945
ENSG00000139428	MMAB	metabolism of cobalamin associated B [Source:HGNC Symbol;Acc:HGNC:19331]	12	q24.11	326625
ENSG00000132763	MMACHC	metabolism of cobalamin associated C [Source:HGNC Symbol;Acc:HGNC:24525]	1	p34.1	25974
ENSG00000168288	MMADHC	metabolism of cobalamin associated D [Source:HGNC Symbol;Acc:HGNC:25221]	2	q23.2	27249
ENSG00000198598	MMP17	matrix metallopeptidase 17 [Source:HGNC Symbol;Acc:HGNC:7163]	12	q24.33	4326
ENSG00000261971	MMP25-AS1	MMP25 antisense RNA 1 [Source:HGNC Symbol;Acc:HGNC:51372]	16	p13.3	124900372
ENSG00000100985	MMP9	matrix metallopeptidase 9 [Source:HGNC Symbol;Acc:HGNC:7176]	20	q13.12	4318
ENSG00000114978	MOB1A	MOB kinase activator 1A [Source:HGNC Symbol;Acc:HGNC:16015]	2	p13.1	55233
ENSG00000172081	MOB3A	MOB kinase activator 3A [Source:HGNC Symbol;Acc:HGNC:29802]	19	p13.3	126308
ENSG00000247796	MOCS2-DT	MOCS2 divergent transcript [Source:HGNC Symbol;Acc:HGNC:27417]	5	q11.2	257396
ENSG00000133422	MORC2	MORC family CW-type zinc finger 2 [Source:HGNC Symbol;Acc:HGNC:23573]	22	q12.2	22880
ENSG00000133131	MORC4	MORC family CW-type zinc finger 4 [Source:HGNC Symbol;Acc:HGNC:23485]	X	q22.3	79710
ENSG00000130150	MOSPD2	motile sperm domain containing 2 [Source:HGNC Symbol;Acc:HGNC:28381]	X	p22.2	158747
ENSG00000260078	MPHOSPH10P1	MPHOSPH10 pseudogene 1 [Source:HGNC Symbol;Acc:HGNC:55687]	16	q12.2	NA
ENSG00000130830	MPP1	MAGUK p55 scaffold protein 1 [Source:HGNC Symbol;Acc:HGNC:7219]	X	q28	4354
ENSG00000154889	MPPE1	metallophosphoesterase 1 [Source:HGNC Symbol;Acc:HGNC:15988]	18	p11.21	65258
ENSG00000115204	MPV17	mitochondrial inner membrane protein MPV17 [Source:HGNC Symbol;Acc:HGNC:7224]	2	p23.3	4358
ENSG00000254858	MPV17L2	MPV17 mitochondrial inner membrane protein like 2 [Source:HGNC Symbol;Acc:HGNC:28177]	19	p13.11	84769
ENSG00000158887	MPZ	myelin protein zero [Source:HGNC Symbol;Acc:HGNC:7225]	1	q23.3	4359
ENSG00000160588	MPZL3	myelin protein zero like 3 [Source:HGNC Symbol;Acc:HGNC:27279]	11	q23.3	196264
ENSG00000158186	MRAS	muscle RAS oncogene homolog [Source:HGNC Symbol;Acc:HGNC:7227]	3	q22.3	22808
ENSG00000011028	MRC2	mannose receptor C-type 2 [Source:HGNC Symbol;Acc:HGNC:16875]	17	q23.2	9902
ENSG00000278619	MRM1	mitochondrial rRNA methyltransferase 1 [Source:HGNC Symbol;Acc:HGNC:26202]	17	q12	79922
ENSG00000171861	MRM3	mitochondrial rRNA methyltransferase 3 [Source:HGNC Symbol;Acc:HGNC:18485]	17	p13.3	55178
ENSG00000174547	MRPL11	mitochondrial ribosomal protein L11 [Source:HGNC Symbol;Acc:HGNC:14042]	11	q13.2	65003
ENSG00000180992	MRPL14	mitochondrial ribosomal protein L14 [Source:HGNC Symbol;Acc:HGNC:14279]	6	p21.1	64928
ENSG00000166902	MRPL16	mitochondrial ribosomal protein L16 [Source:HGNC Symbol;Acc:HGNC:14476]	11	q12.1	54948
ENSG00000112110	MRPL18	mitochondrial ribosomal protein L18 [Source:HGNC Symbol;Acc:HGNC:14477]	6	q25.3	29074
ENSG00000242485	MRPL20	mitochondrial ribosomal protein L20 [Source:HGNC Symbol;Acc:HGNC:14478]	1	p36.33	55052
ENSG00000224870	MRPL20-AS1	MRPL20 antisense RNA 1 [Source:HGNC Symbol;Acc:HGNC:27125]	1	p36.33	148413
ENSG00000082515	MRPL22	mitochondrial ribosomal protein L22 [Source:HGNC Symbol;Acc:HGNC:14480]	5	q33.2	29093
ENSG00000143314	MRPL24	mitochondrial ribosomal protein L24 [Source:HGNC Symbol;Acc:HGNC:14037]	1	q23.1	79590
ENSG00000171421	MRPL36	mitochondrial ribosomal protein L36 [Source:HGNC Symbol;Acc:HGNC:14490]	5	p15.33	64979
ENSG00000116221	MRPL37	mitochondrial ribosomal protein L37 [Source:HGNC Symbol;Acc:HGNC:14034]	1	p32.3	51253
ENSG00000154719	MRPL39	mitochondrial ribosomal protein L39 [Source:HGNC Symbol;Acc:HGNC:14027]	21	q21.3	54148
ENSG00000105364	MRPL4	mitochondrial ribosomal protein L4 [Source:HGNC Symbol;Acc:HGNC:14276]	19	p13.2	51073
ENSG00000172590	MRPL52	mitochondrial ribosomal protein L52 [Source:HGNC Symbol;Acc:HGNC:16655]	14	q11.2	122704
ENSG00000167862	MRPL58	mitochondrial ribosomal protein L58 [Source:HGNC Symbol;Acc:HGNC:5359]	17	q25.1	3396
ENSG00000143436	MRPL9	mitochondrial ribosomal protein L9 [Source:HGNC Symbol;Acc:HGNC:14277]	1	q21.3	65005
ENSG00000122140	MRPS2	mitochondrial ribosomal protein S2 [Source:HGNC Symbol;Acc:HGNC:14495]	9	q34.3	51116
ENSG00000181610	MRPS23	mitochondrial ribosomal protein S23 [Source:HGNC Symbol;Acc:HGNC:14509]	17	q22	51649
ENSG00000131368	MRPS25	mitochondrial ribosomal protein S25 [Source:HGNC Symbol;Acc:HGNC:14511]	3	p25.1	64432
ENSG00000125901	MRPS26	mitochondrial ribosomal protein S26 [Source:HGNC Symbol;Acc:HGNC:14045]	20	p13	64949
ENSG00000113048	MRPS27	mitochondrial ribosomal protein S27 [Source:HGNC Symbol;Acc:HGNC:14512]	5	q13.2	23107
ENSG00000147586	MRPS28	mitochondrial ribosomal protein S28 [Source:HGNC Symbol;Acc:HGNC:14513]	8	q21.13	28957
ENSG00000144029	MRPS5	mitochondrial ribosomal protein S5 [Source:HGNC Symbol;Acc:HGNC:14498]	2	q11.1	64969
ENSG00000135972	MRPS9	mitochondrial ribosomal protein S9 [Source:HGNC Symbol;Acc:HGNC:14501]	2	q12.1	64965
ENSG00000148187	MRRF	mitochondrial ribosome recycling factor [Source:HGNC Symbol;Acc:HGNC:7234]	9	q33.2	92399
ENSG00000186260	MRTFB	myocardin related transcription factor B [Source:HGNC Symbol;Acc:HGNC:29819]	16	p13.12	57496
ENSG00000053372	MRTO4	MRT4 homolog, ribosome maturation factor [Source:HGNC Symbol;Acc:HGNC:18477]	1	p36.13	51154
ENSG00000113318	MSH3	mutS homolog 3 [Source:HGNC Symbol;Acc:HGNC:7326]	5	q14.1	4437
ENSG00000204410	MSH5	mutS homolog 5 [Source:HGNC Symbol;Acc:HGNC:7328]	6	p21.33	4439
ENSG00000188895	MSL1	MSL complex subunit 1 [Source:HGNC Symbol;Acc:HGNC:27905]	17	q21.1	339287
ENSG00000174579	MSL2	MSL complex subunit 2 [Source:HGNC Symbol;Acc:HGNC:25544]	3	q22.3	55167
ENSG00000198736	MSRB1	methionine sulfoxide reductase B1 [Source:HGNC Symbol;Acc:HGNC:14133]	16	p13.3	51734
ENSG00000148450	MSRB2	methionine sulfoxide reductase B2 [Source:HGNC Symbol;Acc:HGNC:17061]	10	p12.2	22921
ENSG00000174099	MSRB3	methionine sulfoxide reductase B3 [Source:HGNC Symbol;Acc:HGNC:27375]	12	q14.3	253827
ENSG00000057935	MTA3	metastasis associated 1 family member 3 [Source:HGNC Symbol;Acc:HGNC:23784]	2	p21	57504
ENSG00000099810	MTAP	methylthioadenosine phosphorylase [Source:HGNC Symbol;Acc:HGNC:7413]	9	p21.3	4507
ENSG00000109919	MTCH2	mitochondrial carrier 2 [Source:HGNC Symbol;Acc:HGNC:17587]	11	p11.2	23788
ENSG00000259651	MTCO3P23	MT-CO3 pseudogene 23 [Source:HGNC Symbol;Acc:HGNC:52126]	15	q21.3	NA
ENSG00000268433	MTDHP3	metadherin pseudogene 3 [Source:HGNC Symbol;Acc:HGNC:52359]	19	p12	NA
ENSG00000103707	MTFMT	mitochondrial methionyl-tRNA formyltransferase [Source:HGNC Symbol;Acc:HGNC:29666]	15	q22.31	123263
ENSG00000233716	MTFR2P1	MTFR2 pseudogene 1 [Source:HGNC Symbol;Acc:HGNC:54773]	2	p15	NA
ENSG00000136371	MTHFS	methenyltetrahydrofolate synthetase [Source:HGNC Symbol;Acc:HGNC:7437]	15	q25.1	10588
ENSG00000014914	MTMR11	myotubularin related protein 11 [Source:HGNC Symbol;Acc:HGNC:24307]	1	q21.2	10903
ENSG00000087053	MTMR2	myotubularin related protein 2 [Source:HGNC Symbol;Acc:HGNC:7450]	11	q21	8898
ENSG00000100330	MTMR3	myotubularin related protein 3 [Source:HGNC Symbol;Acc:HGNC:7451]	22	q12.2	8897
ENSG00000102043	MTMR8	myotubularin related protein 8 [Source:HGNC Symbol;Acc:HGNC:16825]	X	q11.2	55613
ENSG00000135297	MTO1	mitochondrial tRNA translation optimization 1 [Source:HGNC Symbol;Acc:HGNC:19261]	6	q13	25821
ENSG00000116984	MTR	5-methyltetrahydrofolate-homocysteine methyltransferase [Source:HGNC Symbol;Acc:HGNC:7468]	1	q43	4548
ENSG00000130921	MTRFR	mitochondrial translation release factor in rescue [Source:HGNC Symbol;Acc:HGNC:26784]	12	q24.31	91574
ENSG00000124275	MTRR	5-methyltetrahydrofolate-homocysteine methyltransferase reductase [Source:HGNC Symbol;Acc:HGNC:7473]	5	p15.31	4552
ENSG00000170873	MTSS1	MTSS I-BAR domain containing 1 [Source:HGNC Symbol;Acc:HGNC:20443]	8	q24.13	9788
ENSG00000173171	MTX1	metaxin 1 [Source:HGNC Symbol;Acc:HGNC:7504]	1	q22	4580
ENSG00000132781	MUTYH	mutY DNA glycosylase [Source:HGNC Symbol;Acc:HGNC:7527]	1	p34.1	4595
ENSG00000013364	MVP	major vault protein [Source:HGNC Symbol;Acc:HGNC:7531]	16	p11.2	9961
ENSG00000183486	MX2	MX dynamin like GTPase 2 [Source:HGNC Symbol;Acc:HGNC:7533]	21	q22.3	4600
ENSG00000123933	MXD4	MAX dimerization protein 4 [Source:HGNC Symbol;Acc:HGNC:13906]	4	p16.3	10608
ENSG00000119950	MXI1	MAX interactor 1, dimerization protein [Source:HGNC Symbol;Acc:HGNC:7534]	10	q25.2	4601
ENSG00000134571	MYBPC3	myosin binding protein C3 [Source:HGNC Symbol;Acc:HGNC:7551]	11	p11.2	4607
ENSG00000136997	MYC	MYC proto-oncogene, bHLH transcription factor [Source:HGNC Symbol;Acc:HGNC:7553]	8	q24.21	4609
ENSG00000214114	MYCBP	MYC binding protein [Source:HGNC Symbol;Acc:HGNC:7554]	1	p34.3	26292
ENSG00000236051	MYCBP2-AS1	MYCBP2 antisense RNA 1 [Source:HGNC Symbol;Acc:HGNC:41023]	13	q22.3	100874212
ENSG00000172936	MYD88	MYD88 innate immune signal transduction adaptor [Source:HGNC Symbol;Acc:HGNC:7562]	3	p22.2	4615
ENSG00000104177	MYEF2	myelin expression factor 2 [Source:HGNC Symbol;Acc:HGNC:17940]	15	q21.1	50804
ENSG00000133026	MYH10	myosin heavy chain 10 [Source:HGNC Symbol;Acc:HGNC:7568]	17	p13.1	4628
ENSG00000100345	MYH9	myosin heavy chain 9 [Source:HGNC Symbol;Acc:HGNC:7579]	22	q12.3	4627
ENSG00000176658	MYO1D	myosin ID [Source:HGNC Symbol;Acc:HGNC:7598]	17	q11.2	4642
ENSG00000142347	MYO1F	myosin IF [Source:HGNC Symbol;Acc:HGNC:7600]	19	p13.2	4542
ENSG00000197535	MYO5A	myosin VA [Source:HGNC Symbol;Acc:HGNC:7602]	15	q21.2	4644
ENSG00000066933	MYO9A	myosin IXA [Source:HGNC Symbol;Acc:HGNC:7608]	15	q23	4649
ENSG00000099331	MYO9B	myosin IXB [Source:HGNC Symbol;Acc:HGNC:7609]	19	p13.11	4650
ENSG00000138119	MYOF	myoferlin [Source:HGNC Symbol;Acc:HGNC:3656]	10	q23.33	26509
ENSG00000173272	MZT2A	mitotic spindle organizing protein 2A [Source:HGNC Symbol;Acc:HGNC:33187]	2	q21.1	653784
ENSG00000102921	N4BP1	NEDD4 binding protein 1 [Source:HGNC Symbol;Acc:HGNC:29850]	16	q12.1	9683
ENSG00000244754	N4BP2L2	NEDD4 binding protein 2 like 2 [Source:HGNC Symbol;Acc:HGNC:26916]	13	q13.1	10443
ENSG00000102030	NAA10	N-alpha-acetyltransferase 10, NatA catalytic subunit [Source:HGNC Symbol;Acc:HGNC:18704]	X	q28	8260
ENSG00000164134	NAA15	N-alpha-acetyltransferase 15, NatA auxiliary subunit [Source:HGNC Symbol;Acc:HGNC:30782]	4	q31.1	80155
ENSG00000139579	NABP2	nucleic acid binding protein 2 [Source:HGNC Symbol;Acc:HGNC:28412]	12	q13.3	79035
ENSG00000008130	NADK	NAD kinase [Source:HGNC Symbol;Acc:HGNC:29831]	1	p36.33	65220
ENSG00000172890	NADSYN1	NAD synthetase 1 [Source:HGNC Symbol;Acc:HGNC:29832]	11	q13.4	55191
ENSG00000105835	NAMPT	nicotinamide phosphoribosyltransferase [Source:HGNC Symbol;Acc:HGNC:30092]	7	q22.3	10135
ENSG00000273320	NAMPT-AS1	NAMPT antisense RNA 1 [Source:HGNC Symbol;Acc:HGNC:56696]	7	q22.3	128266843
ENSG00000177173	NAP1L4P1	nucleosome assembly protein 1 like 4 pseudogene 1 [Source:HGNC Symbol;Acc:HGNC:39740]	1	p13.1	NA
ENSG00000141562	NARF	nuclear prelamin A recognition factor [Source:HGNC Symbol;Acc:HGNC:29916]	17	q25.3	26502
ENSG00000171428	NAT1	N-acetyltransferase 1 [Source:HGNC Symbol;Acc:HGNC:7645]	8	p22	9
ENSG00000109065	NAT9	N-acetyltransferase 9 [Source:HGNC Symbol;Acc:HGNC:23133]	17	q25.1	26151
ENSG00000134369	NAV1	neuron navigator 1 [Source:HGNC Symbol;Acc:HGNC:15989]	1	q32.1	89796
ENSG00000204272	NBDY	negative regulator of P-body association [Source:HGNC Symbol;Acc:HGNC:50713]	X	p11.21	550643
ENSG00000219481	NBPF1	NBPF member 1 [Source:HGNC Symbol;Acc:HGNC:26088]	1	p36.13	55672
ENSG00000162825	NBPF20	NBPF member 20 [Source:HGNC Symbol;Acc:HGNC:32000]	1	q21.1	100288142
ENSG00000188554	NBR1	NBR1 autophagy cargo receptor [Source:HGNC Symbol;Acc:HGNC:6746]	17	q21.31	4077
ENSG00000151503	NCAPD3	non-SMC condensin II complex subunit D3 [Source:HGNC Symbol;Acc:HGNC:28952]	11	q25	23310
ENSG00000146918	NCAPG2	non-SMC condensin II complex subunit G2 [Source:HGNC Symbol;Acc:HGNC:21904]	7	q36.3	54892
ENSG00000158517	NCF1	neutrophil cytosolic factor 1 [Source:HGNC Symbol;Acc:HGNC:7660]	7	q11.23	653361
ENSG00000165178	NCF1C	neutrophil cytosolic factor 1C (pseudogene) [Source:HGNC Symbol;Acc:HGNC:32523]	7	q11.23	NA
ENSG00000116701	NCF2	neutrophil cytosolic factor 2 [Source:HGNC Symbol;Acc:HGNC:7661]	1	q25.3	4688
ENSG00000100365	NCF4	neutrophil cytosolic factor 4 [Source:HGNC Symbol;Acc:HGNC:7662]	22	q12.3	4689
ENSG00000239213	NCK1-DT	NCK1 divergent transcript [Source:HGNC Symbol;Acc:HGNC:49645]	3	q22.3	101927597
ENSG00000084676	NCOA1	nuclear receptor coactivator 1 [Source:HGNC Symbol;Acc:HGNC:7668]	2	p23.3	8648
ENSG00000188211	NCR3LG1	natural killer cell cytotoxicity receptor 3 ligand 1 [Source:HGNC Symbol;Acc:HGNC:42400]	11	p15.1	374383
ENSG00000072864	NDE1	nudE neurodevelopment protein 1 [Source:HGNC Symbol;Acc:HGNC:17619]	16	p13.11	54820
ENSG00000070614	NDST1	N-deacetylase and N-sulfotransferase 1 [Source:HGNC Symbol;Acc:HGNC:7680]	5	q33.1	3340
ENSG00000130414	NDUFA10	NADH:ubiquinone oxidoreductase subunit A10 [Source:HGNC Symbol;Acc:HGNC:7684]	2	q37.3	4705
ENSG00000184752	NDUFA12	NADH:ubiquinone oxidoreductase subunit A12 [Source:HGNC Symbol;Acc:HGNC:23987]	12	q22	55967
ENSG00000139180	NDUFA9	NADH:ubiquinone oxidoreductase subunit A9 [Source:HGNC Symbol;Acc:HGNC:7693]	12	p13.32	4704
ENSG00000004779	NDUFAB1	NADH:ubiquinone oxidoreductase subunit AB1 [Source:HGNC Symbol;Acc:HGNC:7694]	16	p12.2	4706
ENSG00000164182	NDUFAF2	NADH:ubiquinone oxidoreductase complex assembly factor 2 [Source:HGNC Symbol;Acc:HGNC:28086]	5	q12.1	91942
ENSG00000156170	NDUFAF6	NADH:ubiquinone oxidoreductase complex assembly factor 6 [Source:HGNC Symbol;Acc:HGNC:28625]	8	q22.1	137682
ENSG00000090266	NDUFB2	NADH:ubiquinone oxidoreductase subunit B2 [Source:HGNC Symbol;Acc:HGNC:7697]	7	q34	4708
ENSG00000165264	NDUFB6	NADH:ubiquinone oxidoreductase subunit B6 [Source:HGNC Symbol;Acc:HGNC:7701]	9	p21.1	4712
ENSG00000147684	NDUFB9	NADH:ubiquinone oxidoreductase subunit B9 [Source:HGNC Symbol;Acc:HGNC:7704]	8	q24.13	4715
ENSG00000164258	NDUFS4	NADH:ubiquinone oxidoreductase subunit S4 [Source:HGNC Symbol;Acc:HGNC:7711]	5	q11.2	4724
ENSG00000168653	NDUFS5	NADH:ubiquinone oxidoreductase subunit S5 [Source:HGNC Symbol;Acc:HGNC:7712]	1	p34.3	4725
ENSG00000245532	NEAT1	nuclear paraspeckle assembly transcript 1 [Source:HGNC Symbol;Acc:HGNC:30815]	11	q13.1	283131
ENSG00000103154	NECAB2	N-terminal EF-hand calcium binding protein 2 [Source:HGNC Symbol;Acc:HGNC:23746]	16	q23.3	54550
ENSG00000089818	NECAP1	NECAP endocytosis associated 1 [Source:HGNC Symbol;Acc:HGNC:24539]	12	p13.31	25977
ENSG00000110400	NECTIN1	nectin cell adhesion molecule 1 [Source:HGNC Symbol;Acc:HGNC:9706]	11	q23.3	5818
ENSG00000049759	NEDD4L	NEDD4 like E3 ubiquitin protein ligase [Source:HGNC Symbol;Acc:HGNC:7728]	18	q21.31	23327
ENSG00000140398	NEIL1	nei like DNA glycosylase 1 [Source:HGNC Symbol;Acc:HGNC:18448]	15	q24.2	79661
ENSG00000154328	NEIL2	nei like DNA glycosylase 2 [Source:HGNC Symbol;Acc:HGNC:18956]	8	p23.1	252969
ENSG00000137601	NEK1	NIMA related kinase 1 [Source:HGNC Symbol;Acc:HGNC:7744]	4	q33	4750
ENSG00000163491	NEK10	NIMA related kinase 10 [Source:HGNC Symbol;Acc:HGNC:18592]	3	p24.1	152110
ENSG00000136098	NEK3	NIMA related kinase 3 [Source:HGNC Symbol;Acc:HGNC:7746]	13	q14.3	4752
ENSG00000114904	NEK4	NIMA related kinase 4 [Source:HGNC Symbol;Acc:HGNC:11399]	3	p21.1	6787
ENSG00000151414	NEK7	NIMA related kinase 7 [Source:HGNC Symbol;Acc:HGNC:13386]	1	q31.3	140609
ENSG00000160602	NEK8	NIMA related kinase 8 [Source:HGNC Symbol;Acc:HGNC:13387]	17	q11.2	284086
ENSG00000233654	NEMP2-DT	NEMP2 divergent transcript [Source:HGNC Symbol;Acc:HGNC:55713]	2	q32.2	105376748
ENSG00000240057	NEPRO-AS1	NEPRO antisense RNA 1 [Source:HGNC Symbol;Acc:HGNC:41049]	3	q13.2	102723430
ENSG00000204386	NEU1	neuraminidase 1 [Source:HGNC Symbol;Acc:HGNC:7758]	6	p21.33	4758
ENSG00000235568	NFAM1	NFAT activating protein with ITAM motif 1 [Source:HGNC Symbol;Acc:HGNC:29872]	22	q13.2	150372
ENSG00000102908	NFAT5	nuclear factor of activated T cells 5 [Source:HGNC Symbol;Acc:HGNC:7774]	16	q22.1	10725
ENSG00000101096	NFATC2	nuclear factor of activated T cells 2 [Source:HGNC Symbol;Acc:HGNC:7776]	20	q13.2	4773
ENSG00000230257	NFE4	nuclear factor, erythroid 4 [Source:HGNC Symbol;Acc:HGNC:29902]	7	q22.1	58160
ENSG00000100906	NFKBIA	NFKB inhibitor alpha [Source:HGNC Symbol;Acc:HGNC:7797]	14	q13.2	4792
ENSG00000144802	NFKBIZ	NFKB inhibitor zeta [Source:HGNC Symbol;Acc:HGNC:29805]	3	q12.3	64332
ENSG00000086102	NFX1	nuclear transcription factor, X-box binding 1 [Source:HGNC Symbol;Acc:HGNC:7803]	9	p13.3	4799
ENSG00000066136	NFYC	nuclear transcription factor Y subunit gamma [Source:HGNC Symbol;Acc:HGNC:7806]	1	p34.2	4802
ENSG00000129460	NGDN	neuroguidin [Source:HGNC Symbol;Acc:HGNC:20271]	14	q11.2	25983
ENSG00000151092	NGLY1	N-glycanase 1 [Source:HGNC Symbol;Acc:HGNC:17646]	3	p24.2	55768
ENSG00000109062	NHERF1	NHERF family PDZ scaffold protein 1 [Source:HGNC Symbol;Acc:HGNC:11075]	17	q25.1	9368
ENSG00000145912	NHP2	NHP2 ribonucleoprotein [Source:HGNC Symbol;Acc:HGNC:14377]	5	q35.3	55651
ENSG00000135842	NIBAN1	niban apoptosis regulator 1 [Source:HGNC Symbol;Acc:HGNC:16784]	1	q25.3	116496
ENSG00000131669	NINJ1	ninjurin 1 [Source:HGNC Symbol;Acc:HGNC:7824]	9	q22.31	4814
ENSG00000177406	NINJ2-AS1	NINJ2 antisense RNA 1 [Source:HGNC Symbol;Acc:HGNC:40405]	12	p13.33	100049716
ENSG00000170113	NIPA1	NIPA magnesium transporter 1 [Source:HGNC Symbol;Acc:HGNC:17043]	15	q11.2	123606
ENSG00000164190	NIPBL	NIPBL cohesin loading factor [Source:HGNC Symbol;Acc:HGNC:28862]	5	p13.2	25836
ENSG00000285967	NIPBL-DT	NIPBL divergent transcript [Source:HGNC Symbol;Acc:HGNC:51293]	5	p13.2	646719
ENSG00000114021	NIT2	nitrilase family member 2 [Source:HGNC Symbol;Acc:HGNC:29878]	3	q12.2	56954
ENSG00000189134	NKAPL	NFKB activating protein like [Source:HGNC Symbol;Acc:HGNC:21584]	6	p22.1	222698
ENSG00000073536	NLE1	notchless homolog 1 [Source:HGNC Symbol;Acc:HGNC:19889]	17	q12	54475
ENSG00000091106	NLRC4	NLR family CARD domain containing 4 [Source:HGNC Symbol;Acc:HGNC:16412]	2	p22.3	58484
ENSG00000174885	NLRP6	NLR family pyrin domain containing 6 [Source:HGNC Symbol;Acc:HGNC:22944]	11	p15.5	171389
ENSG00000160703	NLRX1	NLR family member X1 [Source:HGNC Symbol;Acc:HGNC:29890]	11	q23.3	79671
ENSG00000239672	NME1	NME/NM23 nucleoside diphosphate kinase 1 [Source:HGNC Symbol;Acc:HGNC:7849]	17	q21.33	4830
ENSG00000123609	NMI	N-myc and STAT interactor [Source:HGNC Symbol;Acc:HGNC:7854]	2	q23.3	9111
ENSG00000152465	NMT2	N-myristoyltransferase 2 [Source:HGNC Symbol;Acc:HGNC:7858]	10	p13	9397
ENSG00000112992	NNT	nicotinamide nucleotide transhydrogenase [Source:HGNC Symbol;Acc:HGNC:7863]	5	p12	23530
ENSG00000141101	NOB1	NIN1 (RPN12) binding protein 1 homolog [Source:HGNC Symbol;Acc:HGNC:29540]	16	q22.1	28987
ENSG00000130935	NOL11	nucleolar protein 11 [Source:HGNC Symbol;Acc:HGNC:24557]	17	q24.2	25926
ENSG00000225921	NOL7	nucleolar protein 7 [Source:HGNC Symbol;Acc:HGNC:21040]	6	p23	51406
ENSG00000103512	NOMO1	NODAL modulator 1 [Source:HGNC Symbol;Acc:HGNC:30060]	16	p13.11	23420
ENSG00000182117	NOP10	NOP10 ribonucleoprotein [Source:HGNC Symbol;Acc:HGNC:14378]	15	q14	55505
ENSG00000151131	NOPCHAP1	NOP protein chaperone 1 [Source:HGNC Symbol;Acc:HGNC:28628]	12	q23.3	121053
ENSG00000254206	NPIPB11	nuclear pore complex interacting protein family member B11 [Source:HGNC Symbol;Acc:HGNC:37453]	16	p11.2	728888
ENSG00000185864	NPIPB4	nuclear pore complex interacting protein family member B4 [Source:HGNC Symbol;Acc:HGNC:41985]	16	p12.2	440345
ENSG00000135838	NPL	N-acetylneuraminate pyruvate lyase [Source:HGNC Symbol;Acc:HGNC:16781]	1	q25.3	80896
ENSG00000181163	NPM1	nucleophosmin 1 [Source:HGNC Symbol;Acc:HGNC:7910]	5	q35.1	4869
ENSG00000156642	NPTN	neuroplastin [Source:HGNC Symbol;Acc:HGNC:17867]	15	q24.1	27020
ENSG00000124588	NQO2	N-ribosyldihydronicotinamide:quinone dehydrogenase 2 [Source:HGNC Symbol;Acc:HGNC:7856]	6	p25.2	4835
ENSG00000184162	NR2C2AP	nuclear receptor 2C2 associated protein [Source:HGNC Symbol;Acc:HGNC:30763]	19	p13.11	126382
ENSG00000113580	NR3C1	nuclear receptor subfamily 3 group C member 1 [Source:HGNC Symbol;Acc:HGNC:7978]	5	q31.3	2908
ENSG00000148200	NR6A1	nuclear receptor subfamily 6 group A member 1 [Source:HGNC Symbol;Acc:HGNC:7985]	9	q33.3	2649
ENSG00000248008	NRAV	negative regulator of antiviral response [Source:HGNC Symbol;Acc:HGNC:48588]	12	q24.31	100506668
ENSG00000225377	NRSN2-AS1	NRSN2 antisense RNA 1 [Source:HGNC Symbol;Acc:HGNC:51222]	20	p13	100507459
ENSG00000147548	NSD3	nuclear receptor binding SET domain protein 3 [Source:HGNC Symbol;Acc:HGNC:12767]	8	p11.23	54904
ENSG00000088833	NSFL1C	NSFL1 cofactor [Source:HGNC Symbol;Acc:HGNC:15912]	20	p13	55968
ENSG00000107672	NSMCE4A	NSE4 homolog A, SMC5-SMC6 complex component [Source:HGNC Symbol;Acc:HGNC:25935]	10	q26.13	54780
ENSG00000235613	NSRP1P1	nuclear speckle splicing regulatory protein 1 pseudogene 1 [Source:HGNC Symbol;Acc:HGNC:38087]	1	p31.1	NA
ENSG00000037474	NSUN2	NOP2/Sun RNA methyltransferase 2 [Source:HGNC Symbol;Acc:HGNC:25994]	5	p15.31	54888
ENSG00000241058	NSUN6	NOP2/Sun RNA methyltransferase 6 [Source:HGNC Symbol;Acc:HGNC:23529]	10	p12.31	221078
ENSG00000179299	NSUN7	NOP2/Sun RNA methyltransferase family member 7 [Source:HGNC Symbol;Acc:HGNC:25857]	4	p14	79730
ENSG00000157045	NTAN1	N-terminal asparagine amidase [Source:HGNC Symbol;Acc:HGNC:29909]	16	p13.11	123803
ENSG00000163545	NUAK2	NUAK family kinase 2 [Source:HGNC Symbol;Acc:HGNC:29558]	1	q32.1	81788
ENSG00000151413	NUBPL	NUBP iron-sulfur cluster assembly factor, mitochondrial [Source:HGNC Symbol;Acc:HGNC:20278]	14	q12	80224
ENSG00000090273	NUDC	nuclear distribution C, dynein complex regulator [Source:HGNC Symbol;Acc:HGNC:8045]	1	p36.11	10726
ENSG00000106268	NUDT1	nudix hydrolase 1 [Source:HGNC Symbol;Acc:HGNC:8048]	7	p22.3	4521
ENSG00000250608	NUDT16-DT	NUDT16 divergent transcript [Source:HGNC Symbol;Acc:HGNC:27947]	3	q22.1	339874
ENSG00000213965	NUDT19	nudix hydrolase 19 [Source:HGNC Symbol;Acc:HGNC:32036]	19	q13.11	390916
ENSG00000173598	NUDT4	nudix hydrolase 4 [Source:HGNC Symbol;Acc:HGNC:8051]	12	q22	11163
ENSG00000111581	NUP107	nucleoporin 107 [Source:HGNC Symbol;Acc:HGNC:29914]	12	q15	57122
ENSG00000124789	NUP153	nucleoporin 153 [Source:HGNC Symbol;Acc:HGNC:8062]	6	p22.3	9972
ENSG00000272269	NUP153-AS1	NUP153 antisense RNA 1 [Source:HGNC Symbol;Acc:HGNC:55217]	6	p22.3	NA
ENSG00000095319	NUP188	nucleoporin 188 [Source:HGNC Symbol;Acc:HGNC:17859]	9	q34.11	23511
ENSG00000155561	NUP205	nucleoporin 205 [Source:HGNC Symbol;Acc:HGNC:18658]	7	q33	23165
ENSG00000126883	NUP214	nucleoporin 214 [Source:HGNC Symbol;Acc:HGNC:8064]	9	q34.13	8021
ENSG00000163002	NUP35	nucleoporin 35 [Source:HGNC Symbol;Acc:HGNC:29797]	2	q32.1	129401
ENSG00000226328	NUP50-DT	NUP50 divergent transcript [Source:HGNC Symbol;Acc:HGNC:50502]	22	q13.31	NA
ENSG00000139496	NUP58	nucleoporin 58 [Source:HGNC Symbol;Acc:HGNC:20261]	13	q12.13	9818
ENSG00000110713	NUP98	nucleoporin 98 and 96 precursor [Source:HGNC Symbol;Acc:HGNC:8068]	11	p15.4	4928
ENSG00000143748	NVL	nuclear VCP like [Source:HGNC Symbol;Acc:HGNC:8070]	1	q42.11	4931
ENSG00000180304	OAZ2	ornithine decarboxylase antizyme 2 [Source:HGNC Symbol;Acc:HGNC:8096]	15	q22.31	4947
ENSG00000145247	OCIAD2	OCIA domain containing 2 [Source:HGNC Symbol;Acc:HGNC:28685]	4	p11	132299
ENSG00000115758	ODC1	ornithine decarboxylase 1 [Source:HGNC Symbol;Acc:HGNC:8109]	2	p25.1	4953
ENSG00000257135	ODC1-DT	ODC1 divergent transcript [Source:HGNC Symbol;Acc:HGNC:54070]	2	p25.1	NA
ENSG00000136811	ODF2	outer dense fiber of sperm tails 2 [Source:HGNC Symbol;Acc:HGNC:8114]	9	q34.11	4957
ENSG00000181396	OGFOD3	2-oxoglutarate and iron dependent oxygenase domain containing 3 [Source:HGNC Symbol;Acc:HGNC:26174]	17	q25.3	79701
ENSG00000105088	OLFM2	olfactomedin 2 [Source:HGNC Symbol;Acc:HGNC:17189]	19	p13.2	93145
ENSG00000102837	OLFM4	olfactomedin 4 [Source:HGNC Symbol;Acc:HGNC:17190]	13	q14.3	10562
ENSG00000126861	OMG	oligodendrocyte myelin glycoprotein [Source:HGNC Symbol;Acc:HGNC:8135]	17	q11.2	4974
ENSG00000125741	OPA3	outer mitochondrial membrane lipid metabolism regulator OPA3 [Source:HGNC Symbol;Acc:HGNC:8142]	19	q13.32	80207
ENSG00000125510	OPRL1	opioid related nociceptin receptor 1 [Source:HGNC Symbol;Acc:HGNC:8155]	20	q13.33	4987
ENSG00000123240	OPTN	optineurin [Source:HGNC Symbol;Acc:HGNC:17142]	10	p13	10133
ENSG00000180409	OR10AA1P	olfactory receptor family 10 subfamily AA member 1 pseudogene [Source:HGNC Symbol;Acc:HGNC:14989]	1	q23.1	NA
ENSG00000243896	OR2A7	olfactory receptor family 2 subfamily A member 7 [Source:HGNC Symbol;Acc:HGNC:8234]	7	q35	401427
ENSG00000187080	OR2AK2	olfactory receptor family 2 subfamily AK member 2 [Source:HGNC Symbol;Acc:HGNC:19569]	1	q44	391191
ENSG00000203663	OR2L2	olfactory receptor family 2 subfamily L member 2 [Source:HGNC Symbol;Acc:HGNC:8266]	1	q44	26246
ENSG00000198128	OR2L3	olfactory receptor family 2 subfamily L member 3 [Source:HGNC Symbol;Acc:HGNC:15009]	1	q44	391192
ENSG00000242525	OR7E100P	olfactory receptor family 7 subfamily E member 100 pseudogene [Source:HGNC Symbol;Acc:HGNC:15048]	3	q13.2	NA
ENSG00000183444	OR7E38P	olfactory receptor family 7 subfamily E member 38 pseudogene [Source:HGNC Symbol;Acc:HGNC:8411]	7	q21.3	NA
ENSG00000091651	ORC6	origin recognition complex subunit 6 [Source:HGNC Symbol;Acc:HGNC:17151]	16	q11.2	23594
ENSG00000184792	OSBP2	oxysterol binding protein 2 [Source:HGNC Symbol;Acc:HGNC:8504]	22	q12.2	23762
ENSG00000144645	OSBPL10	oxysterol binding protein like 10 [Source:HGNC Symbol;Acc:HGNC:16395]	3	p22.3	114884
ENSG00000130703	OSBPL2	oxysterol binding protein like 2 [Source:HGNC Symbol;Acc:HGNC:15761]	20	q13.33	9885
ENSG00000117859	OSBPL9	oxysterol binding protein like 9 [Source:HGNC Symbol;Acc:HGNC:16386]	1	p32.3	114883
ENSG00000132823	OSER1	oxidative stress responsive serine rich 1 [Source:HGNC Symbol;Acc:HGNC:16105]	20	q13.12	51526
ENSG00000099985	OSM	oncostatin M [Source:HGNC Symbol;Acc:HGNC:8506]	22	q12.2	5008
ENSG00000228474	OST4	oligosaccharyltransferase complex subunit 4, non-catalytic [Source:HGNC Symbol;Acc:HGNC:32483]	2	p23.3	100128731
ENSG00000134996	OSTF1	osteoclast stimulating factor 1 [Source:HGNC Symbol;Acc:HGNC:8510]	9	q21.13	26578
ENSG00000081087	OSTM1	osteoclastogenesis associated transmembrane protein 1 [Source:HGNC Symbol;Acc:HGNC:21652]	6	q21	28962
ENSG00000165312	OTUD1	OTU deubiquitinase 1 [Source:HGNC Symbol;Acc:HGNC:27346]	10	p12.2	220213
ENSG00000164164	OTUD4	OTU deubiquitinase 4 [Source:HGNC Symbol;Acc:HGNC:24949]	4	q31.21	54726
ENSG00000115507	OTX1	orthodenticle homeobox 1 [Source:HGNC Symbol;Acc:HGNC:8521]	2	p15	5013
ENSG00000083720	OXCT1	3-oxoacid CoA-transferase 1 [Source:HGNC Symbol;Acc:HGNC:8527]	5	p13.1	5019
ENSG00000108405	P2RX1	purinergic receptor P2X 1 [Source:HGNC Symbol;Acc:HGNC:8533]	17	p13.2	5023
ENSG00000257950	P2RX5-TAX1BP3	P2RX5-TAX1BP3 readthrough (NMD candidate) [Source:HGNC Symbol;Acc:HGNC:49191]	17	p13.2	NA
ENSG00000181631	P2RY13	purinergic receptor P2Y13 [Source:HGNC Symbol;Acc:HGNC:4537]	3	q25.1	53829
ENSG00000171631	P2RY6	pyrimidinergic receptor P2Y6 [Source:HGNC Symbol;Acc:HGNC:8543]	11	q13.4	5031
ENSG00000065600	PACC1	proton activated chloride channel 1 [Source:HGNC Symbol;Acc:HGNC:25593]	1	q32.3	55248
ENSG00000159339	PADI4	peptidyl arginine deiminase 4 [Source:HGNC Symbol;Acc:HGNC:18368]	1	p36.13	23569
ENSG00000007168	PAFAH1B1	platelet activating factor acetylhydrolase 1b regulatory subunit 1 [Source:HGNC Symbol;Acc:HGNC:8574]	17	p13.3	5048
ENSG00000079462	PAFAH1B3	platelet activating factor acetylhydrolase 1b catalytic subunit 3 [Source:HGNC Symbol;Acc:HGNC:8576]	19	q13.2	5050
ENSG00000120727	PAIP2	poly(A) binding protein interacting protein 2 [Source:HGNC Symbol;Acc:HGNC:17970]	5	q31.2	51247
ENSG00000149269	PAK1	p21 (RAC1) activated kinase 1 [Source:HGNC Symbol;Acc:HGNC:8590]	11	q14.1	5058
ENSG00000180370	PAK2	p21 (RAC1) activated kinase 2 [Source:HGNC Symbol;Acc:HGNC:8591]	3	q29	5062
ENSG00000148832	PAOX	polyamine oxidase [Source:HGNC Symbol;Acc:HGNC:20837]	10	q26.3	196743
ENSG00000090060	PAPOLA	poly(A) polymerase alpha [Source:HGNC Symbol;Acc:HGNC:14981]	14	q32.2	10914
ENSG00000115421	PAPOLG	poly(A) polymerase gamma [Source:HGNC Symbol;Acc:HGNC:14982]	2	p16.1	64895
ENSG00000170915	PAQR8	progestin and adipoQ receptor family member 8 [Source:HGNC Symbol;Acc:HGNC:15708]	6	p12.2	85315
ENSG00000116288	PARK7	Parkinsonism associated deglycase [Source:HGNC Symbol;Acc:HGNC:16369]	1	p36.23	11315
ENSG00000188677	PARVB	parvin beta [Source:HGNC Symbol;Acc:HGNC:14653]	22	q13.31	29780
ENSG00000138964	PARVG	parvin gamma [Source:HGNC Symbol;Acc:HGNC:14654]	22	q13.31	64098
ENSG00000115687	PASK	PAS domain containing serine/threonine kinase [Source:HGNC Symbol;Acc:HGNC:17270]	2	q37.3	23178
ENSG00000196092	PAX5	paired box 5 [Source:HGNC Symbol;Acc:HGNC:8619]	9	p13.2	5079
ENSG00000238197	PAXBP1-AS1	PAXBP1 antisense RNA 1 [Source:HGNC Symbol;Acc:HGNC:39603]	21	q22.11	100506215
ENSG00000214106	PAXIP1-AS2	PAXIP1 antisense RNA 2 [Source:HGNC Symbol;Acc:HGNC:48958]	7	q36.2	NA
ENSG00000204304	PBX2	PBX homeobox 2 [Source:HGNC Symbol;Acc:HGNC:8633]	6	p21.32	5089
ENSG00000132570	PCBD2	pterin-4 alpha-carbinolamine dehydratase 2 [Source:HGNC Symbol;Acc:HGNC:24474]	5	q31.1	84105
ENSG00000179818	PCBP1-AS1	PCBP1 antisense RNA 1 [Source:HGNC Symbol;Acc:HGNC:42948]	2	p13.3	NA
ENSG00000183570	PCBP3	poly(rC) binding protein 3 [Source:HGNC Symbol;Acc:HGNC:8651]	21	q22.3	54039
ENSG00000175198	PCCA	propionyl-CoA carboxylase subunit alpha [Source:HGNC Symbol;Acc:HGNC:8653]	13	q32.3	5095
ENSG00000114054	PCCB	propionyl-CoA carboxylase subunit beta [Source:HGNC Symbol;Acc:HGNC:8654]	3	q22.3	5096
ENSG00000247774	PCED1B-AS1	PCED1B antisense RNA 1 [Source:HGNC Symbol;Acc:HGNC:44166]	12	q13.11	100233209
ENSG00000165494	PCF11	PCF11 cleavage and polyadenylation factor subunit [Source:HGNC Symbol;Acc:HGNC:30097]	11	q14.1	51585
ENSG00000100731	PCNX1	pecanex 1 [Source:HGNC Symbol;Acc:HGNC:19740]	14	q24.2	22990
ENSG00000161217	PCYT1A	phosphate cytidylyltransferase 1A, choline [Source:HGNC Symbol;Acc:HGNC:8754]	3	q29	5130
ENSG00000105185	PDCD5	programmed cell death 5 [Source:HGNC Symbol;Acc:HGNC:8764]	19	q13.11	9141
ENSG00000090470	PDCD7	programmed cell death 7 [Source:HGNC Symbol;Acc:HGNC:8767]	15	q22.31	10081
ENSG00000115539	PDCL3	phosducin like 3 [Source:HGNC Symbol;Acc:HGNC:28860]	2	q11.2	79031
ENSG00000174840	PDE12	phosphodiesterase 12 [Source:HGNC Symbol;Acc:HGNC:25386]	3	p14.3	201626
ENSG00000152270	PDE3B	phosphodiesterase 3B [Source:HGNC Symbol;Acc:HGNC:8779]	11	p15.2	5140
ENSG00000184588	PDE4B	phosphodiesterase 4B [Source:HGNC Symbol;Acc:HGNC:8781]	1	p31.3	5142
ENSG00000139053	PDE6H	phosphodiesterase 6H [Source:HGNC Symbol;Acc:HGNC:8790]	12	p12.3	5149
ENSG00000145431	PDGFC	platelet derived growth factor C [Source:HGNC Symbol;Acc:HGNC:8801]	4	q32.1	56034
ENSG00000131828	PDHA1	pyruvate dehydrogenase E1 subunit alpha 1 [Source:HGNC Symbol;Acc:HGNC:8806]	X	p22.12	5160
ENSG00000005882	PDK2	pyruvate dehydrogenase kinase 2 [Source:HGNC Symbol;Acc:HGNC:8810]	17	q21.33	5164
ENSG00000067992	PDK3	pyruvate dehydrogenase kinase 3 [Source:HGNC Symbol;Acc:HGNC:8811]	X	p22.11	5165
ENSG00000107438	PDLIM1	PDZ and LIM domain 1 [Source:HGNC Symbol;Acc:HGNC:2067]	10	q23.33	9124
ENSG00000249274	PDLIM1P4	PDZ and LIM domain 1 pseudogene 4 [Source:HGNC Symbol;Acc:HGNC:48947]	3	q12.1	NA
ENSG00000196923	PDLIM7	PDZ and LIM domain 7 [Source:HGNC Symbol;Acc:HGNC:22958]	5	q35.3	9260
ENSG00000172840	PDP2	pyruvate dehydrogenase phosphatase catalytic subunit 2 [Source:HGNC Symbol;Acc:HGNC:30263]	16	q22.1	57546
ENSG00000214331	PDPR2P	pyruvate dehydrogenase phosphatase regulatory subunit 2, pseudogene [Source:HGNC Symbol;Acc:HGNC:27556]	16	q23.1	NA
ENSG00000121892	PDS5A	PDS5 cohesin associated factor A [Source:HGNC Symbol;Acc:HGNC:29088]	4	p14	23244
ENSG00000160209	PDXK	pyridoxal kinase [Source:HGNC Symbol;Acc:HGNC:8819]	21	q22.3	8566
ENSG00000165650	PDZD8	PDZ domain containing 8 [Source:HGNC Symbol;Acc:HGNC:26974]	10	q26.11	118987
ENSG00000162734	PEA15	proliferation and apoptosis adaptor protein 15 [Source:HGNC Symbol;Acc:HGNC:8822]	1	q23.2	8682
ENSG00000224397	PELATON	plaque enriched lncRNA in atherosclerotic and inflammatory bowel macrophage regulation [Source:HGNC Symbol;Acc:HGNC:50328]	20	q13.13	100506115
ENSG00000197329	PELI1	pellino E3 ubiquitin protein ligase 1 [Source:HGNC Symbol;Acc:HGNC:8827]	2	p14	57162
ENSG00000141456	PELP1	proline, glutamate and leucine rich protein 1 [Source:HGNC Symbol;Acc:HGNC:30134]	17	p13.2	27043
ENSG00000049246	PER3	period circadian regulator 3 [Source:HGNC Symbol;Acc:HGNC:8847]	1	p36.23	8863
ENSG00000100029	PES1	pescadillo ribosomal biogenesis factor 1 [Source:HGNC Symbol;Acc:HGNC:8848]	22	q12.2	23481
ENSG00000232838	PET117	PET117 cytochrome c oxidase chaperone [Source:HGNC Symbol;Acc:HGNC:40045]	20	p11.23	100303755
ENSG00000157911	PEX10	peroxisomal biogenesis factor 10 [Source:HGNC Symbol;Acc:HGNC:8851]	1	p36.32	5192
ENSG00000104883	PEX11G	peroxisomal biogenesis factor 11 gamma [Source:HGNC Symbol;Acc:HGNC:20208]	19	p13.2	92960
ENSG00000142655	PEX14	peroxisomal biogenesis factor 14 [Source:HGNC Symbol;Acc:HGNC:8856]	1	p36.22	5195
ENSG00000121680	PEX16	peroxisomal biogenesis factor 16 [Source:HGNC Symbol;Acc:HGNC:8857]	11	p11.2	9409
ENSG00000215193	PEX26	peroxisomal biogenesis factor 26 [Source:HGNC Symbol;Acc:HGNC:22965]	22	q11.21	55670
ENSG00000178921	PFAS	phosphoribosylformylglycinamidine synthase [Source:HGNC Symbol;Acc:HGNC:8863]	17	p13.1	5198
ENSG00000113068	PFDN1	prefoldin subunit 1 [Source:HGNC Symbol;Acc:HGNC:8866]	5	q31.3	5201
ENSG00000123836	PFKFB2	6-phosphofructo-2-kinase/fructose-2,6-biphosphatase 2 [Source:HGNC Symbol;Acc:HGNC:8873]	1	q32.1	5208
ENSG00000170525	PFKFB3	6-phosphofructo-2-kinase/fructose-2,6-biphosphatase 3 [Source:HGNC Symbol;Acc:HGNC:8874]	10	p15.1	5209
ENSG00000114268	PFKFB4	6-phosphofructo-2-kinase/fructose-2,6-biphosphatase 4 [Source:HGNC Symbol;Acc:HGNC:8875]	3	p21.31	5210
ENSG00000152556	PFKM	phosphofructokinase, muscle [Source:HGNC Symbol;Acc:HGNC:8877]	12	q13.11	5213
ENSG00000247077	PGAM5	PGAM family member 5, mitochondrial serine/threonine protein phosphatase [Source:HGNC Symbol;Acc:HGNC:28763]	12	q24.33	192111
ENSG00000129925	PGAP6	post-GPI attachment to proteins 6 [Source:HGNC Symbol;Acc:HGNC:17205]	16	p13.3	58986
ENSG00000142102	PGGHG	protein-glucosylgalactosylhydroxylysine glucosidase [Source:HGNC Symbol;Acc:HGNC:26210]	11	p15.5	80162
ENSG00000079739	PGM1	phosphoglucomutase 1 [Source:HGNC Symbol;Acc:HGNC:8905]	1	p31.3	5236
ENSG00000165434	PGM2L1	phosphoglucomutase 2 like 1 [Source:HGNC Symbol;Acc:HGNC:20898]	11	q13.4	283209
ENSG00000233246	PHC2-AS1	PHC2 antisense RNA 1 [Source:HGNC Symbol;Acc:HGNC:40205]	1	p35.1	NA
ENSG00000109118	PHF12	PHD finger protein 12 [Source:HGNC Symbol;Acc:HGNC:20816]	17	q11.2	57649
ENSG00000025293	PHF20	PHD finger protein 20 [Source:HGNC Symbol;Acc:HGNC:16098]	20	q11.22	51230
ENSG00000129292	PHF20L1	PHD finger protein 20 like 1 [Source:HGNC Symbol;Acc:HGNC:24280]	8	q24.22	51105
ENSG00000040633	PHF23	PHD finger protein 23 [Source:HGNC Symbol;Acc:HGNC:28428]	17	p13.1	79142
ENSG00000010318	PHF7	PHD finger protein 7 [Source:HGNC Symbol;Acc:HGNC:18458]	3	p21.1	51533
ENSG00000092621	PHGDH	phosphoglycerate dehydrogenase [Source:HGNC Symbol;Acc:HGNC:8923]	1	p12	26227
ENSG00000146247	PHIP	pleckstrin homology domain interacting protein [Source:HGNC Symbol;Acc:HGNC:15673]	6	q14.1	55023
ENSG00000081913	PHLPP1	PH domain and leucine rich repeat protein phosphatase 1 [Source:HGNC Symbol;Acc:HGNC:20610]	18	q21.33	23239
ENSG00000107537	PHYH	phytanoyl-CoA 2-hydroxylase [Source:HGNC Symbol;Acc:HGNC:8940]	10	p13	5264
ENSG00000175287	PHYHD1	phytanoyl-CoA dioxygenase domain containing 1 [Source:HGNC Symbol;Acc:HGNC:23396]	9	q34.11	254295
ENSG00000033800	PIAS1	protein inhibitor of activated STAT 1 [Source:HGNC Symbol;Acc:HGNC:2752]	15	q23	8554
ENSG00000073921	PICALM	phosphatidylinositol binding clathrin assembly protein [Source:HGNC Symbol;Acc:HGNC:15514]	11	q14.2	8301
ENSG00000225973	PIGBOS1	PIGB opposite strand 1 [Source:HGNC Symbol;Acc:HGNC:50696]	15	q21.3	101928527
ENSG00000108474	PIGL	phosphatidylinositol glycan anchor biosynthesis class L [Source:HGNC Symbol;Acc:HGNC:8966]	17	p11.2	9487
ENSG00000197563	PIGN	phosphatidylinositol glycan anchor biosynthesis class N [Source:HGNC Symbol;Acc:HGNC:8967]	18	q21.33	23556
ENSG00000101464	PIGU	phosphatidylinositol glycan anchor biosynthesis class U [Source:HGNC Symbol;Acc:HGNC:15791]	20	q11.22	128869
ENSG00000163964	PIGX	phosphatidylinositol glycan anchor biosynthesis class X [Source:HGNC Symbol;Acc:HGNC:26046]	3	q29	54965
ENSG00000133056	PIK3C2B	phosphatidylinositol-4-phosphate 3-kinase catalytic subunit type 2 beta [Source:HGNC Symbol;Acc:HGNC:8972]	1	q32.1	5287
ENSG00000121879	PIK3CA	phosphatidylinositol-4,5-bisphosphate 3-kinase catalytic subunit alpha [Source:HGNC Symbol;Acc:HGNC:8975]	3	q26.32	5290
ENSG00000051382	PIK3CB	phosphatidylinositol-4,5-bisphosphate 3-kinase catalytic subunit beta [Source:HGNC Symbol;Acc:HGNC:8976]	3	q22.3	5291
ENSG00000171608	PIK3CD	phosphatidylinositol-4,5-bisphosphate 3-kinase catalytic subunit delta [Source:HGNC Symbol;Acc:HGNC:8977]	1	p36.22	5293
ENSG00000105851	PIK3CG	phosphatidylinositol-4,5-bisphosphate 3-kinase catalytic subunit gamma [Source:HGNC Symbol;Acc:HGNC:8978]	7	q22.3	5294
ENSG00000266389	PIK3R5-DT	PIK3R5 divergent transcript [Source:HGNC Symbol;Acc:HGNC:55321]	17	p13.1	101928235
ENSG00000085514	PILRA	paired immunoglobin like type 2 receptor alpha [Source:HGNC Symbol;Acc:HGNC:20396]	7	q22.1	29992
ENSG00000137193	PIM1	Pim-1 proto-oncogene, serine/threonine kinase [Source:HGNC Symbol;Acc:HGNC:8986]	6	p21.2	5292
ENSG00000198355	PIM3	Pim-3 proto-oncogene, serine/threonine kinase [Source:HGNC Symbol;Acc:HGNC:19310]	22	q13.33	415116
ENSG00000117242	PINK1-AS	PINK1 antisense RNA [Source:HGNC Symbol;Acc:HGNC:38872]	1	p36.12	100861548
ENSG00000150867	PIP4K2A	phosphatidylinositol-5-phosphate 4-kinase type 2 alpha [Source:HGNC Symbol;Acc:HGNC:8997]	10	p12.2	5305
ENSG00000155099	PIP4P2	phosphatidylinositol-4,5-bisphosphate 4-phosphatase 2 [Source:HGNC Symbol;Acc:HGNC:25452]	8	q21.3	55529
ENSG00000237803	PIRAT1	PU.1 (SPI1) induced regulator of S100A8 and S100A9 alarmin transcription 1 [Source:HGNC Symbol;Acc:HGNC:37459]	2	p22.2	NA
ENSG00000241878	PISD	phosphatidylserine decarboxylase [Source:HGNC Symbol;Acc:HGNC:8999]	22	q12.2	23761
ENSG00000057757	PITHD1	PITH domain containing 1 [Source:HGNC Symbol;Acc:HGNC:25022]	1	p36.11	57095
ENSG00000174238	PITPNA	phosphatidylinositol transfer protein alpha [Source:HGNC Symbol;Acc:HGNC:9001]	17	p13.3	5306
ENSG00000107959	PITRM1	pitrilysin metallopeptidase 1 [Source:HGNC Symbol;Acc:HGNC:17663]	10	p15.2	10531
ENSG00000065243	PKN2	protein kinase N2 [Source:HGNC Symbol;Acc:HGNC:9406]	1	p22.2	5586
ENSG00000118495	PLAGL1	PLAG1 like zinc finger 1 [Source:HGNC Symbol;Acc:HGNC:9046]	6	q24.2	5325
ENSG00000011422	PLAUR	plasminogen activator, urokinase receptor [Source:HGNC Symbol;Acc:HGNC:9053]	19	q13.31	5329
ENSG00000163803	PLB1	phospholipase B1 [Source:HGNC Symbol;Acc:HGNC:30041]	2	p23.2	151056
ENSG00000121316	PLBD1	phospholipase B domain containing 1 [Source:HGNC Symbol;Acc:HGNC:26215]	12	p13.1	79887
ENSG00000256751	PLBD1-AS1	PLBD1 antisense RNA 1 [Source:HGNC Symbol;Acc:HGNC:51143]	12	p13.1	NA
ENSG00000151176	PLBD2	phospholipase B domain containing 2 [Source:HGNC Symbol;Acc:HGNC:27283]	12	q24.13	196463
ENSG00000197943	PLCG2	phospholipase C gamma 2 [Source:HGNC Symbol;Acc:HGNC:9066]	16	q23.3	5336
ENSG00000166428	PLD4	phospholipase D family member 4 [Source:HGNC Symbol;Acc:HGNC:23792]	14	q32.33	122618
ENSG00000116095	PLEKHA3	pleckstrin homology domain containing A3 [Source:HGNC Symbol;Acc:HGNC:14338]	2	q31.2	65977
ENSG00000175985	PLEKHD1	pleckstrin homology and coiled-coil domain containing D1 [Source:HGNC Symbol;Acc:HGNC:20148]	14	q24.1	400224
ENSG00000120278	PLEKHG1	pleckstrin homology and RhoGEF domain containing G1 [Source:HGNC Symbol;Acc:HGNC:20884]	6	q25.1	57480
ENSG00000126822	PLEKHG3	pleckstrin homology and RhoGEF domain containing G3 [Source:HGNC Symbol;Acc:HGNC:20364]	14	q23.3	26030
ENSG00000214176	PLEKHM1P1	pleckstrin homology and RUN domain containing M1 pseudogene 1 [Source:HGNC Symbol;Acc:HGNC:35411]	17	q24.1	NA
ENSG00000178385	PLEKHM3	pleckstrin homology domain containing M3 [Source:HGNC Symbol;Acc:HGNC:34006]	2	q33.3	389072
ENSG00000023902	PLEKHO1	pleckstrin homology domain containing O1 [Source:HGNC Symbol;Acc:HGNC:24310]	1	q21.2	51177
ENSG00000241839	PLEKHO2	pleckstrin homology domain containing O2 [Source:HGNC Symbol;Acc:HGNC:30026]	15	q22.31	80301
ENSG00000167676	PLIN4	perilipin 4 [Source:HGNC Symbol;Acc:HGNC:29393]	19	p13.3	729359
ENSG00000214456	PLIN5	perilipin 5 [Source:HGNC Symbol;Acc:HGNC:33196]	19	p13.3	440503
ENSG00000173846	PLK3	polo like kinase 3 [Source:HGNC Symbol;Acc:HGNC:2154]	1	p34.1	1263
ENSG00000147535	PLPP5	phospholipid phosphatase 5 [Source:HGNC Symbol;Acc:HGNC:25026]	8	p11.23	84513
ENSG00000105520	PLPPR2	phospholipid phosphatase related 2 [Source:HGNC Symbol;Acc:HGNC:29566]	19	p13.2	64748
ENSG00000163746	PLSCR2	phospholipid scramblase 2 [Source:HGNC Symbol;Acc:HGNC:16494]	3	q24	57047
ENSG00000130300	PLVAP	plasmalemma vesicle associated protein [Source:HGNC Symbol;Acc:HGNC:13635]	19	p13.11	83483
ENSG00000221866	PLXNA4	plexin A4 [Source:HGNC Symbol;Acc:HGNC:9102]	7	q32.3	91584
ENSG00000136040	PLXNC1	plexin C1 [Source:HGNC Symbol;Acc:HGNC:9106]	12	q22	10154
ENSG00000163344	PMVK	phosphomevalonate kinase [Source:HGNC Symbol;Acc:HGNC:9141]	1	q21.3	10654
ENSG00000146453	PNLDC1	PARN like ribonuclease domain containing exonuclease 1 [Source:HGNC Symbol;Acc:HGNC:21185]	6	q25.3	154197
ENSG00000176903	PNMA1	PNMA family member 1 [Source:HGNC Symbol;Acc:HGNC:9158]	14	q24.3	9240
ENSG00000115946	PNO1	partner of NOB1 homolog [Source:HGNC Symbol;Acc:HGNC:32790]	2	p14	56902
ENSG00000168081	PNOC	prepronociceptin [Source:HGNC Symbol;Acc:HGNC:9163]	8	p21.1	5368
ENSG00000198805	PNP	purine nucleoside phosphorylase [Source:HGNC Symbol;Acc:HGNC:7892]	14	q11.2	4860
ENSG00000130653	PNPLA7	patatin like domain 7, lysophospholipase [Source:HGNC Symbol;Acc:HGNC:24768]	9	q34.3	375775
ENSG00000108439	PNPO	pyridoxamine 5'-phosphate oxidase [Source:HGNC Symbol;Acc:HGNC:30260]	17	q21.32	55163
ENSG00000146278	PNRC1	proline rich nuclear receptor coactivator 1 [Source:HGNC Symbol;Acc:HGNC:17278]	6	q15	10957
ENSG00000101346	POFUT1	protein O-fucosyltransferase 1 [Source:HGNC Symbol;Acc:HGNC:14988]	20	q11.21	23509
ENSG00000070501	POLB	DNA polymerase beta [Source:HGNC Symbol;Acc:HGNC:9174]	8	p11.21	5423
ENSG00000175482	POLD4	DNA polymerase delta 4, accessory subunit [Source:HGNC Symbol;Acc:HGNC:14106]	11	q13.2	57804
ENSG00000148229	POLE3	DNA polymerase epsilon 3, accessory subunit [Source:HGNC Symbol;Acc:HGNC:13546]	9	q32	54107
ENSG00000115350	POLE4	DNA polymerase epsilon 4, accessory subunit [Source:HGNC Symbol;Acc:HGNC:18755]	2	p12	56655
ENSG00000166169	POLL	DNA polymerase lambda [Source:HGNC Symbol;Acc:HGNC:9184]	10	q24.32	27343
ENSG00000186184	POLR1D	RNA polymerase I and III subunit D [Source:HGNC Symbol;Acc:HGNC:20422]	13	q12.2	51082
ENSG00000137054	POLR1E	RNA polymerase I subunit E [Source:HGNC Symbol;Acc:HGNC:17631]	9	p13.2	64425
ENSG00000148606	POLR3A	RNA polymerase III subunit A [Source:HGNC Symbol;Acc:HGNC:30074]	10	q22.3	11128
ENSG00000186141	POLR3C	RNA polymerase III subunit C [Source:HGNC Symbol;Acc:HGNC:30076]	1	q21.1	10623
ENSG00000113356	POLR3G	RNA polymerase III subunit G [Source:HGNC Symbol;Acc:HGNC:30075]	5	q14.3	10622
ENSG00000161980	POLR3K	RNA polymerase III subunit K [Source:HGNC Symbol;Acc:HGNC:14121]	16	p13.3	51728
ENSG00000146707	POMZP3	POM121 and ZP3 fusion [Source:HGNC Symbol;Acc:HGNC:9203]	7	q11.23	22932
ENSG00000167272	POP5	POP5 homolog, ribonuclease P/MRP subunit [Source:HGNC Symbol;Acc:HGNC:17689]	12	q24.31	51367
ENSG00000224897	POT1-AS1	POT1 antisense RNA 1 [Source:HGNC Symbol;Acc:HGNC:49459]	7	q31.33	401398
ENSG00000138621	PPCDC	phosphopantothenoylcysteine decarboxylase [Source:HGNC Symbol;Acc:HGNC:28107]	15	q24.2	60490
ENSG00000127125	PPCS	phosphopantothenoylcysteine synthetase [Source:HGNC Symbol;Acc:HGNC:25686]	1	p34.2	79717
ENSG00000131626	PPFIA1	PTPRF interacting protein alpha 1 [Source:HGNC Symbol;Acc:HGNC:9245]	11	q13.3	8500
ENSG00000110841	PPFIBP1	PPFIA binding protein 1 [Source:HGNC Symbol;Acc:HGNC:9249]	12	p11.23	8496
ENSG00000196262	PPIA	peptidylprolyl isomerase A [Source:HGNC Symbol;Acc:HGNC:9253]	7	p13	5478
ENSG00000206448	PPIAP30	peptidylprolyl isomerase A pseudogene 30 [Source:HGNC Symbol;Acc:HGNC:44878]	10	p13	NA
ENSG00000171960	PPIH	peptidylprolyl isomerase H [Source:HGNC Symbol;Acc:HGNC:14651]	1	p34.2	10465
ENSG00000145725	PPIP5K2	diphosphoinositol pentakisphosphate kinase 2 [Source:HGNC Symbol;Acc:HGNC:29035]	5	q21.1	23262
ENSG00000138032	PPM1B	protein phosphatase, Mg2+/Mn2+ dependent 1B [Source:HGNC Symbol;Acc:HGNC:9276]	2	p21	5495
ENSG00000170836	PPM1D	protein phosphatase, Mg2+/Mn2+ dependent 1D [Source:HGNC Symbol;Acc:HGNC:9277]	17	q23.2	8493
ENSG00000155367	PPM1J	protein phosphatase, Mg2+/Mn2+ dependent 1J [Source:HGNC Symbol;Acc:HGNC:20785]	1	p13.2	333926
ENSG00000163644	PPM1K	protein phosphatase, Mg2+/Mn2+ dependent 1K [Source:HGNC Symbol;Acc:HGNC:25415]	4	q22.1	152926
ENSG00000213889	PPM1N	protein phosphatase, Mg2+/Mn2+ dependent 1N (putative) [Source:HGNC Symbol;Acc:HGNC:26845]	19	q13.32	147699
ENSG00000214517	PPME1	protein phosphatase methylesterase 1 [Source:HGNC Symbol;Acc:HGNC:30178]	11	q13.4	51400
ENSG00000143224	PPOX	protoporphyrinogen oxidase [Source:HGNC Symbol;Acc:HGNC:9280]	1	q23.3	5498
ENSG00000204569	PPP1R10	protein phosphatase 1 regulatory subunit 10 [Source:HGNC Symbol;Acc:HGNC:9284]	6	p21.33	5514
ENSG00000204619	PPP1R11	protein phosphatase 1 regulatory inhibitor subunit 11 [Source:HGNC Symbol;Acc:HGNC:9285]	6	p22.1	6992
ENSG00000077157	PPP1R12B	protein phosphatase 1 regulatory subunit 12B [Source:HGNC Symbol;Acc:HGNC:7619]	1	q32.1	4660
ENSG00000087074	PPP1R15A	protein phosphatase 1 regulatory subunit 15A [Source:HGNC Symbol;Acc:HGNC:14375]	19	q13.33	23645
ENSG00000158615	PPP1R15B	protein phosphatase 1 regulatory subunit 15B [Source:HGNC Symbol;Acc:HGNC:14951]	1	q32.1	84919
ENSG00000175470	PPP2R2D	protein phosphatase 2 regulatory subunit Bdelta [Source:HGNC Symbol;Acc:HGNC:23732]	10	q26.3	55844
ENSG00000092020	PPP2R3C	protein phosphatase 2 regulatory subunit B''gamma [Source:HGNC Symbol;Acc:HGNC:17485]	14	q13.2	55012
ENSG00000068971	PPP2R5B	protein phosphatase 2 regulatory subunit B'beta [Source:HGNC Symbol;Acc:HGNC:9310]	11	q13.1	5526
ENSG00000138814	PPP3CA	protein phosphatase 3 catalytic subunit alpha [Source:HGNC Symbol;Acc:HGNC:9314]	4	q24	5530
ENSG00000120910	PPP3CC	protein phosphatase 3 catalytic subunit gamma [Source:HGNC Symbol;Acc:HGNC:9316]	8	p21.3	5533
ENSG00000149923	PPP4C	protein phosphatase 4 catalytic subunit [Source:HGNC Symbol;Acc:HGNC:9319]	16	p11.2	5531
ENSG00000154845	PPP4R1	protein phosphatase 4 regulatory subunit 1 [Source:HGNC Symbol;Acc:HGNC:9320]	18	p11.22	9989
ENSG00000163605	PPP4R2	protein phosphatase 4 regulatory subunit 2 [Source:HGNC Symbol;Acc:HGNC:18296]	3	p13	151987
ENSG00000100796	PPP4R3A	protein phosphatase 4 regulatory subunit 3A [Source:HGNC Symbol;Acc:HGNC:20219]	14	q32.12	55671
ENSG00000131238	PPT1	palmitoyl-protein thioesterase 1 [Source:HGNC Symbol;Acc:HGNC:9325]	1	p34.2	5538
ENSG00000196850	PPTC7	protein phosphatase targeting COQ7 [Source:HGNC Symbol;Acc:HGNC:30695]	12	q24.11	160760
ENSG00000243279	PRAF2	PRA1 domain family member 2 [Source:HGNC Symbol;Acc:HGNC:28911]	X	p11.23	11230
ENSG00000257815	PRANCR	progenitor renewal associated non-coding RNA [Source:HGNC Symbol;Acc:HGNC:51126]	12	q15	101928062
ENSG00000137509	PRCP	prolylcarboxypeptidase [Source:HGNC Symbol;Acc:HGNC:9344]	11	q14.1	5547
ENSG00000057657	PRDM1	PR/SET domain 1 [Source:HGNC Symbol;Acc:HGNC:9346]	6	q21	639
ENSG00000233220	PRDM10-DT	PRDM10 divergent transcript [Source:HGNC Symbol;Acc:HGNC:30468]	11	q24.3	440072
ENSG00000138738	PRDM5	PR/SET domain 5 [Source:HGNC Symbol;Acc:HGNC:9349]	4	q27	11107
ENSG00000167815	PRDX2	peroxiredoxin 2 [Source:HGNC Symbol;Acc:HGNC:9353]	19	p13.13	7001
ENSG00000117592	PRDX6	peroxiredoxin 6 [Source:HGNC Symbol;Acc:HGNC:16753]	1	q25.1	9588
ENSG00000124126	PREX1	phosphatidylinositol-3,4,5-trisphosphate dependent Rac exchange factor 1 [Source:HGNC Symbol;Acc:HGNC:32594]	20	q13.13	57580
ENSG00000131791	PRKAB2	protein kinase AMP-activated non-catalytic subunit beta 2 [Source:HGNC Symbol;Acc:HGNC:9379]	1	q21.1	5565
ENSG00000072062	PRKACA	protein kinase cAMP-activated catalytic subunit alpha [Source:HGNC Symbol;Acc:HGNC:9380]	19	p13.12	5566
ENSG00000114302	PRKAR2A	protein kinase cAMP-dependent type II regulatory subunit alpha [Source:HGNC Symbol;Acc:HGNC:9391]	3	p21.31	5576
ENSG00000247287	PRKCH-AS1	PRKCH antisense RNA 1 [Source:HGNC Symbol;Acc:HGNC:55588]	14	q23.1	NA
ENSG00000065675	PRKCQ	protein kinase C theta [Source:HGNC Symbol;Acc:HGNC:9410]	10	p15.1	5588
ENSG00000067606	PRKCZ	protein kinase C zeta [Source:HGNC Symbol;Acc:HGNC:9412]	1	p36.33	5590
ENSG00000105287	PRKD2	protein kinase D2 [Source:HGNC Symbol;Acc:HGNC:17293]	19	q13.32	25865
ENSG00000185345	PRKN	parkin RBR E3 ubiquitin protein ligase [Source:HGNC Symbol;Acc:HGNC:8607]	6	q26	5071
ENSG00000237054	PRMT5-AS1	PRMT5 antisense RNA 1 [Source:HGNC Symbol;Acc:HGNC:40533]	14	q11.2	NA
ENSG00000282961	PRNCR1	prostate cancer associated non-coding RNA 1 [Source:HGNC Symbol;Acc:HGNC:48942]	8	q24.21	101867536
ENSG00000115718	PROC	protein C, inactivator of coagulation factors Va and VIIIa [Source:HGNC Symbol;Acc:HGNC:9451]	2	q14.3	5624
ENSG00000163421	PROK2	prokineticin 2 [Source:HGNC Symbol;Acc:HGNC:18455]	3	p13	60675
ENSG00000120685	PROSER1	proline and serine rich 1 [Source:HGNC Symbol;Acc:HGNC:20291]	13	q13.3	80209
ENSG00000110107	PRPF19	pre-mRNA processing factor 19 [Source:HGNC Symbol;Acc:HGNC:17896]	11	q12.2	27339
ENSG00000147224	PRPS1	phosphoribosyl pyrophosphate synthetase 1 [Source:HGNC Symbol;Acc:HGNC:9462]	X	q22.3	5631
ENSG00000141127	PRPSAP2	phosphoribosyl pyrophosphate synthetase associated protein 2 [Source:HGNC Symbol;Acc:HGNC:9467]	17	p11.2	5636
ENSG00000205352	PRR13	proline rich 13 [Source:HGNC Symbol;Acc:HGNC:24528]	12	q13.13	54458
ENSG00000183530	PRR14L	proline rich 14 like [Source:HGNC Symbol;Acc:HGNC:28738]	22	q12.2	253143
ENSG00000111215	PRR4	proline rich 4 [Source:HGNC Symbol;Acc:HGNC:18020]	12	p13.2	5554
ENSG00000135378	PRRG4	proline rich and Gla domain 4 [Source:HGNC Symbol;Acc:HGNC:30799]	11	p13	79056
ENSG00000230082	PRRT3-AS1	PRRT3 antisense RNA 1 [Source:HGNC Symbol;Acc:HGNC:41151]	3	p25.3	100874032
ENSG00000103355	PRSS33	serine protease 33 [Source:HGNC Symbol;Acc:HGNC:30405]	16	p13.3	260429
ENSG00000135069	PSAT1	phosphoserine aminotransferase 1 [Source:HGNC Symbol;Acc:HGNC:19129]	9	q21.2	29968
ENSG00000125637	PSD4	pleckstrin and Sec7 domain containing 4 [Source:HGNC Symbol;Acc:HGNC:19096]	2	q14.1	23550
ENSG00000080815	PSEN1	presenilin 1 [Source:HGNC Symbol;Acc:HGNC:9508]	14	q24.2	5663
ENSG00000205155	PSENEN	presenilin enhancer, gamma-secretase subunit [Source:HGNC Symbol;Acc:HGNC:30100]	19	q13.12	55851
ENSG00000129084	PSMA1	proteasome 20S subunit alpha 1 [Source:HGNC Symbol;Acc:HGNC:9530]	11	p15.2	5682
[truncated: 1,284 more rows]
