# Supplementary material for: A whole-transcriptome analysis of differentially expressed genes, transcripts, and transcript usage in blood samples from Parkinson’s disease patients
Source: Exp Biol Med (Maywood). 2026 Jul 8;251:11099. doi: 10.3389/ebm.2026.11099 (PMC13388229; doi:10.3389/ebm.2026.11099)
Supplement: Supplementary file 3 [file Table6.xlsx]

## Sheet: PD145results_dtu_stageRANN2
	geneID	txID	gene	transcript	txid	ensembl_gene_id	description	ensembl_transcript_id	hgnc_symbol	entrezgene_trans_name	chromosome_name	band	entrezgene_id	external_transcript_name	transcript_start	transcript_end	transcript_length	transcript_biotype	ensembl_transcript_id
235	ENSG00000127951.8	ENST00000248598.6	0	0	ENST00000248598	ENSG00000127951	fibrinogen like 2 [Source:HGNC Symbol;Acc:HGNC:3696]	ENST00000248598	FGL2		7	q11.23	10875	FGL2-201	77193369	77199819	4256	protein_coding	ENST00000248598
236	ENSG00000127951.8	ENST00000637771.2	0	0	ENST00000637771	ENSG00000127951	fibrinogen like 2 [Source:HGNC Symbol;Acc:HGNC:3696]	ENST00000637771	FGL2		7	q11.23	10875	FGL2-202	77196282	77199848	3567	retained_intron	ENST00000637771
13096	ENSG00000089220.5	ENST00000261313.3	0	0	ENST00000261313	ENSG00000089220	phosphatidylethanolamine binding protein 1 [Source:HGNC Symbol;Acc:HGNC:8630]	ENST00000261313	PEBP1		12	q24.23	5037	PEBP1-201	118136124	118145584	1431	protein_coding	ENST00000261313
13097	ENSG00000089220.5	ENST00000542939.1	0	0	ENST00000542939	ENSG00000089220	phosphatidylethanolamine binding protein 1 [Source:HGNC Symbol;Acc:HGNC:8630]	ENST00000542939	PEBP1		12	q24.23	5037	PEBP1-202	118139017	118145109	708	protein_coding_CDS_not_defined	ENST00000542939
16196	ENSG00000288796.1	ENST00000689521.1	0	0	ENST00000689521	ENSG00000288796	novel protein	ENST00000689521			4	q13.3	NA		73981074	73988190	1101	nonsense_mediated_decay	ENST00000689521
16197	ENSG00000288796.1	ENST00000693342.1	0	0	ENST00000693342	ENSG00000288796	novel protein	ENST00000693342			4	q13.3	NA		73981074	73988160	769	protein_coding	ENST00000693342
24206	ENSG00000101082.14	ENST00000262866.9	0	0	ENST00000262866	ENSG00000101082	Src like adaptor 2 [Source:HGNC Symbol;Acc:HGNC:17329]	ENST00000262866	SLA2		20	q11.23	84174	SLA2-201	36612318	36646196	2737	protein_coding	ENST00000262866
24207	ENSG00000101082.14	ENST00000360672.2	0	0	ENST00000360672	ENSG00000101082	Src like adaptor 2 [Source:HGNC Symbol;Acc:HGNC:17329]	ENST00000360672	SLA2		20	q11.23	84174	SLA2-202	36612519	36645881	2171	protein_coding	ENST00000360672
77937	ENSG00000135828.11	ENST00000367559.7	0	0	ENST00000367559	ENSG00000135828	ribonuclease L [Source:HGNC Symbol;Acc:HGNC:10050]	ENST00000367559	RNASEL		1	q25.3	6041	RNASEL-201	182573634	182589256	4238	protein_coding	ENST00000367559
77938	ENSG00000135828.11	ENST00000539397.1	0	0	ENST00000539397	ENSG00000135828	ribonuclease L [Source:HGNC Symbol;Acc:HGNC:10050]	ENST00000539397	RNASEL		1	q25.3	6041	RNASEL-202	182578121	182589256	4046	protein_coding	ENST00000539397
3726	ENSG00000258643.6	ENST00000553781.5	0	3.01002e-37	ENST00000553781	ENSG00000258643	BCL2L2-PABPN1 readthrough [Source:HGNC Symbol;Acc:HGNC:42959]	ENST00000553781	BCL2L2-PABPN1		14	q11.2	100529063	BCL2L2-PABPN1-201	23306835	23325369	1241	protein_coding	ENST00000553781
23111	ENSG00000085117.13	ENST00000524750.1	0	7.37847e-36	ENST00000524750	ENSG00000085117	CD82 molecule [Source:HGNC Symbol;Acc:HGNC:6210]	ENST00000524750	CD82		11	p11.2	3732	CD82-204	44618270	44619709	757	protein_coding	ENST00000524750
4312	ENSG00000114902.14	ENST00000474945.1	0	1.93274e-32	ENST00000474945	ENSG00000114902	signal peptidase complex subunit 1 [Source:HGNC Symbol;Acc:HGNC:23401]	ENST00000474945	SPCS1		3	p21.1	28972	SPCS1-204	52706143	52708019	981	retained_intron	ENST00000474945
1050	ENSG00000164587.13	ENST00000519855.1	0	3.18035e-32	ENST00000519855	ENSG00000164587	ribosomal protein S14 [Source:HGNC Symbol;Acc:HGNC:10387]	ENST00000519855	RPS14		5	q33.1	6208	RPS14-206	150445424	150446937	398	retained_intron	ENST00000519855
937	ENSG00000105640.13	ENST00000597648.5	0	3.49481e-32	ENST00000597648	ENSG00000105640	ribosomal protein L18a [Source:HGNC Symbol;Acc:HGNC:10311]	ENST00000597648	RPL18A		19	p13.11	6142	RPL18A-202	17860125	17863243	683	protein_coding	ENST00000597648
3725	ENSG00000258643.6	ENST00000678502.1	0	9.02946e-32	ENST00000678502	ENSG00000258643	BCL2L2-PABPN1 readthrough [Source:HGNC Symbol;Acc:HGNC:42959]	ENST00000678502	BCL2L2-PABPN1		14	q11.2	100529063	BCL2L2-PABPN1-203	23306833	23326175	2145	protein_coding	ENST00000678502
38793	ENSG00000167522.18	ENST00000646838.1	0	1.49057e-31	ENST00000646838	ENSG00000167522	ankyrin repeat domain containing 11 [Source:HGNC Symbol;Acc:HGNC:21316]	ENST00000646838	ANKRD11		16	q24.3	29123	ANKRD11-237	89286743	89343823	2726	protein_coding	ENST00000646838
27993	ENSG00000092330.19	ENST00000699682.1	0	5.05555e-31	ENST00000699682	ENSG00000092330	TERF1 interacting nuclear factor 2 [Source:HGNC Symbol;Acc:HGNC:11824]	ENST00000699682	TINF2		14	q12	26277	TINF2-214	24238286	24242635	3584	retained_intron	ENST00000699682
1047	ENSG00000164587.13	ENST00000642507.1	0	1.93691e-30	ENST00000642507	ENSG00000164587	ribosomal protein S14 [Source:HGNC Symbol;Acc:HGNC:10387]	ENST00000642507	RPS14		5	q33.1	6208	RPS14-208	150444292	150449436	620	protein_coding	ENST00000642507
7045	ENSG00000166164.17	ENST00000569774.6	0	3.01481e-30	ENST00000569774	ENSG00000166164	bromodomain containing 7 [Source:HGNC Symbol;Acc:HGNC:14310]	ENST00000569774	BRD7		16	q12.1	29117	BRD7-207	50315947	50320377	416	protein_coding	ENST00000569774
794	ENSG00000070756.17	ENST00000679197.1	0	3.68382e-30	ENST00000679197	ENSG00000070756	poly(A) binding protein cytoplasmic 1 [Source:HGNC Symbol;Acc:HGNC:8554]	ENST00000679197	PABPC1		8	q22.3	26986	PABPC1-240	100702960	100721645	2295	protein_coding	ENST00000679197
3634	ENSG00000162244.12	ENST00000475248.5	0	4.61258e-30	ENST00000475248	ENSG00000162244	ribosomal protein L29 [Source:HGNC Symbol;Acc:HGNC:10331]	ENST00000475248	RPL29		3	p21.2	6159	RPL29-203	51993723	51995815	551	protein_coding	ENST00000475248
223	ENSG00000156482.11	ENST00000523172.5	0	4.82433e-30	ENST00000523172	ENSG00000156482	ribosomal protein L30 [Source:HGNC Symbol;Acc:HGNC:10333]	ENST00000523172	RPL30		8	q22.2	6156	RPL30-213	98041800	98045546	274	protein_coding	ENST00000523172
429	ENSG00000186468.13	ENST00000507980.1	0	7.38129e-30	ENST00000507980	ENSG00000186468	ribosomal protein S23 [Source:HGNC Symbol;Acc:HGNC:10410]	ENST00000507980	RPS23		5	q14.2	6228	RPS23-204	82275878	82278354	836	protein_coding	ENST00000507980
11103	ENSG00000114331.16	ENST00000326793.11	0	1.1126e-29	ENST00000326793	ENSG00000114331	ArfGAP with coiled-coil, ankyrin repeat and PH domains 2 [Source:HGNC Symbol;Acc:HGNC:16469]	ENST00000326793	ACAP2		3	q29	23527	ACAP2-201	195274745	195443020	7093	protein_coding	ENST00000326793
7898	ENSG00000161011.20	ENST00000510187.5	0	1.29208e-29	ENST00000510187	ENSG00000161011	sequestosome 1 [Source:HGNC Symbol;Acc:HGNC:11280]	ENST00000510187	SQSTM1		5	q35.3	8878	SQSTM1-213	179820921	179837218	1714	protein_coding	ENST00000510187
7644	ENSG00000205352.11	ENST00000549581.5	0	1.48708e-29	ENST00000549581	ENSG00000205352	proline rich 13 [Source:HGNC Symbol;Acc:HGNC:24528]	ENST00000549581	PRR13		12	q13.13	54458	PRR13-207	53441749	53446536	838	protein_coding	ENST00000549581
38797	ENSG00000167522.18	ENST00000643964.1	0	1.58205e-29	ENST00000643964	ENSG00000167522	ankyrin repeat domain containing 11 [Source:HGNC Symbol;Acc:HGNC:21316]	ENST00000643964	ANKRD11		16	q24.3	29123	ANKRD11-224	89286719	89490321	2871	nonsense_mediated_decay	ENST00000643964
6882	ENSG00000129003.19	ENST00000645819.1	0	4.61011e-29	ENST00000645819	ENSG00000129003	vacuolar protein sorting 13 homolog C [Source:HGNC Symbol;Acc:HGNC:23594]	ENST00000645819	VPS13C		15	q22.2	54832	VPS13C-210	61864306	62060447	14578	protein_coding	ENST00000645819
867	ENSG00000161016.18	ENST00000529920.5	0	4.9604e-29	ENST00000529920	ENSG00000161016	ribosomal protein L8 [Source:HGNC Symbol;Acc:HGNC:10368]	ENST00000529920	RPL8		8	q24.3	6132	RPL8-209	144789802	144792143	876	nonsense_mediated_decay	ENST00000529920
20800	ENSG00000247596.10	ENST00000678681.1	0	1.28509e-28	ENST00000678681	ENSG00000247596	twinfilin actin binding protein 2 [Source:HGNC Symbol;Acc:HGNC:9621]	ENST00000678681	TWF2		3	p21.2	11344	TWF2-213	52228647	52239131	2477	retained_intron	ENST00000678681
14809	ENSG00000126777.18	ENST00000556631.1	0	1.9678e-28	ENST00000556631	ENSG00000126777	kinectin 1 [Source:HGNC Symbol;Acc:HGNC:6467]	ENST00000556631	KTN1		14	q22.3	3895	KTN1-224	55671315	55684579	5299	retained_intron	ENST00000556631
6881	ENSG00000129003.19	ENST00000395898.3	0	2.93691e-28	ENST00000395898	ENSG00000129003	vacuolar protein sorting 13 homolog C [Source:HGNC Symbol;Acc:HGNC:23594]	ENST00000395898	VPS13C		15	q22.2	54832	VPS13C-202	61867744	62060448	11012	protein_coding	ENST00000395898
16078	ENSG00000182149.21	ENST00000456820.2	0	3.10631e-28	ENST00000456820	ENSG00000182149	IST1 factor associated with ESCRT-III [Source:HGNC Symbol;Acc:HGNC:28977]	ENST00000456820	IST1		16	q22.2	9798	IST1-206	71916560	71928974	2031	protein_coding	ENST00000456820
42889	ENSG00000141458.13	ENST00000269228.10	0	3.30444e-28	ENST00000269228	ENSG00000141458	NPC intracellular cholesterol transporter 1 [Source:HGNC Symbol;Acc:HGNC:7897]	ENST00000269228	NPC1		18	q11.2	4864	NPC1-201	23531442	23586506	4760	protein_coding	ENST00000269228
3659	ENSG00000196954.14	ENST00000525116.5	0	6.06396e-28	ENST00000525116	ENSG00000196954	caspase 4 [Source:HGNC Symbol;Acc:HGNC:1505]	ENST00000525116	CASP4		11	q22.3	837	CASP4-205	104942866	104948894	684	retained_intron	ENST00000525116
16355	ENSG00000135930.15	ENST00000409167.8	0	7.77512e-28	ENST00000409167	ENSG00000135930	eukaryotic translation initiation factor 4E family member 2 [Source:HGNC Symbol;Acc:HGNC:3293]	ENST00000409167	EIF4E2		2	q37.1	9470	EIF4E2-203	232550689	232569198	2550	protein_coding	ENST00000409167
9239	ENSG00000159023.23	ENST00000460378.1	0	1.5806e-27	ENST00000460378	ENSG00000159023	erythrocyte membrane protein band 4.1 [Source:HGNC Symbol;Acc:HGNC:3377]	ENST00000460378	EPB41		1	p35.3	2035	EPB41-207	29096232	29120038	5212	retained_intron	ENST00000460378
866	ENSG00000161016.18	ENST00000533397.5	0	1.62169e-27	ENST00000533397	ENSG00000161016	ribosomal protein L8 [Source:HGNC Symbol;Acc:HGNC:10368]	ENST00000533397	RPL8		8	q24.3	6132	RPL8-213	144789809	144792153	730	protein_coding	ENST00000533397
8515	ENSG00000149177.15	ENST00000440289.6	0	2.93018e-27	ENST00000440289	ENSG00000149177	protein tyrosine phosphatase receptor type J [Source:HGNC Symbol;Acc:HGNC:9673]	ENST00000440289	PTPRJ		11	p11.2	5795	PTPRJ-202	47980580	48132720	3158	protein_coding	ENST00000440289
220	ENSG00000156482.11	ENST00000521726.1	0	2.96539e-27	ENST00000521726	ENSG00000156482	ribosomal protein L30 [Source:HGNC Symbol;Acc:HGNC:10333]	ENST00000521726	RPL30		8	q22.2	6156	RPL30-211	98041807	98046469	1129	protein_coding	ENST00000521726
2119	ENSG00000111640.15	ENST00000466588.5	0	1.09911e-26	ENST00000466588	ENSG00000111640	glyceraldehyde-3-phosphate dehydrogenase [Source:HGNC Symbol;Acc:HGNC:4141]	ENST00000466588	GAPDH		12	p13.31	2597	GAPDH-207	6534754	6538317	1363	retained_intron	ENST00000466588
12186	ENSG00000146247.15	ENST00000700170.1	0	1.16739e-26	ENST00000700170	ENSG00000146247	pleckstrin homology domain interacting protein [Source:HGNC Symbol;Acc:HGNC:15673]	ENST00000700170	PHIP		6	q14.1	55023	PHIP-213	78940604	78956112	2154	retained_intron	ENST00000700170
493	ENSG00000108298.12	ENST00000678573.1	0	1.18615e-26	ENST00000678573	ENSG00000108298	ribosomal protein L19 [Source:HGNC Symbol;Acc:HGNC:10312]	ENST00000678573	RPL19		17	q12	6143	RPL19-210	39200507	39204686	1330	protein_coding	ENST00000678573
1430	ENSG00000103187.8	ENST00000564057.1	0	1.68854e-26	ENST00000564057	ENSG00000103187	coactosin like F-actin binding protein 1 [Source:HGNC Symbol;Acc:HGNC:18304]	ENST00000564057	COTL1		16	q24.1	23406	COTL1-203	84565659	84618059	1677	protein_coding	ENST00000564057
24809	ENSG00000105122.13	ENST00000599694.1	0	2.18386e-26	ENST00000599694	ENSG00000105122	RAS protein activator like 3 [Source:HGNC Symbol;Acc:HGNC:26129]	ENST00000599694	RASAL3		19	p13.12	64926	RASAL3-204	15451658	15456599	1473	protein_coding	ENST00000599694
14813	ENSG00000126777.18	ENST00000334975.13	0	2.50408e-26	ENST00000334975	ENSG00000126777	kinectin 1 [Source:HGNC Symbol;Acc:HGNC:6467]	ENST00000334975	KTN1		14	q22.3	3895	KTN1-201	55667651	55684583	2485	retained_intron	ENST00000334975
8236	ENSG00000172531.16	ENST00000679175.1	0	2.53892e-26	ENST00000679175	ENSG00000172531	protein phosphatase 1 catalytic subunit alpha [Source:HGNC Symbol;Acc:HGNC:9281]	ENST00000679175	PPP1CA		11	q13.2	5499	PPP1CA-214	67398201	67401604	1677	protein_coding	ENST00000679175
3595	ENSG00000110321.19	ENST00000396525.7	0	2.61351e-26	ENST00000396525	ENSG00000110321	eukaryotic translation initiation factor 4 gamma 2 [Source:HGNC Symbol;Acc:HGNC:3297]	ENST00000396525	EIF4G2		11	p15.4	1982	EIF4G2-202	10797170	10808708	3346	protein_coding	ENST00000396525
14498	ENSG00000071127.18	ENST00000699796.1	0	2.83434e-26	ENST00000699796	ENSG00000071127	WD repeat domain 1 [Source:HGNC Symbol;Acc:HGNC:12754]	ENST00000699796	WDR1		4	p16.1	9948	WDR1-228	10074491	10116859	2756	protein_coding	ENST00000699796
4700	ENSG00000147065.18	ENST00000697142.1	0	5.51206e-26	ENST00000697142	ENSG00000147065	moesin [Source:HGNC Symbol;Acc:HGNC:7373]	ENST00000697142	MSN		X	q12	4478	MSN-216	65735919	65741915	3673	retained_intron	ENST00000697142
492	ENSG00000108298.12	ENST00000579260.5	0	1.07645e-25	ENST00000579260	ENSG00000108298	ribosomal protein L19 [Source:HGNC Symbol;Acc:HGNC:10312]	ENST00000579260	RPL19		17	q12	6143	RPL19-203	39200342	39204711	1051	protein_coding	ENST00000579260
55198	ENSG00000133703.14	ENST00000687356.1	0	1.08026e-25	ENST00000687356	ENSG00000133703	KRAS proto-oncogene, GTPase [Source:HGNC Symbol;Acc:HGNC:6407]	ENST00000687356	KRAS		12	p12.1	3845	KRAS-208	25205270	25250927	5101	nonsense_mediated_decay	ENST00000687356
2118	ENSG00000111640.15	ENST00000396858.5	0	1.16718e-25	ENST00000396858	ENSG00000111640	glyceraldehyde-3-phosphate dehydrogenase [Source:HGNC Symbol;Acc:HGNC:4141]	ENST00000396858	GAPDH		12	p13.31	2597	GAPDH-203	6535302	6538315	1292	protein_coding	ENST00000396858
13587	ENSG00000125743.11	ENST00000590212.1	0	1.27182e-25	ENST00000590212	ENSG00000125743	small nuclear ribonucleoprotein D2 polypeptide [Source:HGNC Symbol;Acc:HGNC:11159]	ENST00000590212	SNRPD2		19	q13.32	6633	SNRPD2-208	45687511	45691917	454	protein_coding	ENST00000590212
3694	ENSG00000135486.19	ENST00000330752.12	0	1.63273e-25	ENST00000330752	ENSG00000135486	heterogeneous nuclear ribonucleoprotein A1 [Source:HGNC Symbol;Acc:HGNC:5031]	ENST00000330752	HNRNPA1		12	q13.13	3178	HNRNPA1-201	54280775	54284881	1294	protein_coding	ENST00000330752
24706	ENSG00000092148.14	ENST00000692014.1	0	1.91812e-25	ENST00000692014	ENSG00000092148	HECT domain E3 ubiquitin protein ligase 1 [Source:HGNC Symbol;Acc:HGNC:20157]	ENST00000692014	HECTD1		14	q12	25831	HECTD1-226	31100138	31115472	3988	retained_intron	ENST00000692014
2201	ENSG00000083845.9	ENST00000596314.5	0	2.39302e-25	ENST00000596314	ENSG00000083845	ribosomal protein S5 [Source:HGNC Symbol;Acc:HGNC:10426]	ENST00000596314	RPS5		19	q13.43	6193	RPS5-203	58386507	58394736	718	protein_coding	ENST00000596314
2842	ENSG00000008988.11	ENST00000521289.5	0	2.91205e-25	ENST00000521289	ENSG00000008988	ribosomal protein S20 [Source:HGNC Symbol;Acc:HGNC:10405]	ENST00000521289	RPS20		8	q12.1	6224	RPS20-209	56073127	56074506	737	retained_intron	ENST00000521289
2461	ENSG00000105835.13	ENST00000680468.1	0	2.96908e-25	ENST00000680468	ENSG00000105835	nicotinamide phosphoribosyltransferase [Source:HGNC Symbol;Acc:HGNC:30092]	ENST00000680468	NAMPT		7	q22.3	10135	NAMPT-223	106250043	106284934	4389	protein_coding	ENST00000680468
428	ENSG00000186468.13	ENST00000503605.1	0	3.42457e-25	ENST00000503605	ENSG00000186468	ribosomal protein S23 [Source:HGNC Symbol;Acc:HGNC:10410]	ENST00000503605	RPS23		5	q14.2	6228	RPS23-202	82276155	82278143	595	protein_coding_CDS_not_defined	ENST00000503605
18487	ENSG00000141002.20	ENST00000570116.6	0	5.08712e-25	ENST00000570116	ENSG00000141002	TCF25 ribosome quality control complex subunit [Source:HGNC Symbol;Acc:HGNC:29181]	ENST00000570116	TCF25		16	q24.3	22980	TCF25-224	89895990	89911350	1947	retained_intron	ENST00000570116
387	ENSG00000162747.13	ENST00000421702.4	0	7.65643e-25	ENST00000421702	ENSG00000162747	Fc gamma receptor IIIb [Source:HGNC Symbol;Acc:HGNC:3620]	ENST00000421702	FCGR3B		1	q23.3	2215	FCGR3B-202	161623418	161631180	1882	protein_coding	ENST00000421702
1266	ENSG00000221983.8	ENST00000598780.5	0	8.10576e-25	ENST00000598780	ENSG00000221983	ubiquitin A-52 residue ribosomal protein fusion product 1 [Source:HGNC Symbol;Acc:HGNC:12458]	ENST00000598780	UBA52		19	p13.11	7311	UBA52-210	18571927	18575170	668	protein_coding	ENST00000598780
5018	ENSG00000164754.16	ENST00000685972.1	0	8.52866e-25	ENST00000685972	ENSG00000164754	RAD21 cohesin complex component [Source:HGNC Symbol;Acc:HGNC:9811]	ENST00000685972	RAD21		8	q24.11	5885	RAD21-211	116845948	116874413	6751	retained_intron	ENST00000685972
14507	ENSG00000071127.18	ENST00000502702.6	0	1.31711e-24	ENST00000502702	ENSG00000071127	WD repeat domain 1 [Source:HGNC Symbol;Acc:HGNC:12754]	ENST00000502702	WDR1		4	p16.1	9948	WDR1-203	10075152	10116727	1688	protein_coding	ENST00000502702
7515	ENSG00000109743.12	ENST00000514445.5	0	1.47236e-24	ENST00000514445	ENSG00000109743	bone marrow stromal cell antigen 1 [Source:HGNC Symbol;Acc:HGNC:1118]	ENST00000514445	BST1		4	p15.32	683	BST1-204	15711806	15738308	1002	protein_coding	ENST00000514445
7061	ENSG00000179218.15	ENST00000586760.2	0	1.59045e-24	ENST00000586760	ENSG00000179218	calreticulin [Source:HGNC Symbol;Acc:HGNC:1455]	ENST00000586760	CALR		19	p13.13	811	CALR-202	12938609	12944403	1630	protein_coding	ENST00000586760
27025	ENSG00000171824.14	ENST00000490565.1	0	1.91305e-24	ENST00000490565	ENSG00000171824	exosome component 10 [Source:HGNC Symbol;Acc:HGNC:9138]	ENST00000490565	EXOSC10		1	p36.22	5394	EXOSC10-210	11066685	11068924	421	retained_intron	ENST00000490565
5593	ENSG00000129562.11	ENST00000543337.1	0	2.29904e-24	ENST00000543337	ENSG00000129562	defender against cell death 1 [Source:HGNC Symbol;Acc:HGNC:2664]	ENST00000543337	DAD1		14	q11.2	1603	DAD1-205	22565004	22589222	501	protein_coding	ENST00000543337
21896	ENSG00000062598.18	ENST00000462593.1	0	2.30923e-24	ENST00000462593	ENSG00000062598	engulfment and cell motility 2 [Source:HGNC Symbol;Acc:HGNC:17233]	ENST00000462593	ELMO2		20	q13.12	63916	ELMO2-210	46387505	46394437	498	protein_coding_CDS_not_defined	ENST00000462593
35924	ENSG00000213246.7	ENST00000581540.5	0	2.37326e-24	ENST00000581540	ENSG00000213246	SPT4 homolog, DSIF elongation factor subunit [Source:HGNC Symbol;Acc:HGNC:11467]	ENST00000581540	SUPT4H1		17	q22	6827	SUPT4H1-207	58346016	58351661	668	protein_coding	ENST00000581540
71132	ENSG00000151465.14	ENST00000498747.1	0	2.39002e-24	ENST00000498747	ENSG00000151465	cell division cycle 123 [Source:HGNC Symbol;Acc:HGNC:16827]	ENST00000498747	CDC123		10	p14	8872	CDC123-209	12217414	12250529	890	protein_coding_CDS_not_defined	ENST00000498747
11810	ENSG00000197448.14	ENST00000443571.6	0	2.40648e-24	ENST00000443571	ENSG00000197448	glutathione S-transferase kappa 1 [Source:HGNC Symbol;Acc:HGNC:16906]	ENST00000443571	GSTK1		7	q34	373156	GSTK1-205	143263441	143269062	850	protein_coding	ENST00000443571
1506	ENSG00000063177.13	ENST00000550973.5	0	2.62655e-24	ENST00000550973	ENSG00000063177	ribosomal protein L18 [Source:HGNC Symbol;Acc:HGNC:10310]	ENST00000550973	RPL18		19	q13.33	6141	RPL18-211	48615393	48619127	1111	protein_coding	ENST00000550973
1265	ENSG00000221983.8	ENST00000596304.5	0	2.70119e-24	ENST00000596304	ENSG00000221983	ubiquitin A-52 residue ribosomal protein fusion product 1 [Source:HGNC Symbol;Acc:HGNC:12458]	ENST00000596304	UBA52		19	p13.11	7311	UBA52-208	18571730	18575202	554	protein_coding	ENST00000596304
50445	ENSG00000123064.13	ENST00000549271.1	0	2.82233e-24	ENST00000549271	ENSG00000123064	DEAD-box helicase 54 [Source:HGNC Symbol;Acc:HGNC:20084]	ENST00000549271	DDX54		12	q24.13	79039	DDX54-206	113158575	113161490	756	protein_coding_CDS_not_defined	ENST00000549271
8230	ENSG00000172531.16	ENST00000376745.9	0	3.01275e-24	ENST00000376745	ENSG00000172531	protein phosphatase 1 catalytic subunit alpha [Source:HGNC Symbol;Acc:HGNC:9281]	ENST00000376745	PPP1CA		11	q13.2	5499	PPP1CA-203	67398183	67401858	1421	protein_coding	ENST00000376745
2604	ENSG00000247556.8	ENST00000707013.1	0	3.01533e-24	ENST00000707013	ENSG00000247556	OIP5 antisense RNA 1 [Source:HGNC Symbol;Acc:HGNC:43563]	ENST00000707013	OIP5-AS1		15	q15.1	729082	OIP5-AS1-226	41283990	41306445	1918	lncRNA	ENST00000707013
31190	ENSG00000170017.12	ENST00000472644.6	0	3.5081e-24	ENST00000472644	ENSG00000170017	activated leukocyte cell adhesion molecule [Source:HGNC Symbol;Acc:HGNC:400]	ENST00000472644	ALCAM		3	q13.11	214	ALCAM-205	105367343	105576861	4189	protein_coding	ENST00000472644
4247	ENSG00000126267.11	ENST00000392201.1	0	4.72787e-24	ENST00000392201	ENSG00000126267	cytochrome c oxidase subunit 6B1 [Source:HGNC Symbol;Acc:HGNC:2280]	ENST00000392201	COX6B1		19	q13.12	1340	COX6B1-201	35648825	35658726	435	protein_coding	ENST00000392201
11929	ENSG00000159199.14	ENST00000513781.5	0	4.95471e-24	ENST00000513781	ENSG00000159199	ATP synthase membrane subunit c locus 1 [Source:HGNC Symbol;Acc:HGNC:841]	ENST00000513781	ATP5MC1		17	q21.32	516	ATP5MC1-208	48892854	48895861	759	protein_coding_CDS_not_defined	ENST00000513781
2692	ENSG00000136819.15	ENST00000461349.5	0	5.82786e-24	ENST00000461349	ENSG00000136819	chromosome 9 open reading frame 78 [Source:HGNC Symbol;Acc:HGNC:24932]	ENST00000461349	C9orf78		9	q34.11	51759	C9orf78-202	129827968	129835254	783	protein_coding_CDS_not_defined	ENST00000461349
10803	ENSG00000148834.13	ENST00000445155.5	0	5.85838e-24	ENST00000445155	ENSG00000148834	glutathione S-transferase omega 1 [Source:HGNC Symbol;Acc:HGNC:13312]	ENST00000445155	GSTO1		10	q25.1	9446	GSTO1-204	104254986	104267365	829	protein_coding	ENST00000445155
1468	ENSG00000185885.17	ENST00000680938.1	0	6.72241e-24	ENST00000680938	ENSG00000185885	interferon induced transmembrane protein 1 [Source:HGNC Symbol;Acc:HGNC:5412]	ENST00000680938	IFITM1		11	p15.5	8519	IFITM1-219	314040	315271	666	protein_coding	ENST00000680938
8899	ENSG00000160058.19	ENST00000373520.8	0	7.92847e-24	ENST00000373520	ENSG00000160058	BSD domain containing 1 [Source:HGNC Symbol;Acc:HGNC:25501]	ENST00000373520	BSDC1		1	p35.1	55108	BSDC1-202	32368033	32394428	1630	nonsense_mediated_decay	ENST00000373520
18661	ENSG00000133961.22	ENST00000356296.8	0	8.26588e-24	ENST00000356296	ENSG00000133961	NUMB endocytic adaptor protein [Source:HGNC Symbol;Acc:HGNC:8060]	ENST00000356296	NUMB		14	q24.3	8650	NUMB-202	73275216	73458519	3453	protein_coding	ENST00000356296
2840	ENSG00000008988.11	ENST00000618656.2	0	8.96502e-24	ENST00000618656	ENSG00000008988	ribosomal protein S20 [Source:HGNC Symbol;Acc:HGNC:10405]	ENST00000618656	RPS20		8	q12.1	6224	RPS20-212	56067254	56074144	712	protein_coding	ENST00000618656
23158	ENSG00000005810.20	ENST00000695082.1	0	9.82059e-24	ENST00000695082	ENSG00000005810	MYC binding protein 2 [Source:HGNC Symbol;Acc:HGNC:23386]	ENST00000695082	MYCBP2		13	q22.3	23077	MYCBP2-216	77044689	77052700	1861	retained_intron	ENST00000695082
5757	ENSG00000178982.10	ENST00000538434.5	0	1.18857e-23	ENST00000538434	ENSG00000178982	eukaryotic translation initiation factor 3 subunit K [Source:HGNC Symbol;Acc:HGNC:24656]	ENST00000538434	EIF3K		19	q13.2	27335	EIF3K-202	38619186	38635485	966	protein_coding	ENST00000538434
15377	ENSG00000130830.15	ENST00000482757.1	0	1.20472e-23	ENST00000482757	ENSG00000130830	MAGUK p55 scaffold protein 1 [Source:HGNC Symbol;Acc:HGNC:7219]	ENST00000482757	MPP1		X	q28	4354	MPP1-213	154778723	154781596	989	retained_intron	ENST00000482757
4576	ENSG00000164111.15	ENST00000296511.10	0	1.30423e-23	ENST00000296511	ENSG00000164111	annexin A5 [Source:HGNC Symbol;Acc:HGNC:543]	ENST00000296511	ANXA5		4	q27	308	ANXA5-201	121667946	121696980	1638	protein_coding	ENST00000296511
287	ENSG00000167526.15	ENST00000563749.1	0	1.35022e-23	ENST00000563749	ENSG00000167526	ribosomal protein L13 [Source:HGNC Symbol;Acc:HGNC:10303]	ENST00000563749	RPL13		16	q24.3	6137	RPL13-212	89560677	89563043	2367	retained_intron	ENST00000563749
98387	ENSG00000291141.2	ENST00000622787.5	0	1.61605e-23	ENST00000622787	ENSG00000291141	embigin pseudogene 1 [Source:HGNC Symbol;Acc:HGNC:38661]	ENST00000622787	EMBP1		1	p11.2	647121	EMBP1-203	121519038	121571892	4309	lncRNA	ENST00000622787
27992	ENSG00000092330.19	ENST00000699684.1	0	1.70966e-23	ENST00000699684	ENSG00000092330	TERF1 interacting nuclear factor 2 [Source:HGNC Symbol;Acc:HGNC:11824]	ENST00000699684	TINF2		14	q12	26277	TINF2-216	24239430	24242628	2356	nonsense_mediated_decay	ENST00000699684
1698	ENSG00000136156.15	ENST00000648898.1	0	1.75365e-23	ENST00000648898	ENSG00000136156	integral membrane protein 2B [Source:HGNC Symbol;Acc:HGNC:6174]	ENST00000648898	ITM2B		13	q14.2	9445	ITM2B-207	48233599	48261591	1098	protein_coding_CDS_not_defined	ENST00000648898
1381	ENSG00000203747.13	ENST00000699401.1	0	1.897e-23	ENST00000699401	ENSG00000203747	Fc gamma receptor IIIa [Source:HGNC Symbol;Acc:HGNC:3619]	ENST00000699401	FCGR3A		1	q23.3	2214	FCGR3A-213	161541831	161550600	2227	protein_coding	ENST00000699401
6766	ENSG00000010322.16	ENST00000488380.5	0	1.94136e-23	ENST00000488380	ENSG00000010322	nischarin [Source:HGNC Symbol;Acc:HGNC:18006]	ENST00000488380	NISCH		3	p21.1	11188	NISCH-212	52455617	52481910	3168	protein_coding	ENST00000488380
802	ENSG00000070756.17	ENST00000517921.2	0	2.05496e-23	ENST00000517921	ENSG00000070756	poly(A) binding protein cytoplasmic 1 [Source:HGNC Symbol;Acc:HGNC:8554]	ENST00000517921	PABPC1		8	q22.3	26986	PABPC1-203	100709223	100722587	2485	retained_intron	ENST00000517921
63	ENSG00000105372.8	ENST00000598399.1	0	2.29754e-23	ENST00000598399	ENSG00000105372	ribosomal protein S19 [Source:HGNC Symbol;Acc:HGNC:10402]	ENST00000598399	RPS19		19	q13.2	6223	RPS19-204	41860778	41869192	1172	nonsense_mediated_decay	ENST00000598399
14505	ENSG00000071127.18	ENST00000515743.5	0	2.34053e-23	ENST00000515743	ENSG00000071127	WD repeat domain 1 [Source:HGNC Symbol;Acc:HGNC:12754]	ENST00000515743	WDR1		4	p16.1	9948	WDR1-216	10075149	10093019	4482	protein_coding_CDS_not_defined	ENST00000515743
681	ENSG00000147403.18	ENST00000489200.5	0	2.50258e-23	ENST00000489200	ENSG00000147403	ribosomal protein L10 [Source:HGNC Symbol;Acc:HGNC:10298]	ENST00000489200	RPL10		X	q28	6134	RPL10-214	154398377	154400898	1519	retained_intron	ENST00000489200
6765	ENSG00000010322.16	ENST00000420808.2	0	2.78462e-23	ENST00000420808	ENSG00000010322	nischarin [Source:HGNC Symbol;Acc:HGNC:18006]	ENST00000420808	NISCH		3	p21.1	11188	NISCH-202	52455617	52481914	2589	protein_coding	ENST00000420808
27994	ENSG00000092330.19	ENST00000399423.8	0	2.84304e-23	ENST00000399423	ENSG00000092330	TERF1 interacting nuclear factor 2 [Source:HGNC Symbol;Acc:HGNC:11824]	ENST00000399423	TINF2		14	q12	26277	TINF2-202	24239643	24242663	2168	protein_coding	ENST00000399423
4579	ENSG00000164111.15	ENST00000515017.5	0	2.88617e-23	ENST00000515017	ENSG00000164111	annexin A5 [Source:HGNC Symbol;Acc:HGNC:543]	ENST00000515017	ANXA5		4	q27	308	ANXA5-210	121668076	121696962	1190	protein_coding	ENST00000515017
20738	ENSG00000125952.21	ENST00000556892.6	0	2.94917e-23	ENST00000556892	ENSG00000125952	MYC associated factor X [Source:HGNC Symbol;Acc:HGNC:6913]	ENST00000556892	MAX		14	q23.3	4149	MAX-215	65075544	65102695	1539	protein_coding	ENST00000556892
17696	ENSG00000171311.13	ENST00000485122.6	0	3.34494e-23	ENST00000485122	ENSG00000171311	exosome component 1 [Source:HGNC Symbol;Acc:HGNC:17286]	ENST00000485122	EXOSC1		10	q24.1	51013	EXOSC1-210	97436333	97445985	564	protein_coding	ENST00000485122
27434	ENSG00000143416.21	ENST00000427977.6	0	3.50336e-23	ENST00000427977	ENSG00000143416	selenium binding protein 1 [Source:HGNC Symbol;Acc:HGNC:10719]	ENST00000427977	SELENBP1		1	q21.3	8991	SELENBP1-206	151364335	151372707	1611	nonsense_mediated_decay	ENST00000427977
1699	ENSG00000136156.15	ENST00000648312.1	0	3.70878e-23	ENST00000648312	ENSG00000136156	integral membrane protein 2B [Source:HGNC Symbol;Acc:HGNC:6174]	ENST00000648312	ITM2B		13	q14.2	9445	ITM2B-205	48234014	48261561	1186	protein_coding_CDS_not_defined	ENST00000648312
441	ENSG00000198242.14	ENST00000580755.1	0	4.11551e-23	ENST00000580755	ENSG00000198242	ribosomal protein L23a [Source:HGNC Symbol;Acc:HGNC:10317]	ENST00000580755	RPL23A		17	q11.2	6147	RPL23A-208	28723300	28723937	412	retained_intron	ENST00000580755
27470	ENSG00000154144.13	ENST00000531033.1	0	4.47139e-23	ENST00000531033	ENSG00000154144	transforming growth factor beta regulator 1 [Source:HGNC Symbol;Acc:HGNC:29551]	ENST00000531033	TBRG1		11	q24.2	84897	TBRG1-209	124629922	124632405	1809	retained_intron	ENST00000531033
15538	ENSG00000213523.12	ENST00000523259.5	0	4.57493e-23	ENST00000523259	ENSG00000213523	steroid receptor RNA activator 1 [Source:HGNC Symbol;Acc:HGNC:11281]	ENST00000523259	SRA1		5	q31.3	10011	SRA1-203	140550534	140557446	1802	retained_intron	ENST00000523259
10805	ENSG00000148834.13	ENST00000432659.1	0	4.88656e-23	ENST00000432659	ENSG00000148834	glutathione S-transferase omega 1 [Source:HGNC Symbol;Acc:HGNC:13312]	ENST00000432659	GSTO1		10	q25.1	9446	GSTO1-203	104255163	104267404	592	protein_coding	ENST00000432659
15536	ENSG00000213523.12	ENST00000602775.5	0	6.05954e-23	ENST00000602775	ENSG00000213523	steroid receptor RNA activator 1 [Source:HGNC Symbol;Acc:HGNC:11281]	ENST00000602775	SRA1		5	q31.3	10011	SRA1-205	140550068	140557456	1466	retained_intron	ENST00000602775
19360	ENSG00000196352.18	ENST00000695823.1	0	6.14867e-23	ENST00000695823	ENSG00000196352	CD55 molecule (Cromer blood group) [Source:HGNC Symbol;Acc:HGNC:2665]	ENST00000695823	CD55		1	q32.2	1604	CD55-215	207321520	207360402	1995	protein_coding	ENST00000695823
18807	ENSG00000105518.14	ENST00000590482.5	0	6.81621e-23	ENST00000590482	ENSG00000105518	transmembrane protein 205 [Source:HGNC Symbol;Acc:HGNC:29631]	ENST00000590482	TMEM205		19	p13.2	374882	TMEM205-212	11342873	11346518	619	protein_coding	ENST00000590482
6880	ENSG00000129003.19	ENST00000560637.5	0	7.71319e-23	ENST00000560637	ENSG00000129003	vacuolar protein sorting 13 homolog C [Source:HGNC Symbol;Acc:HGNC:23594]	ENST00000560637	VPS13C		15	q22.2	54832	VPS13C-207	61852404	61864760	3684	retained_intron	ENST00000560637
11762	ENSG00000136280.17	ENST00000488727.5	0	8.88307e-23	ENST00000488727	ENSG00000136280	CCM2 scaffold protein [Source:HGNC Symbol;Acc:HGNC:21708]	ENST00000488727	CCM2		7	p13	83605	CCM2-216	45000249	45076414	1719	nonsense_mediated_decay	ENST00000488727
600	ENSG00000173821.20	ENST00000559070.5	0	8.99224e-23	ENST00000559070	ENSG00000173821	ring finger protein 213 [Source:HGNC Symbol;Acc:HGNC:14539]	ENST00000559070	RNF213		17	q25.3	57674	RNF213-207	80287959	80336900	4644	retained_intron	ENST00000559070
618	ENSG00000213741.11	ENST00000557519.1	0	9.27599e-23	ENST00000557519	ENSG00000213741	ribosomal protein S29 [Source:HGNC Symbol;Acc:HGNC:10419]	ENST00000557519	RPS29		14	q21.3	6235	RPS29-208	49585390	49586325	333	protein_coding	ENST00000557519
27185	ENSG00000010256.12	ENST00000415995.5	0	9.5978e-23	ENST00000415995	ENSG00000010256	ubiquinol-cytochrome c reductase core protein 1 [Source:HGNC Symbol;Acc:HGNC:12585]	ENST00000415995	UQCRC1		3	p21.31	7384	UQCRC1-203	48599054	48609626	1387	nonsense_mediated_decay	ENST00000415995
20792	ENSG00000247596.10	ENST00000305533.10	0	1.075e-22	ENST00000305533	ENSG00000247596	twinfilin actin binding protein 2 [Source:HGNC Symbol;Acc:HGNC:9621]	ENST00000305533	TWF2		3	p21.2	11344	TWF2-201	52228612	52239158	1614	protein_coding	ENST00000305533
10050	ENSG00000125995.16	ENST00000397416.1	0	1.14596e-22	ENST00000397416	ENSG00000125995	reactive oxygen species modulator 1 [Source:HGNC Symbol;Acc:HGNC:16185]	ENST00000397416	ROMO1		20	q11.22	140823	ROMO1-205	35699451	35700910	288	protein_coding	ENST00000397416
23488	ENSG00000141469.18	ENST00000644925.1	0	1.20994e-22	ENST00000644925	ENSG00000141469	solute carrier family 14 member 1 (Kidd blood group) [Source:HGNC Symbol;Acc:HGNC:10918]	ENST00000644925	SLC14A1		18	q12.3	6563	SLC14A1-220	45687025	45725019	1017	retained_intron	ENST00000644925
5601	ENSG00000131143.10	ENST00000568339.5	0	1.34081e-22	ENST00000568339	ENSG00000131143	cytochrome c oxidase subunit 4I1 [Source:HGNC Symbol;Acc:HGNC:2265]	ENST00000568339	COX4I1		16	q24.1	1327	COX4I1-215	85799622	85807002	2271	retained_intron	ENST00000568339
3442	ENSG00000013306.16	ENST00000592372.5	0	1.65424e-22	ENST00000592372	ENSG00000013306	solute carrier family 25 member 39 [Source:HGNC Symbol;Acc:HGNC:24279]	ENST00000592372	SLC25A39		17	q21.31	51629	SLC25A39-215	44319691	44321147	867	retained_intron	ENST00000592372
10801	ENSG00000148834.13	ENST00000369713.10	0	1.99047e-22	ENST00000369713	ENSG00000148834	glutathione S-transferase omega 1 [Source:HGNC Symbol;Acc:HGNC:13312]	ENST00000369713	GSTO1		10	q25.1	9446	GSTO1-202	104254892	104267455	813	protein_coding	ENST00000369713
24853	ENSG00000147274.14	ENST00000496459.2	0	2.00559e-22	ENST00000496459	ENSG00000147274	RNA binding motif protein X-linked [Source:HGNC Symbol;Acc:HGNC:9910]	ENST00000496459	RBMX		X	q26.3	27316	RBMX-205	136869192	136873982	2041	protein_coding_CDS_not_defined	ENST00000496459
19433	ENSG00000104856.15	ENST00000589972.1	0	2.18281e-22	ENST00000589972	ENSG00000104856	RELB proto-oncogene, NF-kB subunit [Source:HGNC Symbol;Acc:HGNC:9956]	ENST00000589972	RELB		19	q13.32	5971	RELB-206	45032708	45038122	760	protein_coding	ENST00000589972
20079	ENSG00000162032.16	ENST00000563668.5	0	2.32274e-22	ENST00000563668	ENSG00000162032	splA/ryanodine receptor domain and SOCS box containing 3 [Source:HGNC Symbol;Acc:HGNC:30629]	ENST00000563668	SPSB3		16	p13.3	90864	SPSB3-202	1776795	1781509	1509	retained_intron	ENST00000563668
56105	ENSG00000136147.18	ENST00000486276.1	0	2.33691e-22	ENST00000486276	ENSG00000136147	PHD finger protein 11 [Source:HGNC Symbol;Acc:HGNC:17024]	ENST00000486276	PHF11		13	q14.2	51131	PHF11-212	49526189	49528976	736	retained_intron	ENST00000486276
886	ENSG00000187514.17	ENST00000448874.5	0	2.94343e-22	ENST00000448874	ENSG00000187514	prothymosin alpha [Source:HGNC Symbol;Acc:HGNC:9623]	ENST00000448874	PTMA		2	q37.1	5757	PTMA-208	231707630	231713465	1108	nonsense_mediated_decay	ENST00000448874
2108	ENSG00000135940.7	ENST00000258424.3	0	3.14669e-22	ENST00000258424	ENSG00000135940	cytochrome c oxidase subunit 5B [Source:HGNC Symbol;Acc:HGNC:2269]	ENST00000258424	COX5B		2	q11.2	1329	COX5B-201	97646062	97648383	690	protein_coding	ENST00000258424
29996	ENSG00000126088.14	ENST00000652165.1	0	3.36132e-22	ENST00000652165	ENSG00000126088	uroporphyrinogen decarboxylase [Source:HGNC Symbol;Acc:HGNC:12591]	ENST00000652165	UROD		1	p34.1	7389	UROD-225	45010950	45015504	2138	protein_coding	ENST00000652165
5438	ENSG00000171862.16	ENST00000700025.1	0	3.38477e-22	ENST00000700025	ENSG00000171862	phosphatase and tensin homolog [Source:HGNC Symbol;Acc:HGNC:9588]	ENST00000700025	PTEN		10	q23.31	5728	PTEN-216	87950857	87962450	3127	retained_intron	ENST00000700025
50735	ENSG00000122390.19	ENST00000573201.6	0	3.39999e-22	ENST00000573201	ENSG00000122390	N-alpha-acetyltransferase 60, NatF catalytic subunit [Source:HGNC Symbol;Acc:HGNC:25875]	ENST00000573201	NAA60		16	p13.3	79903	NAA60-218	3443723	3449945	1719	protein_coding_CDS_not_defined	ENST00000573201
15694	ENSG00000072778.20	ENST00000583858.5	0	3.43431e-22	ENST00000583858	ENSG00000072778	acyl-CoA dehydrogenase very long chain [Source:HGNC Symbol;Acc:HGNC:92]	ENST00000583858	ACADVL		17	p13.1	37	ACADVL-237	7222760	7225213	1015	nonsense_mediated_decay	ENST00000583858
8235	ENSG00000172531.16	ENST00000527663.6	0	3.73898e-22	ENST00000527663	ENSG00000172531	protein phosphatase 1 catalytic subunit alpha [Source:HGNC Symbol;Acc:HGNC:9281]	ENST00000527663	PPP1CA		11	q13.2	5499	PPP1CA-205	67398201	67401788	1228	protein_coding	ENST00000527663
26724	ENSG00000123066.9	ENST00000649775.1	0	3.87898e-22	ENST00000649775	ENSG00000123066	mediator complex subunit 13L [Source:HGNC Symbol;Acc:HGNC:22962]	ENST00000649775	MED13L		12	q24.21	23389	MED13L-226	115959378	115991450	4852	nonsense_mediated_decay	ENST00000649775
88782	ENSG00000224893.7	ENST00000667732.1	0	4.97062e-22	ENST00000667732	ENSG00000224893	long intergenic non-protein coding RNA 2840 [Source:HGNC Symbol;Acc:HGNC:54374]	ENST00000667732	LINC02840		6	q25.2	105378065	LINC02840-211	152829972	152875991	1665	lncRNA	ENST00000667732
2120	ENSG00000111640.15	ENST00000474249.5	0	5.60338e-22	ENST00000474249	ENSG00000111640	glyceraldehyde-3-phosphate dehydrogenase [Source:HGNC Symbol;Acc:HGNC:4141]	ENST00000474249	GAPDH		12	p13.31	2597	GAPDH-208	6534541	6538314	1333	retained_intron	ENST00000474249
19	ENSG00000166710.23	ENST00000559907.5	0	5.73562e-22	ENST00000559907	ENSG00000166710	beta-2-microglobulin [Source:HGNC Symbol;Acc:HGNC:914]	ENST00000559907	B2M		15	q21.1	567	B2M-204	44711927	44717704	499	protein_coding_CDS_not_defined	ENST00000559907
2112	ENSG00000111640.15	ENST00000229239.10	0	5.84683e-22	ENST00000229239	ENSG00000111640	glyceraldehyde-3-phosphate dehydrogenase [Source:HGNC Symbol;Acc:HGNC:4141]	ENST00000229239	GAPDH		12	p13.31	2597	GAPDH-201	6534517	6538371	1285	protein_coding	ENST00000229239
4602	ENSG00000167671.12	ENST00000590466.2	0	6.40577e-22	ENST00000590466	ENSG00000167671	UBX domain protein 6 [Source:HGNC Symbol;Acc:HGNC:14928]	ENST00000590466	UBXN6		19	p13.3	80700	UBXN6-206	4445091	4446620	803	nonsense_mediated_decay	ENST00000590466
52704	ENSG00000184432.11	ENST00000504295.1	0	6.43103e-22	ENST00000504295	ENSG00000184432	COPI coat complex subunit beta 2 [Source:HGNC Symbol;Acc:HGNC:2232]	ENST00000504295	COPB2		3	q23	9276	COPB2-204	139380011	139389646	3524	retained_intron	ENST00000504295
129245	ENSG00000273899.5	ENST00000484650.1	0	7.71885e-22	ENST00000484650	ENSG00000273899	nucleolar protein 12 [Source:HGNC Symbol;Acc:HGNC:28585]	ENST00000484650	NOL12		22	q13.1	79159	NOL12-205	37687785	37691465	813	retained_intron	ENST00000484650
19715	ENSG00000262246.6	ENST00000537233.6	0	8.68923e-22	ENST00000537233	ENSG00000262246	coronin 7 [Source:HGNC Symbol;Acc:HGNC:26161]	ENST00000537233	CORO7		16	p13.3	79585	CORO7-202	4354601	4416629	3392	protein_coding	ENST00000537233
18082	ENSG00000127603.32	ENST00000689726.1	0	9.1665e-22	ENST00000689726	ENSG00000127603	microtubule actin crosslinking factor 1 [Source:HGNC Symbol;Acc:HGNC:13664]	ENST00000689726	MACF1		1	p34.3	23499	MACF1-251	39478661	39486974	2916	retained_intron	ENST00000689726
5017	ENSG00000164754.16	ENST00000687902.1	0	9.91892e-22	ENST00000687902	ENSG00000164754	RAD21 cohesin complex component [Source:HGNC Symbol;Acc:HGNC:9811]	ENST00000687902	RAD21		8	q24.11	5885	RAD21-215	116845948	116874413	3556	nonsense_mediated_decay	ENST00000687902
2019	ENSG00000145592.14	ENST00000504562.1	0	1.08222e-21	ENST00000504562	ENSG00000145592	ribosomal protein L37 [Source:HGNC Symbol;Acc:HGNC:10347]	ENST00000504562	RPL37		5	p13.1	6167	RPL37-202	40832458	40835186	505	protein_coding_CDS_not_defined	ENST00000504562
9890	ENSG00000113558.19	ENST00000517625.5	0	1.11897e-21	ENST00000517625	ENSG00000113558	S-phase kinase associated protein 1 [Source:HGNC Symbol;Acc:HGNC:10899]	ENST00000517625	SKP1		5	q31.1	6500	SKP1-203	134157508	134176719	876	protein_coding	ENST00000517625
3016	ENSG00000198034.11	ENST00000316084.10	0	1.12484e-21	ENST00000316084	ENSG00000198034	ribosomal protein S4 X-linked [Source:HGNC Symbol;Acc:HGNC:10424]	ENST00000316084	RPS4X		X	q13.1	6191	RPS4X-201	72272042	72277248	1474	protein_coding	ENST00000316084
13358	ENSG00000197971.16	ENST00000493247.1	0	1.28015e-21	ENST00000493247	ENSG00000197971	myelin basic protein [Source:HGNC Symbol;Acc:HGNC:6925]	ENST00000493247	MBP		18	q23	4155	MBP-222	77065774	77087609	876	retained_intron	ENST00000493247
13834	ENSG00000100603.14	ENST00000554775.5	0	1.35133e-21	ENST00000554775	ENSG00000100603	SNW domain containing 1 [Source:HGNC Symbol;Acc:HGNC:16696]	ENST00000554775	SNW1		14	q24.3	22938	SNW1-204	77717628	77761155	1687	protein_coding	ENST00000554775
6330	ENSG00000169567.13	ENST00000520028.2	0	1.36669e-21	ENST00000520028	ENSG00000169567	histidine triad nucleotide binding protein 1 [Source:HGNC Symbol;Acc:HGNC:4912]	ENST00000520028	HINT1		5	q31.1	3094	HINT1-210	131159294	131165234	1038	nonsense_mediated_decay	ENST00000520028
42890	ENSG00000141458.13	ENST00000590723.5	0	1.67058e-21	ENST00000590723	ENSG00000141458	NPC intracellular cholesterol transporter 1 [Source:HGNC Symbol;Acc:HGNC:7897]	ENST00000590723	NPC1		18	q11.2	4864	NPC1-209	23522315	23533517	755	protein_coding	ENST00000590723
37156	ENSG00000105185.12	ENST00000592786.5	0	2.03786e-21	ENST00000592786	ENSG00000105185	programmed cell death 5 [Source:HGNC Symbol;Acc:HGNC:8764]	ENST00000592786	PDCD5		19	q13.11	9141	PDCD5-208	32581232	32587452	468	protein_coding	ENST00000592786
2525	ENSG00000198258.11	ENST00000589372.1	0	2.15112e-21	ENST00000589372	ENSG00000198258	ubiquitin like 5 [Source:HGNC Symbol;Acc:HGNC:13736]	ENST00000589372	UBL5		19	p13.2	59286	UBL5-205	9827926	9830076	1450	retained_intron	ENST00000589372
20574	ENSG00000175482.9	ENST00000539074.1	0	2.23788e-21	ENST00000539074	ENSG00000175482	DNA polymerase delta 4, accessory subunit [Source:HGNC Symbol;Acc:HGNC:14106]	ENST00000539074	POLD4		11	q13.2	57804	POLD4-211	67351608	67353514	714	protein_coding	ENST00000539074
6331	ENSG00000169567.13	ENST00000506908.2	0	2.28128e-21	ENST00000506908	ENSG00000169567	histidine triad nucleotide binding protein 1 [Source:HGNC Symbol;Acc:HGNC:4912]	ENST00000506908	HINT1		5	q31.1	3094	HINT1-204	131159296	131165341	3628	protein_coding	ENST00000506908
6333	ENSG00000169567.13	ENST00000675491.1	0	2.41015e-21	ENST00000675491	ENSG00000169567	histidine triad nucleotide binding protein 1 [Source:HGNC Symbol;Acc:HGNC:4912]	ENST00000675491	HINT1		5	q31.1	3094	HINT1-214	131159296	131165334	3527	protein_coding	ENST00000675491
38787	ENSG00000167522.18	ENST00000330736.10	0	2.43192e-21	ENST00000330736	ENSG00000167522	ankyrin repeat domain containing 11 [Source:HGNC Symbol;Acc:HGNC:21316]	ENST00000330736	ANKRD11		16	q24.3	29123	ANKRD11-202	89268122	89490319	8661	nonsense_mediated_decay	ENST00000330736
8633	ENSG00000143669.16	ENST00000697235.1	0	2.59138e-21	ENST00000697235	ENSG00000143669	lysosomal trafficking regulator [Source:HGNC Symbol;Acc:HGNC:1968]	ENST00000697235	LYST		1	q42.3	1130	LYST-221	235661087	235720890	3809	protein_coding	ENST00000697235
119010	ENSG00000172663.9	ENST00000393877.3	0	2.91118e-21	ENST00000393877	ENSG00000172663	transmembrane protein 134 [Source:HGNC Symbol;Acc:HGNC:26142]	ENST00000393877	TMEM134		11	q13.2	80194	TMEM134-202	67464392	67469250	823	protein_coding	ENST00000393877
52171	ENSG00000266714.11	ENST00000579052.5	0	3.03579e-21	ENST00000579052	ENSG00000266714	myosin XVB [Source:HGNC Symbol;Acc:HGNC:14083]	ENST00000579052	MYO15B		17	q25.1	80022	MYO15B-213	75620208	75620872	556	retained_intron	ENST00000579052
4395	ENSG00000140105.18	ENST00000344102.9	0	3.101e-21	ENST00000344102	ENSG00000140105	tryptophanyl-tRNA synthetase 1 [Source:HGNC Symbol;Acc:HGNC:12729]	ENST00000344102	WARS1		14	q32.2	7453	WARS1-201	100333828	100375608	2690	protein_coding	ENST00000344102
14497	ENSG00000071127.18	ENST00000699797.1	0	3.197e-21	ENST00000699797	ENSG00000071127	WD repeat domain 1 [Source:HGNC Symbol;Acc:HGNC:12754]	ENST00000699797	WDR1		4	p16.1	9948	WDR1-229	10074520	10116673	2605	protein_coding	ENST00000699797
494	ENSG00000108298.12	ENST00000678791.1	0	3.21078e-21	ENST00000678791	ENSG00000108298	ribosomal protein L19 [Source:HGNC Symbol;Acc:HGNC:10312]	ENST00000678791	RPL19		17	q12	6143	RPL19-212	39200434	39204707	2970	retained_intron	ENST00000678791
26715	ENSG00000132485.14	ENST00000611683.1	0	3.29671e-21	ENST00000611683	ENSG00000132485	zinc finger RANBP2-type containing 2 [Source:HGNC Symbol;Acc:HGNC:13058]	ENST00000611683	ZRANB2		1	p31.1	9406	ZRANB2-207	71065719	71081289	1257	protein_coding	ENST00000611683
13709	ENSG00000197536.12	ENST00000407797.6	0	3.54627e-21	ENST00000407797	ENSG00000197536	colitis associated IRF1 antisense regulator of intestinal homeostasis [Source:HGNC Symbol;Acc:HGNC:33838]	ENST00000407797	CARINH		5	q31.1	NA	CARINH-204	132410989	132476010	1570	lncRNA	ENST00000407797
8239	ENSG00000172531.16	ENST00000532446.5	0	3.61448e-21	ENST00000532446	ENSG00000172531	protein phosphatase 1 catalytic subunit alpha [Source:HGNC Symbol;Acc:HGNC:9281]	ENST00000532446	PPP1CA		11	q13.2	5499	PPP1CA-208	67398201	67401577	1465	protein_coding_CDS_not_defined	ENST00000532446
3921	ENSG00000159346.13	ENST00000495562.5	0	3.78343e-21	ENST00000495562	ENSG00000159346	adiponectin receptor 1 [Source:HGNC Symbol;Acc:HGNC:24040]	ENST00000495562	ADIPOR1		1	q32.1	51094	ADIPOR1-205	202940826	202944796	2109	retained_intron	ENST00000495562
1043	ENSG00000164587.13	ENST00000407193.7	0	3.82545e-21	ENST00000407193	ENSG00000164587	ribosomal protein S14 [Source:HGNC Symbol;Acc:HGNC:10387]	ENST00000407193	RPS14		5	q33.1	6208	RPS14-203	150442635	150449739	2146	protein_coding	ENST00000407193
3032	ENSG00000143774.18	ENST00000366728.6	0	3.83839e-21	ENST00000366728	ENSG00000143774	guanylate kinase 1 [Source:HGNC Symbol;Acc:HGNC:4693]	ENST00000366728	GUK1		1	q42.13	2987	GUK1-208	228140290	228148955	842	protein_coding	ENST00000366728
29122	ENSG00000140455.17	ENST00000560202.1	0	4.02316e-21	ENST00000560202	ENSG00000140455	ubiquitin specific peptidase 3 [Source:HGNC Symbol;Acc:HGNC:12626]	ENST00000560202	USP3		15	q22.31	9960	USP3-218	63588729	63594594	1681	nonsense_mediated_decay	ENST00000560202
3859	ENSG00000213809.9	ENST00000540267.5	0	4.5901e-21	ENST00000540267	ENSG00000213809	killer cell lectin like receptor K1 [Source:HGNC Symbol;Acc:HGNC:18788]	ENST00000540267	KLRK1		12	p13.2	22914	KLRK1-203	10372416	10382182	1787	retained_intron	ENST00000540267
7514	ENSG00000109743.12	ENST00000382346.7	0	4.63168e-21	ENST00000382346	ENSG00000109743	bone marrow stromal cell antigen 1 [Source:HGNC Symbol;Acc:HGNC:1118]	ENST00000382346	BST1		4	p15.32	683	BST1-202	15703096	15732787	1993	protein_coding	ENST00000382346
34581	ENSG00000176731.12	ENST00000615697.4	0	5.70685e-21	ENST00000615697	ENSG00000176731	ribosomal biogenesis factor [Source:HGNC Symbol;Acc:HGNC:32235]	ENST00000615697	RBIS		8	q21.2	401466	RBIS-212	85214556	85220353	483	protein_coding	ENST00000615697
5599	ENSG00000131143.10	ENST00000564648.1	0	5.99699e-21	ENST00000564648	ENSG00000131143	cytochrome c oxidase subunit 4I1 [Source:HGNC Symbol;Acc:HGNC:2265]	ENST00000564648	COX4I1		16	q24.1	1327	COX4I1-207	85801202	85806967	1235	retained_intron	ENST00000564648
3547	ENSG00000177156.11	ENST00000530666.1	0	6.23766e-21	ENST00000530666	ENSG00000177156	transaldolase 1 [Source:HGNC Symbol;Acc:HGNC:11559]	ENST00000530666	TALDO1		11	p15.5	6888	TALDO1-206	763982	764947	587	retained_intron	ENST00000530666
11288	ENSG00000122034.17	ENST00000435781.5	0	6.54989e-21	ENST00000435781	ENSG00000122034	general transcription factor IIIA [Source:HGNC Symbol;Acc:HGNC:4662]	ENST00000435781	GTF3A		13	q12.2	2971	GTF3A-203	27424638	27434169	688	nonsense_mediated_decay	ENST00000435781
24723	ENSG00000150093.20	ENST00000676460.1	0	6.6723e-21	ENST00000676460	ENSG00000150093	integrin subunit beta 1 [Source:HGNC Symbol;Acc:HGNC:6153]	ENST00000676460	ITGB1		10	p11.22	3688	ITGB1-220	32906319	32958253	4489	protein_coding	ENST00000676460
15992	ENSG00000035862.13	ENST00000586713.6	0	6.87644e-21	ENST00000586713	ENSG00000035862	TIMP metallopeptidase inhibitor 2 [Source:HGNC Symbol;Acc:HGNC:11821]	ENST00000586713	TIMP2		17	q25.3	7077	TIMP2-205	78855568	78903215	1145	protein_coding	ENST00000586713
3035	ENSG00000143774.18	ENST00000470040.5	0	7.50456e-21	ENST00000470040	ENSG00000143774	guanylate kinase 1 [Source:HGNC Symbol;Acc:HGNC:4693]	ENST00000470040	GUK1		1	q42.13	2987	GUK1-218	228144897	228148946	2548	retained_intron	ENST00000470040
9391	ENSG00000163479.14	ENST00000529008.5	0	7.55326e-21	ENST00000529008	ENSG00000163479	signal sequence receptor subunit 2 [Source:HGNC Symbol;Acc:HGNC:11324]	ENST00000529008	SSR2		1	q22	6746	SSR2-215	156009086	156020917	849	protein_coding	ENST00000529008
9761	ENSG00000114353.17	ENST00000422163.5	0	7.65396e-21	ENST00000422163	ENSG00000114353	G protein subunit alpha i2 [Source:HGNC Symbol;Acc:HGNC:4385]	ENST00000422163	GNAI2		3	p21.31	2771	GNAI2-203	50226292	50258898	2407	protein_coding	ENST00000422163
4729	ENSG00000164597.15	ENST00000393603.7	0	9.04417e-21	ENST00000393603	ENSG00000164597	component of oligomeric golgi complex 5 [Source:HGNC Symbol;Acc:HGNC:14857]	ENST00000393603	COG5		7	q22.3	10466	COG5-203	107207848	107564261	5418	protein_coding	ENST00000393603
5121	ENSG00000159128.16	ENST00000696724.1	0	1.06484e-20	ENST00000696724	ENSG00000159128	interferon gamma receptor 2 [Source:HGNC Symbol;Acc:HGNC:5440]	ENST00000696724	IFNGR2		21	q22.11	3460	IFNGR2-207	33414920	33437487	1530	protein_coding	ENST00000696724
93481	ENSG00000146535.15	ENST00000407653.1	0	1.07845e-20	ENST00000407653	ENSG00000146535	G protein subunit alpha 12 [Source:HGNC Symbol;Acc:HGNC:4380]	ENST00000407653	GNA12		7	p22.2	2768	GNA12-202	2728566	2763140	3785	protein_coding	ENST00000407653
16515	ENSG00000136810.13	ENST00000374517.6	0	1.08035e-20	ENST00000374517	ENSG00000136810	thioredoxin [Source:HGNC Symbol;Acc:HGNC:12435]	ENST00000374517	TXN		9	q31.3	7295	TXN-202	110243810	110256507	737	protein_coding	ENST00000374517
33906	ENSG00000079308.21	ENST00000446688.5	0	1.17559e-20	ENST00000446688	ENSG00000079308	tensin 1 [Source:HGNC Symbol;Acc:HGNC:11973]	ENST00000446688	TNS1		2	q35	7145	TNS1-208	217802789	217842160	4292	protein_coding	ENST00000446688
510	ENSG00000149273.15	ENST00000525933.1	0	1.20356e-20	ENST00000525933	ENSG00000149273	ribosomal protein S3 [Source:HGNC Symbol;Acc:HGNC:10420]	ENST00000525933	RPS3		11	q13.4	6188	RPS3-205	75400692	75405657	1307	protein_coding	ENST00000525933
12482	ENSG00000113140.11	ENST00000520687.1	0	1.21714e-20	ENST00000520687	ENSG00000113140	secreted protein acidic and cysteine rich [Source:HGNC Symbol;Acc:HGNC:11219]	ENST00000520687	SPARC		5	q33.1	6678	SPARC-202	151662488	151667654	1598	retained_intron	ENST00000520687
42396	ENSG00000138495.7	ENST00000497997.1	0	1.32201e-20	ENST00000497997	ENSG00000138495	cytochrome c oxidase copper chaperone COX17 [Source:HGNC Symbol;Acc:HGNC:2264]	ENST00000497997	COX17		3	q13.33	10063	COX17-207	119669534	119675577	565	retained_intron	ENST00000497997
27631	ENSG00000105669.14	ENST00000262812.9	0	1.33085e-20	ENST00000262812	ENSG00000105669	COPI coat complex subunit epsilon [Source:HGNC Symbol;Acc:HGNC:2234]	ENST00000262812	COPE		19	p13.11	11316	COPE-201	18899514	18919387	1131	protein_coding	ENST00000262812
4510	ENSG00000163565.20	ENST00000562225.1	0	1.42741e-20	ENST00000562225	ENSG00000163565	interferon gamma inducible protein 16 [Source:HGNC Symbol;Acc:HGNC:5395]	ENST00000562225	IFI16		1	q23.1	3428	IFI16-211	159032504	159055128	1108	retained_intron	ENST00000562225
2983	ENSG00000177674.16	ENST00000376637.7	0	1.43874e-20	ENST00000376637	ENSG00000177674	angiotensin II receptor associated protein [Source:HGNC Symbol;Acc:HGNC:13539]	ENST00000376637	AGTRAP		1	p36.22	57085	AGTRAP-204	11736084	11750710	1067	protein_coding	ENST00000376637
13004	ENSG00000132471.12	ENST00000586257.5	0	1.70888e-20	ENST00000586257	ENSG00000132471	WW domain binding protein 2 [Source:HGNC Symbol;Acc:HGNC:12738]	ENST00000586257	WBP2		17	q25.1	23558	WBP2-205	75845837	75848662	676	protein_coding	ENST00000586257
1441	ENSG00000145425.10	ENST00000512797.5	0	1.83996e-20	ENST00000512797	ENSG00000145425	ribosomal protein S3A [Source:HGNC Symbol;Acc:HGNC:10421]	ENST00000512797	RPS3A		4	q31.3	6189	RPS3A-211	151099668	151104537	686	protein_coding	ENST00000512797
9863	ENSG00000111335.14	ENST00000680122.1	0	1.85535e-20	ENST00000680122	ENSG00000111335	2'-5'-oligoadenylate synthetase 2 [Source:HGNC Symbol;Acc:HGNC:8087]	ENST00000680122	OAS2		12	q24.13	4939	OAS2-208	112978586	113011638	5613	protein_coding	ENST00000680122
12167	ENSG00000078618.23	ENST00000491410.1	0	1.86952e-20	ENST00000491410	ENSG00000078618	nardilysin convertase [Source:HGNC Symbol;Acc:HGNC:7995]	ENST00000491410	NRDC		1	p32.3	4898	NRDC-211	51839992	51878771	1020	protein_coding_CDS_not_defined	ENST00000491410
3441	ENSG00000013306.16	ENST00000586016.5	0	2.00804e-20	ENST00000586016	ENSG00000013306	solute carrier family 25 member 39 [Source:HGNC Symbol;Acc:HGNC:24279]	ENST00000586016	SLC25A39		17	q21.31	51629	SLC25A39-207	44319673	44324782	1156	protein_coding	ENST00000586016
28549	ENSG00000066926.13	ENST00000652755.1	0	2.12429e-20	ENST00000652755	ENSG00000066926	ferrochelatase [Source:HGNC Symbol;Acc:HGNC:3647]	ENST00000652755	FECH		18	q21.31	2235	FECH-212	57544389	57586702	7695	protein_coding	ENST00000652755
2082	ENSG00000198668.14	ENST00000659177.1	0	2.18148e-20	ENST00000659177	ENSG00000198668	calmodulin 1 [Source:HGNC Symbol;Acc:HGNC:1442]	ENST00000659177	CALM1		14	q32.11	801	CALM1-216	90397692	90404760	657	protein_coding	ENST00000659177
18659	ENSG00000133961.22	ENST00000556772.5	0	2.24168e-20	ENST00000556772	ENSG00000133961	NUMB endocytic adaptor protein [Source:HGNC Symbol;Acc:HGNC:8060]	ENST00000556772	NUMB		14	q24.3	8650	NUMB-223	73275218	73299375	5172	protein_coding	ENST00000556772
93483	ENSG00000146535.15	ENST00000491117.5	0	2.66229e-20	ENST00000491117	ENSG00000146535	G protein subunit alpha 12 [Source:HGNC Symbol;Acc:HGNC:4380]	ENST00000491117	GNA12		7	p22.2	2768	GNA12-207	2728561	2763209	3375	protein_coding_CDS_not_defined	ENST00000491117
24701	ENSG00000092148.14	ENST00000686883.1	0	3.13285e-20	ENST00000686883	ENSG00000092148	HECT domain E3 ubiquitin protein ligase 1 [Source:HGNC Symbol;Acc:HGNC:20157]	ENST00000686883	HECTD1		14	q12	25831	HECTD1-219	31100138	31103703	1863	retained_intron	ENST00000686883
73398	ENSG00000168591.16	ENST00000587630.1	0	3.15814e-20	ENST00000587630	ENSG00000168591	transmembrane and ubiquitin like domain containing 2 [Source:HGNC Symbol;Acc:HGNC:28459]	ENST00000587630	TMUB2		17	q21.31	79089	TMUB2-207	44189370	44191691	1191	protein_coding	ENST00000587630
2110	ENSG00000135940.7	ENST00000491989.1	0	3.3047e-20	ENST00000491989	ENSG00000135940	cytochrome c oxidase subunit 5B [Source:HGNC Symbol;Acc:HGNC:2269]	ENST00000491989	COX5B		2	q11.2	1329	COX5B-203	97646289	97648179	611	protein_coding_CDS_not_defined	ENST00000491989
23255	ENSG00000254996.5	ENST00000532219.5	0	3.33397e-20	ENST00000532219	ENSG00000254996	ANKHD1-EIF4EBP3 readthrough [Source:HGNC Symbol;Acc:HGNC:33530]	ENST00000532219	ANKHD1-EIF4EBP3		5	q31.3	404734	ANKHD1-EIF4EBP3-203	140401908	140549569	8246	protein_coding	ENST00000532219
16979	ENSG00000139626.16	ENST00000550743.6	0	3.45495e-20	ENST00000550743	ENSG00000139626	integrin subunit beta 7 [Source:HGNC Symbol;Acc:HGNC:6162]	ENST00000550743	ITGB7		12	q13.13	3695	ITGB7-209	53191371	53200443	2138	protein_coding	ENST00000550743
45879	ENSG00000113272.14	ENST00000523575.1	0	3.55661e-20	ENST00000523575	ENSG00000113272	tRNA-histidine guanylyltransferase 1 like [Source:HGNC Symbol;Acc:HGNC:26053]	ENST00000523575	THG1L		5	q33.3	54974	THG1L-203	157737910	157739698	576	nonsense_mediated_decay	ENST00000523575
20013	ENSG00000116406.20	ENST00000687113.1	0	3.65238e-20	ENST00000687113	ENSG00000116406	ER degradation enhancing alpha-mannosidase like protein 3 [Source:HGNC Symbol;Acc:HGNC:16787]	ENST00000687113	EDEM3		1	q25.3	80267	EDEM3-211	184690540	184754799	6429	protein_coding	ENST00000687113
799	ENSG00000070756.17	ENST00000523555.6	0	3.66161e-20	ENST00000523555	ENSG00000070756	poly(A) binding protein cytoplasmic 1 [Source:HGNC Symbol;Acc:HGNC:8554]	ENST00000523555	PABPC1		8	q22.3	26986	PABPC1-222	100704097	100722587	3116	protein_coding	ENST00000523555
99046	ENSG00000301147.1	ENST00000776579.1	0	3.99783e-20	ENST00000776579	ENSG00000301147	novel transcript	ENST00000776579			4	q35.2	105377613		189095967	189125160	1390	lncRNA	ENST00000776579
12659	ENSG00000122406.14	ENST00000315741.5	0	4.14093e-20	ENST00000315741	ENSG00000122406	ribosomal protein L5 [Source:HGNC Symbol;Acc:HGNC:10360]	ENST00000315741	RPL5		1	p22.1	6125	RPL5-201	92832109	92837469	681	protein_coding	ENST00000315741
284	ENSG00000167526.15	ENST00000563270.5	0	4.16302e-20	ENST00000563270	ENSG00000167526	ribosomal protein L13 [Source:HGNC Symbol;Acc:HGNC:10303]	ENST00000563270	RPL13		16	q24.3	6137	RPL13-211	89560681	89563032	554	protein_coding	ENST00000563270
2117	ENSG00000111640.15	ENST00000466525.1	0	4.28271e-20	ENST00000466525	ENSG00000111640	glyceraldehyde-3-phosphate dehydrogenase [Source:HGNC Symbol;Acc:HGNC:4141]	ENST00000466525	GAPDH		12	p13.31	2597	GAPDH-206	6534792	6538337	1720	retained_intron	ENST00000466525
3519	ENSG00000092010.15	ENST00000382708.7	0	4.31669e-20	ENST00000382708	ENSG00000092010	proteasome activator subunit 1 [Source:HGNC Symbol;Acc:HGNC:9568]	ENST00000382708	PSME1		14	q12	5720	PSME1-202	24136200	24138964	1136	protein_coding	ENST00000382708
5979	ENSG00000101782.15	ENST00000581220.1	0	4.31778e-20	ENST00000581220	ENSG00000101782	RIO kinase 3 [Source:HGNC Symbol;Acc:HGNC:11451]	ENST00000581220	RIOK3		18	q11.2	8780	RIOK3-204	23479007	23483137	2384	retained_intron	ENST00000581220
14508	ENSG00000071127.18	ENST00000561486.1	0	5.18225e-20	ENST00000561486	ENSG00000071127	WD repeat domain 1 [Source:HGNC Symbol;Acc:HGNC:12754]	ENST00000561486	WDR1		4	p16.1	9948	WDR1-217	10068089	10073019	3510	retained_intron	ENST00000561486
29013	ENSG00000131051.24	ENST00000496183.5	0	5.3729e-20	ENST00000496183	ENSG00000131051	RNA binding motif protein 39 [Source:HGNC Symbol;Acc:HGNC:15923]	ENST00000496183	RBM39		20	q11.22	9584	RBM39-241	35704377	35707361	632	retained_intron	ENST00000496183
12187	ENSG00000146247.15	ENST00000700116.1	0	6.42862e-20	ENST00000700116	ENSG00000146247	pleckstrin homology domain interacting protein [Source:HGNC Symbol;Acc:HGNC:15673]	ENST00000700116	PHIP		6	q14.1	55023	PHIP-207	78940596	78960356	3762	retained_intron	ENST00000700116
2955	ENSG00000173812.11	ENST00000469308.1	0	6.80827e-20	ENST00000469308	ENSG00000173812	eukaryotic translation initiation factor 1 [Source:HGNC Symbol;Acc:HGNC:3249]	ENST00000469308	EIF1		17	q21.2	10209	EIF1-204	41688935	41690999	815	protein_coding_CDS_not_defined	ENST00000469308
23257	ENSG00000254996.5	ENST00000437495.1	0	7.32163e-20	ENST00000437495	ENSG00000254996	ANKHD1-EIF4EBP3 readthrough [Source:HGNC Symbol;Acc:HGNC:33530]	ENST00000437495	ANKHD1-EIF4EBP3		5	q31.3	404734	ANKHD1-EIF4EBP3-201	140528914	140549569	2243	protein_coding	ENST00000437495
3622	ENSG00000171049.9	ENST00000600258.1	0	8.08327e-20	ENST00000600258	ENSG00000171049	formyl peptide receptor 2 [Source:HGNC Symbol;Acc:HGNC:3827]	ENST00000600258	FPR2		19	q13.41	2358	FPR2-205	51752026	51768923	985	protein_coding	ENST00000600258
444	ENSG00000163563.8	ENST00000368141.5	0	8.47705e-20	ENST00000368141	ENSG00000163563	myeloid cell nuclear differentiation antigen [Source:HGNC Symbol;Acc:HGNC:7183]	ENST00000368141	MNDA		1	q23.1	4332	MNDA-201	158831351	158849502	1716	protein_coding	ENST00000368141
13826	ENSG00000153827.15	ENST00000479037.5	0	8.72172e-20	ENST00000479037	ENSG00000153827	thyroid hormone receptor interactor 12 [Source:HGNC Symbol;Acc:HGNC:12306]	ENST00000479037	TRIP12		2	q36.3	9320	TRIP12-215	229807319	229922009	2938	retained_intron	ENST00000479037
12166	ENSG00000078618.23	ENST00000440943.5	0	9.65359e-20	ENST00000440943	ENSG00000078618	nardilysin convertase [Source:HGNC Symbol;Acc:HGNC:7995]	ENST00000440943	NRDC		1	p32.3	4898	NRDC-203	51789191	51814071	1660	protein_coding	ENST00000440943
96040	ENSG00000078124.13	ENST00000680351.1	0	9.95601e-20	ENST00000680351	ENSG00000078124	alkaline ceramidase 3 [Source:HGNC Symbol;Acc:HGNC:16066]	ENST00000680351	ACER3		11	q13.5	55331	ACER3-222	76920079	77024039	4661	protein_coding_CDS_not_defined	ENST00000680351
16524	ENSG00000184110.15	ENST00000566086.1	0	1.06112e-19	ENST00000566086	ENSG00000184110	eukaryotic translation initiation factor 3 subunit C [Source:HGNC Symbol;Acc:HGNC:3279]	ENST00000566086	EIF3C		16	p11.2	8663	EIF3C-208	28734919	28735590	424	retained_intron	ENST00000566086
918	ENSG00000182774.13	ENST00000561157.5	0	1.11984e-19	ENST00000561157	ENSG00000182774	ribosomal protein S17 [Source:HGNC Symbol;Acc:HGNC:10397]	ENST00000561157	RPS17		15	q25.2	6218	RPS17-208	82536755	82540459	1909	protein_coding	ENST00000561157
3224	ENSG00000136167.15	ENST00000674665.1	0	1.13926e-19	ENST00000674665	ENSG00000136167	lymphocyte cytosolic protein 1 [Source:HGNC Symbol;Acc:HGNC:6528]	ENST00000674665	LCP1		13	q14.13	3936	LCP1-208	46125957	46142839	2264	protein_coding	ENST00000674665
400	ENSG00000174748.22	ENST00000644684.1	0	1.17515e-19	ENST00000644684	ENSG00000174748	ribosomal protein L15 [Source:HGNC Symbol;Acc:HGNC:10306]	ENST00000644684	RPL15		3	p24.2	6138	RPL15-215	23917148	23919537	564	protein_coding	ENST00000644684
78691	ENSG00000130958.13	ENST00000375259.9	0	1.2429e-19	ENST00000375259	ENSG00000130958	solute carrier family 35 member D2 [Source:HGNC Symbol;Acc:HGNC:20799]	ENST00000375259	SLC35D2		9	q22.32	11046	SLC35D2-203	96320710	96383689	1337	protein_coding	ENST00000375259
3892	ENSG00000163931.17	ENST00000469678.1	0	1.29217e-19	ENST00000469678	ENSG00000163931	transketolase [Source:HGNC Symbol;Acc:HGNC:11834]	ENST00000469678	TKT		3	p21.1	7086	TKT-209	53225702	53255974	1871	nonsense_mediated_decay	ENST00000469678
17232	ENSG00000153310.22	ENST00000522941.5	0	1.29595e-19	ENST00000522941	ENSG00000153310	CYFIP related Rac1 interactor B [Source:HGNC Symbol;Acc:HGNC:25216]	ENST00000522941	CYRIB		8	q24.21	51571	CYRIB-224	129841503	129939746	1700	protein_coding	ENST00000522941
50732	ENSG00000122390.19	ENST00000649205.1	0	1.31546e-19	ENST00000649205	ENSG00000122390	N-alpha-acetyltransferase 60, NatF catalytic subunit [Source:HGNC Symbol;Acc:HGNC:25875]	ENST00000649205	NAA60		16	p13.3	79903	NAA60-239	3443694	3486909	3142	protein_coding	ENST00000649205
8507	ENSG00000172354.10	ENST00000424361.5	0	1.31974e-19	ENST00000424361	ENSG00000172354	G protein subunit beta 2 [Source:HGNC Symbol;Acc:HGNC:4398]	ENST00000424361	GNB2		7	q22.1	2783	GNB2-206	100673749	100679138	1478	protein_coding	ENST00000424361
3535	ENSG00000164054.17	ENST00000443308.6	0	1.38961e-19	ENST00000443308	ENSG00000164054	shisa family member 5 [Source:HGNC Symbol;Acc:HGNC:30376]	ENST00000443308	SHISA5		3	p21.31	51246	SHISA5-209	48467911	48504129	1933	protein_coding	ENST00000443308
21063	ENSG00000092531.10	ENST00000567094.5	0	1.40545e-19	ENST00000567094	ENSG00000092531	synaptosome associated protein 23 [Source:HGNC Symbol;Acc:HGNC:11131]	ENST00000567094	SNAP23		15	q15.1	8773	SNAP23-214	42495642	42522095	834	protein_coding	ENST00000567094
9351	ENSG00000149932.17	ENST00000566848.5	0	1.43249e-19	ENST00000566848	ENSG00000149932	transmembrane protein 219 [Source:HGNC Symbol;Acc:HGNC:25201]	ENST00000566848	TMEM219		16	p11.2	124446	TMEM219-204	29962677	29973018	1292	protein_coding	ENST00000566848
9157	ENSG00000107099.18	ENST00000684637.1	0	1.45193e-19	ENST00000684637	ENSG00000107099	dedicator of cytokinesis 8 [Source:HGNC Symbol;Acc:HGNC:19191]	ENST00000684637	DOCK8		9	p24.3	81704	DOCK8-224	440382	465196	2958	retained_intron	ENST00000684637
13545	ENSG00000114127.11	ENST00000392981.7	0	1.46687e-19	ENST00000392981	ENSG00000114127	5'-3' exoribonuclease 1 [Source:HGNC Symbol;Acc:HGNC:30654]	ENST00000392981	XRN1		3	q23	54464	XRN1-202	142306610	142448037	10079	protein_coding	ENST00000392981
1348	ENSG00000081237.22	ENST00000367364.5	0	1.48365e-19	ENST00000367364	ENSG00000081237	protein tyrosine phosphatase receptor type C [Source:HGNC Symbol;Acc:HGNC:9666]	ENST00000367364	PTPRC		1	q31.3	5788	PTPRC-202	198639097	198693206	1017	protein_coding	ENST00000367364
3017	ENSG00000198034.11	ENST00000470671.1	0	1.51586e-19	ENST00000470671	ENSG00000198034	ribosomal protein S4 X-linked [Source:HGNC Symbol;Acc:HGNC:10424]	ENST00000470671	RPS4X		X	q13.1	6191	RPS4X-203	72255679	72273371	610	protein_coding_CDS_not_defined	ENST00000470671
5982	ENSG00000101782.15	ENST00000584052.5	0	1.53637e-19	ENST00000584052	ENSG00000101782	RIO kinase 3 [Source:HGNC Symbol;Acc:HGNC:11451]	ENST00000584052	RIOK3		18	q11.2	8780	RIOK3-208	23453288	23464294	659	retained_intron	ENST00000584052
3661	ENSG00000196954.14	ENST00000530309.1	0	1.54188e-19	ENST00000530309	ENSG00000196954	caspase 4 [Source:HGNC Symbol;Acc:HGNC:1505]	ENST00000530309	CASP4		11	q22.3	837	CASP4-208	104942873	104947358	481	retained_intron	ENST00000530309
13544	ENSG00000114127.11	ENST00000264951.8	0	1.58158e-19	ENST00000264951	ENSG00000114127	5'-3' exoribonuclease 1 [Source:HGNC Symbol;Acc:HGNC:30654]	ENST00000264951	XRN1		3	q23	54464	XRN1-201	142306607	142448062	10143	protein_coding	ENST00000264951
42398	ENSG00000138495.7	ENST00000486606.5	0	1.71845e-19	ENST00000486606	ENSG00000138495	cytochrome c oxidase copper chaperone COX17 [Source:HGNC Symbol;Acc:HGNC:2264]	ENST00000486606	COX17		3	q13.33	10063	COX17-204	119669532	119677294	430	nonsense_mediated_decay	ENST00000486606
32929	ENSG00000090621.15	ENST00000531243.2	0	1.73235e-19	ENST00000531243	ENSG00000090621	poly(A) binding protein cytoplasmic 4 [Source:HGNC Symbol;Acc:HGNC:8557]	ENST00000531243	PABPC4		1	p34.3	8761	PABPC4-225	39575938	39576787	532	protein_coding	ENST00000531243
28503	ENSG00000177731.16	ENST00000581858.5	0	1.78297e-19	ENST00000581858	ENSG00000177731	FLII actin remodeling protein [Source:HGNC Symbol;Acc:HGNC:3750]	ENST00000581858	FLII		17	p11.2	2314	FLII-227	18244836	18245968	644	nonsense_mediated_decay	ENST00000581858
5868	ENSG00000158578.21	ENST00000498636.1	0	1.80615e-19	ENST00000498636	ENSG00000158578	5'-aminolevulinate synthase 2 [Source:HGNC Symbol;Acc:HGNC:397]	ENST00000498636	ALAS2		X	p11.21	212	ALAS2-207	55009113	55020433	959	protein_coding	ENST00000498636
16910	ENSG00000215472.10	ENST00000332968.11	0	1.99151e-19	ENST00000332968	ENSG00000215472	RPL17-C18orf32 readthrough [Source:HGNC Symbol;Acc:HGNC:44661]	ENST00000332968	RPL17-C18orf32		18	q21.1	100526842	RPL17-C18orf32-201	49482152	49492479	948	protein_coding	ENST00000332968
3518	ENSG00000092010.15	ENST00000561435.5	0	1.99169e-19	ENST00000561435	ENSG00000092010	proteasome activator subunit 1 [Source:HGNC Symbol;Acc:HGNC:9568]	ENST00000561435	PSME1		14	q12	5720	PSME1-210	24136227	24138967	945	protein_coding	ENST00000561435
72385	ENSG00000063601.17	ENST00000542156.5	0	1.99345e-19	ENST00000542156	ENSG00000063601	myotubularin related protein 1 [Source:HGNC Symbol;Acc:HGNC:7449]	ENST00000542156	MTMR1		X	q28	8776	MTMR1-214	150693396	150735499	1227	protein_coding	ENST00000542156
70715	ENSG00000100804.19	ENST00000425762.2	0	2.05912e-19	ENST00000425762	ENSG00000100804	proteasome 20S subunit beta 5 [Source:HGNC Symbol;Acc:HGNC:9542]	ENST00000425762	PSMB5		14	q11.2	5693	PSMB5-203	23025902	23035230	900	protein_coding	ENST00000425762
2593	ENSG00000247556.8	ENST00000707024.1	0	2.28019e-19	ENST00000707024	ENSG00000247556	OIP5 antisense RNA 1 [Source:HGNC Symbol;Acc:HGNC:43563]	ENST00000707024	OIP5-AS1		15	q15.1	729082	OIP5-AS1-237	41284082	41306513	1517	lncRNA	ENST00000707024
2827	ENSG00000171863.15	ENST00000407445.8	0	2.3062e-19	ENST00000407445	ENSG00000171863	ribosomal protein S7 [Source:HGNC Symbol;Acc:HGNC:10440]	ENST00000407445	RPS7		2	p25.3	6201	RPS7-203	3575345	3580475	987	protein_coding	ENST00000407445
16649	ENSG00000073331.18	ENST00000509722.5	0	2.40343e-19	ENST00000509722	ENSG00000073331	alpha kinase 1 [Source:HGNC Symbol;Acc:HGNC:20917]	ENST00000509722	ALPK1		4	q25	80216	ALPK1-214	112297380	112441371	3931	nonsense_mediated_decay	ENST00000509722
241	ENSG00000137154.13	ENST00000380381.3	0	2.43165e-19	ENST00000380381	ENSG00000137154	ribosomal protein S6 [Source:HGNC Symbol;Acc:HGNC:10429]	ENST00000380381	RPS6		9	p22.1	6194	RPS6-202	19378774	19380236	892	protein_coding	ENST00000380381
44600	ENSG00000175354.20	ENST00000591901.5	0	2.5487e-19	ENST00000591901	ENSG00000175354	protein tyrosine phosphatase non-receptor type 2 [Source:HGNC Symbol;Acc:HGNC:9650]	ENST00000591901	PTPN2		18	p11.21	5771	PTPN2-213	12785481	12802153	743	protein_coding	ENST00000591901
44605	ENSG00000175354.20	ENST00000645816.1	0	2.58763e-19	ENST00000645816	ENSG00000175354	protein tyrosine phosphatase non-receptor type 2 [Source:HGNC Symbol;Acc:HGNC:9650]	ENST00000645816	PTPN2		18	p11.21	5771	PTPN2-220	12794384	12884235	1326	nonsense_mediated_decay	ENST00000645816
1694	ENSG00000136156.15	ENST00000647800.2	0	2.69788e-19	ENST00000647800	ENSG00000136156	integral membrane protein 2B [Source:HGNC Symbol;Acc:HGNC:6174]	ENST00000647800	ITM2B		13	q14.2	9445	ITM2B-204	48233206	48270357	10089	protein_coding	ENST00000647800
16517	ENSG00000136810.13	ENST00000487892.1	0	2.76762e-19	ENST00000487892	ENSG00000136810	thioredoxin [Source:HGNC Symbol;Acc:HGNC:12435]	ENST00000487892	TXN		9	q31.3	7295	TXN-203	110244019	110245116	540	protein_coding_CDS_not_defined	ENST00000487892
23226	ENSG00000006652.15	ENST00000675717.1	0	2.77104e-19	ENST00000675717	ENSG00000006652	interferon related developmental regulator 1 [Source:HGNC Symbol;Acc:HGNC:5456]	ENST00000675717	IFRD1		7	q31.1	3475	IFRD1-222	112450460	112476149	2294	nonsense_mediated_decay	ENST00000675717
2433	ENSG00000167286.12	ENST00000526561.1	0	2.79597e-19	ENST00000526561	ENSG00000167286	CD3 delta subunit of T-cell receptor complex [Source:HGNC Symbol;Acc:HGNC:1673]	ENST00000526561	CD3D		11	q23.3	915	CD3D-203	118339094	118342631	257	retained_intron	ENST00000526561
24705	ENSG00000092148.14	ENST00000688459.1	0	3.1232e-19	ENST00000688459	ENSG00000092148	HECT domain E3 ubiquitin protein ligase 1 [Source:HGNC Symbol;Acc:HGNC:20157]	ENST00000688459	HECTD1		14	q12	25831	HECTD1-221	31100138	31102189	1940	retained_intron	ENST00000688459
24854	ENSG00000147274.14	ENST00000562646.5	0	3.13649e-19	ENST00000562646	ENSG00000147274	RNA binding motif protein X-linked [Source:HGNC Symbol;Acc:HGNC:9910]	ENST00000562646	RBMX		X	q26.3	27316	RBMX-207	136873958	136880725	2148	protein_coding	ENST00000562646
15537	ENSG00000213523.12	ENST00000336283.9	0	3.29883e-19	ENST00000336283	ENSG00000213523	steroid receptor RNA activator 1 [Source:HGNC Symbol;Acc:HGNC:11281]	ENST00000336283	SRA1		5	q31.3	10011	SRA1-201	140550068	140557473	1328	protein_coding	ENST00000336283
37157	ENSG00000105185.12	ENST00000588622.1	0	3.43353e-19	ENST00000588622	ENSG00000105185	programmed cell death 5 [Source:HGNC Symbol;Acc:HGNC:8764]	ENST00000588622	PDCD5		19	q13.11	9141	PDCD5-206	32586645	32587425	458	retained_intron	ENST00000588622
9762	ENSG00000114353.17	ENST00000446079.5	0	3.53613e-19	ENST00000446079	ENSG00000114353	G protein subunit alpha i2 [Source:HGNC Symbol;Acc:HGNC:4385]	ENST00000446079	GNAI2		3	p21.31	2771	GNAI2-206	50226737	50258898	2086	nonsense_mediated_decay	ENST00000446079
93482	ENSG00000146535.15	ENST00000407904.7	0	3.77534e-19	ENST00000407904	ENSG00000146535	G protein subunit alpha 12 [Source:HGNC Symbol;Acc:HGNC:4380]	ENST00000407904	GNA12		7	p22.2	2768	GNA12-203	2728561	2815259	3918	protein_coding	ENST00000407904
796	ENSG00000070756.17	ENST00000519004.5	0	3.85643e-19	ENST00000519004	ENSG00000070756	poly(A) binding protein cytoplasmic 1 [Source:HGNC Symbol;Acc:HGNC:8554]	ENST00000519004	PABPC1		8	q22.3	26986	PABPC1-208	100703099	100722087	2401	protein_coding	ENST00000519004
841	ENSG00000130429.16	ENST00000468337.2	0	4.06143e-19	ENST00000468337	ENSG00000130429	actin related protein 2/3 complex subunit 1B [Source:HGNC Symbol;Acc:HGNC:704]	ENST00000468337	ARPC1B		7	q22.1	10095	ARPC1B-214	99389094	99394750	1799	retained_intron	ENST00000468337
28552	ENSG00000066926.13	ENST00000682485.1	0	4.07755e-19	ENST00000682485	ENSG00000066926	ferrochelatase [Source:HGNC Symbol;Acc:HGNC:3647]	ENST00000682485	FECH		18	q21.31	2235	FECH-213	57551945	57586732	3567	retained_intron	ENST00000682485
32930	ENSG00000090621.15	ENST00000451091.2	0	4.08074e-19	ENST00000451091	ENSG00000090621	poly(A) binding protein cytoplasmic 4 [Source:HGNC Symbol;Acc:HGNC:8557]	ENST00000451091	PABPC4		1	p34.3	8761	PABPC4-207	39572393	39576790	898	protein_coding	ENST00000451091
77771	ENSG00000230124.8	ENST00000415414.5	0	4.40545e-19	ENST00000415414	ENSG00000230124	acyl-CoA binding domain containing 6 [Source:HGNC Symbol;Acc:HGNC:23339]	ENST00000415414	ACBD6		1	q25.3	84320	ACBD6-202	180269653	180274681	2667	protein_coding_CDS_not_defined	ENST00000415414
15539	ENSG00000213523.12	ENST00000602875.5	0	4.42334e-19	ENST00000602875	ENSG00000213523	steroid receptor RNA activator 1 [Source:HGNC Symbol;Acc:HGNC:11281]	ENST00000602875	SRA1		5	q31.3	10011	SRA1-206	140550552	140557446	769	retained_intron	ENST00000602875
5623	ENSG00000101109.14	ENST00000698221.1	0	4.71113e-19	ENST00000698221	ENSG00000101109	serine/threonine kinase 4 [Source:HGNC Symbol;Acc:HGNC:11408]	ENST00000698221	STK4		20	q13.12	6789	STK4-210	44966517	45075614	2115	nonsense_mediated_decay	ENST00000698221
19945	ENSG00000148290.10	ENST00000495952.5	0	4.9183e-19	ENST00000495952	ENSG00000148290	SURF1 cytochrome c oxidase assembly factor [Source:HGNC Symbol;Acc:HGNC:11474]	ENST00000495952	SURF1		9	q34.2	6834	SURF1-204	133351875	133354253	931	protein_coding_CDS_not_defined	ENST00000495952
3033	ENSG00000143774.18	ENST00000477206.5	0	5.12753e-19	ENST00000477206	ENSG00000143774	guanylate kinase 1 [Source:HGNC Symbol;Acc:HGNC:4693]	ENST00000477206	GUK1		1	q42.13	2987	GUK1-220	228147466	228148933	589	retained_intron	ENST00000477206
28548	ENSG00000066926.13	ENST00000262093.11	0	5.29371e-19	ENST00000262093	ENSG00000066926	ferrochelatase [Source:HGNC Symbol;Acc:HGNC:3647]	ENST00000262093	FECH		18	q21.31	2235	FECH-201	57544377	57586702	7689	protein_coding	ENST00000262093
53514	ENSG00000119559.17	ENST00000588849.1	0	5.36258e-19	ENST00000588849	ENSG00000119559	chromosome 19 open reading frame 25 [Source:HGNC Symbol;Acc:HGNC:26711]	ENST00000588849	C19orf25		19	p13.3	148223	C19orf25-206	1474186	1478916	1472	protein_coding	ENST00000588849
11446	ENSG00000122565.19	ENST00000456948.5	0	5.4811e-19	ENST00000456948	ENSG00000122565	chromobox 3 [Source:HGNC Symbol;Acc:HGNC:1553]	ENST00000456948	CBX3		7	p15.2	11335	CBX3-204	26201757	26208412	1068	protein_coding	ENST00000456948
18062	ENSG00000124214.21	ENST00000437404.2	0	5.7289e-19	ENST00000437404	ENSG00000124214	staufen double-stranded RNA binding protein 1 [Source:HGNC Symbol;Acc:HGNC:11370]	ENST00000437404	STAU1		20	q13.13	6780	STAU1-208	49124375	49188367	1085	protein_coding	ENST00000437404
10374	ENSG00000168310.12	ENST00000696853.1	0	5.89226e-19	ENST00000696853	ENSG00000168310	interferon regulatory factor 2 [Source:HGNC Symbol;Acc:HGNC:6117]	ENST00000696853	IRF2		4	q35.1	3660	IRF2-223	184387791	184474550	2189	protein_coding	ENST00000696853
19543	ENSG00000171552.14	ENST00000422920.2	0	6.43105e-19	ENST00000422920	ENSG00000171552	BCL2 like 1 [Source:HGNC Symbol;Acc:HGNC:992]	ENST00000422920	BCL2L1		20	q11.21	598	BCL2L1-205	31665259	31723529	2227	protein_coding	ENST00000422920
4678	ENSG00000114391.14	ENST00000704288.1	0	6.8809e-19	ENST00000704288	ENSG00000114391	ribosomal protein L24 [Source:HGNC Symbol;Acc:HGNC:10325]	ENST00000704288	RPL24		3	q12.3	6152	RPL24-211	101681170	101686590	1680	protein_coding_CDS_not_defined	ENST00000704288
23433	ENSG00000177830.18	ENST00000524538.1	0	7.06715e-19	ENST00000524538	ENSG00000177830	chitinase domain containing 1 [Source:HGNC Symbol;Acc:HGNC:28474]	ENST00000524538	CHID1		11	p15.5	66005	CHID1-206	869780	870751	553	retained_intron	ENST00000524538
38789	ENSG00000167522.18	ENST00000642443.1	0	7.4547e-19	ENST00000642443	ENSG00000167522	ankyrin repeat domain containing 11 [Source:HGNC Symbol;Acc:HGNC:21316]	ENST00000642443	ANKRD11		16	q24.3	29123	ANKRD11-220	89283333	89418305	2915	protein_coding	ENST00000642443
17519	ENSG00000049618.25	ENST00000636748.1	0	7.7812e-19	ENST00000636748	ENSG00000049618	AT-rich interaction domain 1B [Source:HGNC Symbol;Acc:HGNC:18040]	ENST00000636748	ARID1B		6	q25.3	57492	ARID1B-218	156779400	156943901	8853	protein_coding	ENST00000636748
20575	ENSG00000175482.9	ENST00000528087.1	0	7.93866e-19	ENST00000528087	ENSG00000175482	DNA polymerase delta 4, accessory subunit [Source:HGNC Symbol;Acc:HGNC:14106]	ENST00000528087	POLD4		11	q13.2	57804	POLD4-203	67351565	67353490	1701	retained_intron	ENST00000528087
43807	ENSG00000198286.11	ENST00000698652.1	0	8.0059e-19	ENST00000698652	ENSG00000198286	caspase recruitment domain family member 11 [Source:HGNC Symbol;Acc:HGNC:16393]	ENST00000698652	CARD11		7	p22.2	84433	CARD11-206	2906180	2922729	2879	retained_intron	ENST00000698652
27673	ENSG00000160752.15	ENST00000612683.1	0	8.11195e-19	ENST00000612683	ENSG00000160752	farnesyl diphosphate synthase [Source:HGNC Symbol;Acc:HGNC:3631]	ENST00000612683	FDPS		1	q22	2224	FDPS-221	155308970	155320637	1198	protein_coding	ENST00000612683
187	ENSG00000156508.20	ENST00000850907.1	0	8.40621e-19	ENST00000850907	ENSG00000156508	eukaryotic translation elongation factor 1 alpha 1 [Source:HGNC Symbol;Acc:HGNC:3189]	ENST00000850907	EEF1A1		6	q13	1915	EEF1A1-224	73515750	73521032	3483	protein_coding	ENST00000850907
4105	ENSG00000070831.18	ENST00000695862.1	0	9.09726e-19	ENST00000695862	ENSG00000070831	cell division cycle 42 [Source:HGNC Symbol;Acc:HGNC:1736]	ENST00000695862	CDC42		1	p36.12	998	CDC42-223	22078438	22092917	1944	nonsense_mediated_decay	ENST00000695862
17787	ENSG00000182511.12	ENST00000414248.6	0	9.63828e-19	ENST00000414248	ENSG00000182511	FES proto-oncogene, tyrosine kinase [Source:HGNC Symbol;Acc:HGNC:3657]	ENST00000414248	FES		15	q26.1	2242	FES-204	90884447	90895693	2327	protein_coding	ENST00000414248
12481	ENSG00000113140.11	ENST00000231061.9	0	9.98067e-19	ENST00000231061	ENSG00000113140	secreted protein acidic and cysteine rich [Source:HGNC Symbol;Acc:HGNC:11219]	ENST00000231061	SPARC		5	q33.1	6678	SPARC-201	151661096	151686915	3451	protein_coding	ENST00000231061
53793	ENSG00000110801.14	ENST00000535293.5	0	1.01271e-18	ENST00000535293	ENSG00000110801	proteasome 26S subunit, non-ATPase 9 [Source:HGNC Symbol;Acc:HGNC:9567]	ENST00000535293	PSMD9		12	q24.31	5715	PSMD9-203	121893817	121916584	1773	nonsense_mediated_decay	ENST00000535293
7363	ENSG00000185088.14	ENST00000330964.10	0	1.02968e-18	ENST00000330964	ENSG00000185088	ribosomal protein S27 like [Source:HGNC Symbol;Acc:HGNC:18476]	ENST00000330964	RPS27L		15	q22.2	51065	RPS27L-201	63148249	63157477	6110	protein_coding	ENST00000330964
26714	ENSG00000132485.14	ENST00000477096.1	0	1.08138e-18	ENST00000477096	ENSG00000132485	zinc finger RANBP2-type containing 2 [Source:HGNC Symbol;Acc:HGNC:13058]	ENST00000477096	ZRANB2		1	p31.1	9406	ZRANB2-204	71063297	71067513	3677	protein_coding_CDS_not_defined	ENST00000477096
21740	ENSG00000108953.17	ENST00000466227.6	0	1.13326e-18	ENST00000466227	ENSG00000108953	tyrosine 3-monooxygenase/tryptophan 5-monooxygenase activation protein epsilon [Source:HGNC Symbol;Acc:HGNC:12851]	ENST00000466227	YWHAE		17	p13.3	7531	YWHAE-202	1344539	1365058	1377	nonsense_mediated_decay	ENST00000466227
43081	ENSG00000167196.14	ENST00000564220.1	0	1.29925e-18	ENST00000564220	ENSG00000167196	F-box protein 22 [Source:HGNC Symbol;Acc:HGNC:13593]	ENST00000564220	FBXO22		15	q24.2	26263	FBXO22-204	75932800	75933826	316	protein_coding	ENST00000564220
78692	ENSG00000130958.13	ENST00000253270.13	0	1.38371e-18	ENST00000253270	ENSG00000130958	solute carrier family 35 member D2 [Source:HGNC Symbol;Acc:HGNC:20799]	ENST00000253270	SLC35D2		9	q22.32	11046	SLC35D2-201	96320710	96383711	1623	protein_coding	ENST00000253270
12066	ENSG00000104529.19	ENST00000533494.6	0	1.45161e-18	ENST00000533494	ENSG00000104529	eukaryotic translation elongation factor 1 delta [Source:HGNC Symbol;Acc:HGNC:3211]	ENST00000533494	EEF1D		8	q24.3	1936	EEF1D-246	143579736	143597365	1155	protein_coding	ENST00000533494
1880	ENSG00000204628.12	ENST00000507756.5	0	1.45305e-18	ENST00000507756	ENSG00000204628	receptor for activated C kinase 1 [Source:HGNC Symbol;Acc:HGNC:4399]	ENST00000507756	RACK1		5	q35.3	10399	RACK1-217	181236929	181242246	889	protein_coding	ENST00000507756
2111	ENSG00000135940.7	ENST00000494306.1	0	1.47558e-18	ENST00000494306	ENSG00000135940	cytochrome c oxidase subunit 5B [Source:HGNC Symbol;Acc:HGNC:2269]	ENST00000494306	COX5B		2	q11.2	1329	COX5B-204	97646441	97647381	738	retained_intron	ENST00000494306
18534	ENSG00000269893.11	ENST00000729031.1	0	1.50988e-18	ENST00000729031	ENSG00000269893	small nucleolar RNA host gene 8 [Source:HGNC Symbol;Acc:HGNC:33098]	ENST00000729031	SNHG8		4	q26	NA	SNHG8-223	118278758	118279823	468	lncRNA	ENST00000729031
96309	ENSG00000131844.17	ENST00000683339.1	0	1.62799e-18	ENST00000683339	ENSG00000131844	methylcrotonyl-CoA carboxylase subunit 2 [Source:HGNC Symbol;Acc:HGNC:6937]	ENST00000683339	MCCC2		5	q13.2	64087	MCCC2-227	71587370	71658706	3378	protein_coding	ENST00000683339
58088	ENSG00000120533.13	ENST00000521619.1	0	1.7906e-18	ENST00000521619	ENSG00000120533	ENY2 transcription and export complex 2 subunit [Source:HGNC Symbol;Acc:HGNC:24449]	ENST00000521619	ENY2		8	q23.1	56943	ENY2-209	109338342	109343664	1384	retained_intron	ENST00000521619
28555	ENSG00000066926.13	ENST00000585747.1	0	1.81369e-18	ENST00000585747	ENSG00000066926	ferrochelatase [Source:HGNC Symbol;Acc:HGNC:3647]	ENST00000585747	FECH		18	q21.31	2235	FECH-205	57567845	57586689	564	protein_coding_CDS_not_defined	ENST00000585747
3018	ENSG00000198034.11	ENST00000486733.2	0	1.81742e-18	ENST00000486733	ENSG00000198034	ribosomal protein S4 X-linked [Source:HGNC Symbol;Acc:HGNC:10424]	ENST00000486733	RPS4X		X	q13.1	6191	RPS4X-204	72272713	72276227	1820	protein_coding_CDS_not_defined	ENST00000486733
38785	ENSG00000167522.18	ENST00000378330.7	0	1.86036e-18	ENST00000378330	ENSG00000167522	ankyrin repeat domain containing 11 [Source:HGNC Symbol;Acc:HGNC:21316]	ENST00000378330	ANKRD11		16	q24.3	29123	ANKRD11-203	89267630	89490320	9131	protein_coding	ENST00000378330
31699	ENSG00000011260.14	ENST00000583205.5	0	1.8635e-18	ENST00000583205	ENSG00000011260	UTP18 small subunit processome component [Source:HGNC Symbol;Acc:HGNC:24274]	ENST00000583205	UTP18		17	q21.33	51096	UTP18-206	51280016	51297878	664	nonsense_mediated_decay	ENST00000583205
7091	ENSG00000182287.15	ENST00000672063.1	0	1.87891e-18	ENST00000672063	ENSG00000182287	adaptor related protein complex 1 subunit sigma 2 [Source:HGNC Symbol;Acc:HGNC:560]	ENST00000672063	AP1S2		X	p22.2	8905	AP1S2-208	15826987	15854818	1047	nonsense_mediated_decay	ENST00000672063
9471	ENSG00000013725.14	ENST00000344931.9	0	1.8926e-18	ENST00000344931	ENSG00000013725	CD6 molecule [Source:HGNC Symbol;Acc:HGNC:1691]	ENST00000344931	CD6		11	q12.2	923	CD6-202	60971746	61020338	3022	nonsense_mediated_decay	ENST00000344931
14820	ENSG00000126777.18	ENST00000555498.5	0	1.99091e-18	ENST00000555498	ENSG00000126777	kinectin 1 [Source:HGNC Symbol;Acc:HGNC:6467]	ENST00000555498	KTN1		14	q22.3	3895	KTN1-221	55580254	55612273	595	protein_coding	ENST00000555498
8919	ENSG00000132341.12	ENST00000541679.7	0	2.1183e-18	ENST00000541679	ENSG00000132341	RAN, member RAS oncogene family [Source:HGNC Symbol;Acc:HGNC:9846]	ENST00000541679	RAN		12	q24.33	5901	RAN-211	130872082	130876234	572	protein_coding	ENST00000541679
6010	ENSG00000140264.22	ENST00000445816.5	0	2.31416e-18	ENST00000445816	ENSG00000140264	small EDRK-rich factor 2 [Source:HGNC Symbol;Acc:HGNC:10757]	ENST00000445816	SERF2		15	q15.3	10169	SERF2-212	43792337	43796089	2099	nonsense_mediated_decay	ENST00000445816
47458	ENSG00000118007.13	ENST00000236698.9	0	2.3808e-18	ENST00000236698	ENSG00000118007	STAG1 cohesin complex component [Source:HGNC Symbol;Acc:HGNC:11354]	ENST00000236698	STAG1		3	q22.3	10274	STAG1-201	136336236	136752378	5951	protein_coding	ENST00000236698
24380	ENSG00000159658.15	ENST00000674302.1	0	2.48323e-18	ENST00000674302	ENSG00000159658	EF-hand calcium binding domain 14 [Source:HGNC Symbol;Acc:HGNC:29051]	ENST00000674302	EFCAB14		1	p33	9813	EFCAB14-210	46694069	46719146	4120	retained_intron	ENST00000674302
78349	ENSG00000230537.3	ENST00000658132.1	0	2.5072e-18	ENST00000658132	ENSG00000230537	long intergenic non-protein coding RNA 2937 [Source:HGNC Symbol;Acc:HGNC:55942]	ENST00000658132	LINC02937		9	q22.31	105379829	LINC02937-204	91104997	91107879	1801	lncRNA	ENST00000658132
14446	ENSG00000122705.18	ENST00000242285.11	0	2.6355e-18	ENST00000242285	ENSG00000122705	clathrin light chain A [Source:HGNC Symbol;Acc:HGNC:2090]	ENST00000242285	CLTA		9	p13.3	1211	CLTA-201	36190921	36212059	1168	protein_coding	ENST00000242285
43014	ENSG00000108465.15	ENST00000578663.1	0	2.65586e-18	ENST00000578663	ENSG00000108465	CDK5 regulatory subunit associated protein 3 [Source:HGNC Symbol;Acc:HGNC:18673]	ENST00000578663	CDK5RAP3		17	q21.32	80279	CDK5RAP3-209	47978550	47981741	949	protein_coding_CDS_not_defined	ENST00000578663
1660	ENSG00000213145.10	ENST00000461556.1	0	2.66969e-18	ENST00000461556	ENSG00000213145	cysteine rich protein 1 [Source:HGNC Symbol;Acc:HGNC:2360]	ENST00000461556	CRIP1		14	q32.33	1396	CRIP1-205	105487854	105488789	638	retained_intron	ENST00000461556
5758	ENSG00000178982.10	ENST00000590134.1	0	2.75299e-18	ENST00000590134	ENSG00000178982	eukaryotic translation initiation factor 3 subunit K [Source:HGNC Symbol;Acc:HGNC:24656]	ENST00000590134	EIF3K		19	q13.2	27335	EIF3K-209	38632026	38636924	711	retained_intron	ENST00000590134
8337	ENSG00000170006.13	ENST00000705349.1	0	2.83052e-18	ENST00000705349	ENSG00000170006	transmembrane protein 154 [Source:HGNC Symbol;Acc:HGNC:26489]	ENST00000705349	TMEM154		4	q31.3	201799	TMEM154-206	152626322	152679963	2855	nonsense_mediated_decay	ENST00000705349
7489	ENSG00000023445.17	ENST00000673846.1	0	2.97968e-18	ENST00000673846	ENSG00000023445	baculoviral IAP repeat containing 3 [Source:HGNC Symbol;Acc:HGNC:591]	ENST00000673846	BIRC3		11	q22.2	330	BIRC3-207	102317494	102337259	4846	protein_coding	ENST00000673846
1467	ENSG00000185885.17	ENST00000681938.1	0	3.08613e-18	ENST00000681938	ENSG00000185885	interferon induced transmembrane protein 1 [Source:HGNC Symbol;Acc:HGNC:5412]	ENST00000681938	IFITM1		11	p15.5	8519	IFITM1-229	314040	315271	662	protein_coding	ENST00000681938
8636	ENSG00000143669.16	ENST00000465349.5	0	3.18498e-18	ENST00000465349	ENSG00000143669	lysosomal trafficking regulator [Source:HGNC Symbol;Acc:HGNC:1968]	ENST00000465349	LYST		1	q42.3	1130	LYST-204	235791573	235883640	5220	retained_intron	ENST00000465349
19363	ENSG00000196352.18	ENST00000695825.1	0	3.20195e-18	ENST00000695825	ENSG00000196352	CD55 molecule (Cromer blood group) [Source:HGNC Symbol;Acc:HGNC:2665]	ENST00000695825	CD55		1	q32.2	1604	CD55-217	207321530	207360337	3200	nonsense_mediated_decay	ENST00000695825
20801	ENSG00000247596.10	ENST00000499914.2	0	3.25518e-18	ENST00000499914	ENSG00000247596	twinfilin actin binding protein 2 [Source:HGNC Symbol;Acc:HGNC:9621]	ENST00000499914	TWF2		3	p21.2	11344	TWF2-203	52228648	52239142	1440	protein_coding	ENST00000499914
25730	ENSG00000161547.17	ENST00000586778.1	0	3.39886e-18	ENST00000586778	ENSG00000161547	serine and arginine rich splicing factor 2 [Source:HGNC Symbol;Acc:HGNC:10783]	ENST00000586778	SRSF2		17	q25.1	6427	SRSF2-209	76734163	76735661	1001	retained_intron	ENST00000586778
16516	ENSG00000136810.13	ENST00000374515.9	0	3.4153e-18	ENST00000374515	ENSG00000136810	thioredoxin [Source:HGNC Symbol;Acc:HGNC:12435]	ENST00000374515	TXN		9	q31.3	7295	TXN-201	110243811	110256466	635	protein_coding	ENST00000374515
916	ENSG00000182774.13	ENST00000558397.1	0	3.52755e-18	ENST00000558397	ENSG00000182774	ribosomal protein S17 [Source:HGNC Symbol;Acc:HGNC:10397]	ENST00000558397	RPS17		15	q25.2	6218	RPS17-201	82536756	82540437	583	non_stop_decay	ENST00000558397
17457	ENSG00000093072.19	ENST00000696218.1	0	3.56036e-18	ENST00000696218	ENSG00000093072	adenosine deaminase 2 [Source:HGNC Symbol;Acc:HGNC:1839]	ENST00000696218	ADA2		22	q11.1	51816	ADA2-222	17179315	17188531	1816	retained_intron	ENST00000696218
8632	ENSG00000143669.16	ENST00000462376.2	0	3.64631e-18	ENST00000462376	ENSG00000143669	lysosomal trafficking regulator [Source:HGNC Symbol;Acc:HGNC:1968]	ENST00000462376	LYST		1	q42.3	1130	LYST-203	235661078	235713391	5087	retained_intron	ENST00000462376
19372	ENSG00000196352.18	ENST00000695824.1	0	3.65731e-18	ENST00000695824	ENSG00000196352	CD55 molecule (Cromer blood group) [Source:HGNC Symbol;Acc:HGNC:2665]	ENST00000695824	CD55		1	q32.2	1604	CD55-216	207321530	207340751	2651	protein_coding	ENST00000695824
15348	ENSG00000005893.17	ENST00000486593.5	0	3.69329e-18	ENST00000486593	ENSG00000005893	lysosomal associated membrane protein 2 [Source:HGNC Symbol;Acc:HGNC:6501]	ENST00000486593	LAMP2		X	q24	3920	LAMP2-204	120431248	120449068	1069	nonsense_mediated_decay	ENST00000486593
7746	ENSG00000156265.17	ENST00000710354.1	0	3.71586e-18	ENST00000710354	ENSG00000156265	MAP3K7 C-terminal like [Source:HGNC Symbol;Acc:HGNC:16457]	ENST00000710354	MAP3K7CL		21	q21.3	56911	MAP3K7CL-216	29077221	29175848	2370	nonsense_mediated_decay	ENST00000710354
2828	ENSG00000171863.15	ENST00000647131.1	0	3.72175e-18	ENST00000647131	ENSG00000171863	ribosomal protein S7 [Source:HGNC Symbol;Acc:HGNC:10440]	ENST00000647131	RPS7		2	p25.3	6201	RPS7-212	3575321	3580878	557	protein_coding	ENST00000647131
3024	ENSG00000143774.18	ENST00000312726.9	0	3.7313e-18	ENST00000312726	ENSG00000143774	guanylate kinase 1 [Source:HGNC Symbol;Acc:HGNC:4693]	ENST00000312726	GUK1		1	q42.13	2987	GUK1-201	228140279	228148951	1100	nonsense_mediated_decay	ENST00000312726
10245	ENSG00000198771.11	ENST00000367854.8	0	3.79482e-18	ENST00000367854	ENSG00000198771	RCSD domain containing 1 [Source:HGNC Symbol;Acc:HGNC:28310]	ENST00000367854	RCSD1		1	q24.2	92241	RCSD1-202	167630232	167708696	5443	protein_coding	ENST00000367854
13105	ENSG00000118564.15	ENST00000503196.5	0	3.85105e-18	ENST00000503196	ENSG00000118564	F-box and leucine rich repeat protein 5 [Source:HGNC Symbol;Acc:HGNC:13602]	ENST00000503196	FBXL5		4	p15.32	26234	FBXL5-203	15638539	15659867	595	protein_coding	ENST00000503196
41508	ENSG00000172667.11	ENST00000432729.5	0	3.8533e-18	ENST00000432729	ENSG00000172667	zinc finger matrin-type 3 [Source:HGNC Symbol;Acc:HGNC:29983]	ENST00000432729	ZMAT3		3	q26.32	64393	ZMAT3-203	179023739	179072215	2944	protein_coding	ENST00000432729
29237	ENSG00000126432.14	ENST00000265462.9	0	4.03606e-18	ENST00000265462	ENSG00000126432	peroxiredoxin 5 [Source:HGNC Symbol;Acc:HGNC:9355]	ENST00000265462	PRDX5		11	q13.1	25824	PRDX5-201	64318121	64321811	860	protein_coding	ENST00000265462
35548	ENSG00000214078.13	ENST00000483495.5	0	4.06022e-18	ENST00000483495	ENSG00000214078	copine 1 [Source:HGNC Symbol;Acc:HGNC:2314]	ENST00000483495	CPNE1		20	q11.22	8904	CPNE1-225	35626086	35632554	1853	retained_intron	ENST00000483495
6663	ENSG00000134516.20	ENST00000524185.5	0	4.08863e-18	ENST00000524185	ENSG00000134516	dedicator of cytokinesis 2 [Source:HGNC Symbol;Acc:HGNC:2988]	ENST00000524185	DOCK2		5	q35.1	1794	DOCK2-215	169637291	170082934	5656	nonsense_mediated_decay	ENST00000524185
82769	ENSG00000135124.16	ENST00000314442.7	0	4.15319e-18	ENST00000314442	ENSG00000135124	purinergic receptor P2X 4 [Source:HGNC Symbol;Acc:HGNC:8535]	ENST00000314442	P2RX4		12	q24.31	5025	P2RX4-201	121212866	121223043	4658	retained_intron	ENST00000314442
78690	ENSG00000130958.13	ENST00000650065.1	0	4.17563e-18	ENST00000650065	ENSG00000130958	solute carrier family 35 member D2 [Source:HGNC Symbol;Acc:HGNC:20799]	ENST00000650065	SLC35D2		9	q22.32	11046	SLC35D2-206	96313444	96364537	2679	nonsense_mediated_decay	ENST00000650065
772	ENSG00000168887.11	ENST00000423181.1	0	4.23496e-18	ENST00000423181	ENSG00000168887	chromosome 2 open reading frame 68 [Source:HGNC Symbol;Acc:HGNC:34353]	ENST00000423181	C2orf68		2	p11.2	388969	C2orf68-204	85608567	85612066	976	nonsense_mediated_decay	ENST00000423181
14696	ENSG00000165025.15	ENST00000476708.1	0	4.23832e-18	ENST00000476708	ENSG00000165025	spleen associated tyrosine kinase [Source:HGNC Symbol;Acc:HGNC:11491]	ENST00000476708	SYK		9	q22.2	6850	SYK-205	90801962	90844246	467	protein_coding_CDS_not_defined	ENST00000476708
4309	ENSG00000114902.14	ENST00000619898.5	0	4.32761e-18	ENST00000619898	ENSG00000114902	signal peptidase complex subunit 1 [Source:HGNC Symbol;Acc:HGNC:23401]	ENST00000619898	SPCS1		3	p21.1	28972	SPCS1-205	52706106	52711148	3786	protein_coding	ENST00000619898
7490	ENSG00000023445.17	ENST00000532808.5	0	4.60221e-18	ENST00000532808	ENSG00000023445	baculoviral IAP repeat containing 3 [Source:HGNC Symbol;Acc:HGNC:591]	ENST00000532808	BIRC3		11	q22.2	330	BIRC3-206	102317563	102339403	4238	protein_coding	ENST00000532808
12827	ENSG00000111752.11	ENST00000543824.5	0	4.62413e-18	ENST00000543824	ENSG00000111752	polyhomeotic homolog 1 [Source:HGNC Symbol;Acc:HGNC:3182]	ENST00000543824	PHC1		12	p13.31	1911	PHC1-212	8914553	8940404	4292	protein_coding	ENST00000543824
4046	ENSG00000162645.13	ENST00000493802.5	0	4.6762e-18	ENST00000493802	ENSG00000162645	guanylate binding protein 2 [Source:HGNC Symbol;Acc:HGNC:4183]	ENST00000493802	GBP2		1	p22.2	2634	GBP2-204	89108117	89113050	794	protein_coding_CDS_not_defined	ENST00000493802
38786	ENSG00000167522.18	ENST00000301030.10	0	4.70766e-18	ENST00000301030	ENSG00000167522	ankyrin repeat domain containing 11 [Source:HGNC Symbol;Acc:HGNC:21316]	ENST00000301030	ANKRD11		16	q24.3	29123	ANKRD11-201	89267630	89490561	9301	protein_coding	ENST00000301030
52118	ENSG00000143633.13	ENST00000471936.1	0	4.73065e-18	ENST00000471936	ENSG00000143633	40S small subunit processome assembly factor 1 [Source:HGNC Symbol;Acc:HGNC:25332]	ENST00000471936	FSAF1		1	q42.2	128061	FSAF1-206	231236696	231241187	2657	protein_coding_CDS_not_defined	ENST00000471936
20344	ENSG00000170348.9	ENST00000557670.5	0	4.79672e-18	ENST00000557670	ENSG00000170348	transmembrane p24 trafficking protein 10 [Source:HGNC Symbol;Acc:HGNC:16998]	ENST00000557670	TMED10		14	q24.3	10972	TMED10-206	75134356	75147897	917	protein_coding_CDS_not_defined	ENST00000557670
41507	ENSG00000172667.11	ENST00000311417.7	0	4.93637e-18	ENST00000311417	ENSG00000172667	zinc finger matrin-type 3 [Source:HGNC Symbol;Acc:HGNC:29983]	ENST00000311417	ZMAT3		3	q26.32	64393	ZMAT3-201	179017223	179071809	8936	protein_coding	ENST00000311417
77254	ENSG00000246263.5	ENST00000520820.3	0	4.95437e-18	ENST00000520820	ENSG00000246263	UBR5 divergent transcript [Source:HGNC Symbol;Acc:HGNC:51661]	ENST00000520820	UBR5-DT		8	q22.3	NA	UBR5-DT-202	102239386	102253750	2384	lncRNA	ENST00000520820
3027	ENSG00000143774.18	ENST00000453943.6	0	5.19703e-18	ENST00000453943	ENSG00000143774	guanylate kinase 1 [Source:HGNC Symbol;Acc:HGNC:4693]	ENST00000453943	GUK1		1	q42.13	2987	GUK1-212	228140279	228148951	935	protein_coding	ENST00000453943
5437	ENSG00000171862.16	ENST00000416679.1	0	5.34024e-18	ENST00000416679	ENSG00000171862	phosphatase and tensin homolog [Source:HGNC Symbol;Acc:HGNC:9588]	ENST00000416679	PTEN		10	q23.31	5728	PTEN-202	87878692	87880427	499	retained_intron	ENST00000416679
598	ENSG00000173821.20	ENST00000319921.4	0	5.39944e-18	ENST00000319921	ENSG00000173821	ring finger protein 213 [Source:HGNC Symbol;Acc:HGNC:14539]	ENST00000319921	RNF213		17	q25.3	57674	RNF213-201	80260870	80321463	5316	protein_coding	ENST00000319921
23548	ENSG00000136003.16	ENST00000538193.1	0	5.49402e-18	ENST00000538193	ENSG00000136003	iron-sulfur cluster assembly enzyme [Source:HGNC Symbol;Acc:HGNC:29882]	ENST00000538193	ISCU		12	q23.3	23479	ISCU-206	108567858	108569094	423	retained_intron	ENST00000538193
58089	ENSG00000120533.13	ENST00000517311.5	0	5.50628e-18	ENST00000517311	ENSG00000120533	ENY2 transcription and export complex 2 subunit [Source:HGNC Symbol;Acc:HGNC:24449]	ENST00000517311	ENY2		8	q23.1	56943	ENY2-202	109334326	109345953	2966	nonsense_mediated_decay	ENST00000517311
11359	ENSG00000198898.16	ENST00000361183.8	0	5.58299e-18	ENST00000361183	ENSG00000198898	capping actin protein of muscle Z-line subunit alpha 2 [Source:HGNC Symbol;Acc:HGNC:1490]	ENST00000361183	CAPZA2		7	q31.2	830	CAPZA2-201	116862587	116922049	5068	protein_coding	ENST00000361183
11104	ENSG00000114331.16	ENST00000450200.2	0	5.5916e-18	ENST00000450200	ENSG00000114331	ArfGAP with coiled-coil, ankyrin repeat and PH domains 2 [Source:HGNC Symbol;Acc:HGNC:16469]	ENST00000450200	ACAP2		3	q29	23527	ACAP2-206	195285328	195443025	2987	protein_coding	ENST00000450200
21	ENSG00000166710.23	ENST00000557901.5	0	5.71375e-18	ENST00000557901	ENSG00000166710	beta-2-microglobulin [Source:HGNC Symbol;Acc:HGNC:914]	ENST00000557901	B2M		15	q21.1	567	B2M-202	44711519	44717622	407	nonsense_mediated_decay	ENST00000557901
37808	ENSG00000104343.21	ENST00000519255.2	0	5.81724e-18	ENST00000519255	ENSG00000104343	ubiquitin conjugating enzyme E2 W [Source:HGNC Symbol;Acc:HGNC:25616]	ENST00000519255	UBE2W		8	q21.11	55284	UBE2W-204	73794042	73878860	575	nonsense_mediated_decay	ENST00000519255
23547	ENSG00000136003.16	ENST00000540154.5	0	5.84615e-18	ENST00000540154	ENSG00000136003	iron-sulfur cluster assembly enzyme [Source:HGNC Symbol;Acc:HGNC:29882]	ENST00000540154	ISCU		12	q23.3	23479	ISCU-209	108567734	108569094	385	protein_coding_CDS_not_defined	ENST00000540154
3498	ENSG00000172183.16	ENST00000560746.1	0	5.9537e-18	ENST00000560746	ENSG00000172183	interferon stimulated exonuclease gene 20 [Source:HGNC Symbol;Acc:HGNC:6130]	ENST00000560746	ISG20		15	q26.1	3669	ISG20-211	88650253	88655650	730	protein_coding_CDS_not_defined	ENST00000560746
18358	ENSG00000141027.23	ENST00000580617.5	0	6.18185e-18	ENST00000580617	ENSG00000141027	nuclear receptor corepressor 1 [Source:HGNC Symbol;Acc:HGNC:7672]	ENST00000580617	NCOR1		17	p11.2	9611	NCOR1-219	16031988	16040108	1352	retained_intron	ENST00000580617
47697	ENSG00000065518.8	ENST00000492739.1	0	6.26658e-18	ENST00000492739	ENSG00000065518	NADH:ubiquinone oxidoreductase subunit B4 [Source:HGNC Symbol;Acc:HGNC:7699]	ENST00000492739	NDUFB4		3	q13.33	4710	NDUFB4-205	120596347	120602323	309	protein_coding	ENST00000492739
44611	ENSG00000175354.20	ENST00000592776.1	0	6.42612e-18	ENST00000592776	ENSG00000175354	protein tyrosine phosphatase non-receptor type 2 [Source:HGNC Symbol;Acc:HGNC:9650]	ENST00000592776	PTPN2		18	p11.21	5771	PTPN2-215	12814325	12884277	772	nonsense_mediated_decay	ENST00000592776
1437	ENSG00000145425.10	ENST00000506126.5	0	6.52268e-18	ENST00000506126	ENSG00000145425	ribosomal protein S3A [Source:HGNC Symbol;Acc:HGNC:10421]	ENST00000506126	RPS3A		4	q31.3	6189	RPS3A-204	151099674	151104623	862	protein_coding	ENST00000506126
42395	ENSG00000138495.7	ENST00000261070.7	0	6.74113e-18	ENST00000261070	ENSG00000138495	cytochrome c oxidase copper chaperone COX17 [Source:HGNC Symbol;Acc:HGNC:2264]	ENST00000261070	COX17		3	q13.33	10063	COX17-201	119669532	119677406	426	protein_coding	ENST00000261070
31627	ENSG00000244754.9	ENST00000511143.5	0	6.78097e-18	ENST00000511143	ENSG00000244754	NEDD4 binding protein 2 like 2 [Source:HGNC Symbol;Acc:HGNC:26916]	ENST00000511143	N4BP2L2		13	q13.1	10443	N4BP2L2-214	32517488	32538792	816	protein_coding_CDS_not_defined	ENST00000511143
4648	ENSG00000155629.15	ENST00000339364.10	0	7.06526e-18	ENST00000339364	ENSG00000155629	phosphoinositide-3-kinase adaptor protein 1 [Source:HGNC Symbol;Acc:HGNC:30034]	ENST00000339364	PIK3AP1		10	q24.1	118788	PIK3AP1-201	96593315	96720514	4800	protein_coding	ENST00000339364
507	ENSG00000149273.15	ENST00000526608.5	0	7.2967e-18	ENST00000526608	ENSG00000149273	ribosomal protein S3 [Source:HGNC Symbol;Acc:HGNC:10420]	ENST00000526608	RPS3		11	q13.4	6188	RPS3-207	75399537	75404868	710	protein_coding	ENST00000526608
32334	ENSG00000110108.11	ENST00000536171.1	0	7.57505e-18	ENST00000536171	ENSG00000110108	transmembrane protein 109 [Source:HGNC Symbol;Acc:HGNC:28771]	ENST00000536171	TMEM109		11	q12.2	79073	TMEM109-202	60919678	60923376	1959	protein_coding	ENST00000536171
94927	ENSG00000106628.13	ENST00000698978.1	0	7.82992e-18	ENST00000698978	ENSG00000106628	DNA polymerase delta 2, accessory subunit [Source:HGNC Symbol;Acc:HGNC:9176]	ENST00000698978	POLD2		7	p13	5425	POLD2-252	44114706	44123553	1603	nonsense_mediated_decay	ENST00000698978
7096	ENSG00000182287.15	ENST00000380291.5	0	8.25276e-18	ENST00000380291	ENSG00000182287	adaptor related protein complex 1 subunit sigma 2 [Source:HGNC Symbol;Acc:HGNC:560]	ENST00000380291	AP1S2		X	p22.2	8905	AP1S2-202	15830059	15854804	3492	protein_coding	ENST00000380291
27151	ENSG00000126456.16	ENST00000599144.5	0	8.6323e-18	ENST00000599144	ENSG00000126456	interferon regulatory factor 3 [Source:HGNC Symbol;Acc:HGNC:6118]	ENST00000599144	IRF3		19	q13.33	3661	IRF3-221	49659579	49665731	1117	protein_coding	ENST00000599144
27152	ENSG00000126456.16	ENST00000596765.5	0	9.10723e-18	ENST00000596765	ENSG00000126456	interferon regulatory factor 3 [Source:HGNC Symbol;Acc:HGNC:6118]	ENST00000596765	IRF3		19	q13.33	3661	IRF3-212	49659579	49665705	710	protein_coding	ENST00000596765
31602	ENSG00000244754.9	ENST00000674437.1	0	9.24776e-18	ENST00000674437	ENSG00000244754	NEDD4 binding protein 2 like 2 [Source:HGNC Symbol;Acc:HGNC:26916]	ENST00000674437	N4BP2L2		13	q13.1	10443	N4BP2L2-238	32516972	32538752	1227	protein_coding	ENST00000674437
5828	ENSG00000162613.18	ENST00000703600.1	0	9.45883e-18	ENST00000703600	ENSG00000162613	far upstream element binding protein 1 [Source:HGNC Symbol;Acc:HGNC:4004]	ENST00000703600	FUBP1		1	p31.1	8880	FUBP1-215	77948405	77949434	576	protein_coding	ENST00000703600
6001	ENSG00000092820.19	ENST00000476189.1	0	9.68671e-18	ENST00000476189	ENSG00000092820	ezrin [Source:HGNC Symbol;Acc:HGNC:12691]	ENST00000476189	EZR		6	q25.3	7430	EZR-203	158783534	158819349	956	protein_coding_CDS_not_defined	ENST00000476189
29238	ENSG00000126432.14	ENST00000352435.8	0	9.94115e-18	ENST00000352435	ENSG00000126432	peroxiredoxin 5 [Source:HGNC Symbol;Acc:HGNC:9355]	ENST00000352435	PRDX5		11	q13.1	25824	PRDX5-203	64318182	64321740	596	protein_coding	ENST00000352435
38784	ENSG00000167522.18	ENST00000642600.2	0	9.9584e-18	ENST00000642600	ENSG00000167522	ankyrin repeat domain containing 11 [Source:HGNC Symbol;Acc:HGNC:21316]	ENST00000642600	ANKRD11		16	q24.3	29123	ANKRD11-221	89267619	89490479	9227	protein_coding	ENST00000642600
3030	ENSG00000143774.18	ENST00000486668.5	0	1.01147e-17	ENST00000486668	ENSG00000143774	guanylate kinase 1 [Source:HGNC Symbol;Acc:HGNC:4693]	ENST00000486668	GUK1		1	q42.13	2987	GUK1-227	228145561	228148950	738	nonsense_mediated_decay	ENST00000486668
6568	ENSG00000123240.17	ENST00000469025.1	0	1.01308e-17	ENST00000469025	ENSG00000123240	optineurin [Source:HGNC Symbol;Acc:HGNC:17142]	ENST00000469025	OPTN		10	p13	10133	OPTN-209	13131319	13136918	642	protein_coding_CDS_not_defined	ENST00000469025
71493	ENSG00000177868.12	ENST00000372522.5	0	1.0281e-17	ENST00000372522	ENSG00000177868	small vasohibin binding protein [Source:HGNC Symbol;Acc:HGNC:29204]	ENST00000372522	SVBP		1	p34.2	374969	SVBP-202	42807052	42816804	650	protein_coding	ENST00000372522
3727	ENSG00000258643.6	ENST00000557008.2	0	1.05338e-17	ENST00000557008	ENSG00000258643	BCL2L2-PABPN1 readthrough [Source:HGNC Symbol;Acc:HGNC:42959]	ENST00000557008	BCL2L2-PABPN1		14	q11.2	100529063	BCL2L2-PABPN1-202	23306967	23325329	1366	protein_coding	ENST00000557008
55914	ENSG00000225889.11	ENST00000661002.1	0	1.05352e-17	ENST00000661002	ENSG00000225889	novel transcript, antisense to PELI1	ENST00000661002			2	p14	NA		64228425	64232240	2842	lncRNA	ENST00000661002
4172	ENSG00000143119.15	ENST00000497404.1	0	1.10103e-17	ENST00000497404	ENSG00000143119	CD53 molecule [Source:HGNC Symbol;Acc:HGNC:1686]	ENST00000497404	CD53		1	p13.3	963	CD53-205	110894309	110899851	917	protein_coding_CDS_not_defined	ENST00000497404
19542	ENSG00000171552.14	ENST00000678671.1	0	1.16132e-17	ENST00000678671	ENSG00000171552	BCL2 like 1 [Source:HGNC Symbol;Acc:HGNC:992]	ENST00000678671	BCL2L1		20	q11.21	598	BCL2L1-215	31664575	31723529	3257	nonsense_mediated_decay	ENST00000678671
34003	ENSG00000186184.20	ENST00000692944.1	0	1.21155e-17	ENST00000692944	ENSG00000186184	RNA polymerase I and III subunit D [Source:HGNC Symbol;Acc:HGNC:20422]	ENST00000692944	POLR1D		13	q12.2	51082	POLR1D-224	27621873	27667336	1788	protein_coding	ENST00000692944
42184	ENSG00000167985.8	ENST00000542074.1	0	1.21541e-17	ENST00000542074	ENSG00000167985	succinate dehydrogenase complex assembly factor 2 [Source:HGNC Symbol;Acc:HGNC:26034]	ENST00000542074	SDHAF2		11	q12.2	54949	SDHAF2-206	61430105	61446697	835	protein_coding	ENST00000542074
10840	ENSG00000141232.5	ENST00000499247.3	0	1.2524e-17	ENST00000499247	ENSG00000141232	transducer of ERBB2, 1 [Source:HGNC Symbol;Acc:HGNC:11979]	ENST00000499247	TOB1		17	q21.33	10140	TOB1-202	50862223	50866354	2238	protein_coding	ENST00000499247
6274	ENSG00000111276.12	ENST00000682080.1	0	1.25874e-17	ENST00000682080	ENSG00000111276	cyclin dependent kinase inhibitor 1B [Source:HGNC Symbol;Acc:HGNC:1785]	ENST00000682080	CDKN1B		12	p13.1	1027	CDKN1B-206	12696347	12715312	2465	protein_coding_CDS_not_defined	ENST00000682080
60537	ENSG00000153015.17	ENST00000693121.1	0	1.28649e-17	ENST00000693121	ENSG00000153015	CWC27 spliceosome associated cyclophilin [Source:HGNC Symbol;Acc:HGNC:10664]	ENST00000693121	CWC27		5	q12.3	10283	CWC27-225	64768946	65018554	4645	retained_intron	ENST00000693121
238	ENSG00000137154.13	ENST00000380384.5	0	1.30219e-17	ENST00000380384	ENSG00000137154	ribosomal protein S6 [Source:HGNC Symbol;Acc:HGNC:10429]	ENST00000380384	RPS6		9	p22.1	6194	RPS6-203	19376270	19380206	1355	protein_coding	ENST00000380384
23582	ENSG00000168394.13	ENST00000643049.2	0	1.34634e-17	ENST00000643049	ENSG00000168394	transporter 1, ATP binding cassette subfamily B member [Source:HGNC Symbol;Acc:HGNC:43]	ENST00000643049	TAP1		6	p21.32	6890	TAP1-204	32845232	32853816	1319	protein_coding	ENST00000643049
37455	ENSG00000091592.17	ENST00000571307.2	0	1.3591e-17	ENST00000571307	ENSG00000091592	NLR family pyrin domain containing 1 [Source:HGNC Symbol;Acc:HGNC:14374]	ENST00000571307	NLRP1		17	p13.2	22861	NLRP1-205	5528857	5584512	5088	protein_coding	ENST00000571307
11074	ENSG00000128951.14	ENST00000559540.5	0	1.36404e-17	ENST00000559540	ENSG00000128951	deoxyuridine triphosphatase [Source:HGNC Symbol;Acc:HGNC:3078]	ENST00000559540	DUT		15	q21.1	1854	DUT-208	48332210	48342395	1441	protein_coding	ENST00000559540
297	ENSG00000100316.16	ENST00000467105.1	0	1.37634e-17	ENST00000467105	ENSG00000100316	ribosomal protein L3 [Source:HGNC Symbol;Acc:HGNC:10332]	ENST00000467105	RPL3		22	q13.1	6122	RPL3-212	39312887	39314965	1396	retained_intron	ENST00000467105
24697	ENSG00000092148.14	ENST00000693537.1	0	1.45372e-17	ENST00000693537	ENSG00000092148	HECT domain E3 ubiquitin protein ligase 1 [Source:HGNC Symbol;Acc:HGNC:20157]	ENST00000693537	HECTD1		14	q12	25831	HECTD1-229	31100138	31105942	1673	retained_intron	ENST00000693537
31674	ENSG00000120694.20	ENST00000435381.5	0	1.49329e-17	ENST00000435381	ENSG00000120694	heat shock protein family H (Hsp110) member 1 [Source:HGNC Symbol;Acc:HGNC:16969]	ENST00000435381	HSPH1		13	q12.3	10808	HSPH1-203	31136625	31138568	812	protein_coding	ENST00000435381
19946	ENSG00000148290.10	ENST00000437995.1	0	1.52429e-17	ENST00000437995	ENSG00000148290	SURF1 cytochrome c oxidase assembly factor [Source:HGNC Symbol;Acc:HGNC:11474]	ENST00000437995	SURF1		9	q34.2	6834	SURF1-202	133351913	133356320	813	retained_intron	ENST00000437995
7092	ENSG00000182287.15	ENST00000673591.1	0	1.53399e-17	ENST00000673591	ENSG00000182287	adaptor related protein complex 1 subunit sigma 2 [Source:HGNC Symbol;Acc:HGNC:560]	ENST00000673591	AP1S2		X	p22.2	8905	AP1S2-211	15831290	15854827	2365	nonsense_mediated_decay	ENST00000673591
19365	ENSG00000196352.18	ENST00000645323.1	0	1.60119e-17	ENST00000645323	ENSG00000196352	CD55 molecule (Cromer blood group) [Source:HGNC Symbol;Acc:HGNC:2665]	ENST00000645323	CD55		1	q32.2	1604	CD55-213	207321643	207360336	2110	protein_coding	ENST00000645323
40287	ENSG00000085514.16	ENST00000394000.6	0	1.60657e-17	ENST00000394000	ENSG00000085514	paired immunoglobin like type 2 receptor alpha [Source:HGNC Symbol;Acc:HGNC:20396]	ENST00000394000	PILRA		7	q22.1	29992	PILRA-203	100373528	100400028	909	protein_coding	ENST00000394000
19359	ENSG00000196352.18	ENST00000695831.1	0	1.6246e-17	ENST00000695831	ENSG00000196352	CD55 molecule (Cromer blood group) [Source:HGNC Symbol;Acc:HGNC:2665]	ENST00000695831	CD55		1	q32.2	1604	CD55-223	207336578	207360399	3694	retained_intron	ENST00000695831
43994	ENSG00000109861.17	ENST00000679224.1	0	1.63881e-17	ENST00000679224	ENSG00000109861	cathepsin C [Source:HGNC Symbol;Acc:HGNC:2528]	ENST00000679224	CTSC		11	q14.2	1075	CTSC-230	88292494	88337749	2774	protein_coding	ENST00000679224
22878	ENSG00000138029.14	ENST00000479347.1	0	1.67607e-17	ENST00000479347	ENSG00000138029	hydroxyacyl-CoA dehydrogenase trifunctional multienzyme complex subunit beta [Source:HGNC Symbol;Acc:HGNC:4803]	ENST00000479347	HADHB		2	p23.3	3032	HADHB-206	26244920	26254956	670	retained_intron	ENST00000479347
35920	ENSG00000213246.7	ENST00000577396.5	0	1.67844e-17	ENST00000577396	ENSG00000213246	SPT4 homolog, DSIF elongation factor subunit [Source:HGNC Symbol;Acc:HGNC:11467]	ENST00000577396	SUPT4H1		17	q22	6827	SUPT4H1-202	58345247	58352423	1643	protein_coding	ENST00000577396
7364	ENSG00000185088.14	ENST00000635699.1	0	1.70845e-17	ENST00000635699	ENSG00000185088	ribosomal protein S27 like [Source:HGNC Symbol;Acc:HGNC:18476]	ENST00000635699	RPS27L		15	q22.2	51065	RPS27L-208	63153853	63157477	693	protein_coding	ENST00000635699
2558	ENSG00000122862.6	ENST00000462445.1	0	1.70867e-17	ENST00000462445	ENSG00000122862	serglycin [Source:HGNC Symbol;Acc:HGNC:9361]	ENST00000462445	SRGN		10	q22.1	5552	SRGN-202	69088106	69104541	802	protein_coding_CDS_not_defined	ENST00000462445
67588	ENSG00000177119.17	ENST00000681156.1	0	1.71247e-17	ENST00000681156	ENSG00000177119	anoctamin 6 [Source:HGNC Symbol;Acc:HGNC:25240]	ENST00000681156	ANO6		12	q12	196527	ANO6-213	45216150	45432312	3761	protein_coding	ENST00000681156
10247	ENSG00000198771.11	ENST00000472038.1	0	1.72491e-17	ENST00000472038	ENSG00000198771	RCSD domain containing 1 [Source:HGNC Symbol;Acc:HGNC:28310]	ENST00000472038	RCSD1		1	q24.2	92241	RCSD1-204	167630261	167665040	1719	protein_coding_CDS_not_defined	ENST00000472038
110968	ENSG00000205639.12	ENST00000469562.1	0	1.74685e-17	ENST00000469562	ENSG00000205639	MFSD2 lysolipid transporter B, sphingolipid [Source:HGNC Symbol;Acc:HGNC:37207]	ENST00000469562	MFSD2B		2	p23.3	388931	MFSD2B-204	24017490	24026775	2613	retained_intron	ENST00000469562
15281	ENSG00000198168.9	ENST00000530199.5	0	1.91463e-17	ENST00000530199	ENSG00000198168	small VCP interacting protein [Source:HGNC Symbol;Acc:HGNC:25238]	ENST00000530199	SVIP		11	p14.3	258010	SVIP-204	22822867	22829373	549	protein_coding_CDS_not_defined	ENST00000530199
24388	ENSG00000149761.9	ENST00000441250.6	0	1.92406e-17	ENST00000441250	ENSG00000149761	nudix hydrolase 22 [Source:HGNC Symbol;Acc:HGNC:28189]	ENST00000441250	NUDT22		11	q13.1	84304	NUDT22-204	64226290	64230007	986	protein_coding	ENST00000441250
8710	ENSG00000104763.20	ENST00000636435.1	0	1.95539e-17	ENST00000636435	ENSG00000104763	N-acylsphingosine amidohydrolase 1 [Source:HGNC Symbol;Acc:HGNC:735]	ENST00000636435	ASAH1		8	p22	427	ASAH1-225	18063075	18084142	4611	retained_intron	ENST00000636435
20192	ENSG00000166900.17	ENST00000633708.1	0	1.99455e-17	ENST00000633708	ENSG00000166900	syntaxin 3 [Source:HGNC Symbol;Acc:HGNC:11438]	ENST00000633708	STX3		11	q12.1	6809	STX3-207	59755398	59805882	3111	protein_coding	ENST00000633708
5980	ENSG00000101782.15	ENST00000577501.5	0	2.08335e-17	ENST00000577501	ENSG00000101782	RIO kinase 3 [Source:HGNC Symbol;Acc:HGNC:11451]	ENST00000577501	RIOK3		18	q11.2	8780	RIOK3-203	23453308	23481500	1904	protein_coding	ENST00000577501
28948	ENSG00000123505.20	ENST00000619590.1	0	2.15332e-17	ENST00000619590	ENSG00000123505	adenosylmethionine decarboxylase 1 [Source:HGNC Symbol;Acc:HGNC:457]	ENST00000619590	AMD1		6	q21	262	AMD1-207	110890789	110895704	4329	retained_intron	ENST00000619590
3353	ENSG00000104765.16	ENST00000518611.5	0	2.17717e-17	ENST00000518611	ENSG00000104765	BCL2 interacting protein 3 like [Source:HGNC Symbol;Acc:HGNC:1085]	ENST00000518611	BNIP3L		8	p21.2	665	BNIP3L-202	26390362	26411048	1352	protein_coding	ENST00000518611
508	ENSG00000149273.15	ENST00000528439.5	0	2.19446e-17	ENST00000528439	ENSG00000149273	ribosomal protein S3 [Source:HGNC Symbol;Acc:HGNC:10420]	ENST00000528439	RPS3		11	q13.4	6188	RPS3-210	75399518	75405692	473	nonsense_mediated_decay	ENST00000528439
19827	ENSG00000115415.21	ENST00000423282.2	0	2.23488e-17	ENST00000423282	ENSG00000115415	signal transducer and activator of transcription 1 [Source:HGNC Symbol;Acc:HGNC:11362]	ENST00000423282	STAT1		2	q32.2	6772	STAT1-206	190969268	191014158	2239	nonsense_mediated_decay	ENST00000423282
31562	ENSG00000239998.7	ENST00000472992.1	0	2.41391e-17	ENST00000472992	ENSG00000239998	leukocyte immunoglobulin like receptor A2 [Source:HGNC Symbol;Acc:HGNC:6603]	ENST00000472992	LILRA2		19	q13.42	11027	LILRA2-206	54576072	54587547	644	protein_coding	ENST00000472992
3396	ENSG00000112695.13	ENST00000472311.6	0	2.43502e-17	ENST00000472311	ENSG00000112695	cytochrome c oxidase subunit 7A2 [Source:HGNC Symbol;Acc:HGNC:2288]	ENST00000472311	COX7A2		6	q14.1	1347	COX7A2-206	75237823	75243785	325	protein_coding	ENST00000472311
4649	ENSG00000155629.15	ENST00000371110.6	0	2.44029e-17	ENST00000371110	ENSG00000155629	phosphoinositide-3-kinase adaptor protein 1 [Source:HGNC Symbol;Acc:HGNC:30034]	ENST00000371110	PIK3AP1		10	q24.1	118788	PIK3AP1-203	96594495	96669611	3151	protein_coding	ENST00000371110
2591	ENSG00000247556.8	ENST00000821975.1	0	2.50005e-17	ENST00000821975	ENSG00000247556	OIP5 antisense RNA 1 [Source:HGNC Symbol;Acc:HGNC:43563]	ENST00000821975	OIP5-AS1		15	q15.1	729082	OIP5-AS1-273	41298331	41306528	1474	lncRNA	ENST00000821975
14686	ENSG00000090061.17	ENST00000555049.5	0	2.57486e-17	ENST00000555049	ENSG00000090061	cyclin K [Source:HGNC Symbol;Acc:HGNC:1596]	ENST00000555049	CCNK		14	q32.2	8812	CCNK-204	99481424	99535044	1606	protein_coding	ENST00000555049
27134	ENSG00000146731.11	ENST00000462133.5	0	2.57844e-17	ENST00000462133	ENSG00000146731	chaperonin containing TCP1 subunit 6A [Source:HGNC Symbol;Acc:HGNC:1620]	ENST00000462133	CCT6A		7	p11.2	908	CCT6A-203	56060611	56063299	665	protein_coding_CDS_not_defined	ENST00000462133
58236	ENSG00000181991.16	ENST00000558406.5	0	2.65447e-17	ENST00000558406	ENSG00000181991	mitochondrial ribosomal protein S11 [Source:HGNC Symbol;Acc:HGNC:14050]	ENST00000558406	MRPS11		15	q25.3	64963	MRPS11-204	88467736	88478205	918	retained_intron	ENST00000558406
66915	ENSG00000173852.16	ENST00000687726.1	0	2.66672e-17	ENST00000687726	ENSG00000173852	dpy-19 like C-mannosyltransferase 1 [Source:HGNC Symbol;Acc:HGNC:22205]	ENST00000687726	DPY19L1		7	p14.2	23333	DPY19L1-211	34932798	34939295	5342	retained_intron	ENST00000687726
45405	ENSG00000161939.19	ENST00000547302.3	0	2.71324e-17	ENST00000547302	ENSG00000161939	RNASEK-C17orf49 readthrough [Source:HGNC Symbol;Acc:HGNC:44419]	ENST00000547302	RNASEK-C17orf49		17	p13.1	NA	RNASEK-C17orf49-201	7013733	7017520	900	protein_coding	ENST00000547302
9978	ENSG00000130755.13	ENST00000601731.1	0	2.75523e-17	ENST00000601731	ENSG00000130755	glia maturation factor gamma [Source:HGNC Symbol;Acc:HGNC:4374]	ENST00000601731	GMFG		19	q13.2	9535	GMFG-211	39328365	39336037	405	protein_coding_CDS_not_defined	ENST00000601731
29003	ENSG00000131051.24	ENST00000482563.1	0	2.77633e-17	ENST00000482563	ENSG00000131051	RNA binding motif protein 39 [Source:HGNC Symbol;Acc:HGNC:15923]	ENST00000482563	RBM39		20	q11.22	9584	RBM39-233	35704377	35707988	1737	retained_intron	ENST00000482563
2490	ENSG00000113732.9	ENST00000519374.6	0	2.81822e-17	ENST00000519374	ENSG00000113732	ATPase H+ transporting V0 subunit e1 [Source:HGNC Symbol;Acc:HGNC:863]	ENST00000519374	ATP6V0E1		5	q35.1	8992	ATP6V0E1-203	172983771	173035445	1419	protein_coding	ENST00000519374
4551	ENSG00000092199.19	ENST00000336053.10	0	2.82857e-17	ENST00000336053	ENSG00000092199	heterogeneous nuclear ribonucleoprotein C [Source:HGNC Symbol;Acc:HGNC:5035]	ENST00000336053	HNRNPC		14	q11.2	3183	HNRNPC-201	21209136	21269494	3301	protein_coding	ENST00000336053
3556	ENSG00000186517.14	ENST00000490279.5	0	2.86676e-17	ENST00000490279	ENSG00000186517	Rho GTPase activating protein 30 [Source:HGNC Symbol;Acc:HGNC:27414]	ENST00000490279	ARHGAP30		1	q23.3	257106	ARHGAP30-207	161048790	161069803	2265	nonsense_mediated_decay	ENST00000490279
42776	ENSG00000150977.12	ENST00000718483.1	0	2.89486e-17	ENST00000718483	ENSG00000150977	Rab interacting lysosomal protein like 2 [Source:HGNC Symbol;Acc:HGNC:28787]	ENST00000718483	RILPL2		12	q24.31	196383	RILPL2-203	123411588	123436420	2556	protein_coding	ENST00000718483
34889	ENSG00000112514.18	ENST00000479249.5	0	2.98957e-17	ENST00000479249	ENSG00000112514	cutA divalent cation tolerance homolog [Source:HGNC Symbol;Acc:HGNC:21101]	ENST00000479249	CUTA		6	p21.32	51596	CUTA-207	33416542	33417543	562	retained_intron	ENST00000479249
5617	ENSG00000101109.14	ENST00000372801.5	0	3.07981e-17	ENST00000372801	ENSG00000101109	serine/threonine kinase 4 [Source:HGNC Symbol;Acc:HGNC:11408]	ENST00000372801	STK4		20	q13.12	6789	STK4-201	44966522	45075608	2038	protein_coding	ENST00000372801
1799	ENSG00000169020.10	ENST00000304312.5	0	3.10915e-17	ENST00000304312	ENSG00000169020	ATP synthase membrane subunit e [Source:HGNC Symbol;Acc:HGNC:846]	ENST00000304312	ATP5ME		4	p16.3	521	ATP5ME-201	672436	674276	303	protein_coding	ENST00000304312
24640	ENSG00000182022.18	ENST00000628426.1	0	3.188e-17	ENST00000628426	ENSG00000182022	carbohydrate sulfotransferase 15 [Source:HGNC Symbol;Acc:HGNC:18137]	ENST00000628426	CHST15		10	q26.13	51363	CHST15-205	124019653	124092414	3553	protein_coding	ENST00000628426
17026	ENSG00000103479.17	ENST00000544405.6	0	3.21059e-17	ENST00000544405	ENSG00000103479	RB transcriptional corepressor like 2 [Source:HGNC Symbol;Acc:HGNC:9894]	ENST00000544405	RBL2		16	q12.2	5934	RBL2-203	53435619	53470079	2025	protein_coding	ENST00000544405
9665	ENSG00000106588.12	ENST00000678407.1	0	3.28441e-17	ENST00000678407	ENSG00000106588	proteasome 20S subunit alpha 2 [Source:HGNC Symbol;Acc:HGNC:9531]	ENST00000678407	PSMA2		7	p14.1	5683	PSMA2-209	42916904	42932174	2784	retained_intron	ENST00000678407
7090	ENSG00000182287.15	ENST00000671830.1	0	3.31533e-17	ENST00000671830	ENSG00000182287	adaptor related protein complex 1 subunit sigma 2 [Source:HGNC Symbol;Acc:HGNC:560]	ENST00000671830	AP1S2		X	p22.2	8905	AP1S2-207	15826933	15854862	1167	nonsense_mediated_decay	ENST00000671830
35921	ENSG00000213246.7	ENST00000225504.8	0	3.36998e-17	ENST00000225504	ENSG00000213246	SPT4 homolog, DSIF elongation factor subunit [Source:HGNC Symbol;Acc:HGNC:11467]	ENST00000225504	SUPT4H1		17	q22	6827	SUPT4H1-201	58345178	58352201	1488	protein_coding	ENST00000225504
4300	ENSG00000145741.17	ENST00000509708.2	0	3.45837e-17	ENST00000509708	ENSG00000145741	basic transcription factor 3 [Source:HGNC Symbol;Acc:HGNC:1125]	ENST00000509708	BTF3		5	q13.2	689	BTF3-205	73502591	73505493	515	protein_coding	ENST00000509708
445	ENSG00000163563.8	ENST00000438394.1	0	3.59527e-17	ENST00000438394	ENSG00000163563	myeloid cell nuclear differentiation antigen [Source:HGNC Symbol;Acc:HGNC:7183]	ENST00000438394	MNDA		1	q23.1	4332	MNDA-202	158845901	158849506	582	protein_coding	ENST00000438394
3555	ENSG00000186517.14	ENST00000368016.7	0	3.72538e-17	ENST00000368016	ENSG00000186517	Rho GTPase activating protein 30 [Source:HGNC Symbol;Acc:HGNC:27414]	ENST00000368016	ARHGAP30		1	q23.3	257106	ARHGAP30-203	161046948	161069666	3482	protein_coding	ENST00000368016
6272	ENSG00000111276.12	ENST00000684771.1	0	3.86916e-17	ENST00000684771	ENSG00000111276	cyclin dependent kinase inhibitor 1B [Source:HGNC Symbol;Acc:HGNC:1785]	ENST00000684771	CDKN1B		12	p13.1	1027	CDKN1B-209	12685498	12722325	2004	protein_coding_CDS_not_defined	ENST00000684771
10705	ENSG00000163219.12	ENST00000497259.5	0	3.88235e-17	ENST00000497259	ENSG00000163219	Rho GTPase activating protein 25 [Source:HGNC Symbol;Acc:HGNC:28951]	ENST00000497259	ARHGAP25		2	p13.3	9938	ARHGAP25-217	68807231	68826773	2096	protein_coding	ENST00000497259
78069	ENSG00000133742.14	ENST00000626824.1	0	3.8917e-17	ENST00000626824	ENSG00000133742	carbonic anhydrase 1 [Source:HGNC Symbol;Acc:HGNC:1368]	ENST00000626824	CA1		8	q21.2	759	CA1-225	85327608	85379014	2405	protein_coding	ENST00000626824
20191	ENSG00000166900.17	ENST00000641815.1	0	4.00017e-17	ENST00000641815	ENSG00000166900	syntaxin 3 [Source:HGNC Symbol;Acc:HGNC:11438]	ENST00000641815	STX3		11	q12.1	6809	STX3-208	59713456	59802708	3236	protein_coding	ENST00000641815
19023	ENSG00000159314.13	ENST00000703659.1	0	4.02209e-17	ENST00000703659	ENSG00000159314	Rho GTPase activating protein 27 [Source:HGNC Symbol;Acc:HGNC:31813]	ENST00000703659	ARHGAP27		17	q21.31	201176	ARHGAP27-221	45393920	45397194	2534	retained_intron	ENST00000703659
3365	ENSG00000169756.17	ENST00000338045.7	0	4.07078e-17	ENST00000338045	ENSG00000169756	LIM zinc finger domain containing 1 [Source:HGNC Symbol;Acc:HGNC:6616]	ENST00000338045	LIMS1		2	q12.3	3987	LIMS1-202	108654812	108684448	1876	protein_coding	ENST00000338045
3499	ENSG00000172183.16	ENST00000557824.1	0	4.19827e-17	ENST00000557824	ENSG00000172183	interferon stimulated exonuclease gene 20 [Source:HGNC Symbol;Acc:HGNC:6130]	ENST00000557824	ISG20		15	q26.1	3669	ISG20-204	88646912	88655649	5634	retained_intron	ENST00000557824
83911	ENSG00000117906.14	ENST00000394883.3	0	4.23909e-17	ENST00000394883	ENSG00000117906	reticulocalbin 2 [Source:HGNC Symbol;Acc:HGNC:9935]	ENST00000394883	RCN2		15	q24.3	5955	RCN2-202	76931755	76949850	1366	protein_coding	ENST00000394883
44008	ENSG00000109861.17	ENST00000679032.1	0	4.49121e-17	ENST00000679032	ENSG00000109861	cathepsin C [Source:HGNC Symbol;Acc:HGNC:2528]	ENST00000679032	CTSC		11	q14.2	1075	CTSC-228	88320811	88337736	6215	nonsense_mediated_decay	ENST00000679032
2080	ENSG00000198668.14	ENST00000554296.1	0	4.73538e-17	ENST00000554296	ENSG00000198668	calmodulin 1 [Source:HGNC Symbol;Acc:HGNC:1442]	ENST00000554296	CALM1		14	q32.11	801	CALM1-209	90403632	90404746	531	retained_intron	ENST00000554296
48925	ENSG00000117118.12	ENST00000714038.1	0	4.81229e-17	ENST00000714038	ENSG00000117118	succinate dehydrogenase complex iron sulfur subunit B [Source:HGNC Symbol;Acc:HGNC:10681]	ENST00000714038	SDHB		1	p36.13	6390	SDHB-218	17018799	17054022	842	nonsense_mediated_decay	ENST00000714038
17762	ENSG00000119950.21	ENST00000239007.11	0	4.87782e-17	ENST00000239007	ENSG00000119950	MAX interactor 1, dimerization protein [Source:HGNC Symbol;Acc:HGNC:7534]	ENST00000239007	MXI1		10	q25.2	4601	MXI1-201	110225993	110286506	2424	protein_coding	ENST00000239007
24387	ENSG00000149761.9	ENST00000279206.8	0	4.92978e-17	ENST00000279206	ENSG00000149761	nudix hydrolase 22 [Source:HGNC Symbol;Acc:HGNC:28189]	ENST00000279206	NUDT22		11	q13.1	84304	NUDT22-201	64226274	64230016	1110	protein_coding	ENST00000279206
9852	ENSG00000217555.13	ENST00000264001.9	0	5.09853e-17	ENST00000264001	ENSG00000217555	chemokine like factor [Source:HGNC Symbol;Acc:HGNC:13253]	ENST00000264001	CKLF		16	q21	51192	CKLF-201	66552576	66566068	656	protein_coding	ENST00000264001
9268	ENSG00000159023.23	ENST00000644848.1	0	5.10135e-17	ENST00000644848	ENSG00000159023	erythrocyte membrane protein band 4.1 [Source:HGNC Symbol;Acc:HGNC:3377]	ENST00000644848	EPB41		1	p35.3	2035	EPB41-223	29018359	29072314	4182	protein_coding	ENST00000644848
35946	ENSG00000130159.15	ENST00000592571.1	0	5.19047e-17	ENST00000592571	ENSG00000130159	ECSIT signaling integrator [Source:HGNC Symbol;Acc:HGNC:29548]	ENST00000592571	ECSIT		19	p13.2	51295	ECSIT-212	11505958	11513168	941	nonsense_mediated_decay	ENST00000592571
9979	ENSG00000130755.13	ENST00000595636.1	0	5.25044e-17	ENST00000595636	ENSG00000130755	glia maturation factor gamma [Source:HGNC Symbol;Acc:HGNC:4374]	ENST00000595636	GMFG		19	q13.2	9535	GMFG-204	39328384	39336024	487	protein_coding	ENST00000595636
426	ENSG00000186468.13	ENST00000510210.5	0	5.39147e-17	ENST00000510210	ENSG00000186468	ribosomal protein S23 [Source:HGNC Symbol;Acc:HGNC:10410]	ENST00000510210	RPS23		5	q14.2	6228	RPS23-206	82274524	82278341	1058	protein_coding	ENST00000510210
23154	ENSG00000005810.20	ENST00000695083.1	0	5.42593e-17	ENST00000695083	ENSG00000005810	MYC binding protein 2 [Source:HGNC Symbol;Acc:HGNC:23386]	ENST00000695083	MYCBP2		13	q22.3	23077	MYCBP2-217	77044717	77083167	4922	retained_intron	ENST00000695083
4509	ENSG00000163565.20	ENST00000448393.6	0	5.75036e-17	ENST00000448393	ENSG00000163565	interferon gamma inducible protein 16 [Source:HGNC Symbol;Acc:HGNC:5395]	ENST00000448393	IFI16		1	q23.1	3428	IFI16-207	159014681	159055124	2245	protein_coding	ENST00000448393
7628	ENSG00000128340.16	ENST00000699915.1	0	5.79862e-17	ENST00000699915	ENSG00000128340	Rac family small GTPase 2 [Source:HGNC Symbol;Acc:HGNC:9802]	ENST00000699915	RAC2		22	q13.1	5880	RAC2-208	37225301	37259594	1378	protein_coding_CDS_not_defined	ENST00000699915
33504	ENSG00000077097.17	ENST00000699036.1	0	6.09403e-17	ENST00000699036	ENSG00000077097	DNA topoisomerase II beta [Source:HGNC Symbol;Acc:HGNC:11990]	ENST00000699036	TOP2B		3	p24.2	7155	TOP2B-216	25598004	25616251	3812	retained_intron	ENST00000699036
96304	ENSG00000131844.17	ENST00000682045.1	0	6.11937e-17	ENST00000682045	ENSG00000131844	methylcrotonyl-CoA carboxylase subunit 2 [Source:HGNC Symbol;Acc:HGNC:6937]	ENST00000682045	MCCC2		5	q13.2	64087	MCCC2-212	71586787	71658706	3473	protein_coding	ENST00000682045
28556	ENSG00000066926.13	ENST00000592699.6	0	6.12452e-17	ENST00000592699	ENSG00000066926	ferrochelatase [Source:HGNC Symbol;Acc:HGNC:3647]	ENST00000592699	FECH		18	q21.31	2235	FECH-209	57554260	57586690	1048	protein_coding	ENST00000592699
11809	ENSG00000197448.14	ENST00000479303.1	0	6.23279e-17	ENST00000479303	ENSG00000197448	glutathione S-transferase kappa 1 [Source:HGNC Symbol;Acc:HGNC:16906]	ENST00000479303	GSTK1		7	q34	373156	GSTK1-207	143263456	143269115	1185	protein_coding	ENST00000479303
24272	ENSG00000173933.21	ENST00000530235.1	0	6.51342e-17	ENST00000530235	ENSG00000173933	RNA binding motif protein 4 [Source:HGNC Symbol;Acc:HGNC:9901]	ENST00000530235	RBM4		11	q13.2	5936	RBM4-211	66638720	66646439	1011	protein_coding	ENST00000530235
4357	ENSG00000145287.12	ENST00000718322.1	0	6.59018e-17	ENST00000718322	ENSG00000145287	placenta associated 8 [Source:HGNC Symbol;Acc:HGNC:19254]	ENST00000718322	PLAC8		4	q21.22	51316	PLAC8-207	83090810	83108674	1272	protein_coding	ENST00000718322
8635	ENSG00000143669.16	ENST00000489585.5	0	6.61231e-17	ENST00000489585	ENSG00000143669	lysosomal trafficking regulator [Source:HGNC Symbol;Acc:HGNC:1968]	ENST00000489585	LYST		1	q42.3	1130	LYST-210	235759175	235883640	7069	nonsense_mediated_decay	ENST00000489585
93480	ENSG00000146535.15	ENST00000275364.8	0	6.78524e-17	ENST00000275364	ENSG00000146535	G protein subunit alpha 12 [Source:HGNC Symbol;Acc:HGNC:4380]	ENST00000275364	GNA12		7	p22.2	2768	GNA12-201	2728105	2844308	4369	protein_coding	ENST00000275364
33157	ENSG00000147439.14	ENST00000399977.8	0	6.85014e-17	ENST00000399977	ENSG00000147439	bridging integrator 3 [Source:HGNC Symbol;Acc:HGNC:1054]	ENST00000399977	BIN3		8	p21.3	55909	BIN3-202	22620713	22669095	1453	nonsense_mediated_decay	ENST00000399977
64788	ENSG00000136463.9	ENST00000682060.1	0	7.12221e-17	ENST00000682060	ENSG00000136463	translational activator of cytochrome c oxidase I [Source:HGNC Symbol;Acc:HGNC:24316]	ENST00000682060	TACO1		17	q23.3	51204	TACO1-203	63601575	63608329	983	protein_coding_CDS_not_defined	ENST00000682060
10434	ENSG00000164032.12	ENST00000511319.5	0	7.22081e-17	ENST00000511319	ENSG00000164032	H2A.Z variant histone 1 [Source:HGNC Symbol;Acc:HGNC:4741]	ENST00000511319	H2AZ1		4	q23	3015	H2AZ1-203	99948120	99950268	1254	retained_intron	ENST00000511319
67421	ENSG00000186577.14	ENST00000463083.1	0	7.3816e-17	ENST00000463083	ENSG00000186577	small integral membrane protein 29 [Source:HGNC Symbol;Acc:HGNC:1340]	ENST00000463083	SMIM29		6	p21.31	221491	SMIM29-203	34246449	34248985	1487	retained_intron	ENST00000463083
55199	ENSG00000133703.14	ENST00000690804.1	0	7.41138e-17	ENST00000690804	ENSG00000133703	KRAS proto-oncogene, GTPase [Source:HGNC Symbol;Acc:HGNC:6407]	ENST00000690804	KRAS		12	p12.1	3845	KRAS-212	25207948	25250929	2721	nonsense_mediated_decay	ENST00000690804
2114	ENSG00000111640.15	ENST00000396861.5	0	7.46873e-17	ENST00000396861	ENSG00000111640	glyceraldehyde-3-phosphate dehydrogenase [Source:HGNC Symbol;Acc:HGNC:4141]	ENST00000396861	GAPDH		12	p13.31	2597	GAPDH-205	6534534	6538359	1348	protein_coding	ENST00000396861
6664	ENSG00000134516.20	ENST00000519628.2	0	7.49083e-17	ENST00000519628	ENSG00000134516	dedicator of cytokinesis 2 [Source:HGNC Symbol;Acc:HGNC:2988]	ENST00000519628	DOCK2		5	q35.1	1794	DOCK2-204	169637327	169934871	3019	protein_coding	ENST00000519628
39812	ENSG00000075914.13	ENST00000468667.5	0	7.5124e-17	ENST00000468667	ENSG00000075914	exosome component 7 [Source:HGNC Symbol;Acc:HGNC:28112]	ENST00000468667	EXOSC7		3	p21.31	23016	EXOSC7-205	44976251	45012253	831	protein_coding_CDS_not_defined	ENST00000468667
19683	ENSG00000178057.15	ENST00000326925.11	0	8.07895e-17	ENST00000326925	ENSG00000178057	NADH:ubiquinone oxidoreductase complex assembly factor 3 [Source:HGNC Symbol;Acc:HGNC:29918]	ENST00000326925	NDUFAF3		3	p21.31	25915	NDUFAF3-202	49022121	49023495	902	protein_coding	ENST00000326925
2964	ENSG00000105373.19	ENST00000594182.1	0	8.15421e-17	ENST00000594182	ENSG00000105373	NOP53 ribosome biogenesis factor [Source:HGNC Symbol;Acc:HGNC:4333]	ENST00000594182	NOP53		19	q13.33	29997	NOP53-202	47755474	47757057	303	protein_coding	ENST00000594182
39889	ENSG00000084623.12	ENST00000677580.1	0	8.18616e-17	ENST00000677580	ENSG00000084623	eukaryotic translation initiation factor 3 subunit I [Source:HGNC Symbol;Acc:HGNC:3272]	ENST00000677580	EIF3I		1	p35.2	8668	EIF3I-220	32222433	32231537	1200	nonsense_mediated_decay	ENST00000677580
10226	ENSG00000100138.15	ENST00000463675.6	0	8.31008e-17	ENST00000463675	ENSG00000100138	small nuclear ribonucleoprotein 13 [Source:HGNC Symbol;Acc:HGNC:7819]	ENST00000463675	SNU13		22	q13.2	4809	SNU13-204	41674789	41688804	788	protein_coding	ENST00000463675
13835	ENSG00000100603.14	ENST00000555761.5	0	8.35838e-17	ENST00000555761	ENSG00000100603	SNW domain containing 1 [Source:HGNC Symbol;Acc:HGNC:16696]	ENST00000555761	SNW1		14	q24.3	22938	SNW1-205	77717953	77761156	1855	protein_coding	ENST00000555761
7367	ENSG00000185088.14	ENST00000411926.1	0	8.6238e-17	ENST00000411926	ENSG00000185088	ribosomal protein S27 like [Source:HGNC Symbol;Acc:HGNC:18476]	ENST00000411926	RPS27L		15	q22.2	51065	RPS27L-202	63153859	63158021	528	protein_coding	ENST00000411926
14447	ENSG00000122705.18	ENST00000540080.5	0	9.05749e-17	ENST00000540080	ENSG00000122705	clathrin light chain A [Source:HGNC Symbol;Acc:HGNC:2090]	ENST00000540080	CLTA		9	p13.3	1211	CLTA-208	36190856	36212061	989	protein_coding	ENST00000540080
1367	ENSG00000166913.13	ENST00000631616.1	0	9.09151e-17	ENST00000631616	ENSG00000166913	tyrosine 3-monooxygenase/tryptophan 5-monooxygenase activation protein beta [Source:HGNC Symbol;Acc:HGNC:12849]	ENST00000631616	YWHAB		20	q13.12	7529	YWHAB-207	44885714	44906504	5867	retained_intron	ENST00000631616
12048	ENSG00000184983.11	ENST00000470753.1	0	9.15319e-17	ENST00000470753	ENSG00000184983	NADH:ubiquinone oxidoreductase subunit A6 [Source:HGNC Symbol;Acc:HGNC:7690]	ENST00000470753	NDUFA6		22	q13.2	4700	NDUFA6-201	42086116	42087335	475	protein_coding	ENST00000470753
81947	ENSG00000118620.13	ENST00000599548.5	0	9.45679e-17	ENST00000599548	ENSG00000118620	zinc finger protein 430 [Source:HGNC Symbol;Acc:HGNC:20808]	ENST00000599548	ZNF430		19	p12	80264	ZNF430-206	21020634	21053544	595	protein_coding	ENST00000599548
7513	ENSG00000109743.12	ENST00000265016.9	0	9.54331e-17	ENST00000265016	ENSG00000109743	bone marrow stromal cell antigen 1 [Source:HGNC Symbol;Acc:HGNC:1118]	ENST00000265016	BST1		4	p15.32	683	BST1-201	15703065	15732787	1979	protein_coding	ENST00000265016
43529	ENSG00000140497.16	ENST00000563829.5	0	9.77614e-17	ENST00000563829	ENSG00000140497	secretory carrier membrane protein 2 [Source:HGNC Symbol;Acc:HGNC:10564]	ENST00000563829	SCAMP2		15	q24.1	10066	SCAMP2-204	74844855	74873365	3162	retained_intron	ENST00000563829
4310	ENSG00000114902.14	ENST00000233025.11	0	9.91315e-17	ENST00000233025	ENSG00000114902	signal peptidase complex subunit 1 [Source:HGNC Symbol;Acc:HGNC:23401]	ENST00000233025	SPCS1		3	p21.1	28972	SPCS1-201	52705841	52708179	1082	protein_coding	ENST00000233025
9238	ENSG00000159023.23	ENST00000343067.9	0	9.92425e-17	ENST00000343067	ENSG00000159023	erythrocyte membrane protein band 4.1 [Source:HGNC Symbol;Acc:HGNC:3377]	ENST00000343067	EPB41		1	p35.3	2035	EPB41-201	28914569	29120041	6031	protein_coding	ENST00000343067
16551	ENSG00000113269.14	ENST00000521389.6	0	1.01068e-16	ENST00000521389	ENSG00000113269	ring finger protein 130 [Source:HGNC Symbol;Acc:HGNC:18280]	ENST00000521389	RNF130		5	q35.3	55819	RNF130-205	179955067	180071759	1904	protein_coding	ENST00000521389
3044	ENSG00000143774.18	ENST00000493209.5	0	1.03695e-16	ENST00000493209	ENSG00000143774	guanylate kinase 1 [Source:HGNC Symbol;Acc:HGNC:4693]	ENST00000493209	GUK1		1	q42.13	2987	GUK1-231	228140265	228146952	735	nonsense_mediated_decay	ENST00000493209
9237	ENSG00000159023.23	ENST00000373798.5	0	1.03755e-16	ENST00000373798	ENSG00000159023	erythrocyte membrane protein band 4.1 [Source:HGNC Symbol;Acc:HGNC:3377]	ENST00000373798	EPB41		1	p35.3	2035	EPB41-205	28893741	29120046	5933	protein_coding	ENST00000373798
427	ENSG00000186468.13	ENST00000512493.5	0	1.07658e-16	ENST00000512493	ENSG00000186468	ribosomal protein S23 [Source:HGNC Symbol;Acc:HGNC:10410]	ENST00000512493	RPS23		5	q14.2	6228	RPS23-208	82275244	82278351	443	protein_coding	ENST00000512493
1760	ENSG00000108654.16	ENST00000578491.2	0	1.07766e-16	ENST00000578491	ENSG00000108654	DEAD-box helicase 5 [Source:HGNC Symbol;Acc:HGNC:2746]	ENST00000578491	DDX5		17	q23.3	1655	DDX5-208	64499695	64506521	3815	retained_intron	ENST00000578491
4138	ENSG00000115091.12	ENST00000446821.5	0	1.08396e-16	ENST00000446821	ENSG00000115091	actin related protein 3 [Source:HGNC Symbol;Acc:HGNC:170]	ENST00000446821	ACTR3		2	q14.1	10096	ACTR3-204	113890098	113942262	818	nonsense_mediated_decay	ENST00000446821
12817	ENSG00000158717.11	ENST00000541206.6	0	1.09809e-16	ENST00000541206	ENSG00000158717	ring finger protein 166 [Source:HGNC Symbol;Acc:HGNC:28856]	ENST00000541206	RNF166		16	q24.3	115992	RNF166-203	88696536	88703617	2419	protein_coding	ENST00000541206
96307	ENSG00000131844.17	ENST00000684530.1	0	1.10409e-16	ENST00000684530	ENSG00000131844	methylcrotonyl-CoA carboxylase subunit 2 [Source:HGNC Symbol;Acc:HGNC:6937]	ENST00000684530	MCCC2		5	q13.2	64087	MCCC2-241	71632121	71658706	2656	protein_coding	ENST00000684530
33412	ENSG00000163930.10	ENST00000490804.1	0	1.20787e-16	ENST00000490804	ENSG00000163930	BRCA1 associated deubiquitinase 1 [Source:HGNC Symbol;Acc:HGNC:950]	ENST00000490804	BAP1		3	p21.1	8314	BAP1-209	52403703	52405653	870	retained_intron	ENST00000490804
4258	ENSG00000123349.15	ENST00000550880.5	0	1.26256e-16	ENST00000550880	ENSG00000123349	prefoldin subunit 5 [Source:HGNC Symbol;Acc:HGNC:8869]	ENST00000550880	PFDN5		12	q13.13	5204	PFDN5-212	53295525	53299445	595	nonsense_mediated_decay	ENST00000550880
70856	ENSG00000178104.22	ENST00000612094.1	0	1.26364e-16	ENST00000612094	ENSG00000178104	phosphodiesterase 4D interacting protein [Source:HGNC Symbol;Acc:HGNC:15580]	ENST00000612094	PDE4DIP		1	q21.2	9659	PDE4DIP-238	148889784	148932725	3451	retained_intron	ENST00000612094
36112	ENSG00000215301.11	ENST00000646679.1	0	1.26536e-16	ENST00000646679	ENSG00000215301	DEAD-box helicase 3 X-linked [Source:HGNC Symbol;Acc:HGNC:2745]	ENST00000646679	DDX3X		X	p11.4	1654	DDX3X-263	41341070	41350163	4693	protein_coding	ENST00000646679
6740	ENSG00000256671.7	ENST00000632897.2	0	1.27446e-16	ENST00000632897	ENSG00000256671	LIM zinc finger domain containing 4 [Source:HGNC Symbol;Acc:HGNC:39941]	ENST00000632897	LIMS4		2	q13	100288695	LIMS4-204	110445883	110472816	2091	protein_coding	ENST00000632897
36738	ENSG00000153094.26	ENST00000436733.5	0	1.29169e-16	ENST00000436733	ENSG00000153094	BCL2 like 11 [Source:HGNC Symbol;Acc:HGNC:994]	ENST00000436733	BCL2L11		2	q13	10018	BCL2L11-210	111123746	111164231	618	nonsense_mediated_decay	ENST00000436733
10841	ENSG00000141232.5	ENST00000268957.3	0	1.31682e-16	ENST00000268957	ENSG00000141232	transducer of ERBB2, 1 [Source:HGNC Symbol;Acc:HGNC:11979]	ENST00000268957	TOB1		17	q21.33	10140	TOB1-201	50862980	50867978	1467	protein_coding	ENST00000268957
4053	ENSG00000084234.18	ENST00000525604.1	0	1.35074e-16	ENST00000525604	ENSG00000084234	amyloid beta precursor like protein 2 [Source:HGNC Symbol;Acc:HGNC:598]	ENST00000525604	APLP2		11	q24.3	334	APLP2-207	130141412	130144273	1590	retained_intron	ENST00000525604
24856	ENSG00000147274.14	ENST00000563370.1	0	1.35605e-16	ENST00000563370	ENSG00000147274	RNA binding motif protein X-linked [Source:HGNC Symbol;Acc:HGNC:9910]	ENST00000563370	RBMX		X	q26.3	27316	RBMX-208	136877916	136880725	577	nonsense_mediated_decay	ENST00000563370
3424	ENSG00000100453.14	ENST00000554242.5	0	1.38794e-16	ENST00000554242	ENSG00000100453	granzyme B [Source:HGNC Symbol;Acc:HGNC:4709]	ENST00000554242	GZMB		14	q12	3002	GZMB-207	24631014	24634160	665	nonsense_mediated_decay	ENST00000554242
116103	ENSG00000176124.16	ENST00000659280.2	0	1.40223e-16	ENST00000659280	ENSG00000176124	deleted in lymphocytic leukemia 1 [Source:HGNC Symbol;Acc:HGNC:13747]	ENST00000659280	DLEU1		13	q14.2	10301	DLEU1-241	50082302	50105297	1487	lncRNA	ENST00000659280
23238	ENSG00000172932.16	ENST00000512101.5	0	1.42476e-16	ENST00000512101	ENSG00000172932	ankyrin repeat domain 13D [Source:HGNC Symbol;Acc:HGNC:27880]	ENST00000512101	ANKRD13D		11	q13.2	338692	ANKRD13D-212	67289300	67291651	1491	retained_intron	ENST00000512101
38792	ENSG00000167522.18	ENST00000562275.6	0	1.42977e-16	ENST00000562275	ENSG00000167522	ankyrin repeat domain containing 11 [Source:HGNC Symbol;Acc:HGNC:21316]	ENST00000562275	ANKRD11		16	q24.3	29123	ANKRD11-207	89286657	89418312	2797	nonsense_mediated_decay	ENST00000562275
3066	ENSG00000060237.19	ENST00000674810.1	0	1.43016e-16	ENST00000674810	ENSG00000060237	WNK lysine deficient protein kinase 1 [Source:HGNC Symbol;Acc:HGNC:14540]	ENST00000674810	WNK1		12	p13.33	65125	WNK1-218	868526	885131	4924	retained_intron	ENST00000674810
7801	ENSG00000185215.11	ENST00000561217.1	0	1.4419e-16	ENST00000561217	ENSG00000185215	TNF alpha induced protein 2 [Source:HGNC Symbol;Acc:HGNC:11895]	ENST00000561217	TNFAIP2		14	q32.32	7127	TNFAIP2-211	103136403	103137432	603	protein_coding_CDS_not_defined	ENST00000561217
6294	ENSG00000083799.18	ENST00000569891.5	0	1.44228e-16	ENST00000569891	ENSG00000083799	CYLD lysine 63 deubiquitinase [Source:HGNC Symbol;Acc:HGNC:2584]	ENST00000569891	CYLD		16	q12.1	1540	CYLD-215	50742070	50786781	4665	retained_intron	ENST00000569891
15280	ENSG00000198168.9	ENST00000533774.5	0	1.49233e-16	ENST00000533774	ENSG00000198168	small VCP interacting protein [Source:HGNC Symbol;Acc:HGNC:25238]	ENST00000533774	SVIP		11	p14.3	258010	SVIP-205	22822747	22829571	829	protein_coding_CDS_not_defined	ENST00000533774
647	ENSG00000147604.14	ENST00000396465.5	0	1.54402e-16	ENST00000396465	ENSG00000147604	ribosomal protein L7 [Source:HGNC Symbol;Acc:HGNC:10363]	ENST00000396465	RPL7		8	q21.11	6129	RPL7-202	73291042	73294438	1308	protein_coding	ENST00000396465
29015	ENSG00000131051.24	ENST00000465158.5	0	1.60237e-16	ENST00000465158	ENSG00000131051	RNA binding motif protein 39 [Source:HGNC Symbol;Acc:HGNC:15923]	ENST00000465158	RBM39		20	q11.22	9584	RBM39-225	35704405	35713366	825	retained_intron	ENST00000465158
7366	ENSG00000185088.14	ENST00000462430.5	0	1.6415e-16	ENST00000462430	ENSG00000185088	ribosomal protein S27 like [Source:HGNC Symbol;Acc:HGNC:18476]	ENST00000462430	RPS27L		15	q22.2	51065	RPS27L-205	63153853	63156774	681	protein_coding	ENST00000462430
7368	ENSG00000185088.14	ENST00000455271.5	0	1.6415e-16	ENST00000455271	ENSG00000185088	ribosomal protein S27 like [Source:HGNC Symbol;Acc:HGNC:18476]	ENST00000455271	RPS27L		15	q22.2	51065	RPS27L-204	63153853	63157281	923	protein_coding	ENST00000455271
72886	ENSG00000138750.16	ENST00000515460.6	0	1.64538e-16	ENST00000515460	ENSG00000138750	nucleoporin 54 [Source:HGNC Symbol;Acc:HGNC:17359]	ENST00000515460	NUP54		4	q21.1	53371	NUP54-217	76114679	76148439	2413	protein_coding	ENST00000515460
17744	ENSG00000119878.7	ENST00000486447.1	0	1.72186e-16	ENST00000486447	ENSG00000119878	CXXC repeat containing interactor of PDZ3 domain [Source:HGNC Symbol;Acc:HGNC:14312]	ENST00000486447	CRIPT		2	p21	9419	CRIPT-202	46616416	46625053	1724	protein_coding_CDS_not_defined	ENST00000486447
21059	ENSG00000092531.10	ENST00000349777.5	0	1.73464e-16	ENST00000349777	ENSG00000092531	synaptosome associated protein 23 [Source:HGNC Symbol;Acc:HGNC:11131]	ENST00000349777	SNAP23		15	q15.1	8773	SNAP23-202	42495306	42533059	2480	protein_coding	ENST00000349777
2142	ENSG00000116251.11	ENST00000497965.5	0	1.76675e-16	ENST00000497965	ENSG00000116251	ribosomal protein L22 [Source:HGNC Symbol;Acc:HGNC:10315]	ENST00000497965	RPL22		1	p36.31	6146	RPL22-207	6186615	6200842	786	protein_coding	ENST00000497965
70713	ENSG00000100804.19	ENST00000361611.11	0	1.77763e-16	ENST00000361611	ENSG00000100804	proteasome 20S subunit beta 5 [Source:HGNC Symbol;Acc:HGNC:9542]	ENST00000361611	PSMB5		14	q11.2	5693	PSMB5-202	23025856	23034900	1044	protein_coding	ENST00000361611
64578	ENSG00000023330.15	ENST00000493402.1	0	1.77904e-16	ENST00000493402	ENSG00000023330	5'-aminolevulinate synthase 1 [Source:HGNC Symbol;Acc:HGNC:396]	ENST00000493402	ALAS1		3	p21.2	211	ALAS1-206	52206632	52214225	758	protein_coding	ENST00000493402
24851	ENSG00000147274.14	ENST00000568578.5	0	1.81693e-16	ENST00000568578	ENSG00000147274	RNA binding motif protein X-linked [Source:HGNC Symbol;Acc:HGNC:9910]	ENST00000568578	RBMX		X	q26.3	27316	RBMX-212	136869194	136880722	4887	nonsense_mediated_decay	ENST00000568578
9260	ENSG00000159023.23	ENST00000482464.6	0	1.88055e-16	ENST00000482464	ENSG00000159023	erythrocyte membrane protein band 4.1 [Source:HGNC Symbol;Acc:HGNC:3377]	ENST00000482464	EPB41		1	p35.3	2035	EPB41-209	28887119	29065736	2154	protein_coding_CDS_not_defined	ENST00000482464
20806	ENSG00000247596.10	ENST00000677127.1	0	1.90734e-16	ENST00000677127	ENSG00000247596	twinfilin actin binding protein 2 [Source:HGNC Symbol;Acc:HGNC:9621]	ENST00000677127	TWF2		3	p21.2	11344	TWF2-209	52228647	52239146	2498	retained_intron	ENST00000677127
9977	ENSG00000130755.13	ENST00000602185.5	0	1.96293e-16	ENST00000602185	ENSG00000130755	glia maturation factor gamma [Source:HGNC Symbol;Acc:HGNC:4374]	ENST00000602185	GMFG		19	q13.2	9535	GMFG-212	39328365	39336005	423	protein_coding	ENST00000602185
377	ENSG00000071082.11	ENST00000419276.1	0	2.00169e-16	ENST00000419276	ENSG00000071082	ribosomal protein L31 [Source:HGNC Symbol;Acc:HGNC:10334]	ENST00000419276	RPL31		2	q11.2	6160	RPL31-209	101002311	101006423	781	nonsense_mediated_decay	ENST00000419276
3366	ENSG00000169756.17	ENST00000409441.5	0	2.04247e-16	ENST00000409441	ENSG00000169756	LIM zinc finger domain containing 1 [Source:HGNC Symbol;Acc:HGNC:6616]	ENST00000409441	LIMS1		2	q12.3	3987	LIMS1-204	108621266	108684448	1627	protein_coding	ENST00000409441
4666	ENSG00000079246.16	ENST00000485763.1	0	2.07173e-16	ENST00000485763	ENSG00000079246	X-ray repair cross complementing 5 [Source:HGNC Symbol;Acc:HGNC:12833]	ENST00000485763	XRCC5		2	q35	7520	XRCC5-209	216204016	216205422	616	retained_intron	ENST00000485763
25530	ENSG00000122674.12	ENST00000496860.1	0	2.08645e-16	ENST00000496860	ENSG00000122674	CCZ1 homolog, vacuolar protein trafficking and biogenesis associated [Source:HGNC Symbol;Acc:HGNC:21691]	ENST00000496860	CCZ1		7	p22.1	51622	CCZ1-206	5924741	5925940	383	protein_coding_CDS_not_defined	ENST00000496860
16932	ENSG00000147123.12	ENST00000685599.1	0	2.15879e-16	ENST00000685599	ENSG00000147123	NADH:ubiquinone oxidoreductase subunit B11 [Source:HGNC Symbol;Acc:HGNC:20372]	ENST00000685599	NDUFB11		X	p11.3	54539	NDUFB11-203	47142240	47144260	1027	protein_coding_CDS_not_defined	ENST00000685599
22997	ENSG00000243147.8	ENST00000296102.8	0	2.19761e-16	ENST00000296102	ENSG00000243147	mitochondrial ribosomal protein L33 [Source:HGNC Symbol;Acc:HGNC:14487]	ENST00000296102	MRPL33		2	p23.2	9553	MRPL33-201	27771719	27779733	508	protein_coding	ENST00000296102
82768	ENSG00000135124.16	ENST00000543984.5	0	2.20785e-16	ENST00000543984	ENSG00000135124	purinergic receptor P2X 4 [Source:HGNC Symbol;Acc:HGNC:8535]	ENST00000543984	P2RX4		12	q24.31	5025	P2RX4-213	121210129	121234106	1612	nonsense_mediated_decay	ENST00000543984
27150	ENSG00000126456.16	ENST00000600022.5	0	2.24537e-16	ENST00000600022	ENSG00000126456	interferon regulatory factor 3 [Source:HGNC Symbol;Acc:HGNC:6118]	ENST00000600022	IRF3		19	q13.33	3661	IRF3-224	49659579	49665705	882	protein_coding	ENST00000600022
10766	ENSG00000184203.8	ENST00000438848.5	0	2.26614e-16	ENST00000438848	ENSG00000184203	protein phosphatase 1 regulatory inhibitor subunit 2 [Source:HGNC Symbol;Acc:HGNC:9288]	ENST00000438848	PPP1R2		3	q29	5504	PPP1R2-203	195516925	195543353	839	protein_coding	ENST00000438848
46282	ENSG00000249790.4	ENST00000654855.1	0	2.26772e-16	ENST00000654855	ENSG00000249790	long intergenic non-protein coding RNA 2972 [Source:HGNC Symbol;Acc:HGNC:56013]	ENST00000654855	LINC02972		12	p13.31	NA	LINC02972-204	8788270	8790183	701	lncRNA	ENST00000654855
27140	ENSG00000126456.16	ENST00000597636.5	0	2.27205e-16	ENST00000597636	ENSG00000126456	interferon regulatory factor 3 [Source:HGNC Symbol;Acc:HGNC:6118]	ENST00000597636	IRF3		19	q13.33	3661	IRF3-218	49659575	49665857	2874	nonsense_mediated_decay	ENST00000597636
2141	ENSG00000116251.11	ENST00000480661.1	0	2.27805e-16	ENST00000480661	ENSG00000116251	ribosomal protein L22 [Source:HGNC Symbol;Acc:HGNC:10315]	ENST00000480661	RPL22		1	p36.31	6146	RPL22-206	6186575	6199563	2279	retained_intron	ENST00000480661
5884	ENSG00000152234.16	ENST00000586523.1	0	2.28971e-16	ENST00000586523	ENSG00000152234	ATP synthase F1 subunit alpha [Source:HGNC Symbol;Acc:HGNC:823]	ENST00000586523	ATP5F1A		18	q21.1	498	ATP5F1A-204	46084150	46088696	4547	retained_intron	ENST00000586523
43182	ENSG00000113621.15	ENST00000509954.1	0	2.29778e-16	ENST00000509954	ENSG00000113621	thioredoxin domain containing 15 [Source:HGNC Symbol;Acc:HGNC:20652]	ENST00000509954	TXNDC15		5	q31.1	79770	TXNDC15-209	134893626	134899857	518	protein_coding	ENST00000509954
9366	ENSG00000062716.13	ENST00000710771.1	0	2.30935e-16	ENST00000710771	ENSG00000062716	vacuole membrane protein 1 [Source:HGNC Symbol;Acc:HGNC:29559]	ENST00000710771	VMP1		17	q23.1	81671	VMP1-220	59837237	59840593	1043	protein_coding_CDS_not_defined	ENST00000710771
12068	ENSG00000104529.19	ENST00000419152.7	0	2.35608e-16	ENST00000419152	ENSG00000104529	eukaryotic translation elongation factor 1 delta [Source:HGNC Symbol;Acc:HGNC:3211]	ENST00000419152	EEF1D		8	q24.3	1936	EEF1D-203	143579736	143597394	1132	protein_coding	ENST00000419152
10435	ENSG00000164032.12	ENST00000529158.5	0	2.38174e-16	ENST00000529158	ENSG00000164032	H2A.Z variant histone 1 [Source:HGNC Symbol;Acc:HGNC:4741]	ENST00000529158	H2AZ1		4	q23	3015	H2AZ1-206	99948172	99950299	726	protein_coding_CDS_not_defined	ENST00000529158
94018	ENSG00000104375.17	ENST00000523960.1	0	2.3896e-16	ENST00000523960	ENSG00000104375	serine/threonine kinase 3 [Source:HGNC Symbol;Acc:HGNC:11406]	ENST00000523960	STK3		8	q22.2	6788	STK3-218	98878898	98942645	5333	retained_intron	ENST00000523960
29933	ENSG00000117335.21	ENST00000695788.1	0	2.4093e-16	ENST00000695788	ENSG00000117335	CD46 molecule [Source:HGNC Symbol;Acc:HGNC:6953]	ENST00000695788	CD46		1	q32.2	4179	CD46-231	207782770	207795468	2611	retained_intron	ENST00000695788
3054	ENSG00000143774.18	ENST00000491613.1	0	2.42e-16	ENST00000491613	ENSG00000143774	guanylate kinase 1 [Source:HGNC Symbol;Acc:HGNC:4693]	ENST00000491613	GUK1		1	q42.13	2987	GUK1-228	228141123	228145762	959	retained_intron	ENST00000491613
1797	ENSG00000143933.20	ENST00000670593.1	0	2.44485e-16	ENST00000670593	ENSG00000143933	calmodulin 2 [Source:HGNC Symbol;Acc:HGNC:1445]	ENST00000670593	CALM2		2	p21	805	CALM2-214	47160205	47164219	1926	protein_coding_CDS_not_defined	ENST00000670593
2916	ENSG00000151702.18	ENST00000608055.1	0	2.6229e-16	ENST00000608055	ENSG00000151702	Fli-1 proto-oncogene, ETS transcription factor [Source:HGNC Symbol;Acc:HGNC:3749]	ENST00000608055	FLI1		11	q24.3	2313	FLI1-206	128758106	128768516	620	retained_intron	ENST00000608055
8334	ENSG00000170006.13	ENST00000304385.8	0	2.62432e-16	ENST00000304385	ENSG00000170006	transmembrane protein 154 [Source:HGNC Symbol;Acc:HGNC:26489]	ENST00000304385	TMEM154		4	q31.3	201799	TMEM154-201	152618628	152679997	10534	protein_coding	ENST00000304385
9388	ENSG00000163479.14	ENST00000295702.9	0	2.65093e-16	ENST00000295702	ENSG00000163479	signal sequence receptor subunit 2 [Source:HGNC Symbol;Acc:HGNC:11324]	ENST00000295702	SSR2		1	q22	6746	SSR2-201	156009048	156020951	1108	protein_coding	ENST00000295702
2144	ENSG00000116251.11	ENST00000462296.5	0	2.67752e-16	ENST00000462296	ENSG00000116251	ribosomal protein L22 [Source:HGNC Symbol;Acc:HGNC:10315]	ENST00000462296	RPL22		1	p36.31	6146	RPL22-202	6192927	6203494	600	protein_coding	ENST00000462296
14219	ENSG00000182446.15	ENST00000374747.9	0	2.67979e-16	ENST00000374747	ENSG00000182446	NPL4 homolog, ubiquitin recognition factor [Source:HGNC Symbol;Acc:HGNC:18261]	ENST00000374747	NPLOC4		17	q25.3	55666	NPLOC4-202	81561766	81637060	5538	protein_coding	ENST00000374747
133	ENSG00000167996.16	ENST00000532601.1	0	2.69588e-16	ENST00000532601	ENSG00000167996	ferritin heavy chain 1 [Source:HGNC Symbol;Acc:HGNC:3976]	ENST00000532601	FTH1		11	q12.3	2495	FTH1-207	61964601	61967166	742	protein_coding	ENST00000532601
1100	ENSG00000142541.18	ENST00000479992.5	0	2.71712e-16	ENST00000479992	ENSG00000142541	ribosomal protein L13a [Source:HGNC Symbol;Acc:HGNC:10304]	ENST00000479992	RPL13A		19	q13.33	23521	RPL13A-209	49487615	49491861	850	retained_intron	ENST00000479992
75675	ENSG00000122008.16	ENST00000514141.5	0	2.75577e-16	ENST00000514141	ENSG00000122008	DNA polymerase kappa [Source:HGNC Symbol;Acc:HGNC:9183]	ENST00000514141	POLK		5	q13.3	51426	POLK-215	75547010	75599834	4345	nonsense_mediated_decay	ENST00000514141
20043	ENSG00000155096.15	ENST00000683965.1	0	2.79394e-16	ENST00000683965	ENSG00000155096	antizyme inhibitor 1 [Source:HGNC Symbol;Acc:HGNC:16432]	ENST00000683965	AZIN1		8	q22.3	51582	AZIN1-214	102826591	102864035	3679	protein_coding	ENST00000683965
15370	ENSG00000182180.14	ENST00000473427.1	0	2.79819e-16	ENST00000473427	ENSG00000182180	mitochondrial ribosomal protein S16 [Source:HGNC Symbol;Acc:HGNC:14048]	ENST00000473427	MRPS16		10	q22.2	51021	MRPS16-204	73250744	73252634	612	protein_coding_CDS_not_defined	ENST00000473427
6883	ENSG00000129003.19	ENST00000650094.1	0	2.80307e-16	ENST00000650094	ENSG00000129003	vacuolar protein sorting 13 homolog C [Source:HGNC Symbol;Acc:HGNC:23594]	ENST00000650094	VPS13C		15	q22.2	54832	VPS13C-212	61853452	61958653	8032	nonsense_mediated_decay	ENST00000650094
19684	ENSG00000178057.15	ENST00000496152.1	0	2.83165e-16	ENST00000496152	ENSG00000178057	NADH:ubiquinone oxidoreductase complex assembly factor 3 [Source:HGNC Symbol;Acc:HGNC:29918]	ENST00000496152	NDUFAF3		3	p21.31	25915	NDUFAF3-206	49022113	49023287	826	retained_intron	ENST00000496152
3364	ENSG00000169756.17	ENST00000410093.5	0	2.88324e-16	ENST00000410093	ENSG00000169756	LIM zinc finger domain containing 1 [Source:HGNC Symbol;Acc:HGNC:6616]	ENST00000410093	LIMS1		2	q12.3	3987	LIMS1-205	108607161	108684448	1526	protein_coding	ENST00000410093
28553	ENSG00000066926.13	ENST00000585494.5	0	2.94225e-16	ENST00000585494	ENSG00000066926	ferrochelatase [Source:HGNC Symbol;Acc:HGNC:3647]	ENST00000585494	FECH		18	q21.31	2235	FECH-203	57550254	57586701	1874	nonsense_mediated_decay	ENST00000585494
44001	ENSG00000109861.17	ENST00000524463.6	0	3.03408e-16	ENST00000524463	ENSG00000109861	cathepsin C [Source:HGNC Symbol;Acc:HGNC:2528]	ENST00000524463	CTSC		11	q14.2	1075	CTSC-203	88320811	88337780	6144	protein_coding	ENST00000524463
6532	ENSG00000160593.20	ENST00000529164.5	0	3.0713e-16	ENST00000529164	ENSG00000160593	junction adhesion molecule like [Source:HGNC Symbol;Acc:HGNC:19084]	ENST00000529164	JAML		11	q23.3	120425	JAML-208	118197609	118225011	1485	retained_intron	ENST00000529164
13588	ENSG00000084207.18	ENST00000398606.10	0	3.07988e-16	ENST00000398606	ENSG00000084207	glutathione S-transferase pi 1 [Source:HGNC Symbol;Acc:HGNC:4638]	ENST00000398606	GSTP1		11	q13.2	2950	GSTP1-202	67583812	67586653	741	protein_coding	ENST00000398606
6984	ENSG00000133872.14	ENST00000521265.5	0	3.12086e-16	ENST00000521265	ENSG00000133872	store-operated calcium entry associated regulatory factor [Source:HGNC Symbol;Acc:HGNC:28789]	ENST00000521265	SARAF		8	p12	51669	SARAF-208	30063126	30082948	1741	protein_coding	ENST00000521265
26485	ENSG00000166598.16	ENST00000681861.1	0	3.13453e-16	ENST00000681861	ENSG00000166598	heat shock protein 90 beta family member 1 [Source:HGNC Symbol;Acc:HGNC:12028]	ENST00000681861	HSP90B1		12	q23.3	7184	HSP90B1-232	103930332	103947695	2831	protein_coding	ENST00000681861
18253	ENSG00000138814.17	ENST00000529324.5	0	3.13487e-16	ENST00000529324	ENSG00000138814	protein phosphatase 3 catalytic subunit alpha [Source:HGNC Symbol;Acc:HGNC:9314]	ENST00000529324	PPP3CA		4	q24	5530	PPP3CA-209	101098418	101348278	579	protein_coding	ENST00000529324
10377	ENSG00000168310.12	ENST00000504340.2	0	3.20597e-16	ENST00000504340	ENSG00000168310	interferon regulatory factor 2 [Source:HGNC Symbol;Acc:HGNC:6117]	ENST00000504340	IRF2		4	q35.1	3660	IRF2-203	184387878	184474558	3490	protein_coding	ENST00000504340
51184	ENSG00000134313.17	ENST00000686906.1	0	3.30808e-16	ENST00000686906	ENSG00000134313	kinase D interacting substrate 220 [Source:HGNC Symbol;Acc:HGNC:29508]	ENST00000686906	KIDINS220		2	p25.1	57498	KIDINS220-219	8728982	8837615	7023	protein_coding	ENST00000686906
22999	ENSG00000243147.8	ENST00000483992.5	0	3.35923e-16	ENST00000483992	ENSG00000243147	mitochondrial ribosomal protein L33 [Source:HGNC Symbol;Acc:HGNC:14487]	ENST00000483992	MRPL33		2	p23.2	9553	MRPL33-206	27771975	27779731	729	protein_coding_CDS_not_defined	ENST00000483992
3756	ENSG00000100836.11	ENST00000556821.5	0	3.39311e-16	ENST00000556821	ENSG00000100836	poly(A) binding protein nuclear 1 [Source:HGNC Symbol;Acc:HGNC:8565]	ENST00000556821	PABPN1		14	q11.2	8106	PABPN1-207	23321543	23325298	1220	protein_coding	ENST00000556821
2492	ENSG00000113732.9	ENST00000519911.5	0	3.39465e-16	ENST00000519911	ENSG00000113732	ATPase H+ transporting V0 subunit e1 [Source:HGNC Symbol;Acc:HGNC:863]	ENST00000519911	ATP6V0E1		5	q35.1	8992	ATP6V0E1-204	172983781	173034884	718	protein_coding	ENST00000519911
14858	ENSG00000074966.12	ENST00000507351.1	0	3.41068e-16	ENST00000507351	ENSG00000074966	TXK tyrosine kinase [Source:HGNC Symbol;Acc:HGNC:12434]	ENST00000507351	TXK		4	p12	7294	TXK-203	48067161	48080177	1153	protein_coding	ENST00000507351
11	ENSG00000166710.23	ENST00000648006.3	0	3.42892e-16	ENST00000648006	ENSG00000166710	beta-2-microglobulin [Source:HGNC Symbol;Acc:HGNC:914]	ENST00000648006	B2M		15	q21.1	567	B2M-211	44711517	44718145	943	protein_coding	ENST00000648006
17229	ENSG00000153310.22	ENST00000522250.5	0	3.46327e-16	ENST00000522250	ENSG00000153310	CYFIP related Rac1 interactor B [Source:HGNC Symbol;Acc:HGNC:25216]	ENST00000522250	CYRIB		8	q24.21	51571	CYRIB-220	129841484	129939694	1647	protein_coding	ENST00000522250
30701	ENSG00000175390.15	ENST00000528763.2	0	3.48175e-16	ENST00000528763	ENSG00000175390	eukaryotic translation initiation factor 3 subunit F [Source:HGNC Symbol;Acc:HGNC:3275]	ENST00000528763	EIF3F		11	p15.4	8665	EIF3F-202	7987598	7996140	1988	retained_intron	ENST00000528763
645	ENSG00000147604.14	ENST00000396466.5	0	3.57553e-16	ENST00000396466	ENSG00000147604	ribosomal protein L7 [Source:HGNC Symbol;Acc:HGNC:10363]	ENST00000396466	RPL7		8	q21.11	6129	RPL7-203	73291040	73295789	762	protein_coding	ENST00000396466
4555	ENSG00000092199.19	ENST00000555883.5	0	3.57956e-16	ENST00000555883	ENSG00000092199	heterogeneous nuclear ribonucleoprotein C [Source:HGNC Symbol;Acc:HGNC:5035]	ENST00000555883	HNRNPC		14	q11.2	3183	HNRNPC-220	21210933	21269400	1182	protein_coding	ENST00000555883
58097	ENSG00000120533.13	ENST00000522407.5	0	4.00088e-16	ENST00000522407	ENSG00000120533	ENY2 transcription and export complex 2 subunit [Source:HGNC Symbol;Acc:HGNC:24449]	ENST00000522407	ENY2		8	q23.1	56943	ENY2-212	109334347	109343671	541	protein_coding_CDS_not_defined	ENST00000522407
47693	ENSG00000065518.8	ENST00000485064.1	0	4.01599e-16	ENST00000485064	ENSG00000065518	NADH:ubiquinone oxidoreductase subunit B4 [Source:HGNC Symbol;Acc:HGNC:7699]	ENST00000485064	NDUFB4		3	q13.33	4710	NDUFB4-203	120596328	120602324	1426	protein_coding	ENST00000485064
3363	ENSG00000169756.17	ENST00000695521.1	0	4.03373e-16	ENST00000695521	ENSG00000169756	LIM zinc finger domain containing 1 [Source:HGNC Symbol;Acc:HGNC:6616]	ENST00000695521	LIMS1		2	q12.3	3987	LIMS1-220	108588497	108684433	1597	protein_coding	ENST00000695521
7567	ENSG00000172794.20	ENST00000392615.9	0	4.07733e-16	ENST00000392615	ENSG00000172794	RAB37, member RAS oncogene family [Source:HGNC Symbol;Acc:HGNC:30268]	ENST00000392615	RAB37		17	q25.1	326624	RAB37-206	74736820	74747300	2655	protein_coding	ENST00000392615
49769	ENSG00000166199.13	ENST00000532410.1	0	4.12201e-16	ENST00000532410	ENSG00000166199	alkB homolog 3, alpha-ketoglutarate dependent dioxygenase [Source:HGNC Symbol;Acc:HGNC:30141]	ENST00000532410	ALKBH3		11	p11.2	221120	ALKBH3-209	43883083	43920173	648	protein_coding_CDS_not_defined	ENST00000532410
51125	ENSG00000166947.15	ENST00000567019.2	0	4.13589e-16	ENST00000567019	ENSG00000166947	erythrocyte membrane protein band 4.2 [Source:HGNC Symbol;Acc:HGNC:3381]	ENST00000567019	EPB42		15	q15.2	2038	EPB42-204	43197265	43209611	1619	retained_intron	ENST00000567019
25195	ENSG00000120948.19	ENST00000620632.4	0	4.22248e-16	ENST00000620632	ENSG00000120948	TAR DNA binding protein [Source:HGNC Symbol;Acc:HGNC:11571]	ENST00000620632	TARDBP		1	p36.22	23435	TARDBP-229	11018780	11024043	706	nonsense_mediated_decay	ENST00000620632
9684	ENSG00000157551.19	ENST00000612702.4	0	4.25322e-16	ENST00000612702	ENSG00000157551	potassium inwardly rectifying channel subfamily J member 15 [Source:HGNC Symbol;Acc:HGNC:6261]	ENST00000612702	KCNJ15		21	q22.13	3772	KCNJ15-221	38256698	38301822	3046	protein_coding	ENST00000612702
96305	ENSG00000131844.17	ENST00000683789.1	0	4.2828e-16	ENST00000683789	ENSG00000131844	methylcrotonyl-CoA carboxylase subunit 2 [Source:HGNC Symbol;Acc:HGNC:6937]	ENST00000683789	MCCC2		5	q13.2	64087	MCCC2-231	71587276	71658706	3574	protein_coding	ENST00000683789
654	ENSG00000089009.16	ENST00000549562.1	0	4.32841e-16	ENST00000549562	ENSG00000089009	ribosomal protein L6 [Source:HGNC Symbol;Acc:HGNC:10362]	ENST00000549562	RPL6		12	q24.13	6128	RPL6-205	112408021	112409614	583	retained_intron	ENST00000549562
29239	ENSG00000126432.14	ENST00000347941.4	0	4.48695e-16	ENST00000347941	ENSG00000126432	peroxiredoxin 5 [Source:HGNC Symbol;Acc:HGNC:9355]	ENST00000347941	PRDX5		11	q13.1	25824	PRDX5-202	64318182	64321742	463	protein_coding	ENST00000347941
25196	ENSG00000120948.19	ENST00000610369.4	0	4.49666e-16	ENST00000610369	ENSG00000120948	TAR DNA binding protein [Source:HGNC Symbol;Acc:HGNC:11571]	ENST00000610369	TARDBP		1	p36.22	23435	TARDBP-212	11018853	11024043	563	protein_coding	ENST00000610369
18252	ENSG00000138814.17	ENST00000525819.1	0	4.68022e-16	ENST00000525819	ENSG00000138814	protein phosphatase 3 catalytic subunit alpha [Source:HGNC Symbol;Acc:HGNC:9314]	ENST00000525819	PPP3CA		4	q24	5530	PPP3CA-208	101098463	101347560	569	protein_coding	ENST00000525819
8450	ENSG00000125676.20	ENST00000355725.8	0	4.70254e-16	ENST00000355725	ENSG00000125676	THO complex subunit 2 [Source:HGNC Symbol;Acc:HGNC:19073]	ENST00000355725	THOC2		X	q25	57187	THOC2-202	123610198	123733056	4930	protein_coding	ENST00000355725
16555	ENSG00000113269.14	ENST00000520564.5	0	4.75308e-16	ENST00000520564	ENSG00000113269	ring finger protein 130 [Source:HGNC Symbol;Acc:HGNC:18280]	ENST00000520564	RNF130		5	q35.3	55819	RNF130-203	179955480	179956516	662	protein_coding_CDS_not_defined	ENST00000520564
358	ENSG00000163041.13	ENST00000366813.1	0	4.87484e-16	ENST00000366813	ENSG00000163041	H3.3 histone A [Source:HGNC Symbol;Acc:HGNC:4764]	ENST00000366813	H3-3A		1	q42.12	3020	H3-3A-201	226063977	226072001	1308	protein_coding	ENST00000366813
2471	ENSG00000105835.13	ENST00000679717.1	0	4.88912e-16	ENST00000679717	ENSG00000105835	nicotinamide phosphoribosyltransferase [Source:HGNC Symbol;Acc:HGNC:30092]	ENST00000679717	NAMPT		7	q22.3	10135	NAMPT-216	106259897	106284983	2879	retained_intron	ENST00000679717
54657	ENSG00000160410.15	ENST00000596163.5	0	4.89253e-16	ENST00000596163	ENSG00000160410	SH3KBP1 binding protein 1 [Source:HGNC Symbol;Acc:HGNC:19214]	ENST00000596163	SHKBP1		19	q13.2	92799	SHKBP1-212	40586855	40591296	785	nonsense_mediated_decay	ENST00000596163
13547	ENSG00000114127.11	ENST00000463916.5	0	5.03666e-16	ENST00000463916	ENSG00000114127	5'-3' exoribonuclease 1 [Source:HGNC Symbol;Acc:HGNC:30654]	ENST00000463916	XRN1		3	q23	54464	XRN1-203	142417841	142448010	2075	protein_coding	ENST00000463916
23541	ENSG00000136003.16	ENST00000311893.14	0	5.05264e-16	ENST00000311893	ENSG00000136003	iron-sulfur cluster assembly enzyme [Source:HGNC Symbol;Acc:HGNC:29882]	ENST00000311893	ISCU		12	q23.3	23479	ISCU-201	108562596	108569368	983	protein_coding	ENST00000311893
6214	ENSG00000122359.18	ENST00000447489.1	0	5.1454e-16	ENST00000447489	ENSG00000122359	annexin A11 [Source:HGNC Symbol;Acc:HGNC:535]	ENST00000447489	ANXA11		10	q22.3	311	ANXA11-206	80155640	80162012	750	protein_coding	ENST00000447489
4136	ENSG00000115091.12	ENST00000415792.5	0	5.19472e-16	ENST00000415792	ENSG00000115091	actin related protein 3 [Source:HGNC Symbol;Acc:HGNC:170]	ENST00000415792	ACTR3		2	q14.1	10096	ACTR3-202	113890093	113940143	676	protein_coding	ENST00000415792
16913	ENSG00000166946.14	ENST00000563065.5	0	5.24393e-16	ENST00000563065	ENSG00000166946	cyclin D1 binding protein 1 [Source:HGNC Symbol;Acc:HGNC:1587]	ENST00000563065	CCNDBP1		15	q15.2	23582	CCNDBP1-204	43185406	43195195	1450	nonsense_mediated_decay	ENST00000563065
9666	ENSG00000106588.12	ENST00000677139.1	0	5.29259e-16	ENST00000677139	ENSG00000106588	proteasome 20S subunit alpha 2 [Source:HGNC Symbol;Acc:HGNC:9531]	ENST00000677139	PSMA2		7	p14.1	5683	PSMA2-206	42916960	42932182	5365	retained_intron	ENST00000677139
2652	ENSG00000233276.9	ENST00000643797.2	0	5.30447e-16	ENST00000643797	ENSG00000233276	glutathione peroxidase 1 [Source:HGNC Symbol;Acc:HGNC:4553]	ENST00000643797	GPX1		3	p21.31	2876	GPX1-204	49357176	49358353	761	protein_coding	ENST00000643797
73908	ENSG00000002822.16	ENST00000477172.1	0	5.43071e-16	ENST00000477172	ENSG00000002822	mitotic arrest deficient 1 like 1 [Source:HGNC Symbol;Acc:HGNC:6762]	ENST00000477172	MAD1L1		7	p22.3	8379	MAD1L1-218	1815816	1817499	454	protein_coding_CDS_not_defined	ENST00000477172
31352	ENSG00000061936.10	ENST00000539506.5	0	5.51573e-16	ENST00000539506	ENSG00000061936	splicing factor SWAP [Source:HGNC Symbol;Acc:HGNC:10790]	ENST00000539506	SFSWAP		12	q24.33	6433	SFSWAP-208	131783468	131799737	3149	protein_coding_CDS_not_defined	ENST00000539506
29425	ENSG00000166971.17	ENST00000394657.12	0	5.54195e-16	ENST00000394657	ENSG00000166971	AKT interacting protein [Source:HGNC Symbol;Acc:HGNC:16710]	ENST00000394657	AKTIP		16	q12.2	64400	AKTIP-202	53491040	53503209	2384	protein_coding	ENST00000394657
94019	ENSG00000104375.17	ENST00000617590.1	0	5.54888e-16	ENST00000617590	ENSG00000104375	serine/threonine kinase 3 [Source:HGNC Symbol;Acc:HGNC:11406]	ENST00000617590	STK3		8	q22.2	6788	STK3-219	98454631	98825671	2485	protein_coding	ENST00000617590
57395	ENSG00000015171.21	ENST00000704340.1	0	5.56853e-16	ENST00000704340	ENSG00000015171	zinc finger MYND-type containing 11 [Source:HGNC Symbol;Acc:HGNC:16966]	ENST00000704340	ZMYND11		10	p15.3	10771	ZMYND11-225	135436	153278	3047	protein_coding_CDS_not_defined	ENST00000704340
19943	ENSG00000148290.10	ENST00000371974.8	0	5.68648e-16	ENST00000371974	ENSG00000148290	SURF1 cytochrome c oxidase assembly factor [Source:HGNC Symbol;Acc:HGNC:11474]	ENST00000371974	SURF1		9	q34.2	6834	SURF1-201	133351758	133356487	1092	protein_coding	ENST00000371974
3116	ENSG00000134419.15	ENST00000574723.5	0	5.70792e-16	ENST00000574723	ENSG00000134419	ribosomal protein S15a [Source:HGNC Symbol;Acc:HGNC:10389]	ENST00000574723	RPS15A		16	p12.3	6210	RPS15A-210	18782962	18790362	418	nonsense_mediated_decay	ENST00000574723
66132	ENSG00000082701.17	ENST00000316626.6	0	5.84104e-16	ENST00000316626	ENSG00000082701	glycogen synthase kinase 3 beta [Source:HGNC Symbol;Acc:HGNC:4617]	ENST00000316626	GSK3B		3	q13.33	2932	GSK3B-202	119821322	120093666	7000	protein_coding	ENST00000316626
32306	ENSG00000119707.14	ENST00000527432.5	0	6.21905e-16	ENST00000527432	ENSG00000119707	RNA binding motif protein 25 [Source:HGNC Symbol;Acc:HGNC:23244]	ENST00000527432	RBM25		14	q24.2	58517	RBM25-205	73058532	73120391	3375	protein_coding	ENST00000527432
20080	ENSG00000162032.16	ENST00000301717.8	0	6.29812e-16	ENST00000301717	ENSG00000162032	splA/ryanodine receptor domain and SOCS box containing 3 [Source:HGNC Symbol;Acc:HGNC:30629]	ENST00000301717	SPSB3		16	p13.3	90864	SPSB3-201	1776749	1781516	1449	protein_coding	ENST00000301717
3034	ENSG00000143774.18	ENST00000465025.1	0	6.393e-16	ENST00000465025	ENSG00000143774	guanylate kinase 1 [Source:HGNC Symbol;Acc:HGNC:4693]	ENST00000465025	GUK1		1	q42.13	2987	GUK1-216	228147424	228148947	783	protein_coding	ENST00000465025
8634	ENSG00000143669.16	ENST00000697236.1	0	6.50498e-16	ENST00000697236	ENSG00000143669	lysosomal trafficking regulator [Source:HGNC Symbol;Acc:HGNC:1968]	ENST00000697236	LYST		1	q42.3	1130	LYST-222	235661087	235759561	6723	nonsense_mediated_decay	ENST00000697236
43635	ENSG00000131966.14	ENST00000557711.5	0	6.54552e-16	ENST00000557711	ENSG00000131966	actin related protein 10 [Source:HGNC Symbol;Acc:HGNC:17372]	ENST00000557711	ACTR10		14	q23.1	55860	ACTR10-216	58213034	58234734	1584	retained_intron	ENST00000557711
8514	ENSG00000149177.15	ENST00000418331.7	0	6.64095e-16	ENST00000418331	ENSG00000149177	protein tyrosine phosphatase receptor type J [Source:HGNC Symbol;Acc:HGNC:9673]	ENST00000418331	PTPRJ		11	p11.2	5795	PTPRJ-201	47980559	48170839	7845	protein_coding	ENST00000418331
15279	ENSG00000198168.9	ENST00000354193.5	0	6.80844e-16	ENST00000354193	ENSG00000198168	small VCP interacting protein [Source:HGNC Symbol;Acc:HGNC:25238]	ENST00000354193	SVIP		11	p14.3	258010	SVIP-201	22818927	22829801	4479	protein_coding	ENST00000354193
9662	ENSG00000106588.12	ENST00000678034.1	0	6.86042e-16	ENST00000678034	ENSG00000106588	proteasome 20S subunit alpha 2 [Source:HGNC Symbol;Acc:HGNC:9531]	ENST00000678034	PSMA2		7	p14.1	5683	PSMA2-208	42917309	42927464	801	retained_intron	ENST00000678034
8513	ENSG00000149177.15	ENST00000698881.1	0	6.94344e-16	ENST00000698881	ENSG00000149177	protein tyrosine phosphatase receptor type J [Source:HGNC Symbol;Acc:HGNC:9673]	ENST00000698881	PTPRJ		11	p11.2	5795	PTPRJ-207	47980425	48170839	7979	protein_coding	ENST00000698881
32342	ENSG00000135250.17	ENST00000489828.5	0	6.98733e-16	ENST00000489828	ENSG00000135250	SRSF protein kinase 2 [Source:HGNC Symbol;Acc:HGNC:11306]	ENST00000489828	SRPK2		7	q22.3	6733	SRPK2-214	105117526	105298779	2560	protein_coding	ENST00000489828
3040	ENSG00000143774.18	ENST00000485083.5	0	7.20365e-16	ENST00000485083	ENSG00000143774	guanylate kinase 1 [Source:HGNC Symbol;Acc:HGNC:4693]	ENST00000485083	GUK1		1	q42.13	2987	GUK1-223	228140282	228146908	871	nonsense_mediated_decay	ENST00000485083
4267	ENSG00000123349.15	ENST00000550964.6	0	7.33869e-16	ENST00000550964	ENSG00000123349	prefoldin subunit 5 [Source:HGNC Symbol;Acc:HGNC:8869]	ENST00000550964	PFDN5		12	q13.13	5204	PFDN5-213	53296048	53299387	1199	retained_intron	ENST00000550964
9886	ENSG00000113558.19	ENST00000522552.5	0	7.49655e-16	ENST00000522552	ENSG00000113558	S-phase kinase associated protein 1 [Source:HGNC Symbol;Acc:HGNC:10899]	ENST00000522552	SKP1		5	q31.1	6500	SKP1-209	134157338	134176964	1683	protein_coding	ENST00000522552
38795	ENSG00000167522.18	ENST00000378332.7	0	7.50616e-16	ENST00000378332	ENSG00000167522	ankyrin repeat domain containing 11 [Source:HGNC Symbol;Acc:HGNC:21316]	ENST00000378332	ANKRD11		16	q24.3	29123	ANKRD11-204	89286661	89490525	1992	nonsense_mediated_decay	ENST00000378332
5638	ENSG00000026508.21	ENST00000415148.6	0	7.57365e-16	ENST00000415148	ENSG00000026508	CD44 molecule (IN blood group) [Source:HGNC Symbol;Acc:HGNC:1681]	ENST00000415148	CD44		11	p13	960	CD44-206	35139170	35229468	2369	protein_coding	ENST00000415148
11072	ENSG00000128951.14	ENST00000331200.8	0	7.58074e-16	ENST00000331200	ENSG00000128951	deoxyuridine triphosphatase [Source:HGNC Symbol;Acc:HGNC:3078]	ENST00000331200	DUT		15	q21.1	1854	DUT-201	48331429	48343373	2141	protein_coding	ENST00000331200
33839	ENSG00000161203.14	ENST00000439647.5	0	8.0215e-16	ENST00000439647	ENSG00000161203	adaptor related protein complex 2 subunit mu 1 [Source:HGNC Symbol;Acc:HGNC:564]	ENST00000439647	AP2M1		3	q27.1	1173	AP2M1-207	184176778	184184048	1950	protein_coding	ENST00000439647
44011	ENSG00000109861.17	ENST00000676612.1	0	8.15693e-16	ENST00000676612	ENSG00000109861	cathepsin C [Source:HGNC Symbol;Acc:HGNC:2528]	ENST00000676612	CTSC		11	q14.2	1075	CTSC-211	88293592	88337740	1828	nonsense_mediated_decay	ENST00000676612
33496	ENSG00000077097.17	ENST00000699042.1	0	8.17748e-16	ENST00000699042	ENSG00000077097	DNA topoisomerase II beta [Source:HGNC Symbol;Acc:HGNC:11990]	ENST00000699042	TOP2B		3	p24.2	7155	TOP2B-221	25598036	25612791	2691	retained_intron	ENST00000699042
31686	ENSG00000177200.18	ENST00000565803.2	0	8.22611e-16	ENST00000565803	ENSG00000177200	chromodomain helicase DNA binding protein 9 [Source:HGNC Symbol;Acc:HGNC:25701]	ENST00000565803	CHD9		16	q12.2	80205	CHD9-216	53207989	53326856	9565	protein_coding	ENST00000565803
31620	ENSG00000244754.9	ENST00000674428.1	0	8.73048e-16	ENST00000674428	ENSG00000244754	NEDD4 binding protein 2 like 2 [Source:HGNC Symbol;Acc:HGNC:26916]	ENST00000674428	N4BP2L2		13	q13.1	10443	N4BP2L2-236	32516893	32538792	1579	protein_coding	ENST00000674428
34940	ENSG00000223546.10	ENST00000661018.1	0	8.9054e-16	ENST00000661018	ENSG00000223546	long intergenic non-protein coding RNA 630 [Source:HGNC Symbol;Acc:HGNC:44263]	ENST00000661018	LINC00630		X	q22.1	NA	LINC00630-211	102769158	102828561	1464	lncRNA	ENST00000661018
11440	ENSG00000122565.19	ENST00000337620.8	0	8.94153e-16	ENST00000337620	ENSG00000122565	chromobox 3 [Source:HGNC Symbol;Acc:HGNC:1553]	ENST00000337620	CBX3		7	p15.2	11335	CBX3-201	26201162	26213356	2128	protein_coding	ENST00000337620
15599	ENSG00000147548.17	ENST00000525081.1	0	9.02691e-16	ENST00000525081	ENSG00000147548	nuclear receptor binding SET domain protein 3 [Source:HGNC Symbol;Acc:HGNC:12767]	ENST00000525081	NSD3		8	p11.23	54904	NSD3-204	38316855	38319291	1581	protein_coding_CDS_not_defined	ENST00000525081
13872	ENSG00000135655.16	ENST00000537297.2	0	9.15725e-16	ENST00000537297	ENSG00000135655	ubiquitin specific peptidase 15 [Source:HGNC Symbol;Acc:HGNC:12613]	ENST00000537297	USP15		12	q14.1	9958	USP15-204	62260408	62304896	579	protein_coding_CDS_not_defined	ENST00000537297
194	ENSG00000156508.20	ENST00000679031.1	0	9.56865e-16	ENST00000679031	ENSG00000156508	eukaryotic translation elongation factor 1 alpha 1 [Source:HGNC Symbol;Acc:HGNC:3189]	ENST00000679031	EEF1A1		6	q13	1915	EEF1A1-223	73517519	73518811	1206	retained_intron	ENST00000679031
99047	ENSG00000301147.1	ENST00000776574.1	0	9.58837e-16	ENST00000776574	ENSG00000301147	novel transcript	ENST00000776574			4	q35.2	105377613		189057655	189096937	1910	lncRNA	ENST00000776574
26129	ENSG00000173230.17	ENST00000695005.1	0	9.70461e-16	ENST00000695005	ENSG00000173230	golgin B1 [Source:HGNC Symbol;Acc:HGNC:4429]	ENST00000695005	GOLGB1		3	q13.33	2804	GOLGB1-228	121663234	121682919	3416	retained_intron	ENST00000695005
21069	ENSG00000092531.10	ENST00000564153.5	0	9.79166e-16	ENST00000564153	ENSG00000092531	synaptosome associated protein 23 [Source:HGNC Symbol;Acc:HGNC:11131]	ENST00000564153	SNAP23		15	q15.1	8773	SNAP23-210	42495634	42531827	775	protein_coding	ENST00000564153
23384	ENSG00000168610.17	ENST00000678960.1	0	9.89524e-16	ENST00000678960	ENSG00000168610	signal transducer and activator of transcription 3 [Source:HGNC Symbol;Acc:HGNC:11364]	ENST00000678960	STAT3		17	q21.2	6774	STAT3-246	42313412	42388373	4912	protein_coding	ENST00000678960
8448	ENSG00000125676.20	ENST00000491737.5	0	1.00017e-15	ENST00000491737	ENSG00000125676	THO complex subunit 2 [Source:HGNC Symbol;Acc:HGNC:19073]	ENST00000491737	THOC2		X	q25	57187	THOC2-216	123610921	123697687	4452	protein_coding	ENST00000491737
27995	ENSG00000092330.19	ENST00000699683.1	0	1.02196e-15	ENST00000699683	ENSG00000092330	TERF1 interacting nuclear factor 2 [Source:HGNC Symbol;Acc:HGNC:11824]	ENST00000699683	TINF2		14	q12	26277	TINF2-215	24239430	24242626	2490	retained_intron	ENST00000699683
146	ENSG00000197756.10	ENST00000478153.1	0	1.03196e-15	ENST00000478153	ENSG00000197756	ribosomal protein L37a [Source:HGNC Symbol;Acc:HGNC:10348]	ENST00000478153	RPL37A		2	q35	6168	RPL37A-207	216498825	216501456	2082	retained_intron	ENST00000478153
52854	ENSG00000065357.20	ENST00000548491.1	0	1.03398e-15	ENST00000548491	ENSG00000065357	diacylglycerol kinase alpha [Source:HGNC Symbol;Acc:HGNC:2849]	ENST00000548491	DGKA		12	q13.2	1606	DGKA-216	55953204	55954010	533	retained_intron	ENST00000548491
72882	ENSG00000138750.16	ENST00000264883.8	0	1.03763e-15	ENST00000264883	ENSG00000138750	nucleoporin 54 [Source:HGNC Symbol;Acc:HGNC:17359]	ENST00000264883	NUP54		4	q21.1	53371	NUP54-201	76114664	76148397	2249	protein_coding	ENST00000264883
13101	ENSG00000118564.15	ENST00000513163.5	0	1.04825e-15	ENST00000513163	ENSG00000118564	F-box and leucine rich repeat protein 5 [Source:HGNC Symbol;Acc:HGNC:13602]	ENST00000513163	FBXL5		4	p15.32	26234	FBXL5-211	15605006	15644649	2554	protein_coding	ENST00000513163
93479	ENSG00000146535.15	ENST00000715276.1	0	1.06657e-15	ENST00000715276	ENSG00000146535	G protein subunit alpha 12 [Source:HGNC Symbol;Acc:HGNC:4380]	ENST00000715276	GNA12		7	p22.2	2768	GNA12-211	2845245	2870786	1051	protein_coding_CDS_not_defined	ENST00000715276
35869	ENSG00000116539.14	ENST00000677992.1	0	1.07819e-15	ENST00000677992	ENSG00000116539	ASH1 like histone lysine methyltransferase [Source:HGNC Symbol;Acc:HGNC:19088]	ENST00000677992	ASH1L		1	q22	55870	ASH1L-212	155335301	155344274	3377	protein_coding	ENST00000677992
9823	ENSG00000188906.17	ENST00000679360.1	0	1.20736e-15	ENST00000679360	ENSG00000188906	leucine rich repeat kinase 2 [Source:HGNC Symbol;Acc:HGNC:18618]	ENST00000679360	LRRK2		12	q12	120892	LRRK2-210	40224997	40367077	7718	nonsense_mediated_decay	ENST00000679360
10361	ENSG00000168310.12	ENST00000696842.1	0	1.2433e-15	ENST00000696842	ENSG00000168310	interferon regulatory factor 2 [Source:HGNC Symbol;Acc:HGNC:6117]	ENST00000696842	IRF2		4	q35.1	3660	IRF2-212	184387729	184474429	2131	nonsense_mediated_decay	ENST00000696842
5622	ENSG00000101109.14	ENST00000698222.1	0	1.33984e-15	ENST00000698222	ENSG00000101109	serine/threonine kinase 4 [Source:HGNC Symbol;Acc:HGNC:11408]	ENST00000698222	STK4		20	q13.12	6789	STK4-211	44966539	45075605	2010	nonsense_mediated_decay	ENST00000698222
655	ENSG00000089009.16	ENST00000551041.6	0	1.34178e-15	ENST00000551041	ENSG00000089009	ribosomal protein L6 [Source:HGNC Symbol;Acc:HGNC:10362]	ENST00000551041	RPL6		12	q24.13	6128	RPL6-209	112406343	112409605	1082	retained_intron	ENST00000551041
25668	ENSG00000275700.6	ENST00000680340.1	0	1.38362e-15	ENST00000680340	ENSG00000275700	apoptosis antagonizing transcription factor [Source:HGNC Symbol;Acc:HGNC:19235]	ENST00000680340	AATF		17	q12	26574	AATF-216	36948925	37056870	2018	protein_coding	ENST00000680340
107290	ENSG00000126091.21	ENST00000646416.1	0	1.40097e-15	ENST00000646416	ENSG00000126091	ST3 beta-galactoside alpha-2,3-sialyltransferase 3 [Source:HGNC Symbol;Acc:HGNC:10866]	ENST00000646416	ST3GAL3		1	p34.1	6487	ST3GAL3-275	43736263	43842785	4776	retained_intron	ENST00000646416
20040	ENSG00000155096.15	ENST00000682969.1	0	1.40871e-15	ENST00000682969	ENSG00000155096	antizyme inhibitor 1 [Source:HGNC Symbol;Acc:HGNC:16432]	ENST00000682969	AZIN1		8	q22.3	51582	AZIN1-212	102826440	102864192	3802	protein_coding	ENST00000682969
13100	ENSG00000118564.15	ENST00000412094.6	0	1.51312e-15	ENST00000412094	ENSG00000118564	F-box and leucine rich repeat protein 5 [Source:HGNC Symbol;Acc:HGNC:13602]	ENST00000412094	FBXL5		4	p15.32	26234	FBXL5-202	15605006	15655382	2837	protein_coding	ENST00000412094
8896	ENSG00000160058.19	ENST00000463967.1	0	1.54403e-15	ENST00000463967	ENSG00000160058	BSD domain containing 1 [Source:HGNC Symbol;Acc:HGNC:25501]	ENST00000463967	BSDC1		1	p35.1	55108	BSDC1-207	32368025	32374782	616	protein_coding_CDS_not_defined	ENST00000463967
22031	ENSG00000168137.20	ENST00000689167.1	0	1.57228e-15	ENST00000689167	ENSG00000168137	SET domain containing 5 [Source:HGNC Symbol;Acc:HGNC:25566]	ENST00000689167	SETD5		3	p25.3	55209	SETD5-237	9472472	9476431	3049	retained_intron	ENST00000689167
66133	ENSG00000082701.17	ENST00000264235.13	0	1.5728e-15	ENST00000264235	ENSG00000082701	glycogen synthase kinase 3 beta [Source:HGNC Symbol;Acc:HGNC:4617]	ENST00000264235	GSK3B		3	q13.33	2932	GSK3B-201	119821321	120094447	7743	protein_coding	ENST00000264235
18668	ENSG00000133961.22	ENST00000556700.5	0	1.57541e-15	ENST00000556700	ENSG00000133961	NUMB endocytic adaptor protein [Source:HGNC Symbol;Acc:HGNC:8060]	ENST00000556700	NUMB		14	q24.3	8650	NUMB-222	73366897	73463625	529	protein_coding_CDS_not_defined	ENST00000556700
37153	ENSG00000105185.12	ENST00000221784.8	0	1.58239e-15	ENST00000221784	ENSG00000105185	programmed cell death 5 [Source:HGNC Symbol;Acc:HGNC:8764]	ENST00000221784	PDCD5		19	q13.11	9141	PDCD5-201	32581202	32587425	558	nonsense_mediated_decay	ENST00000221784
16656	ENSG00000073331.18	ENST00000509688.5	0	1.59045e-15	ENST00000509688	ENSG00000073331	alpha kinase 1 [Source:HGNC Symbol;Acc:HGNC:20917]	ENST00000509688	ALPK1		4	q25	80216	ALPK1-213	112297391	112384846	2749	retained_intron	ENST00000509688
110971	ENSG00000205639.12	ENST00000406420.7	0	1.62697e-15	ENST00000406420	ENSG00000205639	MFSD2 lysolipid transporter B, sphingolipid [Source:HGNC Symbol;Acc:HGNC:37207]	ENST00000406420	MFSD2B		2	p23.3	388931	MFSD2B-202	24010081	24024293	1528	protein_coding	ENST00000406420
30702	ENSG00000175390.15	ENST00000677866.1	0	1.63667e-15	ENST00000677866	ENSG00000175390	eukaryotic translation initiation factor 3 subunit F [Source:HGNC Symbol;Acc:HGNC:3275]	ENST00000677866	EIF3F		11	p15.4	8665	EIF3F-213	7991773	7996132	2229	retained_intron	ENST00000677866
47462	ENSG00000118007.13	ENST00000629124.2	0	1.68826e-15	ENST00000629124	ENSG00000118007	STAG1 cohesin complex component [Source:HGNC Symbol;Acc:HGNC:11354]	ENST00000629124	STAG1		3	q22.3	10274	STAG1-210	136338095	136752372	4322	protein_coding	ENST00000629124
16653	ENSG00000073331.18	ENST00000504488.1	0	1.77941e-15	ENST00000504488	ENSG00000073331	alpha kinase 1 [Source:HGNC Symbol;Acc:HGNC:20917]	ENST00000504488	ALPK1		4	q25	80216	ALPK1-206	112297385	112316305	590	retained_intron	ENST00000504488
363	ENSG00000163041.13	ENST00000667897.1	0	1.80988e-15	ENST00000667897	ENSG00000163041	H3.3 histone A [Source:HGNC Symbol;Acc:HGNC:4764]	ENST00000667897	H3-3A		1	q42.12	3020	H3-3A-210	226062758	226071542	559	protein_coding	ENST00000667897
33933	ENSG00000162434.14	ENST00000672574.2	0	1.81563e-15	ENST00000672574	ENSG00000162434	Janus kinase 1 [Source:HGNC Symbol;Acc:HGNC:6190]	ENST00000672574	JAK1		1	p31.3	3716	JAK1-213	64833235	64966569	5001	protein_coding	ENST00000672574
2651	ENSG00000233276.9	ENST00000703796.1	0	1.8477e-15	ENST00000703796	ENSG00000233276	glutathione peroxidase 1 [Source:HGNC Symbol;Acc:HGNC:4553]	ENST00000703796	GPX1		3	p21.31	2876	GPX1-207	49357176	49358284	791	protein_coding	ENST00000703796
96049	ENSG00000078124.13	ENST00000681955.1	0	1.88127e-15	ENST00000681955	ENSG00000078124	alkaline ceramidase 3 [Source:HGNC Symbol;Acc:HGNC:16066]	ENST00000681955	ACER3		11	q13.5	55331	ACER3-235	76860937	77023977	4768	nonsense_mediated_decay	ENST00000681955
12079	ENSG00000104529.19	ENST00000529516.6	0	1.92411e-15	ENST00000529516	ENSG00000104529	eukaryotic translation elongation factor 1 delta [Source:HGNC Symbol;Acc:HGNC:3211]	ENST00000529516	EEF1D		8	q24.3	1936	EEF1D-226	143579736	143597397	899	protein_coding	ENST00000529516
295	ENSG00000100316.16	ENST00000464182.5	0	1.94233e-15	ENST00000464182	ENSG00000100316	ribosomal protein L3 [Source:HGNC Symbol;Acc:HGNC:10332]	ENST00000464182	RPL3		22	q13.1	6122	RPL3-210	39312884	39313705	616	retained_intron	ENST00000464182
24820	ENSG00000169764.16	ENST00000678951.1	0	1.97156e-15	ENST00000678951	ENSG00000169764	UDP-glucose pyrophosphorylase 2 [Source:HGNC Symbol;Acc:HGNC:12527]	ENST00000678951	UGP2		2	p15	7360	UGP2-237	63841157	63891489	1948	nonsense_mediated_decay	ENST00000678951
12	ENSG00000166710.23	ENST00000561139.2	0	1.9805e-15	ENST00000561139	ENSG00000166710	beta-2-microglobulin [Source:HGNC Symbol;Acc:HGNC:914]	ENST00000561139	B2M		15	q21.1	567	B2M-208	44715500	44718145	769	nonsense_mediated_decay	ENST00000561139
13	ENSG00000166710.23	ENST00000695792.1	0	1.9805e-15	ENST00000695792	ENSG00000166710	beta-2-microglobulin [Source:HGNC Symbol;Acc:HGNC:914]	ENST00000695792	B2M		15	q21.1	567	B2M-212	44711358	44718141	925	protein_coding_CDS_not_defined	ENST00000695792
17	ENSG00000166710.23	ENST00000559720.5	0	1.9805e-15	ENST00000559720	ENSG00000166710	beta-2-microglobulin [Source:HGNC Symbol;Acc:HGNC:914]	ENST00000559720	B2M		15	q21.1	567	B2M-203	44711487	44717765	1220	retained_intron	ENST00000559720
44601	ENSG00000175354.20	ENST00000585666.5	0	2.02015e-15	ENST00000585666	ENSG00000175354	protein tyrosine phosphatase non-receptor type 2 [Source:HGNC Symbol;Acc:HGNC:9650]	ENST00000585666	PTPN2		18	p11.21	5771	PTPN2-204	12785506	12814305	812	protein_coding	ENST00000585666
5523	ENSG00000184009.13	ENST00000575842.5	0	2.07831e-15	ENST00000575842	ENSG00000184009	actin gamma 1 [Source:HGNC Symbol;Acc:HGNC:144]	ENST00000575842	ACTG1		17	q25.3	71	ACTG1-209	81509989	81512781	2256	protein_coding	ENST00000575842
3423	ENSG00000100453.14	ENST00000532263.5	0	2.10185e-15	ENST00000532263	ENSG00000100453	granzyme B [Source:HGNC Symbol;Acc:HGNC:4709]	ENST00000532263	GZMB		14	q12	3002	GZMB-206	24631014	24634160	517	nonsense_mediated_decay	ENST00000532263
41171	ENSG00000115295.21	ENST00000693232.1	0	2.10298e-15	ENST00000693232	ENSG00000115295	CAP-Gly domain containing linker protein family member 4 [Source:HGNC Symbol;Acc:HGNC:26108]	ENST00000693232	CLIP4		2	p23.2	79745	CLIP4-240	29162378	29183791	3935	retained_intron	ENST00000693232
2470	ENSG00000105835.13	ENST00000681631.1	0	2.20261e-15	ENST00000681631	ENSG00000105835	nicotinamide phosphoribosyltransferase [Source:HGNC Symbol;Acc:HGNC:30092]	ENST00000681631	NAMPT		7	q22.3	10135	NAMPT-245	106259879	106265590	4028	retained_intron	ENST00000681631
70712	ENSG00000100804.19	ENST00000493471.2	0	2.20631e-15	ENST00000493471	ENSG00000100804	proteasome 20S subunit beta 5 [Source:HGNC Symbol;Acc:HGNC:9542]	ENST00000493471	PSMB5		14	q11.2	5693	PSMB5-205	23025858	23034890	1117	protein_coding	ENST00000493471
24749	ENSG00000150093.20	ENST00000609742.3	0	2.28992e-15	ENST00000609742	ENSG00000150093	integrin subunit beta 1 [Source:HGNC Symbol;Acc:HGNC:6153]	ENST00000609742	ITGB1		10	p11.22	3688	ITGB1-219	32887273	32958253	4170	protein_coding	ENST00000609742
24855	ENSG00000147274.14	ENST00000567262.5	0	2.31451e-15	ENST00000567262	ENSG00000147274	RNA binding motif protein X-linked [Source:HGNC Symbol;Acc:HGNC:9910]	ENST00000567262	RBMX		X	q26.3	27316	RBMX-211	136876600	136880725	477	protein_coding_CDS_not_defined	ENST00000567262
96306	ENSG00000131844.17	ENST00000340941.11	0	2.3209e-15	ENST00000340941	ENSG00000131844	methylcrotonyl-CoA carboxylase subunit 2 [Source:HGNC Symbol;Acc:HGNC:6937]	ENST00000340941	MCCC2		5	q13.2	64087	MCCC2-201	71587340	71658706	3624	protein_coding	ENST00000340941
47696	ENSG00000065518.8	ENST00000496588.1	0	2.33838e-15	ENST00000496588	ENSG00000065518	NADH:ubiquinone oxidoreductase subunit B4 [Source:HGNC Symbol;Acc:HGNC:7699]	ENST00000496588	NDUFB4		3	q13.33	4710	NDUFB4-206	120600950	120602324	425	retained_intron	ENST00000496588
78347	ENSG00000230537.3	ENST00000814915.1	0	2.39426e-15	ENST00000814915	ENSG00000230537	long intergenic non-protein coding RNA 2937 [Source:HGNC Symbol;Acc:HGNC:55942]	ENST00000814915	LINC02937		9	q22.31	105379829	LINC02937-232	90956451	91037429	1246	lncRNA	ENST00000814915
31369	ENSG00000175203.17	ENST00000678247.1	0	2.42611e-15	ENST00000678247	ENSG00000175203	dynactin subunit 2 [Source:HGNC Symbol;Acc:HGNC:2712]	ENST00000678247	DCTN2		12	q13.3	10540	DCTN2-227	57530310	57534046	1009	nonsense_mediated_decay	ENST00000678247
96048	ENSG00000078124.13	ENST00000681732.1	0	2.5411e-15	ENST00000681732	ENSG00000078124	alkaline ceramidase 3 [Source:HGNC Symbol;Acc:HGNC:16066]	ENST00000681732	ACER3		11	q13.5	55331	ACER3-234	76860896	77024055	4551	nonsense_mediated_decay	ENST00000681732
31355	ENSG00000061936.10	ENST00000535236.5	0	2.55555e-15	ENST00000535236	ENSG00000061936	splicing factor SWAP [Source:HGNC Symbol;Acc:HGNC:10790]	ENST00000535236	SFSWAP		12	q24.33	6433	SFSWAP-203	131711100	131778181	5593	retained_intron	ENST00000535236
14	ENSG00000166710.23	ENST00000623550.1	0	2.58552e-15	ENST00000623550	ENSG00000166710	beta-2-microglobulin [Source:HGNC Symbol;Acc:HGNC:914]	ENST00000623550	B2M		15	q21.1	567	B2M-210	44715817	44718145	2329	retained_intron	ENST00000623550
58090	ENSG00000120533.13	ENST00000521662.5	0	2.59435e-15	ENST00000521662	ENSG00000120533	ENY2 transcription and export complex 2 subunit [Source:HGNC Symbol;Acc:HGNC:24449]	ENST00000521662	ENY2		8	q23.1	56943	ENY2-210	109334324	109343664	562	protein_coding	ENST00000521662
6012	ENSG00000140264.22	ENST00000402131.5	0	2.61759e-15	ENST00000402131	ENSG00000140264	small EDRK-rich factor 2 [Source:HGNC Symbol;Acc:HGNC:10757]	ENST00000402131	SERF2		15	q15.3	10169	SERF2-204	43792368	43793975	586	protein_coding	ENST00000402131
18254	ENSG00000138814.17	ENST00000510292.1	0	2.82718e-15	ENST00000510292	ENSG00000138814	protein phosphatase 3 catalytic subunit alpha [Source:HGNC Symbol;Acc:HGNC:9314]	ENST00000510292	PPP3CA		4	q24	5530	PPP3CA-206	101093868	101158319	581	protein_coding_CDS_not_defined	ENST00000510292
33913	ENSG00000162434.14	ENST00000465376.7	0	2.84855e-15	ENST00000465376	ENSG00000162434	Janus kinase 1 [Source:HGNC Symbol;Acc:HGNC:6190]	ENST00000465376	JAK1		1	p31.3	3716	JAK1-202	64833223	64848164	3144	protein_coding_CDS_not_defined	ENST00000465376
1875	ENSG00000204628.12	ENST00000507273.5	0	2.89972e-15	ENST00000507273	ENSG00000204628	receptor for activated C kinase 1 [Source:HGNC Symbol;Acc:HGNC:4399]	ENST00000507273	RACK1		5	q35.3	10399	RACK1-216	181236937	181237860	358	retained_intron	ENST00000507273
6884	ENSG00000129003.19	ENST00000649766.1	0	2.90938e-15	ENST00000649766	ENSG00000129003	vacuolar protein sorting 13 homolog C [Source:HGNC Symbol;Acc:HGNC:23594]	ENST00000649766	VPS13C		15	q22.2	54832	VPS13C-211	61865558	61920152	6573	protein_coding	ENST00000649766
39896	ENSG00000084623.12	ENST00000677183.1	0	3.04117e-15	ENST00000677183	ENSG00000084623	eukaryotic translation initiation factor 3 subunit I [Source:HGNC Symbol;Acc:HGNC:3272]	ENST00000677183	EIF3I		1	p35.2	8668	EIF3I-214	32222418	32231558	1652	retained_intron	ENST00000677183
2491	ENSG00000113732.9	ENST00000265093.4	0	3.04618e-15	ENST00000265093	ENSG00000113732	ATPase H+ transporting V0 subunit e1 [Source:HGNC Symbol;Acc:HGNC:863]	ENST00000265093	ATP6V0E1		5	q35.1	8992	ATP6V0E1-201	172983816	173034892	773	protein_coding	ENST00000265093
1701	ENSG00000136156.15	ENST00000650479.1	0	3.31146e-15	ENST00000650479	ENSG00000136156	integral membrane protein 2B [Source:HGNC Symbol;Acc:HGNC:6174]	ENST00000650479	ITM2B		13	q14.2	9445	ITM2B-211	48233206	48258878	908	nonsense_mediated_decay	ENST00000650479
653	ENSG00000089009.16	ENST00000553205.1	0	3.39567e-15	ENST00000553205	ENSG00000089009	ribosomal protein L6 [Source:HGNC Symbol;Acc:HGNC:10362]	ENST00000553205	RPL6		12	q24.13	6128	RPL6-212	112405190	112406344	899	retained_intron	ENST00000553205
12080	ENSG00000104529.19	ENST00000534377.6	0	3.40489e-15	ENST00000534377	ENSG00000104529	eukaryotic translation elongation factor 1 delta [Source:HGNC Symbol;Acc:HGNC:3211]	ENST00000534377	EEF1D		8	q24.3	1936	EEF1D-250	143579736	143597399	886	protein_coding	ENST00000534377
1695	ENSG00000136156.15	ENST00000649452.1	0	3.54388e-15	ENST00000649452	ENSG00000136156	integral membrane protein 2B [Source:HGNC Symbol;Acc:HGNC:6174]	ENST00000649452	ITM2B		13	q14.2	9445	ITM2B-209	48233219	48262064	1961	nonsense_mediated_decay	ENST00000649452
47368	ENSG00000064601.21	ENST00000678939.1	0	3.73395e-15	ENST00000678939	ENSG00000064601	cathepsin A [Source:HGNC Symbol;Acc:HGNC:9251]	ENST00000678939	CTSA		20	q13.12	5476	CTSA-236	45891342	45898804	2344	nonsense_mediated_decay	ENST00000678939
2654	ENSG00000233276.9	ENST00000704374.1	0	3.81099e-15	ENST00000704374	ENSG00000233276	glutathione peroxidase 1 [Source:HGNC Symbol;Acc:HGNC:4553]	ENST00000704374	GPX1		3	p21.31	2876	GPX1-210	49357176	49358322	703	protein_coding	ENST00000704374
24375	ENSG00000159658.15	ENST00000674495.1	0	3.81635e-15	ENST00000674495	ENSG00000159658	EF-hand calcium binding domain 14 [Source:HGNC Symbol;Acc:HGNC:29051]	ENST00000674495	EFCAB14		1	p33	9813	EFCAB14-214	46675173	46719123	7993	retained_intron	ENST00000674495
70855	ENSG00000178104.22	ENST00000529945.2	0	3.83061e-15	ENST00000529945	ENSG00000178104	phosphodiesterase 4D interacting protein [Source:HGNC Symbol;Acc:HGNC:15580]	ENST00000529945	PDE4DIP		1	q21.2	9659	PDE4DIP-226	148952341	148986477	8824	protein_coding	ENST00000529945
17228	ENSG00000153310.22	ENST00000519540.5	0	3.85386e-15	ENST00000519540	ENSG00000153310	CYFIP related Rac1 interactor B [Source:HGNC Symbol;Acc:HGNC:25216]	ENST00000519540	CYRIB		8	q24.21	51571	CYRIB-214	129841497	129939872	2021	protein_coding	ENST00000519540
94020	ENSG00000104375.17	ENST00000419617.7	0	4.11149e-15	ENST00000419617	ENSG00000104375	serine/threonine kinase 3 [Source:HGNC Symbol;Acc:HGNC:11406]	ENST00000419617	STK3		8	q22.2	6788	STK3-201	98454633	98825688	2833	protein_coding	ENST00000419617
37152	ENSG00000105185.12	ENST00000590247.7	0	4.22526e-15	ENST00000590247	ENSG00000105185	programmed cell death 5 [Source:HGNC Symbol;Acc:HGNC:8764]	ENST00000590247	PDCD5		19	q13.11	9141	PDCD5-207	32581190	32587453	603	protein_coding	ENST00000590247
7365	ENSG00000185088.14	ENST00000482846.1	0	4.27093e-15	ENST00000482846	ENSG00000185088	ribosomal protein S27 like [Source:HGNC Symbol;Acc:HGNC:18476]	ENST00000482846	RPS27L		15	q22.2	51065	RPS27L-206	63153853	63157477	2944	retained_intron	ENST00000482846
28557	ENSG00000066926.13	ENST00000585878.1	0	4.33294e-15	ENST00000585878	ENSG00000066926	ferrochelatase [Source:HGNC Symbol;Acc:HGNC:3647]	ENST00000585878	FECH		18	q21.31	2235	FECH-206	57572990	57586654	622	retained_intron	ENST00000585878
10250	ENSG00000198771.11	ENST00000461790.1	0	4.43779e-15	ENST00000461790	ENSG00000198771	RCSD domain containing 1 [Source:HGNC Symbol;Acc:HGNC:28310]	ENST00000461790	RCSD1		1	q24.2	92241	RCSD1-203	167630266	167641741	932	protein_coding_CDS_not_defined	ENST00000461790
19373	ENSG00000196352.18	ENST00000367063.6	0	4.67225e-15	ENST00000367063	ENSG00000196352	CD55 molecule (Cromer blood group) [Source:HGNC Symbol;Acc:HGNC:2665]	ENST00000367063	CD55		1	q32.2	1604	CD55-203	207321532	207340766	1691	protein_coding	ENST00000367063
18	ENSG00000166710.23	ENST00000559916.1	0	5.10889e-15	ENST00000559916	ENSG00000166710	beta-2-microglobulin [Source:HGNC Symbol;Acc:HGNC:914]	ENST00000559916	B2M		15	q21.1	567	B2M-205	44711513	44717029	1081	protein_coding	ENST00000559916
17027	ENSG00000103479.17	ENST00000567964.6	0	5.14449e-15	ENST00000567964	ENSG00000103479	RB transcriptional corepressor like 2 [Source:HGNC Symbol;Acc:HGNC:9894]	ENST00000567964	RBL2		16	q12.2	5934	RBL2-208	53433977	53453463	838	protein_coding	ENST00000567964
1432	ENSG00000103187.8	ENST00000564662.1	0	5.3044e-15	ENST00000564662	ENSG00000103187	coactosin like F-actin binding protein 1 [Source:HGNC Symbol;Acc:HGNC:18304]	ENST00000564662	COTL1		16	q24.1	23406	COTL1-204	84590125	84618075	713	retained_intron	ENST00000564662
10249	ENSG00000198771.11	ENST00000475127.5	0	5.79046e-15	ENST00000475127	ENSG00000198771	RCSD domain containing 1 [Source:HGNC Symbol;Acc:HGNC:28310]	ENST00000475127	RCSD1		1	q24.2	92241	RCSD1-205	167630249	167642006	939	protein_coding_CDS_not_defined	ENST00000475127
55200	ENSG00000133703.14	ENST00000688940.1	0	6.08361e-15	ENST00000688940	ENSG00000133703	KRAS proto-oncogene, GTPase [Source:HGNC Symbol;Acc:HGNC:6407]	ENST00000688940	KRAS		12	p12.1	3845	KRAS-210	25206933	25250444	3630	protein_coding	ENST00000688940
10248	ENSG00000198771.11	ENST00000361496.3	0	6.82894e-15	ENST00000361496	ENSG00000198771	RCSD domain containing 1 [Source:HGNC Symbol;Acc:HGNC:28310]	ENST00000361496	RCSD1		1	q24.2	92241	RCSD1-201	167630193	167697287	822	protein_coding	ENST00000361496
27999	ENSG00000092330.19	ENST00000699698.1	0	6.95163e-15	ENST00000699698	ENSG00000092330	TERF1 interacting nuclear factor 2 [Source:HGNC Symbol;Acc:HGNC:11824]	ENST00000699698	TINF2		14	q12	26277	TINF2-230	24239692	24242358	1621	retained_intron	ENST00000699698
47358	ENSG00000064601.21	ENST00000678443.1	0	6.97805e-15	ENST00000678443	ENSG00000064601	cathepsin A [Source:HGNC Symbol;Acc:HGNC:9251]	ENST00000678443	CTSA		20	q13.12	5476	CTSA-232	45891569	45898794	1697	protein_coding	ENST00000678443
14818	ENSG00000126777.18	ENST00000395308.5	0	7.07087e-15	ENST00000395308	ENSG00000126777	kinectin 1 [Source:HGNC Symbol;Acc:HGNC:6467]	ENST00000395308	KTN1		14	q22.3	3895	KTN1-202	55580324	55680718	4134	protein_coding	ENST00000395308
47694	ENSG00000065518.8	ENST00000184266.3	0	7.92747e-15	ENST00000184266	ENSG00000065518	NADH:ubiquinone oxidoreductase subunit B4 [Source:HGNC Symbol;Acc:HGNC:7699]	ENST00000184266	NDUFB4		3	q13.33	4710	NDUFB4-201	120596336	120602507	651	protein_coding	ENST00000184266
3665	ENSG00000196954.14	ENST00000524843.5	0	8.56822e-15	ENST00000524843	ENSG00000196954	caspase 4 [Source:HGNC Symbol;Acc:HGNC:1505]	ENST00000524843	CASP4		11	q22.3	837	CASP4-204	104949402	104968581	978	retained_intron	ENST00000524843
2250	ENSG00000293616.2	ENST00000655086.1	0	8.62603e-15	ENST00000655086	ENSG00000293616	PCBP1 antisense RNA 1 [Source:HGNC Symbol;Acc:HGNC:42948]	ENST00000655086	PCBP1-AS1		2	p13.3	400960	PCBP1-AS1-391	69985391	70086273	3899	lncRNA	ENST00000655086
16079	ENSG00000182149.21	ENST00000537613.5	0	8.65712e-15	ENST00000537613	ENSG00000182149	IST1 factor associated with ESCRT-III [Source:HGNC Symbol;Acc:HGNC:28977]	ENST00000537613	IST1		16	q22.2	9798	IST1-211	71895494	71922680	894	protein_coding	ENST00000537613
38794	ENSG00000167522.18	ENST00000642695.1	0	8.70023e-15	ENST00000642695	ENSG00000167522	ankyrin repeat domain containing 11 [Source:HGNC Symbol;Acc:HGNC:21316]	ENST00000642695	ANKRD11		16	q24.3	29123	ANKRD11-222	89286673	89490302	2801	protein_coding	ENST00000642695
9663	ENSG00000106588.12	ENST00000457444.6	0	8.9891e-15	ENST00000457444	ENSG00000106588	proteasome 20S subunit alpha 2 [Source:HGNC Symbol;Acc:HGNC:9531]	ENST00000457444	PSMA2		7	p14.1	5683	PSMA2-205	42916865	42932166	1289	nonsense_mediated_decay	ENST00000457444
20018	ENSG00000116406.20	ENST00000689946.1	0	9.11425e-15	ENST00000689946	ENSG00000116406	ER degradation enhancing alpha-mannosidase like protein 3 [Source:HGNC Symbol;Acc:HGNC:16787]	ENST00000689946	EDEM3		1	q25.3	80267	EDEM3-214	184713523	184754867	4956	retained_intron	ENST00000689946
8704	ENSG00000104763.20	ENST00000637752.1	0	9.21553e-15	ENST00000637752	ENSG00000104763	N-acylsphingosine amidohydrolase 1 [Source:HGNC Symbol;Acc:HGNC:735]	ENST00000637752	ASAH1		8	p22	427	ASAH1-256	18056456	18059163	2708	retained_intron	ENST00000637752
11754	ENSG00000136280.17	ENST00000474617.1	0	9.80559e-15	ENST00000474617	ENSG00000136280	CCM2 scaffold protein [Source:HGNC Symbol;Acc:HGNC:21708]	ENST00000474617	CCM2		7	p13	83605	CCM2-206	45027672	45076431	1532	protein_coding	ENST00000474617
19688	ENSG00000178057.15	ENST00000480392.1	0	9.8427e-15	ENST00000480392	ENSG00000178057	NADH:ubiquinone oxidoreductase complex assembly factor 3 [Source:HGNC Symbol;Acc:HGNC:29918]	ENST00000480392	NDUFAF3		3	p21.31	25915	NDUFAF3-205	49022121	49023176	769	retained_intron	ENST00000480392
1099	ENSG00000142541.18	ENST00000477613.6	0	9.97678e-15	ENST00000477613	ENSG00000142541	ribosomal protein L13a [Source:HGNC Symbol;Acc:HGNC:10304]	ENST00000477613	RPL13A		19	q13.33	23521	RPL13A-208	49487625	49491889	796	protein_coding_CDS_not_defined	ENST00000477613
18076	ENSG00000127603.32	ENST00000497807.1	0	1.0206e-14	ENST00000497807	ENSG00000127603	microtubule actin crosslinking factor 1 [Source:HGNC Symbol;Acc:HGNC:13664]	ENST00000497807	MACF1		1	p34.3	23499	MACF1-224	39468643	39486987	2689	protein_coding_CDS_not_defined	ENST00000497807
23432	ENSG00000177830.18	ENST00000529539.5	0	1.0315e-14	ENST00000529539	ENSG00000177830	chitinase domain containing 1 [Source:HGNC Symbol;Acc:HGNC:28474]	ENST00000529539	CHID1		11	p15.5	66005	CHID1-216	868395	883249	602	protein_coding	ENST00000529539
96035	ENSG00000078124.13	ENST00000527508.2	0	1.05625e-14	ENST00000527508	ENSG00000078124	alkaline ceramidase 3 [Source:HGNC Symbol;Acc:HGNC:16066]	ENST00000527508	ACER3		11	q13.5	55331	ACER3-206	76982678	77015979	4152	retained_intron	ENST00000527508
14689	ENSG00000090061.17	ENST00000553636.1	0	1.06292e-14	ENST00000553636	ENSG00000090061	cyclin K [Source:HGNC Symbol;Acc:HGNC:1596]	ENST00000553636	CCNK		14	q32.2	8812	CCNK-202	99481412	99493103	546	retained_intron	ENST00000553636
55193	ENSG00000133703.14	ENST00000690406.1	0	1.07509e-14	ENST00000690406	ENSG00000133703	KRAS proto-oncogene, GTPase [Source:HGNC Symbol;Acc:HGNC:6407]	ENST00000690406	KRAS		12	p12.1	3845	KRAS-211	25205246	25225773	4919	nonsense_mediated_decay	ENST00000690406
9826	ENSG00000188906.17	ENST00000343742.6	0	1.10688e-14	ENST00000343742	ENSG00000188906	leucine rich repeat kinase 2 [Source:HGNC Symbol;Acc:HGNC:18618]	ENST00000343742	LRRK2		12	q12	120892	LRRK2-202	40225011	40304976	4740	protein_coding	ENST00000343742
512	ENSG00000149273.15	ENST00000528847.1	0	1.1589e-14	ENST00000528847	ENSG00000149273	ribosomal protein S3 [Source:HGNC Symbol;Acc:HGNC:10420]	ENST00000528847	RPS3		11	q13.4	6188	RPS3-211	75400404	75404156	639	protein_coding	ENST00000528847
96039	ENSG00000078124.13	ENST00000679611.1	0	1.1595e-14	ENST00000679611	ENSG00000078124	alkaline ceramidase 3 [Source:HGNC Symbol;Acc:HGNC:16066]	ENST00000679611	ACER3		11	q13.5	55331	ACER3-215	76860937	76980663	4629	retained_intron	ENST00000679611
12059	ENSG00000104529.19	ENST00000529272.5	0	1.18534e-14	ENST00000529272	ENSG00000104529	eukaryotic translation elongation factor 1 delta [Source:HGNC Symbol;Acc:HGNC:3211]	ENST00000529272	EEF1D		8	q24.3	1936	EEF1D-225	143579728	143597744	1311	protein_coding	ENST00000529272
5753	ENSG00000178982.10	ENST00000248342.9	0	1.20388e-14	ENST00000248342	ENSG00000178982	eukaryotic translation initiation factor 3 subunit K [Source:HGNC Symbol;Acc:HGNC:24656]	ENST00000248342	EIF3K		19	q13.2	27335	EIF3K-201	38619188	38636954	772	protein_coding	ENST00000248342
5829	ENSG00000162613.18	ENST00000294623.8	0	1.30292e-14	ENST00000294623	ENSG00000162613	far upstream element binding protein 1 [Source:HGNC Symbol;Acc:HGNC:4004]	ENST00000294623	FUBP1		1	p31.1	8880	FUBP1-201	77946482	77979087	2201	nonsense_mediated_decay	ENST00000294623
36732	ENSG00000153094.26	ENST00000415458.5	0	1.34219e-14	ENST00000415458	ENSG00000153094	BCL2 like 11 [Source:HGNC Symbol;Acc:HGNC:994]	ENST00000415458	BCL2L11		2	q13	10018	BCL2L11-206	111123746	111164231	438	nonsense_mediated_decay	ENST00000415458
28551	ENSG00000066926.13	ENST00000651787.1	0	1.40878e-14	ENST00000651787	ENSG00000066926	ferrochelatase [Source:HGNC Symbol;Acc:HGNC:3647]	ENST00000651787	FECH		18	q21.31	2235	FECH-210	57549569	57586391	2521	protein_coding_CDS_not_defined	ENST00000651787
22025	ENSG00000168137.20	ENST00000682236.1	0	1.46815e-14	ENST00000682236	ENSG00000168137	SET domain containing 5 [Source:HGNC Symbol;Acc:HGNC:25566]	ENST00000682236	SETD5		3	p25.3	55209	SETD5-229	9447071	9476446	3639	retained_intron	ENST00000682236
35947	ENSG00000130159.15	ENST00000417981.6	0	1.4844e-14	ENST00000417981	ENSG00000130159	ECSIT signaling integrator [Source:HGNC Symbol;Acc:HGNC:29548]	ENST00000417981	ECSIT		19	p13.2	51295	ECSIT-203	11506002	11529172	970	protein_coding	ENST00000417981
96314	ENSG00000131844.17	ENST00000682640.1	0	1.51907e-14	ENST00000682640	ENSG00000131844	methylcrotonyl-CoA carboxylase subunit 2 [Source:HGNC Symbol;Acc:HGNC:6937]	ENST00000682640	MCCC2		5	q13.2	64087	MCCC2-219	71643043	71658703	3239	retained_intron	ENST00000682640
10376	ENSG00000168310.12	ENST00000512020.5	0	1.52864e-14	ENST00000512020	ENSG00000168310	interferon regulatory factor 2 [Source:HGNC Symbol;Acc:HGNC:6117]	ENST00000512020	IRF2		4	q35.1	3660	IRF2-209	184408159	184474548	731	protein_coding_CDS_not_defined	ENST00000512020
53796	ENSG00000110801.14	ENST00000261817.6	0	1.56095e-14	ENST00000261817	ENSG00000110801	proteasome 26S subunit, non-ATPase 9 [Source:HGNC Symbol;Acc:HGNC:9567]	ENST00000261817	PSMD9		12	q24.31	5715	PSMD9-201	121888771	121917863	2307	protein_coding	ENST00000261817
36116	ENSG00000215301.11	ENST00000644307.1	0	1.59605e-14	ENST00000644307	ENSG00000215301	DEAD-box helicase 3 X-linked [Source:HGNC Symbol;Acc:HGNC:2745]	ENST00000644307	DDX3X		X	p11.4	1654	DDX3X-241	41334162	41350168	4605	retained_intron	ENST00000644307
12073	ENSG00000104529.19	ENST00000531218.6	0	1.62053e-14	ENST00000531218	ENSG00000104529	eukaryotic translation elongation factor 1 delta [Source:HGNC Symbol;Acc:HGNC:3211]	ENST00000531218	EEF1D		8	q24.3	1936	EEF1D-236	143579736	143597380	1093	protein_coding	ENST00000531218
31356	ENSG00000061936.10	ENST00000538548.5	0	1.63206e-14	ENST00000538548	ENSG00000061936	splicing factor SWAP [Source:HGNC Symbol;Acc:HGNC:10790]	ENST00000538548	SFSWAP		12	q24.33	6433	SFSWAP-207	131711090	131786597	2636	nonsense_mediated_decay	ENST00000538548
4363	ENSG00000145287.12	ENST00000718333.1	0	1.65373e-14	ENST00000718333	ENSG00000145287	placenta associated 8 [Source:HGNC Symbol;Acc:HGNC:19254]	ENST00000718333	PLAC8		4	q21.22	51316	PLAC8-213	83090691	83109889	682	protein_coding	ENST00000718333
18808	ENSG00000105518.14	ENST00000592952.5	0	1.68451e-14	ENST00000592952	ENSG00000105518	transmembrane protein 205 [Source:HGNC Symbol;Acc:HGNC:29631]	ENST00000592952	TMEM205		19	p13.2	374882	TMEM205-215	11342850	11346255	428	protein_coding	ENST00000592952
9389	ENSG00000163479.14	ENST00000488179.6	0	1.7083e-14	ENST00000488179	ENSG00000163479	signal sequence receptor subunit 2 [Source:HGNC Symbol;Acc:HGNC:11324]	ENST00000488179	SSR2		1	q22	6746	SSR2-212	156009062	156020171	1712	retained_intron	ENST00000488179
39888	ENSG00000084623.12	ENST00000678162.1	0	1.75649e-14	ENST00000678162	ENSG00000084623	eukaryotic translation initiation factor 3 subunit I [Source:HGNC Symbol;Acc:HGNC:3272]	ENST00000678162	EIF3I		1	p35.2	8668	EIF3I-232	32222418	32231592	1305	protein_coding	ENST00000678162
82766	ENSG00000135124.16	ENST00000499638.6	0	1.76524e-14	ENST00000499638	ENSG00000135124	purinergic receptor P2X 4 [Source:HGNC Symbol;Acc:HGNC:8535]	ENST00000499638	P2RX4		12	q24.31	5025	P2RX4-205	121210129	121234104	3145	retained_intron	ENST00000499638
31592	ENSG00000244754.9	ENST00000674433.1	0	1.76732e-14	ENST00000674433	ENSG00000244754	NEDD4 binding protein 2 like 2 [Source:HGNC Symbol;Acc:HGNC:26916]	ENST00000674433	N4BP2L2		13	q13.1	10443	N4BP2L2-237	32526819	32538825	2181	retained_intron	ENST00000674433
16	ENSG00000166710.23	ENST00000561424.5	0	1.78987e-14	ENST00000561424	ENSG00000166710	beta-2-microglobulin [Source:HGNC Symbol;Acc:HGNC:914]	ENST00000561424	B2M		15	q21.1	567	B2M-209	44711509	44718851	604	nonsense_mediated_decay	ENST00000561424
35870	ENSG00000116539.14	ENST00000548830.2	0	1.96595e-14	ENST00000548830	ENSG00000116539	ASH1 like histone lysine methyltransferase [Source:HGNC Symbol;Acc:HGNC:19088]	ENST00000548830	ASH1L		1	q22	55870	ASH1L-207	155459797	155562807	5489	nonsense_mediated_decay	ENST00000548830
3420	ENSG00000100453.14	ENST00000415355.7	0	1.98634e-14	ENST00000415355	ENSG00000100453	granzyme B [Source:HGNC Symbol;Acc:HGNC:4709]	ENST00000415355	GZMB		14	q12	3002	GZMB-203	24630954	24634209	923	protein_coding	ENST00000415355
17693	ENSG00000171311.13	ENST00000370902.8	0	2.02462e-14	ENST00000370902	ENSG00000171311	exosome component 1 [Source:HGNC Symbol;Acc:HGNC:17286]	ENST00000370902	EXOSC1		10	q24.1	51013	EXOSC1-204	97435909	97446006	1145	protein_coding	ENST00000370902
9244	ENSG00000159023.23	ENST00000647918.1	0	2.04369e-14	ENST00000647918	ENSG00000159023	erythrocyte membrane protein band 4.1 [Source:HGNC Symbol;Acc:HGNC:3377]	ENST00000647918	EPB41		1	p35.3	2035	EPB41-232	28887103	29081664	4401	protein_coding_CDS_not_defined	ENST00000647918
15373	ENSG00000130830.15	ENST00000413259.7	0	2.10314e-14	ENST00000413259	ENSG00000130830	MAGUK p55 scaffold protein 1 [Source:HGNC Symbol;Acc:HGNC:7219]	ENST00000413259	MPP1		X	q28	4354	MPP1-205	154778686	154805527	2195	protein_coding	ENST00000413259
4264	ENSG00000123349.15	ENST00000677712.1	0	2.21559e-14	ENST00000677712	ENSG00000123349	prefoldin subunit 5 [Source:HGNC Symbol;Acc:HGNC:8869]	ENST00000677712	PFDN5		12	q13.13	5204	PFDN5-225	53295556	53299433	2441	retained_intron	ENST00000677712
9972	ENSG00000130755.13	ENST00000597595.6	0	2.25738e-14	ENST00000597595	ENSG00000130755	glia maturation factor gamma [Source:HGNC Symbol;Acc:HGNC:4374]	ENST00000597595	GMFG		19	q13.2	9535	GMFG-206	39328359	39336043	614	protein_coding	ENST00000597595
9976	ENSG00000130755.13	ENST00000598034.5	0	2.25738e-14	ENST00000598034	ENSG00000130755	glia maturation factor gamma [Source:HGNC Symbol;Acc:HGNC:4374]	ENST00000598034	GMFG		19	q13.2	9535	GMFG-207	39328359	39336006	1028	protein_coding	ENST00000598034
5615	ENSG00000101109.14	ENST00000474717.3	0	2.25922e-14	ENST00000474717	ENSG00000101109	serine/threonine kinase 4 [Source:HGNC Symbol;Acc:HGNC:11408]	ENST00000474717	STK4		20	q13.12	6789	STK4-203	44970542	45079969	6286	protein_coding	ENST00000474717
5603	ENSG00000131143.10	ENST00000564903.1	0	2.26835e-14	ENST00000564903	ENSG00000131143	cytochrome c oxidase subunit 4I1 [Source:HGNC Symbol;Acc:HGNC:2265]	ENST00000564903	COX4I1		16	q24.1	1327	COX4I1-208	85801202	85806968	1481	protein_coding	ENST00000564903
6741	ENSG00000256671.7	ENST00000633364.1	0	2.31522e-14	ENST00000633364	ENSG00000256671	LIM zinc finger domain containing 4 [Source:HGNC Symbol;Acc:HGNC:39941]	ENST00000633364	LIMS4		2	q13	100288695	LIMS4-205	110465051	110472816	957	protein_coding_CDS_not_defined	ENST00000633364
9855	ENSG00000217555.13	ENST00000362093.4	0	2.31529e-14	ENST00000362093	ENSG00000217555	chemokine like factor [Source:HGNC Symbol;Acc:HGNC:13253]	ENST00000362093	CKLF		16	q21	51192	CKLF-204	66552569	66566072	412	protein_coding	ENST00000362093
13592	ENSG00000084207.18	ENST00000467591.1	0	2.32194e-14	ENST00000467591	ENSG00000084207	glutathione S-transferase pi 1 [Source:HGNC Symbol;Acc:HGNC:4638]	ENST00000467591	GSTP1		11	q13.2	2950	GSTP1-203	67584795	67586569	736	retained_intron	ENST00000467591
10246	ENSG00000198771.11	ENST00000537350.5	0	2.39891e-14	ENST00000537350	ENSG00000198771	RCSD domain containing 1 [Source:HGNC Symbol;Acc:HGNC:28310]	ENST00000537350	RCSD1		1	q24.2	92241	RCSD1-206	167630093	167706248	3044	protein_coding	ENST00000537350
96051	ENSG00000078124.13	ENST00000680583.1	0	2.49547e-14	ENST00000680583	ENSG00000078124	alkaline ceramidase 3 [Source:HGNC Symbol;Acc:HGNC:16066]	ENST00000680583	ACER3		11	q13.5	55331	ACER3-223	76860906	77024055	4533	protein_coding	ENST00000680583
58234	ENSG00000181991.16	ENST00000325844.9	0	2.52322e-14	ENST00000325844	ENSG00000181991	mitochondrial ribosomal protein S11 [Source:HGNC Symbol;Acc:HGNC:14050]	ENST00000325844	MRPS11		15	q25.3	64963	MRPS11-201	88467708	88480776	3392	protein_coding	ENST00000325844
32917	ENSG00000090621.15	ENST00000372858.8	0	2.53256e-14	ENST00000372858	ENSG00000090621	poly(A) binding protein cytoplasmic 4 [Source:HGNC Symbol;Acc:HGNC:8557]	ENST00000372858	PABPC4		1	p34.3	8761	PABPC4-203	39560816	39576790	3142	protein_coding	ENST00000372858
32307	ENSG00000119707.14	ENST00000527449.1	0	2.53841e-14	ENST00000527449	ENSG00000119707	RNA binding motif protein 25 [Source:HGNC Symbol;Acc:HGNC:23244]	ENST00000527449	RBM25		14	q24.2	58517	RBM25-206	73107302	73121313	3469	retained_intron	ENST00000527449
19374	ENSG00000196352.18	ENST00000695828.1	0	2.75513e-14	ENST00000695828	ENSG00000196352	CD55 molecule (Cromer blood group) [Source:HGNC Symbol;Acc:HGNC:2665]	ENST00000695828	CD55		1	q32.2	1604	CD55-220	207321582	207340728	1414	protein_coding	ENST00000695828
23479	ENSG00000141469.18	ENST00000590377.1	0	2.78934e-14	ENST00000590377	ENSG00000141469	solute carrier family 14 member 1 (Kidd blood group) [Source:HGNC Symbol;Acc:HGNC:10918]	ENST00000590377	SLC14A1		18	q12.3	6563	SLC14A1-216	45731141	45752520	779	protein_coding	ENST00000590377
3494	ENSG00000172183.16	ENST00000379224.10	0	2.87804e-14	ENST00000379224	ENSG00000172183	interferon stimulated exonuclease gene 20 [Source:HGNC Symbol;Acc:HGNC:6130]	ENST00000379224	ISG20		15	q26.1	3669	ISG20-202	88635670	88656483	1796	protein_coding	ENST00000379224
20020	ENSG00000116406.20	ENST00000693477.1	0	2.90324e-14	ENST00000693477	ENSG00000116406	ER degradation enhancing alpha-mannosidase like protein 3 [Source:HGNC Symbol;Acc:HGNC:16787]	ENST00000693477	EDEM3		1	q25.3	80267	EDEM3-218	184725055	184754881	2182	retained_intron	ENST00000693477
1801	ENSG00000169020.10	ENST00000505852.1	0	3.0773e-14	ENST00000505852	ENSG00000169020	ATP synthase membrane subunit e [Source:HGNC Symbol;Acc:HGNC:846]	ENST00000505852	ATP5ME		4	p16.3	521	ATP5ME-202	672438	674330	300	protein_coding_CDS_not_defined	ENST00000505852
53794	ENSG00000110801.14	ENST00000537407.5	0	3.10883e-14	ENST00000537407	ENSG00000110801	proteasome 26S subunit, non-ATPase 9 [Source:HGNC Symbol;Acc:HGNC:9567]	ENST00000537407	PSMD9		12	q24.31	5715	PSMD9-204	121888732	121916644	1195	nonsense_mediated_decay	ENST00000537407
15371	ENSG00000182180.14	ENST00000471251.5	0	3.21596e-14	ENST00000471251	ENSG00000182180	mitochondrial ribosomal protein S16 [Source:HGNC Symbol;Acc:HGNC:14048]	ENST00000471251	MRPS16		10	q22.2	51021	MRPS16-203	73250741	73252404	658	protein_coding_CDS_not_defined	ENST00000471251
46281	ENSG00000249790.4	ENST00000514568.2	0	3.30682e-14	ENST00000514568	ENSG00000249790	long intergenic non-protein coding RNA 2972 [Source:HGNC Symbol;Acc:HGNC:56013]	ENST00000514568	LINC02972		12	p13.31	NA	LINC02972-202	8788274	8795789	1972	lncRNA	ENST00000514568
8631	ENSG00000143669.16	ENST00000473037.5	0	3.33734e-14	ENST00000473037	ENSG00000143669	lysosomal trafficking regulator [Source:HGNC Symbol;Acc:HGNC:1968]	ENST00000473037	LYST		1	q42.3	1130	LYST-207	235661043	235738007	8293	retained_intron	ENST00000473037
47461	ENSG00000118007.13	ENST00000487065.5	0	3.38236e-14	ENST00000487065	ENSG00000118007	STAG1 cohesin complex component [Source:HGNC Symbol;Acc:HGNC:11354]	ENST00000487065	STAG1		3	q22.3	10274	STAG1-208	136417558	136752377	2914	nonsense_mediated_decay	ENST00000487065
25725	ENSG00000161547.17	ENST00000392485.2	0	3.38966e-14	ENST00000392485	ENSG00000161547	serine and arginine rich splicing factor 2 [Source:HGNC Symbol;Acc:HGNC:10783]	ENST00000392485	SRSF2		17	q25.1	6427	SRSF2-203	76734115	76737333	2885	protein_coding	ENST00000392485
34939	ENSG00000223546.10	ENST00000670178.1	0	3.49377e-14	ENST00000670178	ENSG00000223546	long intergenic non-protein coding RNA 630 [Source:HGNC Symbol;Acc:HGNC:44263]	ENST00000670178	LINC00630		X	q22.1	NA	LINC00630-216	102827032	102830385	2881	lncRNA	ENST00000670178
77772	ENSG00000230124.8	ENST00000496993.5	0	3.52117e-14	ENST00000496993	ENSG00000230124	acyl-CoA binding domain containing 6 [Source:HGNC Symbol;Acc:HGNC:23339]	ENST00000496993	ACBD6		1	q25.3	84320	ACBD6-205	180275380	180430262	672	protein_coding_CDS_not_defined	ENST00000496993
10369	ENSG00000168310.12	ENST00000696851.1	0	3.65936e-14	ENST00000696851	ENSG00000168310	interferon regulatory factor 2 [Source:HGNC Symbol;Acc:HGNC:6117]	ENST00000696851	IRF2		4	q35.1	3660	IRF2-221	184387791	184474548	2269	protein_coding	ENST00000696851
3068	ENSG00000060237.19	ENST00000535698.1	0	3.70224e-14	ENST00000535698	ENSG00000060237	WNK lysine deficient protein kinase 1 [Source:HGNC Symbol;Acc:HGNC:14540]	ENST00000535698	WNK1		12	p13.33	65125	WNK1-207	862235	880814	736	protein_coding	ENST00000535698
24734	ENSG00000150093.20	ENST00000677310.2	0	3.71222e-14	ENST00000677310	ENSG00000150093	integrin subunit beta 1 [Source:HGNC Symbol;Acc:HGNC:6153]	ENST00000677310	ITGB1		10	p11.22	3688	ITGB1-225	32897326	32958280	7110	protein_coding	ENST00000677310
31675	ENSG00000120694.20	ENST00000626866.2	0	3.71906e-14	ENST00000626866	ENSG00000120694	heat shock protein family H (Hsp110) member 1 [Source:HGNC Symbol;Acc:HGNC:16969]	ENST00000626866	HSPH1		13	q12.3	10808	HSPH1-207	31136973	31152501	4381	retained_intron	ENST00000626866
18558	ENSG00000269893.11	ENST00000729029.1	0	3.8114e-14	ENST00000729029	ENSG00000269893	small nucleolar RNA host gene 8 [Source:HGNC Symbol;Acc:HGNC:33098]	ENST00000729029	SNHG8		4	q26	NA	SNHG8-221	118278758	118279828	471	lncRNA	ENST00000729029
21068	ENSG00000092531.10	ENST00000568331.5	0	3.89874e-14	ENST00000568331	ENSG00000092531	synaptosome associated protein 23 [Source:HGNC Symbol;Acc:HGNC:11131]	ENST00000568331	SNAP23		15	q15.1	8773	SNAP23-216	42495644	42528373	557	nonsense_mediated_decay	ENST00000568331
39906	ENSG00000084623.12	ENST00000676957.1	0	3.97353e-14	ENST00000676957	ENSG00000084623	eukaryotic translation initiation factor 3 subunit I [Source:HGNC Symbol;Acc:HGNC:3272]	ENST00000676957	EIF3I		1	p35.2	8668	EIF3I-211	32222439	32231587	1300	retained_intron	ENST00000676957
4361	ENSG00000145287.12	ENST00000509973.6	0	4.15349e-14	ENST00000509973	ENSG00000145287	placenta associated 8 [Source:HGNC Symbol;Acc:HGNC:19254]	ENST00000509973	PLAC8		4	q21.22	51316	PLAC8-205	83090691	83114738	593	protein_coding	ENST00000509973
9390	ENSG00000163479.14	ENST00000472467.1	0	4.22523e-14	ENST00000472467	ENSG00000163479	signal sequence receptor subunit 2 [Source:HGNC Symbol;Acc:HGNC:11324]	ENST00000472467	SSR2		1	q22	6746	SSR2-205	156009049	156013040	1833	retained_intron	ENST00000472467
3421	ENSG00000100453.14	ENST00000216341.9	0	4.28318e-14	ENST00000216341	ENSG00000100453	granzyme B [Source:HGNC Symbol;Acc:HGNC:4709]	ENST00000216341	GZMB		14	q12	3002	GZMB-201	24630954	24634190	891	protein_coding	ENST00000216341
31690	ENSG00000177200.18	ENST00000564255.5	0	4.34506e-14	ENST00000564255	ENSG00000177200	chromodomain helicase DNA binding protein 9 [Source:HGNC Symbol;Acc:HGNC:25701]	ENST00000564255	CHD9		16	q12.2	80205	CHD9-209	53157164	53250175	2896	retained_intron	ENST00000564255
4419	ENSG00000140105.18	ENST00000555464.1	0	4.36582e-14	ENST00000555464	ENSG00000140105	tryptophanyl-tRNA synthetase 1 [Source:HGNC Symbol;Acc:HGNC:12729]	ENST00000555464	WARS1		14	q32.2	7453	WARS1-224	100370379	100375547	544	protein_coding_CDS_not_defined	ENST00000555464
8916	ENSG00000132341.12	ENST00000392369.6	0	4.66826e-14	ENST00000392369	ENSG00000132341	RAN, member RAS oncogene family [Source:HGNC Symbol;Acc:HGNC:9846]	ENST00000392369	RAN		12	q24.33	5901	RAN-202	130872070	130876281	1530	protein_coding	ENST00000392369
797	ENSG00000070756.17	ENST00000522387.5	0	4.6685e-14	ENST00000522387	ENSG00000070756	poly(A) binding protein cytoplasmic 1 [Source:HGNC Symbol;Acc:HGNC:8554]	ENST00000522387	PABPC1		8	q22.3	26986	PABPC1-219	100703161	100721992	2331	protein_coding	ENST00000522387
9853	ENSG00000217555.13	ENST00000345436.8	0	4.76279e-14	ENST00000345436	ENSG00000217555	chemokine like factor [Source:HGNC Symbol;Acc:HGNC:13253]	ENST00000345436	CKLF		16	q21	51192	CKLF-202	66552569	66566072	571	protein_coding	ENST00000345436
11289	ENSG00000122034.17	ENST00000438571.5	0	4.88119e-14	ENST00000438571	ENSG00000122034	general transcription factor IIIA [Source:HGNC Symbol;Acc:HGNC:4662]	ENST00000438571	GTF3A		13	q12.2	2971	GTF3A-204	27424676	27432745	792	nonsense_mediated_decay	ENST00000438571
9856	ENSG00000217555.13	ENST00000563092.1	0	4.89815e-14	ENST00000563092	ENSG00000217555	chemokine like factor [Source:HGNC Symbol;Acc:HGNC:13253]	ENST00000563092	CKLF		16	q21	51192	CKLF-208	66553395	66566069	365	protein_coding_CDS_not_defined	ENST00000563092
21904	ENSG00000062598.18	ENST00000469801.5	0	4.90306e-14	ENST00000469801	ENSG00000062598	engulfment and cell motility 2 [Source:HGNC Symbol;Acc:HGNC:17233]	ENST00000469801	ELMO2		20	q13.12	63916	ELMO2-213	46383416	46406615	874	protein_coding_CDS_not_defined	ENST00000469801
42397	ENSG00000138495.7	ENST00000484810.5	0	4.90315e-14	ENST00000484810	ENSG00000138495	cytochrome c oxidase copper chaperone COX17 [Source:HGNC Symbol;Acc:HGNC:2264]	ENST00000484810	COX17		3	q13.33	10063	COX17-203	119669532	119677346	471	protein_coding	ENST00000484810
359	ENSG00000163041.13	ENST00000656829.1	0	4.93461e-14	ENST00000656829	ENSG00000163041	H3.3 histone A [Source:HGNC Symbol;Acc:HGNC:4764]	ENST00000656829	H3-3A		1	q42.12	3020	H3-3A-207	226062783	226071846	600	protein_coding_CDS_not_defined	ENST00000656829
32308	ENSG00000119707.14	ENST00000528081.5	0	4.957e-14	ENST00000528081	ENSG00000119707	RNA binding motif protein 25 [Source:HGNC Symbol;Acc:HGNC:23244]	ENST00000528081	RBM25		14	q24.2	58517	RBM25-207	73071637	73120229	3008	nonsense_mediated_decay	ENST00000528081
3628	ENSG00000162244.12	ENST00000294189.11	0	4.95729e-14	ENST00000294189	ENSG00000162244	ribosomal protein L29 [Source:HGNC Symbol;Acc:HGNC:10331]	ENST00000294189	RPL29		3	p21.2	6159	RPL29-201	51993522	51995895	754	protein_coding	ENST00000294189
16923	ENSG00000166946.14	ENST00000562553.5	0	5.08877e-14	ENST00000562553	ENSG00000166946	cyclin D1 binding protein 1 [Source:HGNC Symbol;Acc:HGNC:1587]	ENST00000562553	CCNDBP1		15	q15.2	23582	CCNDBP1-203	43185446	43191675	736	nonsense_mediated_decay	ENST00000562553
70857	ENSG00000178104.22	ENST00000479408.6	0	5.13495e-14	ENST00000479408	ENSG00000178104	phosphodiesterase 4D interacting protein [Source:HGNC Symbol;Acc:HGNC:15580]	ENST00000479408	PDE4DIP		1	q21.2	9659	PDE4DIP-213	148951937	148981746	2746	protein_coding	ENST00000479408
14859	ENSG00000074966.12	ENST00000514937.5	0	5.13969e-14	ENST00000514937	ENSG00000074966	TXK tyrosine kinase [Source:HGNC Symbol;Acc:HGNC:12434]	ENST00000514937	TXK		4	p12	7294	TXK-206	48066677	48080066	1407	nonsense_mediated_decay	ENST00000514937
43630	ENSG00000131966.14	ENST00000254286.9	0	5.17203e-14	ENST00000254286	ENSG00000131966	actin related protein 10 [Source:HGNC Symbol;Acc:HGNC:17372]	ENST00000254286	ACTR10		14	q23.1	55860	ACTR10-201	58200149	58235636	2408	protein_coding	ENST00000254286
41169	ENSG00000115295.21	ENST00000686470.1	0	5.24641e-14	ENST00000686470	ENSG00000115295	CAP-Gly domain containing linker protein family member 4 [Source:HGNC Symbol;Acc:HGNC:26108]	ENST00000686470	CLIP4		2	p23.2	79745	CLIP4-216	29121387	29183791	3937	nonsense_mediated_decay	ENST00000686470
17452	ENSG00000093072.19	ENST00000696222.1	0	5.33807e-14	ENST00000696222	ENSG00000093072	adenosine deaminase 2 [Source:HGNC Symbol;Acc:HGNC:1839]	ENST00000696222	ADA2		22	q11.1	51816	ADA2-225	17178790	17191810	1750	protein_coding	ENST00000696222
27181	ENSG00000010256.12	ENST00000714196.1	0	5.34555e-14	ENST00000714196	ENSG00000010256	ubiquinol-cytochrome c reductase core protein 1 [Source:HGNC Symbol;Acc:HGNC:12585]	ENST00000714196	UQCRC1		3	p21.31	7384	UQCRC1-212	48599004	48609646	1452	nonsense_mediated_decay	ENST00000714196
27144	ENSG00000126456.16	ENST00000601291.5	0	5.35682e-14	ENST00000601291	ENSG00000126456	interferon regulatory factor 3 [Source:HGNC Symbol;Acc:HGNC:6118]	ENST00000601291	IRF3		19	q13.33	3661	IRF3-227	49659572	49665802	1556	protein_coding	ENST00000601291
9250	ENSG00000159023.23	ENST00000644342.1	0	5.61471e-14	ENST00000644342	ENSG00000159023	erythrocyte membrane protein band 4.1 [Source:HGNC Symbol;Acc:HGNC:3377]	ENST00000644342	EPB41		1	p35.3	2035	EPB41-219	28887103	29072956	6016	protein_coding	ENST00000644342
914	ENSG00000182774.13	ENST00000561068.5	0	5.65016e-14	ENST00000561068	ENSG00000182774	ribosomal protein S17 [Source:HGNC Symbol;Acc:HGNC:10397]	ENST00000561068	RPS17		15	q25.2	6218	RPS17-207	82536759	82540131	522	nonsense_mediated_decay	ENST00000561068
3045	ENSG00000143774.18	ENST00000469973.1	0	5.80183e-14	ENST00000469973	ENSG00000143774	guanylate kinase 1 [Source:HGNC Symbol;Acc:HGNC:4693]	ENST00000469973	GUK1		1	q42.13	2987	GUK1-217	228140279	228141833	795	retained_intron	ENST00000469973
8915	ENSG00000132341.12	ENST00000543796.6	0	5.83702e-14	ENST00000543796	ENSG00000132341	RAN, member RAS oncogene family [Source:HGNC Symbol;Acc:HGNC:9846]	ENST00000543796	RAN		12	q24.33	5901	RAN-212	130872066	130877678	2474	protein_coding	ENST00000543796
237	ENSG00000137154.13	ENST00000380394.9	0	5.8678e-14	ENST00000380394	ENSG00000137154	ribosomal protein S6 [Source:HGNC Symbol;Acc:HGNC:10429]	ENST00000380394	RPS6		9	p22.1	6194	RPS6-204	19375715	19380236	1369	protein_coding	ENST00000380394
18539	ENSG00000269893.11	ENST00000729025.1	0	5.96352e-14	ENST00000729025	ENSG00000269893	small nucleolar RNA host gene 8 [Source:HGNC Symbol;Acc:HGNC:33098]	ENST00000729025	SNHG8		4	q26	NA	SNHG8-217	118278523	118279828	481	lncRNA	ENST00000729025
23366	ENSG00000168610.17	ENST00000678906.1	0	6.00851e-14	ENST00000678906	ENSG00000168610	signal transducer and activator of transcription 3 [Source:HGNC Symbol;Acc:HGNC:11364]	ENST00000678906	STAT3		17	q21.2	6774	STAT3-244	42313412	42388454	4971	protein_coding	ENST00000678906
29948	ENSG00000117335.21	ENST00000695778.1	0	6.07098e-14	ENST00000695778	ENSG00000117335	CD46 molecule [Source:HGNC Symbol;Acc:HGNC:6953]	ENST00000695778	CD46		1	q32.2	4179	CD46-221	207752037	207795466	3217	nonsense_mediated_decay	ENST00000695778
6743	ENSG00000256671.7	ENST00000413601.3	0	6.22644e-14	ENST00000413601	ENSG00000256671	LIM zinc finger domain containing 4 [Source:HGNC Symbol;Acc:HGNC:39941]	ENST00000413601	LIMS4		2	q13	100288695	LIMS4-201	110465052	110473075	1215	protein_coding	ENST00000413601
19832	ENSG00000115415.21	ENST00000673777.1	0	6.34833e-14	ENST00000673777	ENSG00000115415	signal transducer and activator of transcription 1 [Source:HGNC Symbol;Acc:HGNC:11362]	ENST00000673777	STAT1		2	q32.2	6772	STAT1-216	190969312	191014160	3875	protein_coding	ENST00000673777
9664	ENSG00000106588.12	ENST00000445517.1	0	6.48301e-14	ENST00000445517	ENSG00000106588	proteasome 20S subunit alpha 2 [Source:HGNC Symbol;Acc:HGNC:9531]	ENST00000445517	PSMA2		7	p14.1	5683	PSMA2-204	42917413	42932185	683	protein_coding	ENST00000445517
11360	ENSG00000198898.16	ENST00000490693.5	0	6.52044e-14	ENST00000490693	ENSG00000198898	capping actin protein of muscle Z-line subunit alpha 2 [Source:HGNC Symbol;Acc:HGNC:1490]	ENST00000490693	CAPZA2		7	q31.2	830	CAPZA2-212	116862600	116904754	809	protein_coding	ENST00000490693
13103	ENSG00000118564.15	ENST00000509314.5	0	6.88399e-14	ENST00000509314	ENSG00000118564	F-box and leucine rich repeat protein 5 [Source:HGNC Symbol;Acc:HGNC:13602]	ENST00000509314	FBXL5		4	p15.32	26234	FBXL5-207	15638549	15659864	596	protein_coding	ENST00000509314
24746	ENSG00000150093.20	ENST00000678989.1	0	7.08427e-14	ENST00000678989	ENSG00000150093	integrin subunit beta 1 [Source:HGNC Symbol;Acc:HGNC:6153]	ENST00000678989	ITGB1		10	p11.22	3688	ITGB1-235	32887332	32958325	4307	nonsense_mediated_decay	ENST00000678989
43079	ENSG00000167196.14	ENST00000308275.8	0	7.10373e-14	ENST00000308275	ENSG00000167196	F-box protein 22 [Source:HGNC Symbol;Acc:HGNC:13593]	ENST00000308275	FBXO22		15	q24.2	26263	FBXO22-201	75903878	75942511	10707	protein_coding	ENST00000308275
38796	ENSG00000167522.18	ENST00000644784.1	0	7.23467e-14	ENST00000644784	ENSG00000167522	ankyrin repeat domain containing 11 [Source:HGNC Symbol;Acc:HGNC:21316]	ENST00000644784	ANKRD11		16	q24.3	29123	ANKRD11-228	89286669	89418364	2740	protein_coding	ENST00000644784
3607	ENSG00000110321.19	ENST00000524932.6	0	7.5283e-14	ENST00000524932	ENSG00000110321	eukaryotic translation initiation factor 4 gamma 2 [Source:HGNC Symbol;Acc:HGNC:3297]	ENST00000524932	EIF4G2		11	p15.4	1982	EIF4G2-203	10803561	10808940	1286	protein_coding	ENST00000524932
6983	ENSG00000133872.14	ENST00000520303.5	0	7.66073e-14	ENST00000520303	ENSG00000133872	store-operated calcium entry associated regulatory factor [Source:HGNC Symbol;Acc:HGNC:28789]	ENST00000520303	SARAF		8	p12	51669	SARAF-206	30063130	30083153	1803	nonsense_mediated_decay	ENST00000520303
40286	ENSG00000085514.16	ENST00000198536.7	0	7.75246e-14	ENST00000198536	ENSG00000085514	paired immunoglobin like type 2 receptor alpha [Source:HGNC Symbol;Acc:HGNC:20396]	ENST00000198536	PILRA		7	q22.1	29992	PILRA-201	100373487	100400096	1271	protein_coding	ENST00000198536
3361	ENSG00000169756.17	ENST00000695520.1	0	7.82404e-14	ENST00000695520	ENSG00000169756	LIM zinc finger domain containing 1 [Source:HGNC Symbol;Acc:HGNC:6616]	ENST00000695520	LIMS1		2	q12.3	3987	LIMS1-219	108588342	108687224	4332	protein_coding	ENST00000695520
27438	ENSG00000143416.21	ENST00000423070.5	0	7.93883e-14	ENST00000423070	ENSG00000143416	selenium binding protein 1 [Source:HGNC Symbol;Acc:HGNC:10719]	ENST00000423070	SELENBP1		1	q21.3	8991	SELENBP1-202	151364339	151372692	1887	nonsense_mediated_decay	ENST00000423070
7905	ENSG00000161011.20	ENST00000506042.5	0	8.12588e-14	ENST00000506042	ENSG00000161011	sequestosome 1 [Source:HGNC Symbol;Acc:HGNC:11280]	ENST00000506042	SQSTM1		5	q35.3	8878	SQSTM1-210	179806398	179813024	921	protein_coding_CDS_not_defined	ENST00000506042
9251	ENSG00000159023.23	ENST00000646189.1	0	8.15013e-14	ENST00000646189	ENSG00000159023	erythrocyte membrane protein band 4.1 [Source:HGNC Symbol;Acc:HGNC:3377]	ENST00000646189	EPB41		1	p35.3	2035	EPB41-227	28887103	29072169	3977	protein_coding	ENST00000646189
27997	ENSG00000092330.19	ENST00000699695.1	0	8.48692e-14	ENST00000699695	ENSG00000092330	TERF1 interacting nuclear factor 2 [Source:HGNC Symbol;Acc:HGNC:11824]	ENST00000699695	TINF2		14	q12	26277	TINF2-227	24239669	24242605	1579	nonsense_mediated_decay	ENST00000699695
14493	ENSG00000071127.18	ENST00000699790.1	0	8.56075e-14	ENST00000699790	ENSG00000071127	WD repeat domain 1 [Source:HGNC Symbol;Acc:HGNC:12754]	ENST00000699790	WDR1		4	p16.1	9948	WDR1-222	10068343	10116953	3648	nonsense_mediated_decay	ENST00000699790
24709	ENSG00000092148.14	ENST00000689382.1	0	8.64748e-14	ENST00000689382	ENSG00000092148	HECT domain E3 ubiquitin protein ligase 1 [Source:HGNC Symbol;Acc:HGNC:20157]	ENST00000689382	HECTD1		14	q12	25831	HECTD1-223	31126213	31131952	5135	retained_intron	ENST00000689382
11073	ENSG00000128951.14	ENST00000558978.5	0	8.73706e-14	ENST00000558978	ENSG00000128951	deoxyuridine triphosphatase [Source:HGNC Symbol;Acc:HGNC:3078]	ENST00000558978	DUT		15	q21.1	1854	DUT-206	48331473	48342395	1171	nonsense_mediated_decay	ENST00000558978
10763	ENSG00000184203.8	ENST00000618156.5	0	8.83926e-14	ENST00000618156	ENSG00000184203	protein phosphatase 1 regulatory inhibitor subunit 2 [Source:HGNC Symbol;Acc:HGNC:9288]	ENST00000618156	PPP1R2		3	q29	5504	PPP1R2-206	195514428	195543325	3386	protein_coding	ENST00000618156
44010	ENSG00000109861.17	ENST00000677661.1	0	9.13754e-14	ENST00000677661	ENSG00000109861	cathepsin C [Source:HGNC Symbol;Acc:HGNC:2528]	ENST00000677661	CTSC		11	q14.2	1075	CTSC-215	88293592	88359679	2468	nonsense_mediated_decay	ENST00000677661
71492	ENSG00000177868.12	ENST00000372521.9	0	9.1747e-14	ENST00000372521	ENSG00000177868	small vasohibin binding protein [Source:HGNC Symbol;Acc:HGNC:29204]	ENST00000372521	SVBP		1	p34.2	374969	SVBP-201	42807052	42817397	807	protein_coding	ENST00000372521
18354	ENSG00000141027.23	ENST00000470782.5	0	9.19205e-14	ENST00000470782	ENSG00000141027	nuclear receptor corepressor 1 [Source:HGNC Symbol;Acc:HGNC:7672]	ENST00000470782	NCOR1		17	p11.2	9611	NCOR1-213	16031404	16068412	3987	retained_intron	ENST00000470782
2145	ENSG00000116251.11	ENST00000465335.1	0	9.34487e-14	ENST00000465335	ENSG00000116251	ribosomal protein L22 [Source:HGNC Symbol;Acc:HGNC:10315]	ENST00000465335	RPL22		1	p36.31	6146	RPL22-203	6192930	6209389	806	protein_coding	ENST00000465335
12074	ENSG00000104529.19	ENST00000530191.6	0	9.38666e-14	ENST00000530191	ENSG00000104529	eukaryotic translation elongation factor 1 delta [Source:HGNC Symbol;Acc:HGNC:3211]	ENST00000530191	EEF1D		8	q24.3	1936	EEF1D-230	143579736	143597402	1143	protein_coding	ENST00000530191
23256	ENSG00000254996.5	ENST00000474060.1	0	9.49446e-14	ENST00000474060	ENSG00000254996	ANKHD1-EIF4EBP3 readthrough [Source:HGNC Symbol;Acc:HGNC:33530]	ENST00000474060	ANKHD1-EIF4EBP3		5	q31.3	404734	ANKHD1-EIF4EBP3-202	140528826	140549569	5446	retained_intron	ENST00000474060
678	ENSG00000147403.18	ENST00000406022.6	0	9.88097e-14	ENST00000406022	ENSG00000147403	ribosomal protein L10 [Source:HGNC Symbol;Acc:HGNC:10298]	ENST00000406022	RPL10		X	q28	6134	RPL10-203	154398890	154400909	748	protein_coding	ENST00000406022
14217	ENSG00000182446.15	ENST00000331134.11	0	1.00477e-13	ENST00000331134	ENSG00000182446	NPL4 homolog, ubiquitin recognition factor [Source:HGNC Symbol;Acc:HGNC:18261]	ENST00000331134	NPLOC4		17	q25.3	55666	NPLOC4-201	81556887	81637112	4381	protein_coding	ENST00000331134
1879	ENSG00000204628.12	ENST00000502905.5	0	1.01232e-13	ENST00000502905	ENSG00000204628	receptor for activated C kinase 1 [Source:HGNC Symbol;Acc:HGNC:4399]	ENST00000502905	RACK1		5	q35.3	10399	RACK1-205	181236929	181242206	643	protein_coding	ENST00000502905
18495	ENSG00000141002.20	ENST00000564652.5	0	1.03809e-13	ENST00000564652	ENSG00000141002	TCF25 ribosome quality control complex subunit [Source:HGNC Symbol;Acc:HGNC:29181]	ENST00000564652	TCF25		16	q24.3	22980	TCF25-212	89873644	89892247	860	nonsense_mediated_decay	ENST00000564652
21899	ENSG00000062598.18	ENST00000450812.5	0	1.09196e-13	ENST00000450812	ENSG00000062598	engulfment and cell motility 2 [Source:HGNC Symbol;Acc:HGNC:17233]	ENST00000450812	ELMO2		20	q13.12	63916	ELMO2-206	46375286	46406604	1168	protein_coding	ENST00000450812
3754	ENSG00000100836.11	ENST00000555295.1	0	1.12454e-13	ENST00000555295	ENSG00000100836	poly(A) binding protein nuclear 1 [Source:HGNC Symbol;Acc:HGNC:8565]	ENST00000555295	PABPN1		14	q11.2	8106	PABPN1-205	23323445	23325334	406	protein_coding	ENST00000555295
9661	ENSG00000106588.12	ENST00000679247.1	0	1.21546e-13	ENST00000679247	ENSG00000106588	proteasome 20S subunit alpha 2 [Source:HGNC Symbol;Acc:HGNC:9531]	ENST00000679247	PSMA2		7	p14.1	5683	PSMA2-210	42916828	42927616	1567	retained_intron	ENST00000679247
28013	ENSG00000092330.19	ENST00000699693.1	0	1.2388e-13	ENST00000699693	ENSG00000092330	TERF1 interacting nuclear factor 2 [Source:HGNC Symbol;Acc:HGNC:11824]	ENST00000699693	TINF2		14	q12	26277	TINF2-225	24239669	24242346	2033	retained_intron	ENST00000699693
33932	ENSG00000162434.14	ENST00000699313.1	0	1.29511e-13	ENST00000699313	ENSG00000162434	Janus kinase 1 [Source:HGNC Symbol;Acc:HGNC:6190]	ENST00000699313	JAK1		1	p31.3	3716	JAK1-230	64833235	64966564	4945	nonsense_mediated_decay	ENST00000699313
48922	ENSG00000117118.12	ENST00000714035.1	0	1.30045e-13	ENST00000714035	ENSG00000117118	succinate dehydrogenase complex iron sulfur subunit B [Source:HGNC Symbol;Acc:HGNC:10681]	ENST00000714035	SDHB		1	p36.13	6390	SDHB-215	17018752	17054019	1168	nonsense_mediated_decay	ENST00000714035
12190	ENSG00000146247.15	ENST00000700012.1	0	1.35688e-13	ENST00000700012	ENSG00000146247	pleckstrin homology domain interacting protein [Source:HGNC Symbol;Acc:HGNC:15673]	ENST00000700012	PHIP		6	q14.1	55023	PHIP-203	78983005	79078212	2876	nonsense_mediated_decay	ENST00000700012
15374	ENSG00000130830.15	ENST00000369534.8	0	1.38451e-13	ENST00000369534	ENSG00000130830	MAGUK p55 scaffold protein 1 [Source:HGNC Symbol;Acc:HGNC:7219]	ENST00000369534	MPP1		X	q28	4354	MPP1-202	154778684	154805485	2006	protein_coding	ENST00000369534
19362	ENSG00000196352.18	ENST00000644836.1	0	1.41121e-13	ENST00000644836	ENSG00000196352	CD55 molecule (Cromer blood group) [Source:HGNC Symbol;Acc:HGNC:2665]	ENST00000644836	CD55		1	q32.2	1604	CD55-212	207321748	207359876	1523	protein_coding	ENST00000644836
21895	ENSG00000062598.18	ENST00000452857.5	0	1.41496e-13	ENST00000452857	ENSG00000062598	engulfment and cell motility 2 [Source:HGNC Symbol;Acc:HGNC:17233]	ENST00000452857	ELMO2		20	q13.12	63916	ELMO2-207	46366054	46373515	2158	protein_coding	ENST00000452857
12069	ENSG00000104529.19	ENST00000534380.6	0	1.41721e-13	ENST00000534380	ENSG00000104529	eukaryotic translation elongation factor 1 delta [Source:HGNC Symbol;Acc:HGNC:3211]	ENST00000534380	EEF1D		8	q24.3	1936	EEF1D-251	143579736	143597362	1118	protein_coding	ENST00000534380
58087	ENSG00000120533.13	ENST00000521688.6	0	1.42928e-13	ENST00000521688	ENSG00000120533	ENY2 transcription and export complex 2 subunit [Source:HGNC Symbol;Acc:HGNC:24449]	ENST00000521688	ENY2		8	q23.1	56943	ENY2-211	109334347	109345954	2901	protein_coding	ENST00000521688
53790	ENSG00000110801.14	ENST00000541212.6	0	1.43195e-13	ENST00000541212	ENSG00000110801	proteasome 26S subunit, non-ATPase 9 [Source:HGNC Symbol;Acc:HGNC:9567]	ENST00000541212	PSMD9		12	q24.31	5715	PSMD9-207	121888790	121918297	2725	protein_coding	ENST00000541212
20802	ENSG00000247596.10	ENST00000472755.2	0	1.44523e-13	ENST00000472755	ENSG00000247596	twinfilin actin binding protein 2 [Source:HGNC Symbol;Acc:HGNC:9621]	ENST00000472755	TWF2		3	p21.2	11344	TWF2-202	52228657	52239149	2955	retained_intron	ENST00000472755
34882	ENSG00000112514.18	ENST00000482684.5	0	1.45329e-13	ENST00000482684	ENSG00000112514	cutA divalent cation tolerance homolog [Source:HGNC Symbol;Acc:HGNC:21101]	ENST00000482684	CUTA		6	p21.32	51596	CUTA-208	33416550	33418107	837	nonsense_mediated_decay	ENST00000482684
10432	ENSG00000164032.12	ENST00000511203.1	0	1.52729e-13	ENST00000511203	ENSG00000164032	H2A.Z variant histone 1 [Source:HGNC Symbol;Acc:HGNC:4741]	ENST00000511203	H2AZ1		4	q23	3015	H2AZ1-202	99948088	99950299	1880	retained_intron	ENST00000511203
14218	ENSG00000182446.15	ENST00000705719.1	0	1.53855e-13	ENST00000705719	ENSG00000182446	NPL4 homolog, ubiquitin recognition factor [Source:HGNC Symbol;Acc:HGNC:18261]	ENST00000705719	NPLOC4		17	q25.3	55666	NPLOC4-222	81556887	81637112	4381	protein_coding	ENST00000705719
2448	ENSG00000105835.13	ENST00000679951.1	0	1.5594e-13	ENST00000679951	ENSG00000105835	nicotinamide phosphoribosyltransferase [Source:HGNC Symbol;Acc:HGNC:30092]	ENST00000679951	NAMPT		7	q22.3	10135	NAMPT-219	106250043	106284973	2464	protein_coding	ENST00000679951
14448	ENSG00000122705.18	ENST00000493185.2	0	1.63277e-13	ENST00000493185	ENSG00000122705	clathrin light chain A [Source:HGNC Symbol;Acc:HGNC:2090]	ENST00000493185	CLTA		9	p13.3	1211	CLTA-207	36191165	36212057	714	nonsense_mediated_decay	ENST00000493185
8723	ENSG00000104763.20	ENST00000636033.1	0	1.6447e-13	ENST00000636033	ENSG00000104763	N-acylsphingosine amidohydrolase 1 [Source:HGNC Symbol;Acc:HGNC:735]	ENST00000636033	ASAH1		8	p22	427	ASAH1-218	18056880	18084074	1940	nonsense_mediated_decay	ENST00000636033
360	ENSG00000163041.13	ENST00000366816.5	0	1.64966e-13	ENST00000366816	ENSG00000163041	H3.3 histone A [Source:HGNC Symbol;Acc:HGNC:4764]	ENST00000366816	H3-3A		1	q42.12	3020	H3-3A-204	226061851	226071523	799	protein_coding	ENST00000366816
8640	ENSG00000143669.16	ENST00000697242.1	0	1.64973e-13	ENST00000697242	ENSG00000143669	lysosomal trafficking regulator [Source:HGNC Symbol;Acc:HGNC:1968]	ENST00000697242	LYST		1	q42.3	1130	LYST-228	235791847	235866885	3938	protein_coding	ENST00000697242
34883	ENSG00000112514.18	ENST00000462802.5	0	1.67919e-13	ENST00000462802	ENSG00000112514	cutA divalent cation tolerance homolog [Source:HGNC Symbol;Acc:HGNC:21101]	ENST00000462802	CUTA		6	p21.32	51596	CUTA-205	33416442	33418043	1054	retained_intron	ENST00000462802
16356	ENSG00000135930.15	ENST00000409322.5	0	1.68117e-13	ENST00000409322	ENSG00000135930	eukaryotic translation initiation factor 4E family member 2 [Source:HGNC Symbol;Acc:HGNC:3293]	ENST00000409322	EIF4E2		2	q37.1	9470	EIF4E2-204	232550692	232569178	797	protein_coding	ENST00000409322
12077	ENSG00000104529.19	ENST00000530445.6	0	1.69706e-13	ENST00000530445	ENSG00000104529	eukaryotic translation elongation factor 1 delta [Source:HGNC Symbol;Acc:HGNC:3211]	ENST00000530445	EEF1D		8	q24.3	1936	EEF1D-232	143579736	143587564	1621	protein_coding	ENST00000530445
96038	ENSG00000078124.13	ENST00000681375.1	0	1.708e-13	ENST00000681375	ENSG00000078124	alkaline ceramidase 3 [Source:HGNC Symbol;Acc:HGNC:16066]	ENST00000681375	ACER3		11	q13.5	55331	ACER3-231	76860924	77024057	4735	nonsense_mediated_decay	ENST00000681375
50744	ENSG00000122390.19	ENST00000571696.6	0	1.81196e-13	ENST00000571696	ENSG00000122390	N-alpha-acetyltransferase 60, NatF catalytic subunit [Source:HGNC Symbol;Acc:HGNC:25875]	ENST00000571696	NAA60		16	p13.3	79903	NAA60-210	3458076	3476299	753	protein_coding_CDS_not_defined	ENST00000571696
45880	ENSG00000113272.14	ENST00000521655.1	0	1.8493e-13	ENST00000521655	ENSG00000113272	tRNA-histidine guanylyltransferase 1 like [Source:HGNC Symbol;Acc:HGNC:26053]	ENST00000521655	THG1L		5	q33.3	54974	THG1L-202	157731420	157739578	919	nonsense_mediated_decay	ENST00000521655
12658	ENSG00000122406.14	ENST00000461952.1	0	1.94891e-13	ENST00000461952	ENSG00000122406	ribosomal protein L5 [Source:HGNC Symbol;Acc:HGNC:10360]	ENST00000461952	RPL5		1	p22.1	6125	RPL5-203	92832762	92836271	1116	retained_intron	ENST00000461952
14816	ENSG00000126777.18	ENST00000554831.1	0	2.07197e-13	ENST00000554831	ENSG00000126777	kinectin 1 [Source:HGNC Symbol;Acc:HGNC:6467]	ENST00000554831	KTN1		14	q22.3	3895	KTN1-217	55675050	55683723	6241	retained_intron	ENST00000554831
43527	ENSG00000140497.16	ENST00000566480.5	0	2.14409e-13	ENST00000566480	ENSG00000140497	secretory carrier membrane protein 2 [Source:HGNC Symbol;Acc:HGNC:10564]	ENST00000566480	SCAMP2		15	q24.1	10066	SCAMP2-207	74843732	74854586	2476	protein_coding	ENST00000566480
17237	ENSG00000153310.22	ENST00000519020.5	0	2.14692e-13	ENST00000519020	ENSG00000153310	CYFIP related Rac1 interactor B [Source:HGNC Symbol;Acc:HGNC:25216]	ENST00000519020	CYRIB		8	q24.21	51571	CYRIB-210	129862326	130016558	573	protein_coding	ENST00000519020
18548	ENSG00000269893.11	ENST00000602483.7	0	2.19624e-13	ENST00000602483	ENSG00000269893	small nucleolar RNA host gene 8 [Source:HGNC Symbol;Acc:HGNC:33098]	ENST00000602483	SNHG8		4	q26	NA	SNHG8-202	118278532	118279827	539	lncRNA	ENST00000602483
4106	ENSG00000070831.18	ENST00000662562.2	0	2.21908e-13	ENST00000662562	ENSG00000070831	cell division cycle 42 [Source:HGNC Symbol;Acc:HGNC:1736]	ENST00000662562	CDC42		1	p36.12	998	CDC42-209	22053486	22092917	2986	protein_coding	ENST00000662562
54654	ENSG00000160410.15	ENST00000593764.5	0	2.22417e-13	ENST00000593764	ENSG00000160410	SH3KBP1 binding protein 1 [Source:HGNC Symbol;Acc:HGNC:19214]	ENST00000593764	SHKBP1		19	q13.2	92799	SHKBP1-202	40583609	40591288	870	protein_coding	ENST00000593764
23538	ENSG00000136003.16	ENST00000392807.8	0	2.27423e-13	ENST00000392807	ENSG00000136003	iron-sulfur cluster assembly enzyme [Source:HGNC Symbol;Acc:HGNC:29882]	ENST00000392807	ISCU		12	q23.3	23479	ISCU-202	108562606	108569368	1069	protein_coding	ENST00000392807
676	ENSG00000147403.18	ENST00000467168.5	0	2.28222e-13	ENST00000467168	ENSG00000147403	ribosomal protein L10 [Source:HGNC Symbol;Acc:HGNC:10298]	ENST00000467168	RPL10		X	q28	6134	RPL10-210	154398497	154400913	802	retained_intron	ENST00000467168
43183	ENSG00000113621.15	ENST00000511070.5	0	2.29458e-13	ENST00000511070	ENSG00000113621	thioredoxin domain containing 15 [Source:HGNC Symbol;Acc:HGNC:20652]	ENST00000511070	TXNDC15		5	q31.1	79770	TXNDC15-210	134874371	134900039	1006	nonsense_mediated_decay	ENST00000511070
12046	ENSG00000184983.11	ENST00000617763.1	0	2.36765e-13	ENST00000617763	ENSG00000184983	NADH:ubiquinone oxidoreductase subunit A6 [Source:HGNC Symbol;Acc:HGNC:7690]	ENST00000617763	NDUFA6		22	q13.2	4700	NDUFA6-203	42085527	42090884	1183	protein_coding	ENST00000617763
8719	ENSG00000104763.20	ENST00000636920.1	0	2.3996e-13	ENST00000636920	ENSG00000104763	N-acylsphingosine amidohydrolase 1 [Source:HGNC Symbol;Acc:HGNC:735]	ENST00000636920	ASAH1		8	p22	427	ASAH1-238	18056835	18084120	1989	nonsense_mediated_decay	ENST00000636920
27674	ENSG00000160752.15	ENST00000368356.9	0	2.42405e-13	ENST00000368356	ENSG00000160752	farnesyl diphosphate synthase [Source:HGNC Symbol;Acc:HGNC:3631]	ENST00000368356	FDPS		1	q22	2224	FDPS-202	155308866	155320665	1417	protein_coding	ENST00000368356
795	ENSG00000070756.17	ENST00000519100.6	0	2.43433e-13	ENST00000519100	ENSG00000070756	poly(A) binding protein cytoplasmic 1 [Source:HGNC Symbol;Acc:HGNC:8554]	ENST00000519100	PABPC1		8	q22.3	26986	PABPC1-209	100703016	100721645	2207	protein_coding	ENST00000519100
2469	ENSG00000105835.13	ENST00000680516.1	0	2.46445e-13	ENST00000680516	ENSG00000105835	nicotinamide phosphoribosyltransferase [Source:HGNC Symbol;Acc:HGNC:30092]	ENST00000680516	NAMPT		7	q22.3	10135	NAMPT-225	106259905	106270322	3335	retained_intron	ENST00000680516
31687	ENSG00000177200.18	ENST00000219084.10	0	2.49804e-13	ENST00000219084	ENSG00000177200	chromodomain helicase DNA binding protein 9 [Source:HGNC Symbol;Acc:HGNC:25701]	ENST00000219084	CHD9		16	q12.2	80205	CHD9-201	53235137	53327451	8739	retained_intron	ENST00000219084
23150	ENSG00000005810.20	ENST00000695092.1	0	2.5827e-13	ENST00000695092	ENSG00000005810	MYC binding protein 2 [Source:HGNC Symbol;Acc:HGNC:23386]	ENST00000695092	MYCBP2		13	q22.3	23077	MYCBP2-226	77237750	77244929	2106	retained_intron	ENST00000695092
1466	ENSG00000185885.17	ENST00000328221.5	0	2.67248e-13	ENST00000328221	ENSG00000185885	interferon induced transmembrane protein 1 [Source:HGNC Symbol;Acc:HGNC:5412]	ENST00000328221	IFITM1		11	p15.5	8519	IFITM1-201	313527	315240	844	protein_coding	ENST00000328221
18667	ENSG00000133961.22	ENST00000647202.1	0	2.82609e-13	ENST00000647202	ENSG00000133961	NUMB endocytic adaptor protein [Source:HGNC Symbol;Acc:HGNC:8060]	ENST00000647202	NUMB		14	q24.3	8650	NUMB-235	73458850	73463635	778	protein_coding_CDS_not_defined	ENST00000647202
58232	ENSG00000181991.16	ENST00000559323.5	0	2.83275e-13	ENST00000559323	ENSG00000181991	mitochondrial ribosomal protein S11 [Source:HGNC Symbol;Acc:HGNC:14050]	ENST00000559323	MRPS11		15	q25.3	64963	MRPS11-207	88467706	88478263	2002	retained_intron	ENST00000559323
13591	ENSG00000084207.18	ENST00000498765.5	0	2.83793e-13	ENST00000498765	ENSG00000084207	glutathione S-transferase pi 1 [Source:HGNC Symbol;Acc:HGNC:4638]	ENST00000498765	GSTP1		11	q13.2	2950	GSTP1-207	67584464	67586604	723	nonsense_mediated_decay	ENST00000498765
4427	ENSG00000140105.18	ENST00000556295.5	0	2.88322e-13	ENST00000556295	ENSG00000140105	tryptophanyl-tRNA synthetase 1 [Source:HGNC Symbol;Acc:HGNC:12729]	ENST00000556295	WARS1		14	q32.2	7453	WARS1-227	100361847	100375467	517	protein_coding	ENST00000556295
13589	ENSG00000084207.18	ENST00000494593.1	0	3.08044e-13	ENST00000494593	ENSG00000084207	glutathione S-transferase pi 1 [Source:HGNC Symbol;Acc:HGNC:4638]	ENST00000494593	GSTP1		11	q13.2	2950	GSTP1-205	67583822	67586653	1681	retained_intron	ENST00000494593
72384	ENSG00000063601.17	ENST00000488357.1	0	3.08428e-13	ENST00000488357	ENSG00000063601	myotubularin related protein 1 [Source:HGNC Symbol;Acc:HGNC:7449]	ENST00000488357	MTMR1		X	q28	8776	MTMR1-210	150718677	150764924	1967	nonsense_mediated_decay	ENST00000488357
16914	ENSG00000166946.14	ENST00000444658.7	0	3.11886e-13	ENST00000444658	ENSG00000166946	cyclin D1 binding protein 1 [Source:HGNC Symbol;Acc:HGNC:1587]	ENST00000444658	CCNDBP1		15	q15.2	23582	CCNDBP1-202	43185940	43195192	1479	retained_intron	ENST00000444658
16916	ENSG00000166946.14	ENST00000565958.1	0	3.11886e-13	ENST00000565958	ENSG00000166946	cyclin D1 binding protein 1 [Source:HGNC Symbol;Acc:HGNC:1587]	ENST00000565958	CCNDBP1		15	q15.2	23582	CCNDBP1-207	43194184	43195198	750	retained_intron	ENST00000565958
20569	ENSG00000175482.9	ENST00000530584.5	0	3.15144e-13	ENST00000530584	ENSG00000175482	DNA polymerase delta 4, accessory subunit [Source:HGNC Symbol;Acc:HGNC:14106]	ENST00000530584	POLD4		11	q13.2	57804	POLD4-206	67351548	67353518	899	protein_coding	ENST00000530584
30703	ENSG00000175390.15	ENST00000530219.2	0	3.20143e-13	ENST00000530219	ENSG00000175390	eukaryotic translation initiation factor 3 subunit F [Source:HGNC Symbol;Acc:HGNC:3275]	ENST00000530219	EIF3F		11	p15.4	8665	EIF3F-203	7991849	7996140	1569	retained_intron	ENST00000530219
34010	ENSG00000186184.20	ENST00000630281.1	0	3.21842e-13	ENST00000630281	ENSG00000186184	RNA polymerase I and III subunit D [Source:HGNC Symbol;Acc:HGNC:20422]	ENST00000630281	POLR1D		13	q12.2	51082	POLR1D-211	27664627	27666260	1634	retained_intron	ENST00000630281
119011	ENSG00000172663.9	ENST00000308022.7	0	3.24621e-13	ENST00000308022	ENSG00000172663	transmembrane protein 134 [Source:HGNC Symbol;Acc:HGNC:26142]	ENST00000308022	TMEM134		11	q13.2	80194	TMEM134-201	67461710	67469251	3551	protein_coding	ENST00000308022
24390	ENSG00000149761.9	ENST00000543501.1	0	3.28086e-13	ENST00000543501	ENSG00000149761	nudix hydrolase 22 [Source:HGNC Symbol;Acc:HGNC:28189]	ENST00000543501	NUDT22		11	q13.1	84304	NUDT22-211	64229263	64230015	475	retained_intron	ENST00000543501
22028	ENSG00000168137.20	ENST00000693430.1	0	3.39399e-13	ENST00000693430	ENSG00000168137	SET domain containing 5 [Source:HGNC Symbol;Acc:HGNC:25566]	ENST00000693430	SETD5		3	p25.3	55209	SETD5-244	9397896	9476443	6923	retained_intron	ENST00000693430
26490	ENSG00000166598.16	ENST00000550595.2	0	3.44755e-13	ENST00000550595	ENSG00000166598	heat shock protein 90 beta family member 1 [Source:HGNC Symbol;Acc:HGNC:12028]	ENST00000550595	HSP90B1		12	q23.3	7184	HSP90B1-207	103930332	103953931	3112	protein_coding	ENST00000550595
43999	ENSG00000109861.17	ENST00000678506.1	0	3.57196e-13	ENST00000678506	ENSG00000109861	cathepsin C [Source:HGNC Symbol;Acc:HGNC:2528]	ENST00000678506	CTSC		11	q14.2	1075	CTSC-223	88293592	88337772	1867	protein_coding	ENST00000678506
48920	ENSG00000117118.12	ENST00000714034.1	0	3.58588e-13	ENST00000714034	ENSG00000117118	succinate dehydrogenase complex iron sulfur subunit B [Source:HGNC Symbol;Acc:HGNC:10681]	ENST00000714034	SDHB		1	p36.13	6390	SDHB-214	17018722	17054151	1179	protein_coding	ENST00000714034
77774	ENSG00000230124.8	ENST00000645415.1	0	3.63022e-13	ENST00000645415	ENSG00000230124	acyl-CoA binding domain containing 6 [Source:HGNC Symbol;Acc:HGNC:23339]	ENST00000645415	ACBD6		1	q25.3	84320	ACBD6-208	180269653	180502954	5261	nonsense_mediated_decay	ENST00000645415
1878	ENSG00000204628.12	ENST00000514455.5	0	3.67718e-13	ENST00000514455	ENSG00000204628	receptor for activated C kinase 1 [Source:HGNC Symbol;Acc:HGNC:4399]	ENST00000514455	RACK1		5	q35.3	10399	RACK1-233	181236928	181238663	791	protein_coding	ENST00000514455
26488	ENSG00000166598.16	ENST00000640977.2	0	3.67826e-13	ENST00000640977	ENSG00000166598	heat shock protein 90 beta family member 1 [Source:HGNC Symbol;Acc:HGNC:12028]	ENST00000640977	HSP90B1		12	q23.3	7184	HSP90B1-211	103930363	103938535	1204	retained_intron	ENST00000640977
16556	ENSG00000113269.14	ENST00000522208.6	0	3.69927e-13	ENST00000522208	ENSG00000113269	ring finger protein 130 [Source:HGNC Symbol;Acc:HGNC:18280]	ENST00000522208	RNF130		5	q35.3	55819	RNF130-207	179911651	180071721	9945	protein_coding	ENST00000522208
16918	ENSG00000166946.14	ENST00000564630.5	0	3.70143e-13	ENST00000564630	ENSG00000166946	cyclin D1 binding protein 1 [Source:HGNC Symbol;Acc:HGNC:1587]	ENST00000564630	CCNDBP1		15	q15.2	23582	CCNDBP1-205	43185118	43193306	2079	retained_intron	ENST00000564630
1800	ENSG00000169020.10	ENST00000515202.5	0	3.80931e-13	ENST00000515202	ENSG00000169020	ATP synthase membrane subunit e [Source:HGNC Symbol;Acc:HGNC:846]	ENST00000515202	ATP5ME		4	p16.3	521	ATP5ME-205	672436	674121	393	retained_intron	ENST00000515202
32345	ENSG00000135250.17	ENST00000465112.5	0	3.90214e-13	ENST00000465112	ENSG00000135250	SRSF protein kinase 2 [Source:HGNC Symbol;Acc:HGNC:11306]	ENST00000465112	SRPK2		7	q22.3	6733	SRPK2-206	105203694	105388898	568	nonsense_mediated_decay	ENST00000465112
12065	ENSG00000104529.19	ENST00000395119.7	0	3.93198e-13	ENST00000395119	ENSG00000104529	eukaryotic translation elongation factor 1 delta [Source:HGNC Symbol;Acc:HGNC:3211]	ENST00000395119	EEF1D		8	q24.3	1936	EEF1D-202	143579728	143597679	1249	protein_coding	ENST00000395119
58092	ENSG00000120533.13	ENST00000523335.1	0	4.02336e-13	ENST00000523335	ENSG00000120533	ENY2 transcription and export complex 2 subunit [Source:HGNC Symbol;Acc:HGNC:24449]	ENST00000523335	ENY2		8	q23.1	56943	ENY2-215	109334351	109344599	1540	nonsense_mediated_decay	ENST00000523335
94940	ENSG00000106628.13	ENST00000698959.1	0	4.2569e-13	ENST00000698959	ENSG00000106628	DNA polymerase delta 2, accessory subunit [Source:HGNC Symbol;Acc:HGNC:9176]	ENST00000698959	POLD2		7	p13	5425	POLD2-233	44114703	44122472	1753	nonsense_mediated_decay	ENST00000698959
25664	ENSG00000275700.6	ENST00000622432.1	0	4.32461e-13	ENST00000622432	ENSG00000275700	apoptosis antagonizing transcription factor [Source:HGNC Symbol;Acc:HGNC:19235]	ENST00000622432	AATF		17	q12	26574	AATF-209	37051135	37056869	376	protein_coding_CDS_not_defined	ENST00000622432
4411	ENSG00000140105.18	ENST00000557722.5	0	4.38857e-13	ENST00000557722	ENSG00000140105	tryptophanyl-tRNA synthetase 1 [Source:HGNC Symbol;Acc:HGNC:12729]	ENST00000557722	WARS1		14	q32.2	7453	WARS1-243	100353774	100376311	848	protein_coding	ENST00000557722
2463	ENSG00000105835.13	ENST00000463871.2	0	4.42285e-13	ENST00000463871	ENSG00000105835	nicotinamide phosphoribosyltransferase [Source:HGNC Symbol;Acc:HGNC:30092]	ENST00000463871	NAMPT		7	q22.3	10135	NAMPT-207	106250043	106257477	5612	retained_intron	ENST00000463871
3028	ENSG00000143774.18	ENST00000480056.2	0	4.50796e-13	ENST00000480056	ENSG00000143774	guanylate kinase 1 [Source:HGNC Symbol;Acc:HGNC:4693]	ENST00000480056	GUK1		1	q42.13	2987	GUK1-221	228148118	228148955	544	protein_coding_CDS_not_defined	ENST00000480056
83909	ENSG00000117906.14	ENST00000394885.8	0	4.56879e-13	ENST00000394885	ENSG00000117906	reticulocalbin 2 [Source:HGNC Symbol;Acc:HGNC:9935]	ENST00000394885	RCN2		15	q24.3	5955	RCN2-203	76931749	76954393	6218	protein_coding	ENST00000394885
18490	ENSG00000141002.20	ENST00000561958.5	0	4.76974e-13	ENST00000561958	ENSG00000141002	TCF25 ribosome quality control complex subunit [Source:HGNC Symbol;Acc:HGNC:29181]	ENST00000561958	TCF25		16	q24.3	22980	TCF25-204	89873606	89893767	763	protein_coding	ENST00000561958
10362	ENSG00000168310.12	ENST00000696841.1	0	4.8468e-13	ENST00000696841	ENSG00000168310	interferon regulatory factor 2 [Source:HGNC Symbol;Acc:HGNC:6117]	ENST00000696841	IRF2		4	q35.1	3660	IRF2-211	184387729	184448870	2316	protein_coding	ENST00000696841
18091	ENSG00000127603.32	ENST00000446276.5	0	4.8896e-13	ENST00000446276	ENSG00000127603	microtubule actin crosslinking factor 1 [Source:HGNC Symbol;Acc:HGNC:13664]	ENST00000446276	MACF1		1	p34.3	23499	MACF1-208	39459123	39486987	2559	protein_coding	ENST00000446276
25662	ENSG00000275700.6	ENST00000616392.1	0	4.89142e-13	ENST00000616392	ENSG00000275700	apoptosis antagonizing transcription factor [Source:HGNC Symbol;Acc:HGNC:19235]	ENST00000616392	AATF		17	q12	26574	AATF-205	37018951	37056871	474	retained_intron	ENST00000616392
11105	ENSG00000114331.16	ENST00000480906.5	0	4.93795e-13	ENST00000480906	ENSG00000114331	ArfGAP with coiled-coil, ankyrin repeat and PH domains 2 [Source:HGNC Symbol;Acc:HGNC:16469]	ENST00000480906	ACAP2		3	q29	23527	ACAP2-211	195335899	195443043	1802	retained_intron	ENST00000480906
37467	ENSG00000091592.17	ENST00000699642.1	0	4.94327e-13	ENST00000699642	ENSG00000091592	NLR family pyrin domain containing 1 [Source:HGNC Symbol;Acc:HGNC:14374]	ENST00000699642	NLRP1		17	p13.2	22861	NLRP1-238	5514121	5584496	5238	nonsense_mediated_decay	ENST00000699642
6886	ENSG00000129003.19	ENST00000559119.1	0	5.04507e-13	ENST00000559119	ENSG00000129003	vacuolar protein sorting 13 homolog C [Source:HGNC Symbol;Acc:HGNC:23594]	ENST00000559119	VPS13C		15	q22.2	54832	VPS13C-206	61854413	61856793	738	retained_intron	ENST00000559119
4553	ENSG00000092199.19	ENST00000553444.1	0	5.07516e-13	ENST00000553444	ENSG00000092199	heterogeneous nuclear ribonucleoprotein C [Source:HGNC Symbol;Acc:HGNC:5035]	ENST00000553444	HNRNPC		14	q11.2	3183	HNRNPC-205	21210937	21212002	724	retained_intron	ENST00000553444
23434	ENSG00000177830.18	ENST00000532909.5	0	5.21185e-13	ENST00000532909	ENSG00000177830	chitinase domain containing 1 [Source:HGNC Symbol;Acc:HGNC:28474]	ENST00000532909	CHID1		11	p15.5	66005	CHID1-220	868395	870486	619	nonsense_mediated_decay	ENST00000532909
14808	ENSG00000126777.18	ENST00000413890.6	0	5.48222e-13	ENST00000413890	ENSG00000126777	kinectin 1 [Source:HGNC Symbol;Acc:HGNC:6467]	ENST00000413890	KTN1		14	q22.3	3895	KTN1-206	55611977	55684583	4473	protein_coding	ENST00000413890
2122	ENSG00000111640.15	ENST00000496049.1	0	5.65682e-13	ENST00000496049	ENSG00000111640	glyceraldehyde-3-phosphate dehydrogenase [Source:HGNC Symbol;Acc:HGNC:4141]	ENST00000496049	GAPDH		12	p13.31	2597	GAPDH-210	6534512	6535141	390	retained_intron	ENST00000496049
29000	ENSG00000131051.24	ENST00000476806.5	0	5.68886e-13	ENST00000476806	ENSG00000131051	RNA binding motif protein 39 [Source:HGNC Symbol;Acc:HGNC:15923]	ENST00000476806	RBM39		20	q11.22	9584	RBM39-230	35704326	35714251	754	nonsense_mediated_decay	ENST00000476806
96034	ENSG00000078124.13	ENST00000680624.1	0	5.91035e-13	ENST00000680624	ENSG00000078124	alkaline ceramidase 3 [Source:HGNC Symbol;Acc:HGNC:16066]	ENST00000680624	ACER3		11	q13.5	55331	ACER3-224	77018042	77023904	5366	retained_intron	ENST00000680624
119012	ENSG00000172663.9	ENST00000545682.5	0	5.91801e-13	ENST00000545682	ENSG00000172663	transmembrane protein 134 [Source:HGNC Symbol;Acc:HGNC:26142]	ENST00000545682	TMEM134		11	q13.2	80194	TMEM134-217	67464353	67469239	1063	nonsense_mediated_decay	ENST00000545682
8701	ENSG00000104763.20	ENST00000637991.1	0	5.91932e-13	ENST00000637991	ENSG00000104763	N-acylsphingosine amidohydrolase 1 [Source:HGNC Symbol;Acc:HGNC:735]	ENST00000637991	ASAH1		8	p22	427	ASAH1-266	18056456	18084961	2399	protein_coding	ENST00000637991
41185	ENSG00000115295.21	ENST00000693513.1	0	6.03849e-13	ENST00000693513	ENSG00000115295	CAP-Gly domain containing linker protein family member 4 [Source:HGNC Symbol;Acc:HGNC:26108]	ENST00000693513	CLIP4		2	p23.2	79745	CLIP4-244	29115490	29183790	4082	nonsense_mediated_decay	ENST00000693513
14494	ENSG00000071127.18	ENST00000499869.7	0	6.40281e-13	ENST00000499869	ENSG00000071127	WD repeat domain 1 [Source:HGNC Symbol;Acc:HGNC:12754]	ENST00000499869	WDR1		4	p16.1	9948	WDR1-202	10074339	10116799	2993	protein_coding	ENST00000499869
12661	ENSG00000122406.14	ENST00000646852.1	0	6.53312e-13	ENST00000646852	ENSG00000122406	ribosomal protein L5 [Source:HGNC Symbol;Acc:HGNC:10360]	ENST00000646852	RPL5		1	p22.1	6125	RPL5-211	92832086	92835293	733	retained_intron	ENST00000646852
56104	ENSG00000136147.18	ENST00000488958.5	0	6.64605e-13	ENST00000488958	ENSG00000136147	PHD finger protein 11 [Source:HGNC Symbol;Acc:HGNC:17024]	ENST00000488958	PHF11		13	q14.2	51131	PHF11-215	49497113	49528976	1318	protein_coding	ENST00000488958
5830	ENSG00000162613.18	ENST00000421641.2	0	6.6563e-13	ENST00000421641	ENSG00000162613	far upstream element binding protein 1 [Source:HGNC Symbol;Acc:HGNC:4004]	ENST00000421641	FUBP1		1	p31.1	8880	FUBP1-204	77944356	77979110	3426	protein_coding	ENST00000421641
8335	ENSG00000170006.13	ENST00000705347.1	0	6.94851e-13	ENST00000705347	ENSG00000170006	transmembrane protein 154 [Source:HGNC Symbol;Acc:HGNC:26489]	ENST00000705347	TMEM154		4	q31.3	201799	TMEM154-204	152626114	152679988	3183	nonsense_mediated_decay	ENST00000705347
10804	ENSG00000148834.13	ENST00000369710.8	0	7.06189e-13	ENST00000369710	ENSG00000148834	glutathione S-transferase omega 1 [Source:HGNC Symbol;Acc:HGNC:13312]	ENST00000369710	GSTO1		10	q25.1	9446	GSTO1-201	104254710	104267459	900	protein_coding	ENST00000369710
64785	ENSG00000136463.9	ENST00000684587.1	0	7.16618e-13	ENST00000684587	ENSG00000136463	translational activator of cytochrome c oxidase I [Source:HGNC Symbol;Acc:HGNC:24316]	ENST00000684587	TACO1		17	q23.3	51204	TACO1-204	63601084	63608329	1218	protein_coding	ENST00000684587
4266	ENSG00000123349.15	ENST00000678256.1	0	7.25875e-13	ENST00000678256	ENSG00000123349	prefoldin subunit 5 [Source:HGNC Symbol;Acc:HGNC:8869]	ENST00000678256	PFDN5		12	q13.13	5204	PFDN5-226	53295525	53299406	2565	retained_intron	ENST00000678256
858	ENSG00000161016.18	ENST00000262584.7	0	7.34644e-13	ENST00000262584	ENSG00000161016	ribosomal protein L8 [Source:HGNC Symbol;Acc:HGNC:10368]	ENST00000262584	RPL8		8	q24.3	6132	RPL8-201	144789770	144792587	1041	protein_coding	ENST00000262584
20805	ENSG00000247596.10	ENST00000676988.1	0	7.60686e-13	ENST00000676988	ENSG00000247596	twinfilin actin binding protein 2 [Source:HGNC Symbol;Acc:HGNC:9621]	ENST00000676988	TWF2		3	p21.2	11344	TWF2-206	52228836	52239165	1599	nonsense_mediated_decay	ENST00000676988
43013	ENSG00000108465.15	ENST00000580670.6	0	7.66603e-13	ENST00000580670	ENSG00000108465	CDK5 regulatory subunit associated protein 3 [Source:HGNC Symbol;Acc:HGNC:18673]	ENST00000580670	CDK5RAP3		17	q21.32	80279	CDK5RAP3-219	47971362	47981757	1768	nonsense_mediated_decay	ENST00000580670
31689	ENSG00000177200.18	ENST00000565442.1	0	7.70005e-13	ENST00000565442	ENSG00000177200	chromodomain helicase DNA binding protein 9 [Source:HGNC Symbol;Acc:HGNC:25701]	ENST00000565442	CHD9		16	q12.2	80205	CHD9-215	53208451	53222755	703	protein_coding	ENST00000565442
33410	ENSG00000163930.10	ENST00000469613.5	0	7.70235e-13	ENST00000469613	ENSG00000163930	BRCA1 associated deubiquitinase 1 [Source:HGNC Symbol;Acc:HGNC:950]	ENST00000469613	BAP1		3	p21.1	8314	BAP1-204	52401023	52404477	1654	protein_coding	ENST00000469613
44612	ENSG00000175354.20	ENST00000591305.5	0	7.79653e-13	ENST00000591305	ENSG00000175354	protein tyrosine phosphatase non-receptor type 2 [Source:HGNC Symbol;Acc:HGNC:9650]	ENST00000591305	PTPN2		18	p11.21	5771	PTPN2-211	12801989	12884222	876	nonsense_mediated_decay	ENST00000591305
3029	ENSG00000143774.18	ENST00000471270.5	0	7.89211e-13	ENST00000471270	ENSG00000143774	guanylate kinase 1 [Source:HGNC Symbol;Acc:HGNC:4693]	ENST00000471270	GUK1		1	q42.13	2987	GUK1-219	228148091	228148955	657	retained_intron	ENST00000471270
4429	ENSG00000140105.18	ENST00000556695.5	0	8.40812e-13	ENST00000556695	ENSG00000140105	tryptophanyl-tRNA synthetase 1 [Source:HGNC Symbol;Acc:HGNC:12729]	ENST00000556695	WARS1		14	q32.2	7453	WARS1-234	100361845	100374949	553	protein_coding	ENST00000556695
17025	ENSG00000103479.17	ENST00000379935.8	0	8.5426e-13	ENST00000379935	ENSG00000103479	RB transcriptional corepressor like 2 [Source:HGNC Symbol;Acc:HGNC:9894]	ENST00000379935	RBL2		16	q12.2	5934	RBL2-202	53445781	53491648	4467	protein_coding_CDS_not_defined	ENST00000379935
13012	ENSG00000132471.12	ENST00000592802.1	0	8.89584e-13	ENST00000592802	ENSG00000132471	WW domain binding protein 2 [Source:HGNC Symbol;Acc:HGNC:12738]	ENST00000592802	WBP2		17	q25.1	23558	WBP2-217	75851200	75855335	574	retained_intron	ENST00000592802
26484	ENSG00000166598.16	ENST00000680762.1	0	8.94271e-13	ENST00000680762	ENSG00000166598	heat shock protein 90 beta family member 1 [Source:HGNC Symbol;Acc:HGNC:12028]	ENST00000680762	HSP90B1		12	q23.3	7184	HSP90B1-224	103930358	103947379	2858	protein_coding	ENST00000680762
44005	ENSG00000109861.17	ENST00000393301.5	0	9.08107e-13	ENST00000393301	ENSG00000109861	cathepsin C [Source:HGNC Symbol;Acc:HGNC:2528]	ENST00000393301	CTSC		11	q14.2	1075	CTSC-202	88326088	88337725	900	protein_coding	ENST00000393301
18669	ENSG00000133961.22	ENST00000557581.1	0	9.17222e-13	ENST00000557581	ENSG00000133961	NUMB endocytic adaptor protein [Source:HGNC Symbol;Acc:HGNC:8060]	ENST00000557581	NUMB		14	q24.3	8650	NUMB-228	73462246	73463625	595	protein_coding_CDS_not_defined	ENST00000557581
17227	ENSG00000153310.22	ENST00000518285.1	0	9.19402e-13	ENST00000518285	ENSG00000153310	CYFIP related Rac1 interactor B [Source:HGNC Symbol;Acc:HGNC:25216]	ENST00000518285	CYRIB		8	q24.21	51571	CYRIB-207	129970676	130016556	507	protein_coding_CDS_not_defined	ENST00000518285
9810	ENSG00000188906.17	ENST00000680235.1	0	9.2838e-13	ENST00000680235	ENSG00000188906	leucine rich repeat kinase 2 [Source:HGNC Symbol;Acc:HGNC:18618]	ENST00000680235	LRRK2		12	q12	120892	LRRK2-214	40224977	40242782	2344	protein_coding_CDS_not_defined	ENST00000680235
21903	ENSG00000062598.18	ENST00000460474.5	0	9.29264e-13	ENST00000460474	ENSG00000062598	engulfment and cell motility 2 [Source:HGNC Symbol;Acc:HGNC:17233]	ENST00000460474	ELMO2		20	q13.12	63916	ELMO2-208	46383468	46406615	749	protein_coding_CDS_not_defined	ENST00000460474
1661	ENSG00000213145.10	ENST00000496700.5	0	9.44104e-13	ENST00000496700	ENSG00000213145	cysteine rich protein 1 [Source:HGNC Symbol;Acc:HGNC:2360]	ENST00000496700	CRIP1		14	q32.33	1396	CRIP1-206	105486317	105488785	2241	retained_intron	ENST00000496700
29950	ENSG00000117335.21	ENST00000695790.1	0	9.6072e-13	ENST00000695790	ENSG00000117335	CD46 molecule [Source:HGNC Symbol;Acc:HGNC:6953]	ENST00000695790	CD46		1	q32.2	4179	CD46-233	207782849	207795463	4779	retained_intron	ENST00000695790
16648	ENSG00000073331.18	ENST00000458497.6	0	9.78312e-13	ENST00000458497	ENSG00000073331	alpha kinase 1 [Source:HGNC Symbol;Acc:HGNC:20917]	ENST00000458497	ALPK1		4	q25	80216	ALPK1-203	112297402	112441659	4566	protein_coding	ENST00000458497
11285	ENSG00000122034.17	ENST00000482655.2	0	9.92871e-13	ENST00000482655	ENSG00000122034	general transcription factor IIIA [Source:HGNC Symbol;Acc:HGNC:4662]	ENST00000482655	GTF3A		13	q12.2	2971	GTF3A-207	27434657	27435823	829	retained_intron	ENST00000482655
3047	ENSG00000143774.18	ENST00000462807.5	0	9.97455e-13	ENST00000462807	ENSG00000143774	guanylate kinase 1 [Source:HGNC Symbol;Acc:HGNC:4693]	ENST00000462807	GUK1		1	q42.13	2987	GUK1-214	228140228	228147693	628	protein_coding	ENST00000462807
18546	ENSG00000269893.11	ENST00000688996.2	0	1.01602e-12	ENST00000688996	ENSG00000269893	small nucleolar RNA host gene 8 [Source:HGNC Symbol;Acc:HGNC:33098]	ENST00000688996	SNHG8		4	q26	NA	SNHG8-211	118278544	118279832	695	lncRNA	ENST00000688996
356	ENSG00000163041.13	ENST00000366815.10	0	1.03016e-12	ENST00000366815	ENSG00000163041	H3.3 histone A [Source:HGNC Symbol;Acc:HGNC:4764]	ENST00000366815	H3-3A		1	q42.12	3020	H3-3A-203	226062716	226072019	1070	protein_coding	ENST00000366815
33853	ENSG00000161203.14	ENST00000442686.2	0	1.03052e-12	ENST00000442686	ENSG00000161203	adaptor related protein complex 2 subunit mu 1 [Source:HGNC Symbol;Acc:HGNC:564]	ENST00000442686	AP2M1		3	q27.1	1173	AP2M1-208	184174882	184184088	2514	protein_coding	ENST00000442686
20012	ENSG00000116406.20	ENST00000686225.1	0	1.13259e-12	ENST00000686225	ENSG00000116406	ER degradation enhancing alpha-mannosidase like protein 3 [Source:HGNC Symbol;Acc:HGNC:16787]	ENST00000686225	EDEM3		1	q25.3	80267	EDEM3-210	184690571	184754853	6573	protein_coding	ENST00000686225
34006	ENSG00000186184.20	ENST00000399697.7	0	1.14144e-12	ENST00000399697	ENSG00000186184	RNA polymerase I and III subunit D [Source:HGNC Symbol;Acc:HGNC:20422]	ENST00000399697	POLR1D		13	q12.2	51082	POLR1D-203	27621779	27667415	2036	protein_coding	ENST00000399697
44009	ENSG00000109861.17	ENST00000678395.1	0	1.17888e-12	ENST00000678395	ENSG00000109861	cathepsin C [Source:HGNC Symbol;Acc:HGNC:2528]	ENST00000678395	CTSC		11	q14.2	1075	CTSC-221	88293592	88337730	1802	nonsense_mediated_decay	ENST00000678395
3445	ENSG00000013306.16	ENST00000585695.5	0	1.19503e-12	ENST00000585695	ENSG00000013306	solute carrier family 25 member 39 [Source:HGNC Symbol;Acc:HGNC:24279]	ENST00000585695	SLC25A39		17	q21.31	51629	SLC25A39-206	44320938	44324827	1121	retained_intron	ENST00000585695
44007	ENSG00000109861.17	ENST00000677877.1	0	1.21164e-12	ENST00000677877	ENSG00000109861	cathepsin C [Source:HGNC Symbol;Acc:HGNC:2528]	ENST00000677877	CTSC		11	q14.2	1075	CTSC-218	88326088	88337736	1239	nonsense_mediated_decay	ENST00000677877
16554	ENSG00000113269.14	ENST00000521901.5	0	1.22297e-12	ENST00000521901	ENSG00000113269	ring finger protein 130 [Source:HGNC Symbol;Acc:HGNC:18280]	ENST00000521901	RNF130		5	q35.3	55819	RNF130-206	179955480	179963943	663	retained_intron	ENST00000521901
14687	ENSG00000090061.17	ENST00000557441.5	0	1.29281e-12	ENST00000557441	ENSG00000090061	cyclin K [Source:HGNC Symbol;Acc:HGNC:1596]	ENST00000557441	CCNK		14	q32.2	8812	CCNK-209	99481412	99502312	936	protein_coding	ENST00000557441
9243	ENSG00000159023.23	ENST00000646800.1	0	1.34367e-12	ENST00000646800	ENSG00000159023	erythrocyte membrane protein band 4.1 [Source:HGNC Symbol;Acc:HGNC:3377]	ENST00000646800	EPB41		1	p35.3	2035	EPB41-229	28887103	29073093	6388	nonsense_mediated_decay	ENST00000646800
44013	ENSG00000109861.17	ENST00000533865.6	0	1.39213e-12	ENST00000533865	ENSG00000109861	cathepsin C [Source:HGNC Symbol;Acc:HGNC:2528]	ENST00000533865	CTSC		11	q14.2	1075	CTSC-207	88326087	88337736	7564	retained_intron	ENST00000533865
19828	ENSG00000115415.21	ENST00000673863.1	0	1.40237e-12	ENST00000673863	ENSG00000115415	signal transducer and activator of transcription 1 [Source:HGNC Symbol;Acc:HGNC:11362]	ENST00000673863	STAT1		2	q32.2	6772	STAT1-223	190969268	191009913	2397	nonsense_mediated_decay	ENST00000673863
27132	ENSG00000146731.11	ENST00000466479.1	0	1.48824e-12	ENST00000466479	ENSG00000146731	chaperonin containing TCP1 subunit 6A [Source:HGNC Symbol;Acc:HGNC:1620]	ENST00000466479	CCT6A		7	p11.2	908	CCT6A-204	56062619	56063620	745	retained_intron	ENST00000466479
54658	ENSG00000160410.15	ENST00000600320.5	0	1.57523e-12	ENST00000600320	ENSG00000160410	SH3KBP1 binding protein 1 [Source:HGNC Symbol;Acc:HGNC:19214]	ENST00000600320	SHKBP1		19	q13.2	92799	SHKBP1-222	40583649	40591368	913	protein_coding	ENST00000600320
9973	ENSG00000130755.13	ENST00000600322.5	0	1.58292e-12	ENST00000600322	ENSG00000130755	glia maturation factor gamma [Source:HGNC Symbol;Acc:HGNC:4374]	ENST00000600322	GMFG		19	q13.2	9535	GMFG-209	39328362	39342372	622	protein_coding	ENST00000600322
3447	ENSG00000013306.16	ENST00000588049.5	0	1.59639e-12	ENST00000588049	ENSG00000013306	solute carrier family 25 member 39 [Source:HGNC Symbol;Acc:HGNC:24279]	ENST00000588049	SLC25A39		17	q21.31	51629	SLC25A39-209	44321434	44324818	839	protein_coding	ENST00000588049
5618	ENSG00000101109.14	ENST00000488618.2	0	1.60345e-12	ENST00000488618	ENSG00000101109	serine/threonine kinase 4 [Source:HGNC Symbol;Acc:HGNC:11408]	ENST00000488618	STK4		20	q13.12	6789	STK4-205	44966513	44975674	3022	retained_intron	ENST00000488618
1101	ENSG00000142541.18	ENST00000467825.2	0	1.65189e-12	ENST00000467825	ENSG00000142541	ribosomal protein L13a [Source:HGNC Symbol;Acc:HGNC:10304]	ENST00000467825	RPL13A		19	q13.33	23521	RPL13A-202	49487634	49491843	660	protein_coding	ENST00000467825
21060	ENSG00000092531.10	ENST00000566035.5	0	1.72079e-12	ENST00000566035	ENSG00000092531	synaptosome associated protein 23 [Source:HGNC Symbol;Acc:HGNC:11131]	ENST00000566035	SNAP23		15	q15.1	8773	SNAP23-211	42495678	42529820	846	nonsense_mediated_decay	ENST00000566035
129244	ENSG00000273899.5	ENST00000493862.5	0	1.72572e-12	ENST00000493862	ENSG00000273899	nucleolar protein 12 [Source:HGNC Symbol;Acc:HGNC:28585]	ENST00000493862	NOL12		22	q13.1	79159	NOL12-206	37681673	37693475	1011	protein_coding_CDS_not_defined	ENST00000493862
37809	ENSG00000104343.21	ENST00000519277.5	0	1.72802e-12	ENST00000519277	ENSG00000104343	ubiquitin conjugating enzyme E2 W [Source:HGNC Symbol;Acc:HGNC:25616]	ENST00000519277	UBE2W		8	q21.11	55284	UBE2W-205	73793824	73878854	747	nonsense_mediated_decay	ENST00000519277
94944	ENSG00000106628.13	ENST00000610533.6	0	1.80677e-12	ENST00000610533	ENSG00000106628	DNA polymerase delta 2, accessory subunit [Source:HGNC Symbol;Acc:HGNC:9176]	ENST00000610533	POLD2		7	p13	5425	POLD2-218	44114680	44123548	1609	protein_coding	ENST00000610533
8709	ENSG00000104763.20	ENST00000636160.1	0	1.87111e-12	ENST00000636160	ENSG00000104763	N-acylsphingosine amidohydrolase 1 [Source:HGNC Symbol;Acc:HGNC:735]	ENST00000636160	ASAH1		8	p22	427	ASAH1-221	18056477	18084120	2328	nonsense_mediated_decay	ENST00000636160
47457	ENSG00000118007.13	ENST00000383202.7	0	1.91992e-12	ENST00000383202	ENSG00000118007	STAG1 cohesin complex component [Source:HGNC Symbol;Acc:HGNC:11354]	ENST00000383202	STAG1		3	q22.3	10274	STAG1-202	136336236	136752378	6062	protein_coding	ENST00000383202
1802	ENSG00000169020.10	ENST00000506525.5	0	1.92209e-12	ENST00000506525	ENSG00000169020	ATP synthase membrane subunit e [Source:HGNC Symbol;Acc:HGNC:846]	ENST00000506525	ATP5ME		4	p16.3	521	ATP5ME-203	672438	673821	496	protein_coding_CDS_not_defined	ENST00000506525
24857	ENSG00000147274.14	ENST00000565907.1	0	1.93366e-12	ENST00000565907	ENSG00000147274	RNA binding motif protein X-linked [Source:HGNC Symbol;Acc:HGNC:9910]	ENST00000565907	RBMX		X	q26.3	27316	RBMX-210	136879017	136880722	563	retained_intron	ENST00000565907
9974	ENSG00000130755.13	ENST00000595207.5	0	1.94557e-12	ENST00000595207	ENSG00000130755	glia maturation factor gamma [Source:HGNC Symbol;Acc:HGNC:4374]	ENST00000595207	GMFG		19	q13.2	9535	GMFG-203	39328359	39336005	526	nonsense_mediated_decay	ENST00000595207
381	ENSG00000071082.11	ENST00000441435.1	0	1.95498e-12	ENST00000441435	ENSG00000071082	ribosomal protein L31 [Source:HGNC Symbol;Acc:HGNC:10334]	ENST00000441435	RPL31		2	q11.2	6160	RPL31-210	101002739	101024032	717	protein_coding	ENST00000441435
31373	ENSG00000175203.17	ENST00000550201.5	0	2.01904e-12	ENST00000550201	ENSG00000175203	dynactin subunit 2 [Source:HGNC Symbol;Acc:HGNC:2712]	ENST00000550201	DCTN2		12	q13.3	10540	DCTN2-215	57530354	57547152	1527	nonsense_mediated_decay	ENST00000550201
3620	ENSG00000171049.9	ENST00000598776.1	0	2.07025e-12	ENST00000598776	ENSG00000171049	formyl peptide receptor 2 [Source:HGNC Symbol;Acc:HGNC:3827]	ENST00000598776	FPR2		19	q13.41	2358	FPR2-202	51762760	51770507	2621	protein_coding	ENST00000598776
4650	ENSG00000155629.15	ENST00000371109.3	0	2.08095e-12	ENST00000371109	ENSG00000155629	phosphoinositide-3-kinase adaptor protein 1 [Source:HGNC Symbol;Acc:HGNC:30034]	ENST00000371109	PIK3AP1		10	q24.1	118788	PIK3AP1-202	96595208	96633241	1766	protein_coding	ENST00000371109
5831	ENSG00000162613.18	ENST00000703586.1	0	2.1184e-12	ENST00000703586	ENSG00000162613	far upstream element binding protein 1 [Source:HGNC Symbol;Acc:HGNC:4004]	ENST00000703586	FUBP1		1	p31.1	8880	FUBP1-214	77944356	77979077	3330	protein_coding	ENST00000703586
8711	ENSG00000104763.20	ENST00000637561.1	0	2.24173e-12	ENST00000637561	ENSG00000104763	N-acylsphingosine amidohydrolase 1 [Source:HGNC Symbol;Acc:HGNC:735]	ENST00000637561	ASAH1		8	p22	427	ASAH1-250	18066763	18084148	929	protein_coding	ENST00000637561
28012	ENSG00000092330.19	ENST00000699688.1	0	2.28052e-12	ENST00000699688	ENSG00000092330	TERF1 interacting nuclear factor 2 [Source:HGNC Symbol;Acc:HGNC:11824]	ENST00000699688	TINF2		14	q12	26277	TINF2-220	24239662	24242494	2018	retained_intron	ENST00000699688
18550	ENSG00000269893.11	ENST00000729035.1	0	2.28669e-12	ENST00000729035	ENSG00000269893	small nucleolar RNA host gene 8 [Source:HGNC Symbol;Acc:HGNC:33098]	ENST00000729035	SNHG8		4	q26	NA	SNHG8-227	118278758	118279823	326	lncRNA	ENST00000729035
9165	ENSG00000107099.18	ENST00000684166.1	0	2.32781e-12	ENST00000684166	ENSG00000107099	dedicator of cytokinesis 8 [Source:HGNC Symbol;Acc:HGNC:19191]	ENST00000684166	DOCK8		9	p24.3	81704	DOCK8-222	214868	291494	2426	retained_intron	ENST00000684166
18493	ENSG00000141002.20	ENST00000614813.4	0	2.49863e-12	ENST00000614813	ENSG00000141002	TCF25 ribosome quality control complex subunit [Source:HGNC Symbol;Acc:HGNC:29181]	ENST00000614813	TCF25		16	q24.3	22980	TCF25-225	89873641	89890633	2047	protein_coding	ENST00000614813
8740	ENSG00000104763.20	ENST00000518087.7	0	2.52659e-12	ENST00000518087	ENSG00000104763	N-acylsphingosine amidohydrolase 1 [Source:HGNC Symbol;Acc:HGNC:735]	ENST00000518087	ASAH1		8	p22	427	ASAH1-204	18066763	18084073	918	nonsense_mediated_decay	ENST00000518087
31691	ENSG00000177200.18	ENST00000565832.5	0	2.53486e-12	ENST00000565832	ENSG00000177200	chromodomain helicase DNA binding protein 9 [Source:HGNC Symbol;Acc:HGNC:25701]	ENST00000565832	CHD9		16	q12.2	80205	CHD9-217	53099160	53222755	2169	protein_coding	ENST00000565832
78348	ENSG00000230537.3	ENST00000814922.1	0	2.53745e-12	ENST00000814922	ENSG00000230537	long intergenic non-protein coding RNA 2937 [Source:HGNC Symbol;Acc:HGNC:55942]	ENST00000814922	LINC02937		9	q22.31	105379829	LINC02937-239	90955293	90965462	2230	lncRNA	ENST00000814922
6662	ENSG00000134516.20	ENST00000519868.1	0	2.68062e-12	ENST00000519868	ENSG00000134516	dedicator of cytokinesis 2 [Source:HGNC Symbol;Acc:HGNC:2988]	ENST00000519868	DOCK2		5	q35.1	1794	DOCK2-206	170075444	170083377	4361	retained_intron	ENST00000519868
34886	ENSG00000112514.18	ENST00000374484.8	0	2.68608e-12	ENST00000374484	ENSG00000112514	cutA divalent cation tolerance homolog [Source:HGNC Symbol;Acc:HGNC:21101]	ENST00000374484	CUTA		6	p21.32	51596	CUTA-201	33416550	33418142	658	nonsense_mediated_decay	ENST00000374484
64787	ENSG00000136463.9	ENST00000581120.1	0	2.68894e-12	ENST00000581120	ENSG00000136463	translational activator of cytochrome c oxidase I [Source:HGNC Symbol;Acc:HGNC:24316]	ENST00000581120	TACO1		17	q23.3	51204	TACO1-202	63600882	63608364	2304	retained_intron	ENST00000581120
12192	ENSG00000146247.15	ENST00000700119.1	0	2.73028e-12	ENST00000700119	ENSG00000146247	pleckstrin homology domain interacting protein [Source:HGNC Symbol;Acc:HGNC:15673]	ENST00000700119	PHIP		6	q14.1	55023	PHIP-210	78982985	79078287	3043	nonsense_mediated_decay	ENST00000700119
25665	ENSG00000275700.6	ENST00000679881.1	0	2.73238e-12	ENST00000679881	ENSG00000275700	apoptosis antagonizing transcription factor [Source:HGNC Symbol;Acc:HGNC:19235]	ENST00000679881	AATF		17	q12	26574	AATF-212	36949290	37056860	2712	protein_coding	ENST00000679881
72889	ENSG00000138750.16	ENST00000510569.6	0	2.73251e-12	ENST00000510569	ENSG00000138750	nucleoporin 54 [Source:HGNC Symbol;Acc:HGNC:17359]	ENST00000510569	NUP54		4	q21.1	53371	NUP54-209	76114664	76146149	2754	retained_intron	ENST00000510569
14685	ENSG00000090061.17	ENST00000553865.1	0	2.8606e-12	ENST00000553865	ENSG00000090061	cyclin K [Source:HGNC Symbol;Acc:HGNC:1596]	ENST00000553865	CCNK		14	q32.2	8812	CCNK-203	99493970	99511514	5627	retained_intron	ENST00000553865
14688	ENSG00000090061.17	ENST00000557165.5	0	2.8606e-12	ENST00000557165	ENSG00000090061	cyclin K [Source:HGNC Symbol;Acc:HGNC:1596]	ENST00000557165	CCNK		14	q32.2	8812	CCNK-208	99481169	99502376	955	protein_coding_CDS_not_defined	ENST00000557165
21901	ENSG00000062598.18	ENST00000497412.5	0	2.92136e-12	ENST00000497412	ENSG00000062598	engulfment and cell motility 2 [Source:HGNC Symbol;Acc:HGNC:17233]	ENST00000497412	ELMO2		20	q13.12	63916	ELMO2-218	46386124	46406624	777	protein_coding_CDS_not_defined	ENST00000497412
11444	ENSG00000122565.19	ENST00000481057.1	0	2.94682e-12	ENST00000481057	ENSG00000122565	chromobox 3 [Source:HGNC Symbol;Acc:HGNC:1553]	ENST00000481057	CBX3		7	p15.2	11335	CBX3-206	26208133	26212423	860	retained_intron	ENST00000481057
27469	ENSG00000154144.13	ENST00000529543.5	0	3.0714e-12	ENST00000529543	ENSG00000154144	transforming growth factor beta regulator 1 [Source:HGNC Symbol;Acc:HGNC:29551]	ENST00000529543	TBRG1		11	q24.2	84897	TBRG1-207	124622994	124633424	2142	nonsense_mediated_decay	ENST00000529543
658	ENSG00000089009.16	ENST00000553213.2	0	3.12141e-12	ENST00000553213	ENSG00000089009	ribosomal protein L6 [Source:HGNC Symbol;Acc:HGNC:10362]	ENST00000553213	RPL6		12	q24.13	6128	RPL6-213	112406871	112409574	438	protein_coding	ENST00000553213
72891	ENSG00000138750.16	ENST00000508604.5	0	3.14642e-12	ENST00000508604	ENSG00000138750	nucleoporin 54 [Source:HGNC Symbol;Acc:HGNC:17359]	ENST00000508604	NUP54		4	q21.1	53371	NUP54-208	76114659	76130851	1671	retained_intron	ENST00000508604
27679	ENSG00000160752.15	ENST00000489324.1	0	3.19048e-12	ENST00000489324	ENSG00000160752	farnesyl diphosphate synthase [Source:HGNC Symbol;Acc:HGNC:3631]	ENST00000489324	FDPS		1	q22	2224	FDPS-214	155319655	155320609	475	retained_intron	ENST00000489324
39811	ENSG00000075914.13	ENST00000265564.8	0	3.42736e-12	ENST00000265564	ENSG00000075914	exosome component 7 [Source:HGNC Symbol;Acc:HGNC:28112]	ENST00000265564	EXOSC7		3	p21.31	23016	EXOSC7-201	44976244	45011471	1042	protein_coding	ENST00000265564
70714	ENSG00000100804.19	ENST00000460922.2	0	3.51365e-12	ENST00000460922	ENSG00000100804	proteasome 20S subunit beta 5 [Source:HGNC Symbol;Acc:HGNC:9542]	ENST00000460922	PSMB5		14	q11.2	5693	PSMB5-204	23025858	23034894	729	protein_coding	ENST00000460922
18351	ENSG00000141027.23	ENST00000464381.5	0	3.54771e-12	ENST00000464381	ENSG00000141027	nuclear receptor corepressor 1 [Source:HGNC Symbol;Acc:HGNC:7672]	ENST00000464381	NCOR1		17	p11.2	9611	NCOR1-211	16031404	16058336	2474	retained_intron	ENST00000464381
34580	ENSG00000176731.12	ENST00000611854.4	0	3.61635e-12	ENST00000611854	ENSG00000176731	ribosomal biogenesis factor [Source:HGNC Symbol;Acc:HGNC:32235]	ENST00000611854	RBIS		8	q21.2	401466	RBIS-207	85214503	85217702	563	protein_coding	ENST00000611854
9971	ENSG00000130755.13	ENST00000253054.12	0	3.61684e-12	ENST00000253054	ENSG00000130755	glia maturation factor gamma [Source:HGNC Symbol;Acc:HGNC:4374]	ENST00000253054	GMFG		19	q13.2	9535	GMFG-201	39328365	39336028	616	protein_coding	ENST00000253054
20794	ENSG00000247596.10	ENST00000676989.1	0	3.61919e-12	ENST00000676989	ENSG00000247596	twinfilin actin binding protein 2 [Source:HGNC Symbol;Acc:HGNC:9621]	ENST00000676989	TWF2		3	p21.2	11344	TWF2-207	52228633	52239149	1579	nonsense_mediated_decay	ENST00000676989
1697	ENSG00000136156.15	ENST00000649266.1	0	3.71453e-12	ENST00000649266	ENSG00000136156	integral membrane protein 2B [Source:HGNC Symbol;Acc:HGNC:6174]	ENST00000649266	ITM2B		13	q14.2	9445	ITM2B-208	48232612	48261875	1422	protein_coding	ENST00000649266
18350	ENSG00000141027.23	ENST00000704743.1	0	3.73487e-12	ENST00000704743	ENSG00000141027	nuclear receptor corepressor 1 [Source:HGNC Symbol;Acc:HGNC:7672]	ENST00000704743	NCOR1		17	p11.2	9611	NCOR1-227	16029065	16137542	9502	retained_intron	ENST00000704743
14445	ENSG00000122705.18	ENST00000470744.5	0	3.84281e-12	ENST00000470744	ENSG00000122705	clathrin light chain A [Source:HGNC Symbol;Acc:HGNC:2090]	ENST00000470744	CLTA		9	p13.3	1211	CLTA-206	36190932	36212058	1102	protein_coding	ENST00000470744
67587	ENSG00000177119.17	ENST00000680498.1	0	4.10203e-12	ENST00000680498	ENSG00000177119	anoctamin 6 [Source:HGNC Symbol;Acc:HGNC:25240]	ENST00000680498	ANO6		12	q12	196527	ANO6-212	45216095	45432312	3736	protein_coding	ENST00000680498
16652	ENSG00000073331.18	ENST00000515106.1	0	4.14522e-12	ENST00000515106	ENSG00000073331	alpha kinase 1 [Source:HGNC Symbol;Acc:HGNC:20917]	ENST00000515106	ALPK1		4	q25	80216	ALPK1-217	112297401	112412445	569	protein_coding_CDS_not_defined	ENST00000515106
13553	ENSG00000114127.11	ENST00000470537.1	0	4.14832e-12	ENST00000470537	ENSG00000114127	5'-3' exoribonuclease 1 [Source:HGNC Symbol;Acc:HGNC:30654]	ENST00000470537	XRN1		3	q23	54464	XRN1-208	142426564	142448027	669	retained_intron	ENST00000470537
53791	ENSG00000110801.14	ENST00000544254.1	0	4.45496e-12	ENST00000544254	ENSG00000110801	proteasome 26S subunit, non-ATPase 9 [Source:HGNC Symbol;Acc:HGNC:9567]	ENST00000544254	PSMD9		12	q24.31	5715	PSMD9-210	121902048	121916615	1481	retained_intron	ENST00000544254
7517	ENSG00000109743.12	ENST00000850863.1	0	4.50308e-12	ENST00000850863	ENSG00000109743	bone marrow stromal cell antigen 1 [Source:HGNC Symbol;Acc:HGNC:1118]	ENST00000850863	BST1		4	p15.32	683	BST1-206	15703065	15775614	2185	nonsense_mediated_decay	ENST00000850863
16647	ENSG00000073331.18	ENST00000505127.5	0	4.58461e-12	ENST00000505127	ENSG00000073331	alpha kinase 1 [Source:HGNC Symbol;Acc:HGNC:20917]	ENST00000505127	ALPK1		4	q25	80216	ALPK1-208	112297382	112441664	2295	nonsense_mediated_decay	ENST00000505127
31560	ENSG00000239998.7	ENST00000251376.7	0	4.74193e-12	ENST00000251376	ENSG00000239998	leukocyte immunoglobulin like receptor A2 [Source:HGNC Symbol;Acc:HGNC:6603]	ENST00000251376	LILRA2		19	q13.42	11027	LILRA2-201	54573792	54590287	4429	protein_coding	ENST00000251376
27472	ENSG00000154144.13	ENST00000452080.5	0	4.84127e-12	ENST00000452080	ENSG00000154144	transforming growth factor beta regulator 1 [Source:HGNC Symbol;Acc:HGNC:29551]	ENST00000452080	TBRG1		11	q24.2	84897	TBRG1-204	124622899	124626935	730	protein_coding_CDS_not_defined	ENST00000452080
66129	ENSG00000082701.17	ENST00000677788.1	0	4.96448e-12	ENST00000677788	ENSG00000082701	glycogen synthase kinase 3 beta [Source:HGNC Symbol;Acc:HGNC:4617]	ENST00000677788	GSK3B		3	q13.33	2932	GSK3B-233	119879225	120093903	2556	protein_coding_CDS_not_defined	ENST00000677788
25193	ENSG00000120948.19	ENST00000315091.7	0	5.09095e-12	ENST00000315091	ENSG00000120948	TAR DNA binding protein [Source:HGNC Symbol;Acc:HGNC:11571]	ENST00000315091	TARDBP		1	p36.22	23435	TARDBP-202	11013716	11024183	1835	protein_coding	ENST00000315091
861	ENSG00000161016.18	ENST00000528957.6	0	5.14722e-12	ENST00000528957	ENSG00000161016	ribosomal protein L8 [Source:HGNC Symbol;Acc:HGNC:10368]	ENST00000528957	RPL8		8	q24.3	6132	RPL8-207	144789769	144792390	1070	protein_coding	ENST00000528957
43808	ENSG00000198286.11	ENST00000698662.1	0	5.31161e-12	ENST00000698662	ENSG00000198286	caspase recruitment domain family member 11 [Source:HGNC Symbol;Acc:HGNC:16393]	ENST00000698662	CARD11		7	p22.2	84433	CARD11-208	2934103	2980594	2068	retained_intron	ENST00000698662
24274	ENSG00000173933.21	ENST00000396053.9	0	5.31529e-12	ENST00000396053	ENSG00000173933	RNA binding motif protein 4 [Source:HGNC Symbol;Acc:HGNC:9901]	ENST00000396053	RBM4		11	q13.2	5936	RBM4-202	66638667	66668374	3029	protein_coding	ENST00000396053
5883	ENSG00000152234.16	ENST00000590665.5	0	5.44599e-12	ENST00000590665	ENSG00000152234	ATP synthase F1 subunit alpha [Source:HGNC Symbol;Acc:HGNC:823]	ENST00000590665	ATP5F1A		18	q21.1	498	ATP5F1A-215	46084150	46098296	1793	protein_coding	ENST00000590665
1790	ENSG00000143933.20	ENST00000655450.1	0	5.76395e-12	ENST00000655450	ENSG00000143933	calmodulin 2 [Source:HGNC Symbol;Acc:HGNC:1445]	ENST00000655450	CALM2		2	p21	805	CALM2-210	47160170	47176921	1126	protein_coding	ENST00000655450
11363	ENSG00000198898.16	ENST00000426421.5	0	5.99517e-12	ENST00000426421	ENSG00000198898	capping actin protein of muscle Z-line subunit alpha 2 [Source:HGNC Symbol;Acc:HGNC:1490]	ENST00000426421	CAPZA2		7	q31.2	830	CAPZA2-204	116862600	116918188	1214	nonsense_mediated_decay	ENST00000426421
55197	ENSG00000133703.14	ENST00000693229.1	0	6.03473e-12	ENST00000693229	ENSG00000133703	KRAS proto-oncogene, GTPase [Source:HGNC Symbol;Acc:HGNC:6407]	ENST00000693229	KRAS		12	p12.1	3845	KRAS-214	25205260	25250899	5187	protein_coding	ENST00000693229
9763	ENSG00000114353.17	ENST00000490122.5	0	6.22306e-12	ENST00000490122	ENSG00000114353	G protein subunit alpha i2 [Source:HGNC Symbol;Acc:HGNC:4385]	ENST00000490122	GNAI2		3	p21.31	2771	GNAI2-210	50251409	50258893	2445	retained_intron	ENST00000490122
8702	ENSG00000104763.20	ENST00000636691.1	0	6.23058e-12	ENST00000636691	ENSG00000104763	N-acylsphingosine amidohydrolase 1 [Source:HGNC Symbol;Acc:HGNC:735]	ENST00000636691	ASAH1		8	p22	427	ASAH1-231	18056459	18083408	2472	protein_coding	ENST00000636691
58233	ENSG00000181991.16	ENST00000353598.6	0	6.36772e-12	ENST00000353598	ENSG00000181991	mitochondrial ribosomal protein S11 [Source:HGNC Symbol;Acc:HGNC:14050]	ENST00000353598	MRPS11		15	q25.3	64963	MRPS11-202	88467718	88478259	766	protein_coding	ENST00000353598
4550	ENSG00000092199.19	ENST00000556897.5	0	6.44423e-12	ENST00000556897	ENSG00000092199	heterogeneous nuclear ribonucleoprotein C [Source:HGNC Symbol;Acc:HGNC:5035]	ENST00000556897	HNRNPC		14	q11.2	3183	HNRNPC-226	21210966	21262677	1252	protein_coding	ENST00000556897
24379	ENSG00000159658.15	ENST00000481623.2	0	6.54287e-12	ENST00000481623	ENSG00000159658	EF-hand calcium binding domain 14 [Source:HGNC Symbol;Acc:HGNC:29051]	ENST00000481623	EFCAB14		1	p33	9813	EFCAB14-204	46675165	46692310	4578	retained_intron	ENST00000481623
32332	ENSG00000110108.11	ENST00000715796.1	0	6.64112e-12	ENST00000715796	ENSG00000110108	transmembrane protein 109 [Source:HGNC Symbol;Acc:HGNC:28771]	ENST00000715796	TMEM109		11	q12.2	79073	TMEM109-204	60913907	60923443	2380	protein_coding	ENST00000715796
1696	ENSG00000136156.15	ENST00000648586.1	0	6.67839e-12	ENST00000648586	ENSG00000136156	integral membrane protein 2B [Source:HGNC Symbol;Acc:HGNC:6174]	ENST00000648586	ITM2B		13	q14.2	9445	ITM2B-206	48233601	48261875	1530	protein_coding_CDS_not_defined	ENST00000648586
78346	ENSG00000230537.3	ENST00000423380.2	0	6.69662e-12	ENST00000423380	ENSG00000230537	long intergenic non-protein coding RNA 2937 [Source:HGNC Symbol;Acc:HGNC:55942]	ENST00000423380	LINC02937		9	q22.31	105379829	LINC02937-201	91104957	91107968	1479	lncRNA	ENST00000423380
33928	ENSG00000162434.14	ENST00000699261.1	0	6.70856e-12	ENST00000699261	ENSG00000162434	Janus kinase 1 [Source:HGNC Symbol;Acc:HGNC:6190]	ENST00000699261	JAK1		1	p31.3	3716	JAK1-224	64833235	64966564	4947	nonsense_mediated_decay	ENST00000699261
9887	ENSG00000113558.19	ENST00000517691.1	0	6.85008e-12	ENST00000517691	ENSG00000113558	S-phase kinase associated protein 1 [Source:HGNC Symbol;Acc:HGNC:10899]	ENST00000517691	SKP1		5	q31.1	6500	SKP1-204	134157474	134161897	2033	retained_intron	ENST00000517691
25669	ENSG00000275700.6	ENST00000679600.1	0	6.95152e-12	ENST00000679600	ENSG00000275700	apoptosis antagonizing transcription factor [Source:HGNC Symbol;Acc:HGNC:19235]	ENST00000679600	AATF		17	q12	26574	AATF-211	36951831	37056858	2649	retained_intron	ENST00000679600
18541	ENSG00000269893.11	ENST00000729036.1	0	7.02102e-12	ENST00000729036	ENSG00000269893	small nucleolar RNA host gene 8 [Source:HGNC Symbol;Acc:HGNC:33098]	ENST00000729036	SNHG8		4	q26	NA	SNHG8-228	118278758	118279823	476	lncRNA	ENST00000729036
8705	ENSG00000104763.20	ENST00000637528.1	0	7.13898e-12	ENST00000637528	ENSG00000104763	N-acylsphingosine amidohydrolase 1 [Source:HGNC Symbol;Acc:HGNC:735]	ENST00000637528	ASAH1		8	p22	427	ASAH1-248	18056459	18084073	2215	protein_coding	ENST00000637528
24389	ENSG00000149761.9	ENST00000537094.1	0	7.17998e-12	ENST00000537094	ENSG00000149761	nudix hydrolase 22 [Source:HGNC Symbol;Acc:HGNC:28189]	ENST00000537094	NUDT22		11	q13.1	84304	NUDT22-207	64229131	64230016	475	retained_intron	ENST00000537094
12653	ENSG00000122406.14	ENST00000370321.8	0	7.2055e-12	ENST00000370321	ENSG00000122406	ribosomal protein L5 [Source:HGNC Symbol;Acc:HGNC:10360]	ENST00000370321	RPL5		1	p22.1	6125	RPL5-202	92832040	92841924	1028	protein_coding	ENST00000370321
1877	ENSG00000204628.12	ENST00000511900.5	0	7.37233e-12	ENST00000511900	ENSG00000204628	receptor for activated C kinase 1 [Source:HGNC Symbol;Acc:HGNC:4399]	ENST00000511900	RACK1		5	q35.3	10399	RACK1-226	181236945	181243880	922	protein_coding	ENST00000511900
16657	ENSG00000073331.18	ENST00000515330.5	0	7.53251e-12	ENST00000515330	ENSG00000073331	alpha kinase 1 [Source:HGNC Symbol;Acc:HGNC:20917]	ENST00000515330	ALPK1		4	q25	80216	ALPK1-218	112297396	112425693	1008	nonsense_mediated_decay	ENST00000515330
19021	ENSG00000159314.13	ENST00000691061.1	0	7.62139e-12	ENST00000691061	ENSG00000159314	Rho GTPase activating protein 27 [Source:HGNC Symbol;Acc:HGNC:31813]	ENST00000691061	ARHGAP27		17	q21.31	201176	ARHGAP27-220	45393939	45410354	3653	protein_coding	ENST00000691061
19436	ENSG00000104856.15	ENST00000509480.5	0	7.68527e-12	ENST00000509480	ENSG00000104856	RELB proto-oncogene, NF-kB subunit [Source:HGNC Symbol;Acc:HGNC:9956]	ENST00000509480	RELB		19	q13.32	5971	RELB-204	45001461	45012229	840	nonsense_mediated_decay	ENST00000509480
28008	ENSG00000092330.19	ENST00000557921.3	0	7.76808e-12	ENST00000557921	ENSG00000092330	TERF1 interacting nuclear factor 2 [Source:HGNC Symbol;Acc:HGNC:11824]	ENST00000557921	TINF2		14	q12	26277	TINF2-205	24239662	24242407	1785	protein_coding	ENST00000557921
27130	ENSG00000146731.11	ENST00000275603.9	0	8.10301e-12	ENST00000275603	ENSG00000146731	chaperonin containing TCP1 subunit 6A [Source:HGNC Symbol;Acc:HGNC:1620]	ENST00000275603	CCT6A		7	p11.2	908	CCT6A-201	56051765	56063989	2584	protein_coding	ENST00000275603
17230	ENSG00000153310.22	ENST00000518879.5	0	8.35474e-12	ENST00000518879	ENSG00000153310	CYFIP related Rac1 interactor B [Source:HGNC Symbol;Acc:HGNC:25216]	ENST00000518879	CYRIB		8	q24.21	51571	CYRIB-209	129855611	130016665	820	protein_coding_CDS_not_defined	ENST00000518879
10364	ENSG00000168310.12	ENST00000502750.2	0	8.46503e-12	ENST00000502750	ENSG00000168310	interferon regulatory factor 2 [Source:HGNC Symbol;Acc:HGNC:6117]	ENST00000502750	IRF2		4	q35.1	3660	IRF2-202	184387729	184474542	2084	protein_coding	ENST00000502750
4299	ENSG00000145741.17	ENST00000514505.7	0	8.51439e-12	ENST00000514505	ENSG00000145741	basic transcription factor 3 [Source:HGNC Symbol;Acc:HGNC:1125]	ENST00000514505	BTF3		5	q13.2	689	BTF3-209	73502364	73505527	833	retained_intron	ENST00000514505
16915	ENSG00000166946.14	ENST00000568507.5	0	8.58384e-12	ENST00000568507	ENSG00000166946	cyclin D1 binding protein 1 [Source:HGNC Symbol;Acc:HGNC:1587]	ENST00000568507	CCNDBP1		15	q15.2	23582	CCNDBP1-213	43185439	43195180	1385	nonsense_mediated_decay	ENST00000568507
88777	ENSG00000224893.7	ENST00000663653.1	0	8.70617e-12	ENST00000663653	ENSG00000224893	long intergenic non-protein coding RNA 2840 [Source:HGNC Symbol;Acc:HGNC:54374]	ENST00000663653	LINC02840		6	q25.2	105378065	LINC02840-209	152816183	152831393	2958	lncRNA	ENST00000663653
35938	ENSG00000130159.15	ENST00000270517.12	0	8.71875e-12	ENST00000270517	ENSG00000130159	ECSIT signaling integrator [Source:HGNC Symbol;Acc:HGNC:29548]	ENST00000270517	ECSIT		19	p13.2	51295	ECSIT-202	11505929	11529134	1647	protein_coding	ENST00000270517
14501	ENSG00000071127.18	ENST00000699788.1	0	8.72467e-12	ENST00000699788	ENSG00000071127	WD repeat domain 1 [Source:HGNC Symbol;Acc:HGNC:12754]	ENST00000699788	WDR1		4	p16.1	9948	WDR1-220	10068149	10116874	3769	nonsense_mediated_decay	ENST00000699788
73396	ENSG00000168591.16	ENST00000319511.6	0	8.95739e-12	ENST00000319511	ENSG00000168591	transmembrane and ubiquitin like domain containing 2 [Source:HGNC Symbol;Acc:HGNC:28459]	ENST00000319511	TMUB2		17	q21.31	79089	TMUB2-201	44187206	44191726	2418	protein_coding	ENST00000319511
3352	ENSG00000104765.16	ENST00000380629.7	0	9.04231e-12	ENST00000380629	ENSG00000104765	BCL2 interacting protein 3 like [Source:HGNC Symbol;Acc:HGNC:1085]	ENST00000380629	BNIP3L		8	p21.2	665	BNIP3L-201	26383054	26413127	3452	protein_coding	ENST00000380629
14512	ENSG00000071127.18	ENST00000699789.1	0	9.27847e-12	ENST00000699789	ENSG00000071127	WD repeat domain 1 [Source:HGNC Symbol;Acc:HGNC:12754]	ENST00000699789	WDR1		4	p16.1	9948	WDR1-221	10068164	10071739	3048	retained_intron	ENST00000699789
20342	ENSG00000170348.9	ENST00000303575.9	0	9.43227e-12	ENST00000303575	ENSG00000170348	transmembrane p24 trafficking protein 10 [Source:HGNC Symbol;Acc:HGNC:16998]	ENST00000303575	TMED10		14	q24.3	10972	TMED10-201	75131469	75176612	4109	protein_coding	ENST00000303575
41181	ENSG00000115295.21	ENST00000693041.1	0	9.7699e-12	ENST00000693041	ENSG00000115295	CAP-Gly domain containing linker protein family member 4 [Source:HGNC Symbol;Acc:HGNC:26108]	ENST00000693041	CLIP4		2	p23.2	79745	CLIP4-239	29115636	29183783	2528	nonsense_mediated_decay	ENST00000693041
27632	ENSG00000105669.14	ENST00000349893.8	0	9.94568e-12	ENST00000349893	ENSG00000105669	COPI coat complex subunit epsilon [Source:HGNC Symbol;Acc:HGNC:2234]	ENST00000349893	COPE		19	p13.11	11316	COPE-202	18899517	18919363	948	protein_coding	ENST00000349893
798	ENSG00000070756.17	ENST00000677285.1	0	1.01788e-11	ENST00000677285	ENSG00000070756	poly(A) binding protein cytoplasmic 1 [Source:HGNC Symbol;Acc:HGNC:8554]	ENST00000677285	PABPC1		8	q22.3	26986	PABPC1-229	100703138	100705695	1491	retained_intron	ENST00000677285
32331	ENSG00000110108.11	ENST00000227525.8	0	1.07384e-11	ENST00000227525	ENSG00000110108	transmembrane protein 109 [Source:HGNC Symbol;Acc:HGNC:28771]	ENST00000227525	TMEM109		11	q12.2	79073	TMEM109-201	60914158	60923443	2129	protein_coding	ENST00000227525
52694	ENSG00000184432.11	ENST00000676700.1	0	1.10559e-11	ENST00000676700	ENSG00000184432	COPI coat complex subunit beta 2 [Source:HGNC Symbol;Acc:HGNC:2232]	ENST00000676700	COPB2		3	q23	9276	COPB2-214	139356887	139363274	1980	protein_coding_CDS_not_defined	ENST00000676700
6332	ENSG00000169567.13	ENST00000675135.1	0	1.12031e-11	ENST00000675135	ENSG00000169567	histidine triad nucleotide binding protein 1 [Source:HGNC Symbol;Acc:HGNC:4912]	ENST00000675135	HINT1		5	q31.1	3094	HINT1-212	131159285	131164612	902	protein_coding_CDS_not_defined	ENST00000675135
677	ENSG00000147403.18	ENST00000491035.5	0	1.13736e-11	ENST00000491035	ENSG00000147403	ribosomal protein L10 [Source:HGNC Symbol;Acc:HGNC:10298]	ENST00000491035	RPL10		X	q28	6134	RPL10-215	154398377	154400913	1369	retained_intron	ENST00000491035
9885	ENSG00000113558.19	ENST00000353411.11	0	1.1407e-11	ENST00000353411	ENSG00000113558	S-phase kinase associated protein 1 [Source:HGNC Symbol;Acc:HGNC:10899]	ENST00000353411	SKP1		5	q31.1	6500	SKP1-202	134148935	134176950	9386	protein_coding	ENST00000353411
1428	ENSG00000103187.8	ENST00000262428.5	0	1.14163e-11	ENST00000262428	ENSG00000103187	coactosin like F-actin binding protein 1 [Source:HGNC Symbol;Acc:HGNC:18304]	ENST00000262428	COTL1		16	q24.1	23406	COTL1-201	84565596	84618078	1842	protein_coding	ENST00000262428
7046	ENSG00000166164.17	ENST00000401491.7	0	1.16995e-11	ENST00000401491	ENSG00000166164	bromodomain containing 7 [Source:HGNC Symbol;Acc:HGNC:14310]	ENST00000401491	BRD7		16	q12.1	29117	BRD7-203	50349023	50368920	1338	protein_coding_CDS_not_defined	ENST00000401491
9857	ENSG00000217555.13	ENST00000526149.1	0	1.21185e-11	ENST00000526149	ENSG00000217555	chemokine like factor [Source:HGNC Symbol;Acc:HGNC:13253]	ENST00000526149	CKLF		16	q21	51192	CKLF-206	66552573	66558532	564	retained_intron	ENST00000526149
7516	ENSG00000109743.12	ENST00000514989.1	0	1.22511e-11	ENST00000514989	ENSG00000109743	bone marrow stromal cell antigen 1 [Source:HGNC Symbol;Acc:HGNC:1118]	ENST00000514989	BST1		4	p15.32	683	BST1-205	15715328	15738313	801	protein_coding	ENST00000514989
25661	ENSG00000275700.6	ENST00000615319.1	0	1.228e-11	ENST00000615319	ENSG00000275700	apoptosis antagonizing transcription factor [Source:HGNC Symbol;Acc:HGNC:19235]	ENST00000615319	AATF		17	q12	26574	AATF-203	37054827	37056870	2044	retained_intron	ENST00000615319
25666	ENSG00000275700.6	ENST00000681062.1	0	1.228e-11	ENST00000681062	ENSG00000275700	apoptosis antagonizing transcription factor [Source:HGNC Symbol;Acc:HGNC:19235]	ENST00000681062	AATF		17	q12	26574	AATF-221	36949285	37056860	2060	protein_coding	ENST00000681062
6572	ENSG00000123240.17	ENST00000430081.5	0	1.24608e-11	ENST00000430081	ENSG00000123240	optineurin [Source:HGNC Symbol;Acc:HGNC:17142]	ENST00000430081	OPTN		10	p13	10133	OPTN-208	13100173	13116327	848	nonsense_mediated_decay	ENST00000430081
29989	ENSG00000126088.14	ENST00000651476.1	0	1.24642e-11	ENST00000651476	ENSG00000126088	uroporphyrinogen decarboxylase [Source:HGNC Symbol;Acc:HGNC:12591]	ENST00000651476	UROD		1	p34.1	7389	UROD-224	45012162	45015575	1335	protein_coding	ENST00000651476
20021	ENSG00000116406.20	ENST00000692182.1	0	1.2599e-11	ENST00000692182	ENSG00000116406	ER degradation enhancing alpha-mannosidase like protein 3 [Source:HGNC Symbol;Acc:HGNC:16787]	ENST00000692182	EDEM3		1	q25.3	80267	EDEM3-217	184744635	184754868	2541	protein_coding_CDS_not_defined	ENST00000692182
864	ENSG00000161016.18	ENST00000394920.6	0	1.27425e-11	ENST00000394920	ENSG00000161016	ribosomal protein L8 [Source:HGNC Symbol;Acc:HGNC:10368]	ENST00000394920	RPL8		8	q24.3	6132	RPL8-202	144789769	144792389	965	protein_coding	ENST00000394920
78070	ENSG00000133742.14	ENST00000431316.3	0	1.33539e-11	ENST00000431316	ENSG00000133742	carbonic anhydrase 1 [Source:HGNC Symbol;Acc:HGNC:1368]	ENST00000431316	CA1		8	q21.2	759	CA1-201	85328229	85349901	1232	protein_coding	ENST00000431316
13821	ENSG00000153827.15	ENST00000389044.8	0	1.36311e-11	ENST00000389044	ENSG00000153827	thyroid hormone receptor interactor 12 [Source:HGNC Symbol;Acc:HGNC:12306]	ENST00000389044	TRIP12		2	q36.3	9320	TRIP12-203	229767441	229921999	6405	protein_coding	ENST00000389044
869	ENSG00000161016.18	ENST00000525232.5	0	1.39725e-11	ENST00000525232	ENSG00000161016	ribosomal protein L8 [Source:HGNC Symbol;Acc:HGNC:10368]	ENST00000525232	RPL8		8	q24.3	6132	RPL8-203	144791113	144792421	1007	retained_intron	ENST00000525232
7491	ENSG00000023445.17	ENST00000527309.2	0	1.40035e-11	ENST00000527309	ENSG00000023445	baculoviral IAP repeat containing 3 [Source:HGNC Symbol;Acc:HGNC:591]	ENST00000527309	BIRC3		11	q22.2	330	BIRC3-203	102317484	102337061	1009	protein_coding	ENST00000527309
29005	ENSG00000131051.24	ENST00000495293.5	0	1.59312e-11	ENST00000495293	ENSG00000131051	RNA binding motif protein 39 [Source:HGNC Symbol;Acc:HGNC:15923]	ENST00000495293	RBM39		20	q11.22	9584	RBM39-240	35704326	35713203	759	retained_intron	ENST00000495293
52170	ENSG00000266714.11	ENST00000583140.5	0	1.634e-11	ENST00000583140	ENSG00000266714	myosin XVB [Source:HGNC Symbol;Acc:HGNC:14083]	ENST00000583140	MYO15B		17	q25.1	80022	MYO15B-224	75619879	75620921	709	protein_coding	ENST00000583140
11928	ENSG00000159199.14	ENST00000502964.5	0	1.63754e-11	ENST00000502964	ENSG00000159199	ATP synthase membrane subunit c locus 1 [Source:HGNC Symbol;Acc:HGNC:841]	ENST00000502964	ATP5MC1		17	q21.32	516	ATP5MC1-203	48894167	48895871	679	retained_intron	ENST00000502964
6334	ENSG00000169567.13	ENST00000513345.6	0	1.64161e-11	ENST00000513345	ENSG00000169567	histidine triad nucleotide binding protein 1 [Source:HGNC Symbol;Acc:HGNC:4912]	ENST00000513345	HINT1		5	q31.1	3094	HINT1-209	131159296	131165253	1064	nonsense_mediated_decay	ENST00000513345
662	ENSG00000089009.16	ENST00000548343.1	0	1.64429e-11	ENST00000548343	ENSG00000089009	ribosomal protein L6 [Source:HGNC Symbol;Acc:HGNC:10362]	ENST00000548343	RPL6		12	q24.13	6128	RPL6-204	112408260	112408952	612	protein_coding	ENST00000548343
18666	ENSG00000133961.22	ENST00000557577.1	0	1.65303e-11	ENST00000557577	ENSG00000133961	NUMB endocytic adaptor protein [Source:HGNC Symbol;Acc:HGNC:8060]	ENST00000557577	NUMB		14	q24.3	8650	NUMB-227	73460935	73463618	635	protein_coding_CDS_not_defined	ENST00000557577
296	ENSG00000100316.16	ENST00000473638.5	0	1.67952e-11	ENST00000473638	ENSG00000100316	ribosomal protein L3 [Source:HGNC Symbol;Acc:HGNC:10332]	ENST00000473638	RPL3		22	q13.1	6122	RPL3-214	39312884	39313729	523	retained_intron	ENST00000473638
17240	ENSG00000153310.22	ENST00000521223.5	0	1.68178e-11	ENST00000521223	ENSG00000153310	CYFIP related Rac1 interactor B [Source:HGNC Symbol;Acc:HGNC:25216]	ENST00000521223	CYRIB		8	q24.21	51571	CYRIB-219	129855698	130016453	587	protein_coding_CDS_not_defined	ENST00000521223
2963	ENSG00000105373.19	ENST00000598959.5	0	1.68301e-11	ENST00000598959	ENSG00000105373	NOP53 ribosome biogenesis factor [Source:HGNC Symbol;Acc:HGNC:4333]	ENST00000598959	NOP53		19	q13.33	29997	NOP53-208	47751037	47757058	501	protein_coding	ENST00000598959
18489	ENSG00000141002.20	ENST00000640279.1	0	1.7372e-11	ENST00000640279	ENSG00000141002	TCF25 ribosome quality control complex subunit [Source:HGNC Symbol;Acc:HGNC:29181]	ENST00000640279	TCF25		16	q24.3	22980	TCF25-226	89873570	89913627	2688	nonsense_mediated_decay	ENST00000640279
24266	ENSG00000173933.21	ENST00000310092.12	0	1.74113e-11	ENST00000310092	ENSG00000173933	RNA binding motif protein 4 [Source:HGNC Symbol;Acc:HGNC:9901]	ENST00000310092	RBM4		11	q13.2	5936	RBM4-201	66638703	66646468	1607	protein_coding	ENST00000310092
19022	ENSG00000159314.13	ENST00000703660.1	0	1.74208e-11	ENST00000703660	ENSG00000159314	Rho GTPase activating protein 27 [Source:HGNC Symbol;Acc:HGNC:31813]	ENST00000703660	ARHGAP27		17	q21.31	201176	ARHGAP27-222	45393920	45406025	3773	retained_intron	ENST00000703660
20568	ENSG00000175482.9	ENST00000312419.8	0	1.75855e-11	ENST00000312419	ENSG00000175482	DNA polymerase delta 4, accessory subunit [Source:HGNC Symbol;Acc:HGNC:14106]	ENST00000312419	POLD4		11	q13.2	57804	POLD4-201	67350772	67353546	1694	protein_coding	ENST00000312419
2953	ENSG00000173812.11	ENST00000469257.2	0	1.80399e-11	ENST00000469257	ENSG00000173812	eukaryotic translation initiation factor 1 [Source:HGNC Symbol;Acc:HGNC:3249]	ENST00000469257	EIF1		17	q21.2	10209	EIF1-203	41688885	41692668	2338	protein_coding	ENST00000469257
17221	ENSG00000153310.22	ENST00000522746.5	0	1.85359e-11	ENST00000522746	ENSG00000153310	CYFIP related Rac1 interactor B [Source:HGNC Symbol;Acc:HGNC:25216]	ENST00000522746	CYRIB		8	q24.21	51571	CYRIB-223	129841470	129939754	2196	protein_coding	ENST00000522746
32313	ENSG00000119707.14	ENST00000532192.1	0	1.87596e-11	ENST00000532192	ENSG00000119707	RNA binding motif protein 25 [Source:HGNC Symbol;Acc:HGNC:23244]	ENST00000532192	RBM25		14	q24.2	58517	RBM25-210	73097036	73100995	898	protein_coding	ENST00000532192
13825	ENSG00000153827.15	ENST00000343290.5	0	1.92287e-11	ENST00000343290	ENSG00000153827	thyroid hormone receptor interactor 12 [Source:HGNC Symbol;Acc:HGNC:12306]	ENST00000343290	TRIP12		2	q36.3	9320	TRIP12-202	229859376	229921994	583	protein_coding	ENST00000343290
7640	ENSG00000205352.11	ENST00000429243.7	0	1.99606e-11	ENST00000429243	ENSG00000205352	proline rich 13 [Source:HGNC Symbol;Acc:HGNC:24528]	ENST00000429243	PRR13		12	q13.13	54458	PRR13-202	53441734	53446638	1105	protein_coding	ENST00000429243
3362	ENSG00000169756.17	ENST00000695519.1	0	2.01709e-11	ENST00000695519	ENSG00000169756	LIM zinc finger domain containing 1 [Source:HGNC Symbol;Acc:HGNC:6616]	ENST00000695519	LIMS1		2	q12.3	3987	LIMS1-218	108580179	108684392	1592	protein_coding	ENST00000695519
31615	ENSG00000244754.9	ENST00000674297.1	0	2.06329e-11	ENST00000674297	ENSG00000244754	NEDD4 binding protein 2 like 2 [Source:HGNC Symbol;Acc:HGNC:26916]	ENST00000674297	N4BP2L2		13	q13.1	10443	N4BP2L2-225	32516907	32538792	1498	protein_coding	ENST00000674297
35922	ENSG00000213246.7	ENST00000581204.1	0	2.06746e-11	ENST00000581204	ENSG00000213246	SPT4 homolog, DSIF elongation factor subunit [Source:HGNC Symbol;Acc:HGNC:11467]	ENST00000581204	SUPT4H1		17	q22	6827	SUPT4H1-206	58345912	58347611	539	retained_intron	ENST00000581204
81944	ENSG00000118620.13	ENST00000594110.5	0	2.10352e-11	ENST00000594110	ENSG00000118620	zinc finger protein 430 [Source:HGNC Symbol;Acc:HGNC:20808]	ENST00000594110	ZNF430		19	p12	80264	ZNF430-202	21020650	21049567	536	protein_coding	ENST00000594110
14443	ENSG00000122705.18	ENST00000345519.10	0	2.12938e-11	ENST00000345519	ENSG00000122705	clathrin light chain A [Source:HGNC Symbol;Acc:HGNC:2090]	ENST00000345519	CLTA		9	p13.3	1211	CLTA-202	36190921	36212059	1078	protein_coding	ENST00000345519
28000	ENSG00000092330.19	ENST00000558566.1	0	2.16035e-11	ENST00000558566	ENSG00000092330	TERF1 interacting nuclear factor 2 [Source:HGNC Symbol;Acc:HGNC:11824]	ENST00000558566	TINF2		14	q12	26277	TINF2-208	24239682	24242613	1874	protein_coding	ENST00000558566
28006	ENSG00000092330.19	ENST00000699699.1	0	2.16035e-11	ENST00000699699	ENSG00000092330	TERF1 interacting nuclear factor 2 [Source:HGNC Symbol;Acc:HGNC:11824]	ENST00000699699	TINF2		14	q12	26277	TINF2-231	24239693	24242166	2111	retained_intron	ENST00000699699
28016	ENSG00000092330.19	ENST00000699685.1	0	2.16035e-11	ENST00000699685	ENSG00000092330	TERF1 interacting nuclear factor 2 [Source:HGNC Symbol;Acc:HGNC:11824]	ENST00000699685	TINF2		14	q12	26277	TINF2-217	24239656	24242595	2028	retained_intron	ENST00000699685
27148	ENSG00000126456.16	ENST00000599223.5	0	2.16457e-11	ENST00000599223	ENSG00000126456	interferon regulatory factor 3 [Source:HGNC Symbol;Acc:HGNC:6118]	ENST00000599223	IRF3		19	q13.33	3661	IRF3-222	49659579	49665705	1055	protein_coding	ENST00000599223
11362	ENSG00000198898.16	ENST00000417431.5	0	2.23656e-11	ENST00000417431	ENSG00000198898	capping actin protein of muscle Z-line subunit alpha 2 [Source:HGNC Symbol;Acc:HGNC:1490]	ENST00000417431	CAPZA2		7	q31.2	830	CAPZA2-203	116862603	116910294	517	protein_coding_CDS_not_defined	ENST00000417431
17218	ENSG00000153310.22	ENST00000694912.1	0	2.26755e-11	ENST00000694912	ENSG00000153310	CYFIP related Rac1 interactor B [Source:HGNC Symbol;Acc:HGNC:25216]	ENST00000694912	CYRIB		8	q24.21	51571	CYRIB-229	129839593	130016560	3904	protein_coding	ENST00000694912
21898	ENSG00000062598.18	ENST00000352077.6	0	2.37636e-11	ENST00000352077	ENSG00000062598	engulfment and cell motility 2 [Source:HGNC Symbol;Acc:HGNC:17233]	ENST00000352077	ELMO2		20	q13.12	63916	ELMO2-202	46367360	46394482	2157	protein_coding	ENST00000352077
15597	ENSG00000147548.17	ENST00000433384.6	0	2.38012e-11	ENST00000433384	ENSG00000147548	nuclear receptor binding SET domain protein 3 [Source:HGNC Symbol;Acc:HGNC:12767]	ENST00000433384	NSD3		8	p11.23	54904	NSD3-203	38275023	38382245	5276	protein_coding	ENST00000433384
31194	ENSG00000170017.12	ENST00000470756.5	0	2.41654e-11	ENST00000470756	ENSG00000170017	activated leukocyte cell adhesion molecule [Source:HGNC Symbol;Acc:HGNC:400]	ENST00000470756	ALCAM		3	q13.11	214	ALCAM-204	105366918	105525393	1770	retained_intron	ENST00000470756
2450	ENSG00000105835.13	ENST00000680482.1	0	2.47175e-11	ENST00000680482	ENSG00000105835	nicotinamide phosphoribosyltransferase [Source:HGNC Symbol;Acc:HGNC:30092]	ENST00000680482	NAMPT		7	q22.3	10135	NAMPT-224	106250043	106259287	1990	retained_intron	ENST00000680482
17231	ENSG00000153310.22	ENST00000522361.1	0	2.48841e-11	ENST00000522361	ENSG00000153310	CYFIP related Rac1 interactor B [Source:HGNC Symbol;Acc:HGNC:25216]	ENST00000522361	CYRIB		8	q24.21	51571	CYRIB-221	129871433	130016451	367	protein_coding	ENST00000522361
19367	ENSG00000196352.18	ENST00000695822.1	0	2.53484e-11	ENST00000695822	ENSG00000196352	CD55 molecule (Cromer blood group) [Source:HGNC Symbol;Acc:HGNC:2665]	ENST00000695822	CD55		1	q32.2	1604	CD55-214	207321519	207365940	1548	protein_coding_CDS_not_defined	ENST00000695822
29429	ENSG00000166971.17	ENST00000570004.5	0	2.58711e-11	ENST00000570004	ENSG00000166971	AKT interacting protein [Source:HGNC Symbol;Acc:HGNC:16710]	ENST00000570004	AKTIP		16	q12.2	64400	AKTIP-212	53492305	53503223	1162	protein_coding	ENST00000570004
2121	ENSG00000111640.15	ENST00000492719.5	0	2.61223e-11	ENST00000492719	ENSG00000111640	glyceraldehyde-3-phosphate dehydrogenase [Source:HGNC Symbol;Acc:HGNC:4141]	ENST00000492719	GAPDH		12	p13.31	2597	GAPDH-209	6534533	6537798	930	retained_intron	ENST00000492719
3036	ENSG00000143774.18	ENST00000366726.5	0	2.63596e-11	ENST00000366726	ENSG00000143774	guanylate kinase 1 [Source:HGNC Symbol;Acc:HGNC:4693]	ENST00000366726	GUK1		1	q42.13	2987	GUK1-207	228140289	228148880	873	nonsense_mediated_decay	ENST00000366726
8738	ENSG00000104763.20	ENST00000637014.1	0	2.73788e-11	ENST00000637014	ENSG00000104763	N-acylsphingosine amidohydrolase 1 [Source:HGNC Symbol;Acc:HGNC:735]	ENST00000637014	ASAH1		8	p22	427	ASAH1-241	18056503	18062795	2626	retained_intron	ENST00000637014
12660	ENSG00000122406.14	ENST00000470843.5	0	2.74399e-11	ENST00000470843	ENSG00000122406	ribosomal protein L5 [Source:HGNC Symbol;Acc:HGNC:10360]	ENST00000470843	RPL5		1	p22.1	6125	RPL5-204	92832064	92836354	694	nonsense_mediated_decay	ENST00000470843
656	ENSG00000089009.16	ENST00000546368.2	0	2.77327e-11	ENST00000546368	ENSG00000089009	ribosomal protein L6 [Source:HGNC Symbol;Acc:HGNC:10362]	ENST00000546368	RPL6		12	q24.13	6128	RPL6-203	112406294	112409635	2008	retained_intron	ENST00000546368
2595	ENSG00000247556.8	ENST00000707008.1	0	2.80976e-11	ENST00000707008	ENSG00000247556	OIP5 antisense RNA 1 [Source:HGNC Symbol;Acc:HGNC:43563]	ENST00000707008	OIP5-AS1		15	q15.1	729082	OIP5-AS1-221	41284009	41306534	1970	lncRNA	ENST00000707008
13711	ENSG00000197536.12	ENST00000337752.6	0	2.84226e-11	ENST00000337752	ENSG00000197536	colitis associated IRF1 antisense regulator of intestinal homeostasis [Source:HGNC Symbol;Acc:HGNC:33838]	ENST00000337752	CARINH		5	q31.1	NA	CARINH-201	132410981	132465109	4767	lncRNA	ENST00000337752
31353	ENSG00000061936.10	ENST00000541286.5	0	2.9503e-11	ENST00000541286	ENSG00000061936	splicing factor SWAP [Source:HGNC Symbol;Acc:HGNC:10790]	ENST00000541286	SFSWAP		12	q24.33	6433	SFSWAP-210	131711137	131799602	3219	protein_coding	ENST00000541286
77770	ENSG00000230124.8	ENST00000642319.1	0	3.01369e-11	ENST00000642319	ENSG00000230124	acyl-CoA binding domain containing 6 [Source:HGNC Symbol;Acc:HGNC:23339]	ENST00000642319	ACBD6		1	q25.3	84320	ACBD6-207	180269653	180502954	5109	protein_coding	ENST00000642319
11766	ENSG00000136280.17	ENST00000492883.5	0	3.01953e-11	ENST00000492883	ENSG00000136280	CCM2 scaffold protein [Source:HGNC Symbol;Acc:HGNC:21708]	ENST00000492883	CCM2		7	p13	83605	CCM2-217	45027672	45073166	1061	retained_intron	ENST00000492883
34938	ENSG00000223546.10	ENST00000717313.1	0	3.02737e-11	ENST00000717313	ENSG00000223546	long intergenic non-protein coding RNA 630 [Source:HGNC Symbol;Acc:HGNC:44263]	ENST00000717313	LINC00630		X	q22.1	NA	LINC00630-220	102769161	102915273	3351	lncRNA	ENST00000717313
19435	ENSG00000104856.15	ENST00000505236.2	0	3.03988e-11	ENST00000505236	ENSG00000104856	RELB proto-oncogene, NF-kB subunit [Source:HGNC Symbol;Acc:HGNC:9956]	ENST00000505236	RELB		19	q13.32	5971	RELB-202	45001461	45037790	1850	protein_coding	ENST00000505236
4558	ENSG00000092199.19	ENST00000556628.5	0	3.10067e-11	ENST00000556628	ENSG00000092199	heterogeneous nuclear ribonucleoprotein C [Source:HGNC Symbol;Acc:HGNC:5035]	ENST00000556628	HNRNPC		14	q11.2	3183	HNRNPC-225	21210923	21269410	1156	protein_coding	ENST00000556628
11365	ENSG00000198898.16	ENST00000461878.5	0	3.12092e-11	ENST00000461878	ENSG00000198898	capping actin protein of muscle Z-line subunit alpha 2 [Source:HGNC Symbol;Acc:HGNC:1490]	ENST00000461878	CAPZA2		7	q31.2	830	CAPZA2-206	116862603	116888699	621	retained_intron	ENST00000461878
73400	ENSG00000168591.16	ENST00000589184.5	0	3.17641e-11	ENST00000589184	ENSG00000168591	transmembrane and ubiquitin like domain containing 2 [Source:HGNC Symbol;Acc:HGNC:28459]	ENST00000589184	TMUB2		17	q21.31	79089	TMUB2-211	44187275	44191711	1837	protein_coding	ENST00000589184
3610	ENSG00000110321.19	ENST00000527419.6	0	3.20718e-11	ENST00000527419	ENSG00000110321	eukaryotic translation initiation factor 4 gamma 2 [Source:HGNC Symbol;Acc:HGNC:3297]	ENST00000527419	EIF4G2		11	p15.4	1982	EIF4G2-210	10804297	10808923	571	protein_coding	ENST00000527419
35923	ENSG00000213246.7	ENST00000581166.5	0	3.42298e-11	ENST00000581166	ENSG00000213246	SPT4 homolog, DSIF elongation factor subunit [Source:HGNC Symbol;Acc:HGNC:11467]	ENST00000581166	SUPT4H1		17	q22	6827	SUPT4H1-205	58345175	58352167	1401	protein_coding_CDS_not_defined	ENST00000581166
2966	ENSG00000105373.19	ENST00000595143.5	0	3.45083e-11	ENST00000595143	ENSG00000105373	NOP53 ribosome biogenesis factor [Source:HGNC Symbol;Acc:HGNC:4333]	ENST00000595143	NOP53		19	q13.33	29997	NOP53-204	47750178	47757005	810	protein_coding	ENST00000595143
11364	ENSG00000198898.16	ENST00000449080.5	0	3.47389e-11	ENST00000449080	ENSG00000198898	capping actin protein of muscle Z-line subunit alpha 2 [Source:HGNC Symbol;Acc:HGNC:1490]	ENST00000449080	CAPZA2		7	q31.2	830	CAPZA2-205	116862587	116916110	814	nonsense_mediated_decay	ENST00000449080
22036	ENSG00000168137.20	ENST00000684606.1	0	3.49285e-11	ENST00000684606	ENSG00000168137	SET domain containing 5 [Source:HGNC Symbol;Acc:HGNC:25566]	ENST00000684606	SETD5		3	p25.3	55209	SETD5-234	9397896	9466248	5747	nonsense_mediated_decay	ENST00000684606
6213	ENSG00000122359.18	ENST00000463340.1	0	3.59036e-11	ENST00000463340	ENSG00000122359	annexin A11 [Source:HGNC Symbol;Acc:HGNC:535]	ENST00000463340	ANXA11		10	q22.3	311	ANXA11-207	80155588	80158018	377	protein_coding_CDS_not_defined	ENST00000463340
27996	ENSG00000092330.19	ENST00000699694.1	0	3.60356e-11	ENST00000699694	ENSG00000092330	TERF1 interacting nuclear factor 2 [Source:HGNC Symbol;Acc:HGNC:11824]	ENST00000699694	TINF2		14	q12	26277	TINF2-226	24239669	24242588	2470	retained_intron	ENST00000699694
3359	ENSG00000169756.17	ENST00000544547.6	0	3.61924e-11	ENST00000544547	ENSG00000169756	LIM zinc finger domain containing 1 [Source:HGNC Symbol;Acc:HGNC:6616]	ENST00000544547	LIMS1		2	q12.3	3987	LIMS1-214	108534470	108687246	4354	protein_coding	ENST00000544547
11765	ENSG00000136280.17	ENST00000480658.5	0	3.78822e-11	ENST00000480658	ENSG00000136280	CCM2 scaffold protein [Source:HGNC Symbol;Acc:HGNC:21708]	ENST00000480658	CCM2		7	p13	83605	CCM2-213	45027672	45073288	1136	retained_intron	ENST00000480658
843	ENSG00000130429.16	ENST00000695608.1	0	3.80029e-11	ENST00000695608	ENSG00000130429	actin related protein 2/3 complex subunit 1B [Source:HGNC Symbol;Acc:HGNC:704]	ENST00000695608	ARPC1B		7	q22.1	10095	ARPC1B-224	99374725	99394764	2344	retained_intron	ENST00000695608
9347	ENSG00000149932.17	ENST00000279396.11	0	3.80354e-11	ENST00000279396	ENSG00000149932	transmembrane protein 219 [Source:HGNC Symbol;Acc:HGNC:25201]	ENST00000279396	TMEM219		16	p11.2	124446	TMEM219-201	29962079	29973048	946	protein_coding	ENST00000279396
10713	ENSG00000163219.12	ENST00000463483.5	0	3.82467e-11	ENST00000463483	ENSG00000163219	Rho GTPase activating protein 25 [Source:HGNC Symbol;Acc:HGNC:28951]	ENST00000463483	ARHGAP25		2	p13.3	9938	ARHGAP25-206	68679601	68816311	1227	protein_coding_CDS_not_defined	ENST00000463483
4134	ENSG00000115091.12	ENST00000478928.1	0	3.83109e-11	ENST00000478928	ENSG00000115091	actin related protein 3 [Source:HGNC Symbol;Acc:HGNC:170]	ENST00000478928	ACTR3		2	q14.1	10096	ACTR3-205	113950824	113958589	5965	retained_intron	ENST00000478928
18547	ENSG00000269893.11	ENST00000729034.1	0	3.95263e-11	ENST00000729034	ENSG00000269893	small nucleolar RNA host gene 8 [Source:HGNC Symbol;Acc:HGNC:33098]	ENST00000729034	SNHG8		4	q26	NA	SNHG8-226	118278758	118279823	305	lncRNA	ENST00000729034
613	ENSG00000213741.11	ENST00000245458.11	0	3.97276e-11	ENST00000245458	ENSG00000213741	ribosomal protein S29 [Source:HGNC Symbol;Acc:HGNC:10419]	ENST00000245458	RPS29		14	q21.3	6235	RPS29-201	49583577	49586380	295	protein_coding	ENST00000245458
5867	ENSG00000158578.21	ENST00000335854.8	0	4.00805e-11	ENST00000335854	ENSG00000158578	5'-aminolevulinate synthase 2 [Source:HGNC Symbol;Acc:HGNC:397]	ENST00000335854	ALAS2		X	p11.21	212	ALAS2-201	55009089	55030977	1795	protein_coding	ENST00000335854
6671	ENSG00000134516.20	ENST00000648741.1	0	4.20621e-11	ENST00000648741	ENSG00000134516	dedicator of cytokinesis 2 [Source:HGNC Symbol;Acc:HGNC:2988]	ENST00000648741	DOCK2		5	q35.1	1794	DOCK2-217	169637268	169654806	506	retained_intron	ENST00000648741
4581	ENSG00000164111.15	ENST00000511552.5	0	4.27909e-11	ENST00000511552	ENSG00000164111	annexin A5 [Source:HGNC Symbol;Acc:HGNC:543]	ENST00000511552	ANXA5		4	q27	308	ANXA5-206	121671618	121696975	1036	retained_intron	ENST00000511552
27637	ENSG00000105669.14	ENST00000351079.8	0	4.32916e-11	ENST00000351079	ENSG00000105669	COPI coat complex subunit epsilon [Source:HGNC Symbol;Acc:HGNC:2234]	ENST00000351079	COPE		19	p13.11	11316	COPE-203	18899573	18919375	907	protein_coding	ENST00000351079
11760	ENSG00000136280.17	ENST00000648329.1	0	4.42693e-11	ENST00000648329	ENSG00000136280	CCM2 scaffold protein [Source:HGNC Symbol;Acc:HGNC:21708]	ENST00000648329	CCM2		7	p13	83605	CCM2-220	45000300	45076408	3279	nonsense_mediated_decay	ENST00000648329
19686	ENSG00000178057.15	ENST00000451378.2	0	4.49664e-11	ENST00000451378	ENSG00000178057	NADH:ubiquinone oxidoreductase complex assembly factor 3 [Source:HGNC Symbol;Acc:HGNC:29918]	ENST00000451378	NDUFAF3		3	p21.31	25915	NDUFAF3-204	49021605	49023288	774	protein_coding	ENST00000451378
13102	ENSG00000118564.15	ENST00000507700.5	0	4.52071e-11	ENST00000507700	ENSG00000118564	F-box and leucine rich repeat protein 5 [Source:HGNC Symbol;Acc:HGNC:13602]	ENST00000507700	FBXL5		4	p15.32	26234	FBXL5-205	15612013	15655341	2306	retained_intron	ENST00000507700
2475	ENSG00000105835.13	ENST00000681223.1	0	4.57133e-11	ENST00000681223	ENSG00000105835	nicotinamide phosphoribosyltransferase [Source:HGNC Symbol;Acc:HGNC:30092]	ENST00000681223	NAMPT		7	q22.3	10135	NAMPT-235	106250836	106284992	1982	nonsense_mediated_decay	ENST00000681223
72888	ENSG00000138750.16	ENST00000507257.6	0	4.60409e-11	ENST00000507257	ENSG00000138750	nucleoporin 54 [Source:HGNC Symbol;Acc:HGNC:17359]	ENST00000507257	NUP54		4	q21.1	53371	NUP54-205	76114664	76148485	2002	nonsense_mediated_decay	ENST00000507257
934	ENSG00000105640.13	ENST00000222247.10	0	4.64005e-11	ENST00000222247	ENSG00000105640	ribosomal protein L18a [Source:HGNC Symbol;Acc:HGNC:10311]	ENST00000222247	RPL18A		19	p13.11	6142	RPL18A-201	17859910	17863319	634	protein_coding	ENST00000222247
23543	ENSG00000136003.16	ENST00000547005.5	0	4.65354e-11	ENST00000547005	ENSG00000136003	iron-sulfur cluster assembly enzyme [Source:HGNC Symbol;Acc:HGNC:29882]	ENST00000547005	ISCU		12	q23.3	23479	ISCU-212	108562601	108569099	795	protein_coding	ENST00000547005
23542	ENSG00000136003.16	ENST00000431221.6	0	4.77056e-11	ENST00000431221	ENSG00000136003	iron-sulfur cluster assembly enzyme [Source:HGNC Symbol;Acc:HGNC:29882]	ENST00000431221	ISCU		12	q23.3	23479	ISCU-203	108562601	108569092	799	protein_coding	ENST00000431221
2962	ENSG00000105373.19	ENST00000597985.5	0	4.84312e-11	ENST00000597985	ENSG00000105373	NOP53 ribosome biogenesis factor [Source:HGNC Symbol;Acc:HGNC:4333]	ENST00000597985	NOP53		19	q13.33	29997	NOP53-205	47750246	47757058	656	protein_coding	ENST00000597985
4577	ENSG00000164111.15	ENST00000501272.6	0	4.89591e-11	ENST00000501272	ENSG00000164111	annexin A5 [Source:HGNC Symbol;Acc:HGNC:543]	ENST00000501272	ANXA5		4	q27	308	ANXA5-202	121668027	121696966	1363	protein_coding	ENST00000501272
3614	ENSG00000110321.19	ENST00000534246.1	0	4.93056e-11	ENST00000534246	ENSG00000110321	eukaryotic translation initiation factor 4 gamma 2 [Source:HGNC Symbol;Acc:HGNC:3297]	ENST00000534246	EIF4G2		11	p15.4	1982	EIF4G2-228	10807074	10808919	523	retained_intron	ENST00000534246
6529	ENSG00000160593.20	ENST00000533261.5	0	5.08552e-11	ENST00000533261	ENSG00000160593	junction adhesion molecule like [Source:HGNC Symbol;Acc:HGNC:19084]	ENST00000533261	JAML		11	q23.3	120425	JAML-211	118193994	118214891	1508	protein_coding	ENST00000533261
9697	ENSG00000157551.19	ENST00000549805.5	0	5.09689e-11	ENST00000549805	ENSG00000157551	potassium inwardly rectifying channel subfamily J member 15 [Source:HGNC Symbol;Acc:HGNC:6261]	ENST00000549805	KCNJ15		21	q22.13	3772	KCNJ15-218	38157034	38299406	740	protein_coding	ENST00000549805
26108	ENSG00000173230.17	ENST00000695006.1	0	5.1782e-11	ENST00000695006	ENSG00000173230	golgin B1 [Source:HGNC Symbol;Acc:HGNC:4429]	ENST00000695006	GOLGB1		3	q13.33	2804	GOLGB1-229	121663234	121718501	10641	nonsense_mediated_decay	ENST00000695006
23484	ENSG00000141469.18	ENST00000415427.7	0	5.39403e-11	ENST00000415427	ENSG00000141469	solute carrier family 14 member 1 (Kidd blood group) [Source:HGNC Symbol;Acc:HGNC:10918]	ENST00000415427	SLC14A1		18	q12.3	6563	SLC14A1-203	45724184	45750002	1554	protein_coding	ENST00000415427
3623	ENSG00000171049.9	ENST00000599326.1	0	5.47384e-11	ENST00000599326	ENSG00000171049	formyl peptide receptor 2 [Source:HGNC Symbol;Acc:HGNC:3827]	ENST00000599326	FPR2		19	q13.41	2358	FPR2-204	51761198	51769068	576	protein_coding	ENST00000599326
17220	ENSG00000153310.22	ENST00000519110.5	0	5.7416e-11	ENST00000519110	ENSG00000153310	CYFIP related Rac1 interactor B [Source:HGNC Symbol;Acc:HGNC:25216]	ENST00000519110	CYRIB		8	q24.21	51571	CYRIB-212	129841470	130016672	1902	protein_coding	ENST00000519110
8714	ENSG00000104763.20	ENST00000637244.1	0	6.01092e-11	ENST00000637244	ENSG00000104763	N-acylsphingosine amidohydrolase 1 [Source:HGNC Symbol;Acc:HGNC:735]	ENST00000637244	ASAH1		8	p22	427	ASAH1-244	18056493	18084980	3151	nonsense_mediated_decay	ENST00000637244
6335	ENSG00000169567.13	ENST00000676117.1	0	6.18837e-11	ENST00000676117	ENSG00000169567	histidine triad nucleotide binding protein 1 [Source:HGNC Symbol;Acc:HGNC:4912]	ENST00000676117	HINT1		5	q31.1	3094	HINT1-215	131159292	131164496	988	protein_coding_CDS_not_defined	ENST00000676117
790	ENSG00000070756.17	ENST00000520868.5	0	6.24556e-11	ENST00000520868	ENSG00000070756	poly(A) binding protein cytoplasmic 1 [Source:HGNC Symbol;Acc:HGNC:8554]	ENST00000520868	PABPC1		8	q22.3	26986	PABPC1-216	100702916	100706931	971	protein_coding	ENST00000520868
4250	ENSG00000123349.15	ENST00000551018.5	0	6.344e-11	ENST00000551018	ENSG00000123349	prefoldin subunit 5 [Source:HGNC Symbol;Acc:HGNC:8869]	ENST00000551018	PFDN5		12	q13.13	5204	PFDN5-214	53295291	53299450	847	protein_coding	ENST00000551018
6531	ENSG00000160593.20	ENST00000531530.5	0	6.42482e-11	ENST00000531530	ENSG00000160593	junction adhesion molecule like [Source:HGNC Symbol;Acc:HGNC:19084]	ENST00000531530	JAML		11	q23.3	120425	JAML-209	118194077	118205390	2624	retained_intron	ENST00000531530
18658	ENSG00000133961.22	ENST00000544991.7	0	6.46903e-11	ENST00000544991	ENSG00000133961	NUMB endocytic adaptor protein [Source:HGNC Symbol;Acc:HGNC:8060]	ENST00000544991	NUMB		14	q24.3	8650	NUMB-205	73275210	73355769	2757	protein_coding	ENST00000544991
15389	ENSG00000130830.15	ENST00000475943.5	0	6.64463e-11	ENST00000475943	ENSG00000130830	MAGUK p55 scaffold protein 1 [Source:HGNC Symbol;Acc:HGNC:7219]	ENST00000475943	MPP1		X	q28	4354	MPP1-212	154784701	154805477	860	retained_intron	ENST00000475943
36728	ENSG00000153094.26	ENST00000439718.1	0	6.70338e-11	ENST00000439718	ENSG00000153094	BCL2 like 11 [Source:HGNC Symbol;Acc:HGNC:994]	ENST00000439718	BCL2L11		2	q13	10018	BCL2L11-213	111123746	111164643	936	nonsense_mediated_decay	ENST00000439718
20	ENSG00000166710.23	ENST00000560681.1	0	6.86477e-11	ENST00000560681	ENSG00000166710	beta-2-microglobulin [Source:HGNC Symbol;Acc:HGNC:914]	ENST00000560681	B2M		15	q21.1	567	B2M-207	44711959	44716559	572	protein_coding_CDS_not_defined	ENST00000560681
612	ENSG00000213741.11	ENST00000556230.2	0	6.90879e-11	ENST00000556230	ENSG00000213741	ribosomal protein S29 [Source:HGNC Symbol;Acc:HGNC:10419]	ENST00000556230	RPS29		14	q21.3	6235	RPS29-205	49583577	49598683	677	protein_coding	ENST00000556230
18654	ENSG00000133961.22	ENST00000535282.5	0	6.95662e-11	ENST00000535282	ENSG00000133961	NUMB endocytic adaptor protein [Source:HGNC Symbol;Acc:HGNC:8060]	ENST00000535282	NUMB		14	q24.3	8650	NUMB-204	73275210	73355769	3198	protein_coding	ENST00000535282
31609	ENSG00000244754.9	ENST00000674180.1	0	7.01513e-11	ENST00000674180	ENSG00000244754	NEDD4 binding protein 2 like 2 [Source:HGNC Symbol;Acc:HGNC:26916]	ENST00000674180	N4BP2L2		13	q13.1	10443	N4BP2L2-218	32516907	32538795	1566	protein_coding	ENST00000674180
8732	ENSG00000104763.20	ENST00000635756.1	0	7.2369e-11	ENST00000635756	ENSG00000104763	N-acylsphingosine amidohydrolase 1 [Source:HGNC Symbol;Acc:HGNC:735]	ENST00000635756	ASAH1		8	p22	427	ASAH1-213	18056546	18062348	1589	protein_coding	ENST00000635756
9858	ENSG00000217555.13	ENST00000417030.2	0	7.39205e-11	ENST00000417030	ENSG00000217555	chemokine like factor [Source:HGNC Symbol;Acc:HGNC:13253]	ENST00000417030	CKLF		16	q21	51192	CKLF-205	66552582	66566243	628	protein_coding	ENST00000417030
119018	ENSG00000172663.9	ENST00000535175.5	0	7.56281e-11	ENST00000535175	ENSG00000172663	transmembrane protein 134 [Source:HGNC Symbol;Acc:HGNC:26142]	ENST00000535175	TMEM134		11	q13.2	80194	TMEM134-205	67464464	67465333	565	retained_intron	ENST00000535175
10221	ENSG00000100138.15	ENST00000401959.6	0	7.61003e-11	ENST00000401959	ENSG00000100138	small nuclear ribonucleoprotein 13 [Source:HGNC Symbol;Acc:HGNC:7819]	ENST00000401959	SNU13		22	q13.2	4809	SNU13-202	41673933	41688867	1458	protein_coding	ENST00000401959
3611	ENSG00000110321.19	ENST00000531507.5	0	7.67208e-11	ENST00000531507	ENSG00000110321	eukaryotic translation initiation factor 4 gamma 2 [Source:HGNC Symbol;Acc:HGNC:3297]	ENST00000531507	EIF4G2		11	p15.4	1982	EIF4G2-219	10804340	10808923	591	protein_coding_CDS_not_defined	ENST00000531507
3612	ENSG00000110321.19	ENST00000528562.6	0	7.67208e-11	ENST00000528562	ENSG00000110321	eukaryotic translation initiation factor 4 gamma 2 [Source:HGNC Symbol;Acc:HGNC:3297]	ENST00000528562	EIF4G2		11	p15.4	1982	EIF4G2-212	10804372	10808924	601	nonsense_mediated_decay	ENST00000528562
33842	ENSG00000161203.14	ENST00000692019.1	0	7.71868e-11	ENST00000692019	ENSG00000161203	adaptor related protein complex 2 subunit mu 1 [Source:HGNC Symbol;Acc:HGNC:564]	ENST00000692019	AP2M1		3	q27.1	1173	AP2M1-232	184174855	184184078	5143	retained_intron	ENST00000692019
36123	ENSG00000215301.11	ENST00000642801.1	0	7.81959e-11	ENST00000642801	ENSG00000215301	DEAD-box helicase 3 X-linked [Source:HGNC Symbol;Acc:HGNC:2745]	ENST00000642801	DDX3X		X	p11.4	1654	DDX3X-233	41343024	41350200	4116	retained_intron	ENST00000642801
30698	ENSG00000175390.15	ENST00000677795.1	0	8.05992e-11	ENST00000677795	ENSG00000175390	eukaryotic translation initiation factor 3 subunit F [Source:HGNC Symbol;Acc:HGNC:3275]	ENST00000677795	EIF3F		11	p15.4	8665	EIF3F-212	7990801	7996173	3395	retained_intron	ENST00000677795
33905	ENSG00000079308.21	ENST00000615025.6	0	8.1372e-11	ENST00000615025	ENSG00000079308	tensin 1 [Source:HGNC Symbol;Acc:HGNC:11973]	ENST00000615025	TNS1		2	q35	7145	TNS1-219	217803446	217944070	6553	protein_coding	ENST00000615025
7647	ENSG00000205352.11	ENST00000547368.5	0	8.18303e-11	ENST00000547368	ENSG00000205352	proline rich 13 [Source:HGNC Symbol;Acc:HGNC:24528]	ENST00000547368	PRR13		12	q13.13	54458	PRR13-204	53441756	53446218	688	protein_coding	ENST00000547368
4367	ENSG00000145287.12	ENST00000515389.6	0	8.25141e-11	ENST00000515389	ENSG00000145287	placenta associated 8 [Source:HGNC Symbol;Acc:HGNC:19254]	ENST00000515389	PLAC8		4	q21.22	51316	PLAC8-206	83090702	83114767	486	protein_coding	ENST00000515389
4140	ENSG00000115091.12	ENST00000443297.5	0	8.28187e-11	ENST00000443297	ENSG00000115091	actin related protein 3 [Source:HGNC Symbol;Acc:HGNC:170]	ENST00000443297	ACTR3		2	q14.1	10096	ACTR3-203	113890063	113931369	566	protein_coding	ENST00000443297
20041	ENSG00000155096.15	ENST00000684721.1	0	8.46293e-11	ENST00000684721	ENSG00000155096	antizyme inhibitor 1 [Source:HGNC Symbol;Acc:HGNC:16432]	ENST00000684721	AZIN1		8	q22.3	51582	AZIN1-217	102826481	102864192	3937	protein_coding	ENST00000684721
36730	ENSG00000153094.26	ENST00000433098.6	0	8.93485e-11	ENST00000433098	ENSG00000153094	BCL2 like 11 [Source:HGNC Symbol;Acc:HGNC:994]	ENST00000433098	BCL2L11		2	q13	10018	BCL2L11-209	111122694	111164643	1197	nonsense_mediated_decay	ENST00000433098
18544	ENSG00000269893.11	ENST00000602414.7	0	8.94891e-11	ENST00000602414	ENSG00000269893	small nucleolar RNA host gene 8 [Source:HGNC Symbol;Acc:HGNC:33098]	ENST00000602414	SNHG8		4	q26	NA	SNHG8-201	118278728	118279829	518	lncRNA	ENST00000602414
9659	ENSG00000106588.12	ENST00000223321.9	0	9.10706e-11	ENST00000223321	ENSG00000106588	proteasome 20S subunit alpha 2 [Source:HGNC Symbol;Acc:HGNC:9531]	ENST00000223321	PSMA2		7	p14.1	5683	PSMA2-201	42916861	42932174	1434	protein_coding	ENST00000223321
42777	ENSG00000150977.12	ENST00000280571.10	0	9.16433e-11	ENST00000280571	ENSG00000150977	Rab interacting lysosomal protein like 2 [Source:HGNC Symbol;Acc:HGNC:28787]	ENST00000280571	RILPL2		12	q24.31	196383	RILPL2-201	123415039	123436684	1752	protein_coding	ENST00000280571
19816	ENSG00000115415.21	ENST00000673832.1	0	9.17516e-11	ENST00000673832	ENSG00000115415	signal transducer and activator of transcription 1 [Source:HGNC Symbol;Acc:HGNC:11362]	ENST00000673832	STAT1		2	q32.2	6772	STAT1-218	190969268	190980233	2240	protein_coding_CDS_not_defined	ENST00000673832
18545	ENSG00000269893.11	ENST00000602819.8	0	9.19217e-11	ENST00000602819	ENSG00000269893	small nucleolar RNA host gene 8 [Source:HGNC Symbol;Acc:HGNC:33098]	ENST00000602819	SNHG8		4	q26	NA	SNHG8-205	118278709	118279823	538	lncRNA	ENST00000602819
5592	ENSG00000129562.11	ENST00000535847.1	0	9.2981e-11	ENST00000535847	ENSG00000129562	defender against cell death 1 [Source:HGNC Symbol;Acc:HGNC:2664]	ENST00000535847	DAD1		14	q11.2	1603	DAD1-203	22564907	22589220	591	nonsense_mediated_decay	ENST00000535847
33849	ENSG00000161203.14	ENST00000687623.1	0	9.49569e-11	ENST00000687623	ENSG00000161203	adaptor related protein complex 2 subunit mu 1 [Source:HGNC Symbol;Acc:HGNC:564]	ENST00000687623	AP2M1		3	q27.1	1173	AP2M1-228	184174855	184184086	2827	retained_intron	ENST00000687623
73909	ENSG00000002822.16	ENST00000437877.1	0	9.69169e-11	ENST00000437877	ENSG00000002822	mitotic arrest deficient 1 like 1 [Source:HGNC Symbol;Acc:HGNC:6762]	ENST00000437877	MAD1L1		7	p22.3	8379	MAD1L1-208	1898200	1940549	864	protein_coding	ENST00000437877
3372	ENSG00000169756.17	ENST00000434274.2	0	9.73773e-11	ENST00000434274	ENSG00000169756	LIM zinc finger domain containing 1 [Source:HGNC Symbol;Acc:HGNC:6616]	ENST00000434274	LIMS1		2	q12.3	3987	LIMS1-208	108657894	108662800	779	protein_coding	ENST00000434274
283	ENSG00000167526.15	ENST00000452368.7	0	9.84089e-11	ENST00000452368	ENSG00000167526	ribosomal protein L13 [Source:HGNC Symbol;Acc:HGNC:10303]	ENST00000452368	RPL13		16	q24.3	6137	RPL13-204	89560683	89563952	1455	protein_coding	ENST00000452368
3042	ENSG00000143774.18	ENST00000366723.5	0	9.92188e-11	ENST00000366723	ENSG00000143774	guanylate kinase 1 [Source:HGNC Symbol;Acc:HGNC:4693]	ENST00000366723	GUK1		1	q42.13	2987	GUK1-206	228140302	228148833	845	protein_coding	ENST00000366723
20733	ENSG00000125952.21	ENST00000555932.5	0	1.05685e-10	ENST00000555932	ENSG00000125952	MYC associated factor X [Source:HGNC Symbol;Acc:HGNC:6913]	ENST00000555932	MAX		14	q23.3	4149	MAX-212	65075158	65102470	1673	protein_coding	ENST00000555932
19685	ENSG00000178057.15	ENST00000395458.6	0	1.11747e-10	ENST00000395458	ENSG00000178057	NADH:ubiquinone oxidoreductase complex assembly factor 3 [Source:HGNC Symbol;Acc:HGNC:29918]	ENST00000395458	NDUFAF3		3	p21.31	25915	NDUFAF3-203	49021185	49023287	808	protein_coding	ENST00000395458
5894	ENSG00000152234.16	ENST00000591267.1	0	1.13899e-10	ENST00000591267	ENSG00000152234	ATP synthase F1 subunit alpha [Source:HGNC Symbol;Acc:HGNC:823]	ENST00000591267	ATP5F1A		18	q21.1	498	ATP5F1A-216	46093180	46098296	460	protein_coding_CDS_not_defined	ENST00000591267
3613	ENSG00000110321.19	ENST00000530702.2	0	1.14538e-10	ENST00000530702	ENSG00000110321	eukaryotic translation initiation factor 4 gamma 2 [Source:HGNC Symbol;Acc:HGNC:3297]	ENST00000530702	EIF4G2		11	p15.4	1982	EIF4G2-216	10804946	10808929	563	protein_coding	ENST00000530702
4245	ENSG00000126267.11	ENST00000649813.2	0	1.16192e-10	ENST00000649813	ENSG00000126267	cytochrome c oxidase subunit 6B1 [Source:HGNC Symbol;Acc:HGNC:2280]	ENST00000649813	COX6B1		19	q13.12	1340	COX6B1-204	35648323	35658782	488	protein_coding	ENST00000649813
15595	ENSG00000147548.17	ENST00000317025.13	0	1.17901e-10	ENST00000317025	ENSG00000147548	nuclear receptor binding SET domain protein 3 [Source:HGNC Symbol;Acc:HGNC:12767]	ENST00000317025	NSD3		8	p11.23	54904	NSD3-202	38269704	38382271	10768	protein_coding	ENST00000317025
48913	ENSG00000117118.12	ENST00000714029.1	0	1.19822e-10	ENST00000714029	ENSG00000117118	succinate dehydrogenase complex iron sulfur subunit B [Source:HGNC Symbol;Acc:HGNC:10681]	ENST00000714029	SDHB		1	p36.13	6390	SDHB-209	17018679	17054149	1164	nonsense_mediated_decay	ENST00000714029
29941	ENSG00000117335.21	ENST00000636114.2	0	1.20375e-10	ENST00000636114	ENSG00000117335	CD46 molecule [Source:HGNC Symbol;Acc:HGNC:6953]	ENST00000636114	CD46		1	q32.2	4179	CD46-219	207752052	207795315	4572	retained_intron	ENST00000636114
50751	ENSG00000122390.19	ENST00000575733.5	0	1.20377e-10	ENST00000575733	ENSG00000122390	N-alpha-acetyltransferase 60, NatF catalytic subunit [Source:HGNC Symbol;Acc:HGNC:25875]	ENST00000575733	NAA60		16	p13.3	79903	NAA60-230	3443688	3482540	700	protein_coding	ENST00000575733
8703	ENSG00000104763.20	ENST00000381733.9	0	1.22062e-10	ENST00000381733	ENSG00000104763	N-acylsphingosine amidohydrolase 1 [Source:HGNC Symbol;Acc:HGNC:735]	ENST00000381733	ASAH1		8	p22	427	ASAH1-202	18056455	18084998	2512	protein_coding	ENST00000381733
2476	ENSG00000105835.13	ENST00000354289.9	0	1.22426e-10	ENST00000354289	ENSG00000105835	nicotinamide phosphoribosyltransferase [Source:HGNC Symbol;Acc:HGNC:30092]	ENST00000354289	NAMPT		7	q22.3	10135	NAMPT-202	106261490	106285192	1495	protein_coding	ENST00000354289
8641	ENSG00000143669.16	ENST00000697241.1	0	1.22563e-10	ENST00000697241	ENSG00000143669	lysosomal trafficking regulator [Source:HGNC Symbol;Acc:HGNC:1968]	ENST00000697241	LYST		1	q42.3	1130	LYST-227	235715241	235774978	4224	protein_coding	ENST00000697241
10230	ENSG00000100138.15	ENST00000469522.1	0	1.22921e-10	ENST00000469522	ENSG00000100138	small nuclear ribonucleoprotein 13 [Source:HGNC Symbol;Acc:HGNC:7819]	ENST00000469522	SNU13		22	q13.2	4809	SNU13-206	41687742	41688847	640	protein_coding	ENST00000469522
16977	ENSG00000139626.16	ENST00000267082.10	0	1.23735e-10	ENST00000267082	ENSG00000139626	integrin subunit beta 7 [Source:HGNC Symbol;Acc:HGNC:6162]	ENST00000267082	ITGB7		12	q13.13	3695	ITGB7-201	53191323	53207251	2806	protein_coding	ENST00000267082
3046	ENSG00000143774.18	ENST00000498092.5	0	1.28382e-10	ENST00000498092	ENSG00000143774	guanylate kinase 1 [Source:HGNC Symbol;Acc:HGNC:4693]	ENST00000498092	GUK1		1	q42.13	2987	GUK1-232	228140318	228147657	865	nonsense_mediated_decay	ENST00000498092
2076	ENSG00000198668.14	ENST00000553542.5	0	1.34501e-10	ENST00000553542	ENSG00000198668	calmodulin 1 [Source:HGNC Symbol;Acc:HGNC:1442]	ENST00000553542	CALM1		14	q32.11	801	CALM1-205	90397056	90405048	877	protein_coding	ENST00000553542
12828	ENSG00000111752.11	ENST00000433847.2	0	1.35734e-10	ENST00000433847	ENSG00000111752	polyhomeotic homolog 1 [Source:HGNC Symbol;Acc:HGNC:3182]	ENST00000433847	PHC1		12	p13.31	1911	PHC1-202	8914696	8933973	1991	protein_coding_CDS_not_defined	ENST00000433847
66130	ENSG00000082701.17	ENST00000678439.1	0	1.3615e-10	ENST00000678439	ENSG00000082701	glycogen synthase kinase 3 beta [Source:HGNC Symbol;Acc:HGNC:4617]	ENST00000678439	GSK3B		3	q13.33	2932	GSK3B-253	119821950	120093897	6714	protein_coding	ENST00000678439
4667	ENSG00000079246.16	ENST00000429133.5	0	1.44355e-10	ENST00000429133	ENSG00000079246	X-ray repair cross complementing 5 [Source:HGNC Symbol;Acc:HGNC:12833]	ENST00000429133	XRCC5		2	q35	7520	XRCC5-204	216109331	216119139	576	protein_coding_CDS_not_defined	ENST00000429133
9696	ENSG00000157551.19	ENST00000549158.5	0	1.46032e-10	ENST00000549158	ENSG00000157551	potassium inwardly rectifying channel subfamily J member 15 [Source:HGNC Symbol;Acc:HGNC:6261]	ENST00000549158	KCNJ15		21	q22.13	3772	KCNJ15-217	38157034	38299337	626	protein_coding	ENST00000549158
14810	ENSG00000126777.18	ENST00000438792.6	0	1.47352e-10	ENST00000438792	ENSG00000126777	kinectin 1 [Source:HGNC Symbol;Acc:HGNC:6467]	ENST00000438792	KTN1		14	q22.3	3895	KTN1-207	55580315	55684579	4449	protein_coding	ENST00000438792
67589	ENSG00000177119.17	ENST00000426898.2	0	1.48475e-10	ENST00000426898	ENSG00000177119	anoctamin 6 [Source:HGNC Symbol;Acc:HGNC:25240]	ENST00000426898	ANO6		12	q12	196527	ANO6-204	45215987	45421217	2780	protein_coding_CDS_not_defined	ENST00000426898
67590	ENSG00000177119.17	ENST00000425752.6	0	1.48475e-10	ENST00000425752	ENSG00000177119	anoctamin 6 [Source:HGNC Symbol;Acc:HGNC:25240]	ENST00000425752	ANO6		12	q12	196527	ANO6-203	45216020	45440404	3558	protein_coding	ENST00000425752
1788	ENSG00000143933.20	ENST00000460218.5	0	1.49851e-10	ENST00000460218	ENSG00000143933	calmodulin 2 [Source:HGNC Symbol;Acc:HGNC:1445]	ENST00000460218	CALM2		2	p21	805	CALM2-205	47160164	47174207	4502	retained_intron	ENST00000460218
45404	ENSG00000161939.19	ENST00000547863.5	0	1.55041e-10	ENST00000547863	ENSG00000161939	RNASEK-C17orf49 readthrough [Source:HGNC Symbol;Acc:HGNC:44419]	ENST00000547863	RNASEK-C17orf49		17	p13.1	NA	RNASEK-C17orf49-202	7012660	7017520	1662	retained_intron	ENST00000547863
4706	ENSG00000147065.18	ENST00000697139.1	0	1.56838e-10	ENST00000697139	ENSG00000147065	moesin [Source:HGNC Symbol;Acc:HGNC:7373]	ENST00000697139	MSN		X	q12	4478	MSN-213	65667737	65718776	2076	retained_intron	ENST00000697139
5591	ENSG00000129562.11	ENST00000250498.9	0	1.57313e-10	ENST00000250498	ENSG00000129562	defender against cell death 1 [Source:HGNC Symbol;Acc:HGNC:2664]	ENST00000250498	DAD1		14	q11.2	1603	DAD1-201	22564907	22589224	684	protein_coding	ENST00000250498
3048	ENSG00000143774.18	ENST00000412265.5	0	1.58429e-10	ENST00000412265	ENSG00000143774	guanylate kinase 1 [Source:HGNC Symbol;Acc:HGNC:4693]	ENST00000412265	GUK1		1	q42.13	2987	GUK1-210	228141382	228148457	1012	retained_intron	ENST00000412265
7630	ENSG00000128340.16	ENST00000441619.5	0	1.61486e-10	ENST00000441619	ENSG00000128340	Rac family small GTPase 2 [Source:HGNC Symbol;Acc:HGNC:9802]	ENST00000441619	RAC2		22	q13.1	5880	RAC2-205	37226753	37244441	705	protein_coding	ENST00000441619
659	ENSG00000089009.16	ENST00000551291.6	0	1.65551e-10	ENST00000551291	ENSG00000089009	ribosomal protein L6 [Source:HGNC Symbol;Acc:HGNC:10362]	ENST00000551291	RPL6		12	q24.13	6128	RPL6-210	112406866	112418838	700	protein_coding	ENST00000551291
2085	ENSG00000198668.14	ENST00000556721.1	0	1.77226e-10	ENST00000556721	ENSG00000198668	calmodulin 1 [Source:HGNC Symbol;Acc:HGNC:1442]	ENST00000556721	CALM1		14	q32.11	801	CALM1-212	90404168	90404785	444	retained_intron	ENST00000556721
58237	ENSG00000181991.16	ENST00000560708.5	0	1.79706e-10	ENST00000560708	ENSG00000181991	mitochondrial ribosomal protein S11 [Source:HGNC Symbol;Acc:HGNC:14050]	ENST00000560708	MRPS11		15	q25.3	64963	MRPS11-209	88467453	88478251	1060	nonsense_mediated_decay	ENST00000560708
58096	ENSG00000120533.13	ENST00000339942.11	0	1.81279e-10	ENST00000339942	ENSG00000120533	ENY2 transcription and export complex 2 subunit [Source:HGNC Symbol;Acc:HGNC:24449]	ENST00000339942	ENY2		8	q23.1	56943	ENY2-201	109334339	109343670	546	nonsense_mediated_decay	ENST00000339942
34887	ENSG00000112514.18	ENST00000374500.10	0	1.81966e-10	ENST00000374500	ENSG00000112514	cutA divalent cation tolerance homolog [Source:HGNC Symbol;Acc:HGNC:21101]	ENST00000374500	CUTA		6	p21.32	51596	CUTA-203	33416442	33418317	937	protein_coding	ENST00000374500
13585	ENSG00000125743.11	ENST00000588599.5	0	1.82156e-10	ENST00000588599	ENSG00000125743	small nuclear ribonucleoprotein D2 polypeptide [Source:HGNC Symbol;Acc:HGNC:11159]	ENST00000588599	SNRPD2		19	q13.32	6633	SNRPD2-207	45687463	45691771	805	protein_coding	ENST00000588599
29944	ENSG00000117335.21	ENST00000695782.1	0	1.8539e-10	ENST00000695782	ENSG00000117335	CD46 molecule [Source:HGNC Symbol;Acc:HGNC:6953]	ENST00000695782	CD46		1	q32.2	4179	CD46-225	207752050	207795435	3080	protein_coding	ENST00000695782
8518	ENSG00000149177.15	ENST00000526550.1	0	1.85645e-10	ENST00000526550	ENSG00000149177	protein tyrosine phosphatase receptor type J [Source:HGNC Symbol;Acc:HGNC:9673]	ENST00000526550	PTPRJ		11	p11.2	5795	PTPRJ-203	48044804	48121147	571	protein_coding_CDS_not_defined	ENST00000526550
23402	ENSG00000168610.17	ENST00000677763.1	0	1.97776e-10	ENST00000677763	ENSG00000168610	signal transducer and activator of transcription 3 [Source:HGNC Symbol;Acc:HGNC:11364]	ENST00000677763	STAT3		17	q21.2	6774	STAT3-228	42315511	42388477	3027	retained_intron	ENST00000677763
14812	ENSG00000126777.18	ENST00000395311.5	0	1.98765e-10	ENST00000395311	ENSG00000126777	kinectin 1 [Source:HGNC Symbol;Acc:HGNC:6467]	ENST00000395311	KTN1		14	q22.3	3895	KTN1-204	55601792	55684579	4516	protein_coding	ENST00000395311
3043	ENSG00000143774.18	ENST00000366722.5	0	2.02885e-10	ENST00000366722	ENSG00000143774	guanylate kinase 1 [Source:HGNC Symbol;Acc:HGNC:4693]	ENST00000366722	GUK1		1	q42.13	2987	GUK1-205	228140317	228148808	850	nonsense_mediated_decay	ENST00000366722
19821	ENSG00000115415.21	ENST00000674028.1	0	2.03175e-10	ENST00000674028	ENSG00000115415	signal transducer and activator of transcription 1 [Source:HGNC Symbol;Acc:HGNC:11362]	ENST00000674028	STAT1		2	q32.2	6772	STAT1-227	190969268	191014169	2141	protein_coding_CDS_not_defined	ENST00000674028
34008	ENSG00000186184.20	ENST00000637180.1	0	2.04818e-10	ENST00000637180	ENSG00000186184	RNA polymerase I and III subunit D [Source:HGNC Symbol;Acc:HGNC:20422]	ENST00000637180	POLR1D		13	q12.2	51082	POLR1D-221	27620919	27667353	2262	protein_coding	ENST00000637180
14509	ENSG00000071127.18	ENST00000509600.2	0	2.05395e-10	ENST00000509600	ENSG00000071127	WD repeat domain 1 [Source:HGNC Symbol;Acc:HGNC:12754]	ENST00000509600	WDR1		4	p16.1	9948	WDR1-211	10112084	10116868	4369	retained_intron	ENST00000509600
16921	ENSG00000166946.14	ENST00000567690.5	0	2.06973e-10	ENST00000567690	ENSG00000166946	cyclin D1 binding protein 1 [Source:HGNC Symbol;Acc:HGNC:1587]	ENST00000567690	CCNDBP1		15	q15.2	23582	CCNDBP1-212	43185920	43194461	936	retained_intron	ENST00000567690
29128	ENSG00000140455.17	ENST00000561442.5	0	2.07563e-10	ENST00000561442	ENSG00000140455	ubiquitin specific peptidase 3 [Source:HGNC Symbol;Acc:HGNC:12626]	ENST00000561442	USP3		15	q22.31	9960	USP3-221	63504594	63553733	542	protein_coding	ENST00000561442
1268	ENSG00000221983.8	ENST00000596272.5	0	2.08222e-10	ENST00000596272	ENSG00000221983	ubiquitin A-52 residue ribosomal protein fusion product 1 [Source:HGNC Symbol;Acc:HGNC:12458]	ENST00000596272	UBA52		19	p13.11	7311	UBA52-206	18573355	18575241	508	protein_coding	ENST00000596272
13375	ENSG00000197971.16	ENST00000497479.1	0	2.109e-10	ENST00000497479	ENSG00000197971	myelin basic protein [Source:HGNC Symbol;Acc:HGNC:6925]	ENST00000497479	MBP		18	q23	4155	MBP-225	77017119	77133683	889	protein_coding_CDS_not_defined	ENST00000497479
15692	ENSG00000072778.20	ENST00000578319.5	0	2.12835e-10	ENST00000578319	ENSG00000072778	acyl-CoA dehydrogenase very long chain [Source:HGNC Symbol;Acc:HGNC:92]	ENST00000578319	ACADVL		17	p13.1	37	ACADVL-211	7224217	7225266	718	retained_intron	ENST00000578319
28014	ENSG00000092330.19	ENST00000699692.1	0	2.14168e-10	ENST00000699692	ENSG00000092330	TERF1 interacting nuclear factor 2 [Source:HGNC Symbol;Acc:HGNC:11824]	ENST00000699692	TINF2		14	q12	26277	TINF2-224	24239669	24240330	583	protein_coding_CDS_not_defined	ENST00000699692
33843	ENSG00000161203.14	ENST00000461733.6	0	2.18263e-10	ENST00000461733	ENSG00000161203	adaptor related protein complex 2 subunit mu 1 [Source:HGNC Symbol;Acc:HGNC:564]	ENST00000461733	AP2M1		3	q27.1	1173	AP2M1-212	184174855	184184088	2321	retained_intron	ENST00000461733
56108	ENSG00000136147.18	ENST00000467763.5	0	2.31124e-10	ENST00000467763	ENSG00000136147	PHD finger protein 11 [Source:HGNC Symbol;Acc:HGNC:17024]	ENST00000467763	PHF11		13	q14.2	51131	PHF11-207	49495984	49522060	703	protein_coding_CDS_not_defined	ENST00000467763
36725	ENSG00000153094.26	ENST00000715206.1	0	2.31321e-10	ENST00000715206	ENSG00000153094	BCL2 like 11 [Source:HGNC Symbol;Acc:HGNC:994]	ENST00000715206	BCL2L11		2	q13	10018	BCL2L11-215	111120366	111168444	5068	protein_coding	ENST00000715206
4668	ENSG00000079246.16	ENST00000417391.1	0	2.32402e-10	ENST00000417391	ENSG00000079246	X-ray repair cross complementing 5 [Source:HGNC Symbol;Acc:HGNC:12833]	ENST00000417391	XRCC5		2	q35	7520	XRCC5-203	216109351	216119108	605	protein_coding	ENST00000417391
17224	ENSG00000153310.22	ENST00000523288.5	0	2.32534e-10	ENST00000523288	ENSG00000153310	CYFIP related Rac1 interactor B [Source:HGNC Symbol;Acc:HGNC:25216]	ENST00000523288	CYRIB		8	q24.21	51571	CYRIB-225	129841470	130016697	4552	retained_intron	ENST00000523288
13356	ENSG00000197971.16	ENST00000397863.5	0	2.37237e-10	ENST00000397863	ENSG00000197971	myelin basic protein [Source:HGNC Symbol;Acc:HGNC:6925]	ENST00000397863	MBP		18	q23	4155	MBP-206	77012779	77131684	4800	protein_coding	ENST00000397863
895	ENSG00000187514.17	ENST00000440384.1	0	2.38875e-10	ENST00000440384	ENSG00000187514	prothymosin alpha [Source:HGNC Symbol;Acc:HGNC:9623]	ENST00000440384	PTMA		2	q37.1	5757	PTMA-207	231710491	231711383	222	protein_coding	ENST00000440384
10231	ENSG00000100138.15	ENST00000469028.2	0	2.40414e-10	ENST00000469028	ENSG00000100138	small nuclear ribonucleoprotein 13 [Source:HGNC Symbol;Acc:HGNC:7819]	ENST00000469028	SNU13		22	q13.2	4809	SNU13-205	41675031	41688799	898	protein_coding	ENST00000469028
18810	ENSG00000105518.14	ENST00000586701.1	0	2.45918e-10	ENST00000586701	ENSG00000105518	transmembrane protein 205 [Source:HGNC Symbol;Acc:HGNC:29631]	ENST00000586701	TMEM205		19	p13.2	374882	TMEM205-206	11342842	11346327	563	protein_coding	ENST00000586701
8721	ENSG00000104763.20	ENST00000636563.1	0	2.46897e-10	ENST00000636563	ENSG00000104763	N-acylsphingosine amidohydrolase 1 [Source:HGNC Symbol;Acc:HGNC:735]	ENST00000636563	ASAH1		8	p22	427	ASAH1-229	18056493	18064768	1891	protein_coding_CDS_not_defined	ENST00000636563
33851	ENSG00000161203.14	ENST00000292807.9	0	2.5912e-10	ENST00000292807	ENSG00000161203	adaptor related protein complex 2 subunit mu 1 [Source:HGNC Symbol;Acc:HGNC:564]	ENST00000292807	AP2M1		3	q27.1	1173	AP2M1-201	184174855	184184091	1931	protein_coding	ENST00000292807
48924	ENSG00000117118.12	ENST00000485092.5	0	2.59629e-10	ENST00000485092	ENSG00000117118	succinate dehydrogenase complex iron sulfur subunit B [Source:HGNC Symbol;Acc:HGNC:10681]	ENST00000485092	SDHB		1	p36.13	6390	SDHB-206	17018752	17023036	636	retained_intron	ENST00000485092
14227	ENSG00000182446.15	ENST00000576713.6	0	2.6278e-10	ENST00000576713	ENSG00000182446	NPL4 homolog, ubiquitin recognition factor [Source:HGNC Symbol;Acc:HGNC:18261]	ENST00000576713	NPLOC4		17	q25.3	55666	NPLOC4-219	81559396	81572108	571	retained_intron	ENST00000576713
17515	ENSG00000049618.25	ENST00000637015.2	0	2.69399e-10	ENST00000637015	ENSG00000049618	AT-rich interaction domain 1B [Source:HGNC Symbol;Acc:HGNC:18040]	ENST00000637015	ARID1B		6	q25.3	57492	ARID1B-223	156777681	157209259	8616	protein_coding	ENST00000637015
64786	ENSG00000136463.9	ENST00000258975.7	0	2.73516e-10	ENST00000258975	ENSG00000136463	translational activator of cytochrome c oxidase I [Source:HGNC Symbol;Acc:HGNC:24316]	ENST00000258975	TACO1		17	q23.3	51204	TACO1-201	63600895	63608365	1446	protein_coding	ENST00000258975
29022	ENSG00000131051.24	ENST00000468086.1	0	2.82373e-10	ENST00000468086	ENSG00000131051	RNA binding motif protein 39 [Source:HGNC Symbol;Acc:HGNC:15923]	ENST00000468086	RBM39		20	q11.22	9584	RBM39-226	35708992	35710566	549	retained_intron	ENST00000468086
8700	ENSG00000104763.20	ENST00000636009.1	0	2.95856e-10	ENST00000636009	ENSG00000104763	N-acylsphingosine amidohydrolase 1 [Source:HGNC Symbol;Acc:HGNC:735]	ENST00000636009	ASAH1		8	p22	427	ASAH1-217	18056431	18083950	2148	nonsense_mediated_decay	ENST00000636009
23383	ENSG00000168610.17	ENST00000678044.1	0	2.99567e-10	ENST00000678044	ENSG00000168610	signal transducer and activator of transcription 3 [Source:HGNC Symbol;Acc:HGNC:11364]	ENST00000678044	STAT3		17	q21.2	6774	STAT3-231	42313412	42388540	4912	protein_coding	ENST00000678044
8455	ENSG00000125676.20	ENST00000455053.5	0	2.99825e-10	ENST00000455053	ENSG00000125676	THO complex subunit 2 [Source:HGNC Symbol;Acc:HGNC:19073]	ENST00000455053	THOC2		X	q25	57187	THOC2-210	123603449	123613554	573	protein_coding	ENST00000455053
2077	ENSG00000198668.14	ENST00000553964.5	0	3.01873e-10	ENST00000553964	ENSG00000198668	calmodulin 1 [Source:HGNC Symbol;Acc:HGNC:1442]	ENST00000553964	CALM1		14	q32.11	801	CALM1-207	90397932	90404807	2670	retained_intron	ENST00000553964
10373	ENSG00000168310.12	ENST00000696850.1	0	3.04483e-10	ENST00000696850	ENSG00000168310	interferon regulatory factor 2 [Source:HGNC Symbol;Acc:HGNC:6117]	ENST00000696850	IRF2		4	q35.1	3660	IRF2-220	184387791	184474537	2064	nonsense_mediated_decay	ENST00000696850
18353	ENSG00000141027.23	ENST00000411510.5	0	3.0786e-10	ENST00000411510	ENSG00000141027	nuclear receptor corepressor 1 [Source:HGNC Symbol;Acc:HGNC:7672]	ENST00000411510	NCOR1		17	p11.2	9611	NCOR1-205	16126082	16215537	1883	protein_coding	ENST00000411510
23585	ENSG00000168394.13	ENST00000354258.5	0	3.13387e-10	ENST00000354258	ENSG00000168394	transporter 1, ATP binding cassette subfamily B member [Source:HGNC Symbol;Acc:HGNC:43]	ENST00000354258	TAP1		6	p21.32	6890	TAP1-201	32845209	32853704	2685	protein_coding	ENST00000354258
34891	ENSG00000112514.18	ENST00000488478.5	0	3.16673e-10	ENST00000488478	ENSG00000112514	cutA divalent cation tolerance homolog [Source:HGNC Symbol;Acc:HGNC:21101]	ENST00000488478	CUTA		6	p21.32	51596	CUTA-211	33416550	33418086	676	protein_coding	ENST00000488478
23109	ENSG00000085117.13	ENST00000227155.9	0	3.19616e-10	ENST00000227155	ENSG00000085117	CD82 molecule [Source:HGNC Symbol;Acc:HGNC:6210]	ENST00000227155	CD82		11	p11.2	3732	CD82-201	44565663	44620358	2212	protein_coding	ENST00000227155
13836	ENSG00000100603.14	ENST00000557663.1	0	3.21006e-10	ENST00000557663	ENSG00000100603	SNW domain containing 1 [Source:HGNC Symbol;Acc:HGNC:16696]	ENST00000557663	SNW1		14	q24.3	22938	SNW1-207	77738738	77761156	602	retained_intron	ENST00000557663
1465	ENSG00000185885.17	ENST00000528780.5	0	3.24117e-10	ENST00000528780	ENSG00000185885	interferon induced transmembrane protein 1 [Source:HGNC Symbol;Acc:HGNC:5412]	ENST00000528780	IFITM1		11	p15.5	8519	IFITM1-204	313506	315272	730	protein_coding	ENST00000528780
2075	ENSG00000198668.14	ENST00000663135.1	0	3.24818e-10	ENST00000663135	ENSG00000198668	calmodulin 1 [Source:HGNC Symbol;Acc:HGNC:1442]	ENST00000663135	CALM1		14	q32.11	801	CALM1-217	90399065	90404965	793	protein_coding	ENST00000663135
894	ENSG00000187514.17	ENST00000467816.1	0	3.25713e-10	ENST00000467816	ENSG00000187514	prothymosin alpha [Source:HGNC Symbol;Acc:HGNC:9623]	ENST00000467816	PTMA		2	q37.1	5757	PTMA-210	231711131	231711978	378	retained_intron	ENST00000467816
13546	ENSG00000114127.11	ENST00000498077.6	0	3.36144e-10	ENST00000498077	ENSG00000114127	5'-3' exoribonuclease 1 [Source:HGNC Symbol;Acc:HGNC:30654]	ENST00000498077	XRN1		3	q23	54464	XRN1-214	142309392	142412655	5600	protein_coding	ENST00000498077
868	ENSG00000161016.18	ENST00000532702.1	0	3.49936e-10	ENST00000532702	ENSG00000161016	ribosomal protein L8 [Source:HGNC Symbol;Acc:HGNC:10368]	ENST00000532702	RPL8		8	q24.3	6132	RPL8-212	144790355	144792384	745	protein_coding	ENST00000532702
36727	ENSG00000153094.26	ENST00000393252.4	0	3.53916e-10	ENST00000393252	ENSG00000153094	BCL2 like 11 [Source:HGNC Symbol;Acc:HGNC:994]	ENST00000393252	BCL2L11		2	q13	10018	BCL2L11-203	111122576	111168444	5171	protein_coding	ENST00000393252
24710	ENSG00000092148.14	ENST00000553957.6	0	3.59934e-10	ENST00000553957	ENSG00000092148	HECT domain E3 ubiquitin protein ligase 1 [Source:HGNC Symbol;Acc:HGNC:20157]	ENST00000553957	HECTD1		14	q12	25831	HECTD1-204	31100253	31207718	8758	protein_coding	ENST00000553957
196	ENSG00000156508.20	ENST00000676547.1	0	3.63557e-10	ENST00000676547	ENSG00000156508	eukaryotic translation elongation factor 1 alpha 1 [Source:HGNC Symbol;Acc:HGNC:3189]	ENST00000676547	EEF1A1		6	q13	1915	EEF1A1-213	73489308	73521575	5132	protein_coding	ENST00000676547
27635	ENSG00000105669.14	ENST00000595984.5	0	3.64174e-10	ENST00000595984	ENSG00000105669	COPI coat complex subunit epsilon [Source:HGNC Symbol;Acc:HGNC:2234]	ENST00000595984	COPE		19	p13.11	11316	COPE-205	18899529	18903300	434	protein_coding_CDS_not_defined	ENST00000595984
23233	ENSG00000006652.15	ENST00000421296.1	0	3.81922e-10	ENST00000421296	ENSG00000006652	interferon related developmental regulator 1 [Source:HGNC Symbol;Acc:HGNC:5456]	ENST00000421296	IFRD1		7	q31.1	3475	IFRD1-204	112461332	112472244	1034	retained_intron	ENST00000421296
18656	ENSG00000133961.22	ENST00000359560.7	0	3.82277e-10	ENST00000359560	ENSG00000133961	NUMB endocytic adaptor protein [Source:HGNC Symbol;Acc:HGNC:8060]	ENST00000359560	NUMB		14	q24.3	8650	NUMB-203	73275210	73355769	3309	protein_coding	ENST00000359560
18357	ENSG00000141027.23	ENST00000436828.5	0	3.89141e-10	ENST00000436828	ENSG00000141027	nuclear receptor corepressor 1 [Source:HGNC Symbol;Acc:HGNC:7672]	ENST00000436828	NCOR1		17	p11.2	9611	NCOR1-208	16126132	16215530	1969	protein_coding	ENST00000436828
51192	ENSG00000134313.17	ENST00000689369.1	0	3.92085e-10	ENST00000689369	ENSG00000134313	kinase D interacting substrate 220 [Source:HGNC Symbol;Acc:HGNC:29508]	ENST00000689369	KIDINS220		2	p25.1	57498	KIDINS220-225	8721146	8837615	8633	protein_coding	ENST00000689369
2109	ENSG00000135940.7	ENST00000464949.5	0	3.94868e-10	ENST00000464949	ENSG00000135940	cytochrome c oxidase subunit 5B [Source:HGNC Symbol;Acc:HGNC:2269]	ENST00000464949	COX5B		2	q11.2	1329	COX5B-202	97646097	97648191	613	protein_coding_CDS_not_defined	ENST00000464949
7901	ENSG00000161011.20	ENST00000453046.5	0	3.96824e-10	ENST00000453046	ENSG00000161011	sequestosome 1 [Source:HGNC Symbol;Acc:HGNC:11280]	ENST00000453046	SQSTM1		5	q35.3	8878	SQSTM1-204	179820905	179823939	572	nonsense_mediated_decay	ENST00000453046
9695	ENSG00000157551.19	ENST00000547341.5	0	4.05251e-10	ENST00000547341	ENSG00000157551	potassium inwardly rectifying channel subfamily J member 15 [Source:HGNC Symbol;Acc:HGNC:6261]	ENST00000547341	KCNJ15		21	q22.13	3772	KCNJ15-214	38157034	38299406	595	protein_coding	ENST00000547341
599	ENSG00000173821.20	ENST00000558116.5	0	4.07736e-10	ENST00000558116	ENSG00000173821	ring finger protein 213 [Source:HGNC Symbol;Acc:HGNC:14539]	ENST00000558116	RNF213		17	q25.3	57674	RNF213-205	80354112	80382188	3768	retained_intron	ENST00000558116
37449	ENSG00000091592.17	ENST00000572272.6	0	4.12424e-10	ENST00000572272	ENSG00000091592	NLR family pyrin domain containing 1 [Source:HGNC Symbol;Acc:HGNC:14374]	ENST00000572272	NLRP1		17	p13.2	22861	NLRP1-208	5514118	5584509	5610	protein_coding	ENST00000572272
4366	ENSG00000145287.12	ENST00000718340.1	0	4.20276e-10	ENST00000718340	ENSG00000145287	placenta associated 8 [Source:HGNC Symbol;Acc:HGNC:19254]	ENST00000718340	PLAC8		4	q21.22	51316	PLAC8-217	83090695	83110012	676	protein_coding	ENST00000718340
44000	ENSG00000109861.17	ENST00000678520.1	0	4.26679e-10	ENST00000678520	ENSG00000109861	cathepsin C [Source:HGNC Symbol;Acc:HGNC:2528]	ENST00000678520	CTSC		11	q14.2	1075	CTSC-224	88293595	88337678	1607	nonsense_mediated_decay	ENST00000678520
18655	ENSG00000133961.22	ENST00000355058.7	0	4.32833e-10	ENST00000355058	ENSG00000133961	NUMB endocytic adaptor protein [Source:HGNC Symbol;Acc:HGNC:8060]	ENST00000355058	NUMB		14	q24.3	8650	NUMB-201	73275210	73355769	3342	protein_coding	ENST00000355058
67415	ENSG00000186577.14	ENST00000636500.1	0	4.48479e-10	ENST00000636500	ENSG00000186577	small integral membrane protein 29 [Source:HGNC Symbol;Acc:HGNC:1340]	ENST00000636500	SMIM29		6	p21.31	221491	SMIM29-208	34246381	34249108	1186	protein_coding	ENST00000636500
13590	ENSG00000084207.18	ENST00000398603.6	0	4.52573e-10	ENST00000398603	ENSG00000084207	glutathione S-transferase pi 1 [Source:HGNC Symbol;Acc:HGNC:4638]	ENST00000398603	GSTP1		11	q13.2	2950	GSTP1-201	67583742	67586656	706	protein_coding	ENST00000398603
3534	ENSG00000164054.17	ENST00000442747.5	0	4.64104e-10	ENST00000442747	ENSG00000164054	shisa family member 5 [Source:HGNC Symbol;Acc:HGNC:30376]	ENST00000442747	SHISA5		3	p21.31	51246	SHISA5-208	48467877	48504795	2250	protein_coding	ENST00000442747
227	ENSG00000156482.11	ENST00000520998.1	0	4.75326e-10	ENST00000520998	ENSG00000156482	ribosomal protein L30 [Source:HGNC Symbol;Acc:HGNC:10333]	ENST00000520998	RPL30		8	q22.2	6156	RPL30-207	98044433	98045545	747	retained_intron	ENST00000520998
53511	ENSG00000119559.17	ENST00000585675.6	0	4.8662e-10	ENST00000585675	ENSG00000119559	chromosome 19 open reading frame 25 [Source:HGNC Symbol;Acc:HGNC:26711]	ENST00000585675	C19orf25		19	p13.3	148223	C19orf25-203	1473201	1479215	2243	protein_coding	ENST00000585675
53519	ENSG00000119559.17	ENST00000592486.1	0	4.95321e-10	ENST00000592486	ENSG00000119559	chromosome 19 open reading frame 25 [Source:HGNC Symbol;Acc:HGNC:26711]	ENST00000592486	C19orf25		19	p13.3	148223	C19orf25-211	1474172	1476485	2314	retained_intron	ENST00000592486
1431	ENSG00000103187.8	ENST00000567786.2	0	4.99522e-10	ENST00000567786	ENSG00000103187	coactosin like F-actin binding protein 1 [Source:HGNC Symbol;Acc:HGNC:18304]	ENST00000567786	COTL1		16	q24.1	23406	COTL1-206	84616004	84617559	531	protein_coding	ENST00000567786
23219	ENSG00000006652.15	ENST00000403825.8	0	5.19122e-10	ENST00000403825	ENSG00000006652	interferon related developmental regulator 1 [Source:HGNC Symbol;Acc:HGNC:5456]	ENST00000403825	IFRD1		7	q31.1	3475	IFRD1-202	112450460	112477203	3269	protein_coding	ENST00000403825
39902	ENSG00000084623.12	ENST00000677053.1	0	5.30881e-10	ENST00000677053	ENSG00000084623	eukaryotic translation initiation factor 3 subunit I [Source:HGNC Symbol;Acc:HGNC:3272]	ENST00000677053	EIF3I		1	p35.2	8668	EIF3I-213	32222433	32231587	1139	nonsense_mediated_decay	ENST00000677053
7629	ENSG00000128340.16	ENST00000469532.1	0	5.3439e-10	ENST00000469532	ENSG00000128340	Rac family small GTPase 2 [Source:HGNC Symbol;Acc:HGNC:9802]	ENST00000469532	RAC2		22	q13.1	5880	RAC2-206	37232404	37244278	752	retained_intron	ENST00000469532
7631	ENSG00000128340.16	ENST00000405484.5	0	5.3439e-10	ENST00000405484	ENSG00000128340	Rac family small GTPase 2 [Source:HGNC Symbol;Acc:HGNC:9802]	ENST00000405484	RAC2		22	q13.1	5880	RAC2-203	37226673	37244432	842	protein_coding	ENST00000405484
33838	ENSG00000161203.14	ENST00000382456.7	0	5.48278e-10	ENST00000382456	ENSG00000161203	adaptor related protein complex 2 subunit mu 1 [Source:HGNC Symbol;Acc:HGNC:564]	ENST00000382456	AP2M1		3	q27.1	1173	AP2M1-202	184174689	184184091	2091	protein_coding	ENST00000382456
56103	ENSG00000136147.18	ENST00000378319.8	0	5.52849e-10	ENST00000378319	ENSG00000136147	PHD finger protein 11 [Source:HGNC Symbol;Acc:HGNC:17024]	ENST00000378319	PHF11		13	q14.2	51131	PHF11-202	49495953	49528976	1356	protein_coding	ENST00000378319
72881	ENSG00000138750.16	ENST00000695546.1	0	5.5985e-10	ENST00000695546	ENSG00000138750	nucleoporin 54 [Source:HGNC Symbol;Acc:HGNC:17359]	ENST00000695546	NUP54		4	q21.1	53371	NUP54-218	76107562	76148397	6815	nonsense_mediated_decay	ENST00000695546
10367	ENSG00000168310.12	ENST00000696844.1	0	5.64293e-10	ENST00000696844	ENSG00000168310	interferon regulatory factor 2 [Source:HGNC Symbol;Acc:HGNC:6117]	ENST00000696844	IRF2		4	q35.1	3660	IRF2-214	184387729	184474548	2208	nonsense_mediated_decay	ENST00000696844
94911	ENSG00000106628.13	ENST00000698986.1	0	5.72514e-10	ENST00000698986	ENSG00000106628	DNA polymerase delta 2, accessory subunit [Source:HGNC Symbol;Acc:HGNC:9176]	ENST00000698986	POLD2		7	p13	5425	POLD2-260	44114721	44123558	1956	retained_intron	ENST00000698986
7633	ENSG00000128340.16	ENST00000401529.3	0	5.74629e-10	ENST00000401529	ENSG00000128340	Rac family small GTPase 2 [Source:HGNC Symbol;Acc:HGNC:9802]	ENST00000401529	RAC2		22	q13.1	5880	RAC2-202	37240805	37244248	569	protein_coding	ENST00000401529
2967	ENSG00000105373.19	ENST00000598681.5	0	5.76831e-10	ENST00000598681	ENSG00000105373	NOP53 ribosome biogenesis factor [Source:HGNC Symbol;Acc:HGNC:4333]	ENST00000598681	NOP53		19	q13.33	29997	NOP53-207	47745565	47756744	1358	protein_coding_CDS_not_defined	ENST00000598681
82765	ENSG00000135124.16	ENST00000359949.11	0	5.77088e-10	ENST00000359949	ENSG00000135124	purinergic receptor P2X 4 [Source:HGNC Symbol;Acc:HGNC:8535]	ENST00000359949	P2RX4		12	q24.31	5025	P2RX4-203	121210065	121234070	1836	protein_coding	ENST00000359949
37805	ENSG00000104343.21	ENST00000422906.6	0	5.81398e-10	ENST00000422906	ENSG00000104343	ubiquitin conjugating enzyme E2 W [Source:HGNC Symbol;Acc:HGNC:25616]	ENST00000422906	UBE2W		8	q21.11	55284	UBE2W-202	73790605	73878875	3903	nonsense_mediated_decay	ENST00000422906
6011	ENSG00000140264.22	ENST00000486144.1	0	5.81697e-10	ENST00000486144	ENSG00000140264	small EDRK-rich factor 2 [Source:HGNC Symbol;Acc:HGNC:10757]	ENST00000486144	SERF2		15	q15.3	10169	SERF2-216	43792330	43793950	1030	retained_intron	ENST00000486144
21893	ENSG00000062598.18	ENST00000467800.5	0	5.82237e-10	ENST00000467800	ENSG00000062598	engulfment and cell motility 2 [Source:HGNC Symbol;Acc:HGNC:17233]	ENST00000467800	ELMO2		20	q13.12	63916	ELMO2-212	46366050	46375771	4121	nonsense_mediated_decay	ENST00000467800
44604	ENSG00000175354.20	ENST00000589444.1	0	5.85966e-10	ENST00000589444	ENSG00000175354	protein tyrosine phosphatase non-receptor type 2 [Source:HGNC Symbol;Acc:HGNC:9650]	ENST00000589444	PTPN2		18	p11.21	5771	PTPN2-209	12785478	12787741	2264	retained_intron	ENST00000589444
66920	ENSG00000173852.16	ENST00000612226.2	0	6.01614e-10	ENST00000612226	ENSG00000173852	dpy-19 like C-mannosyltransferase 1 [Source:HGNC Symbol;Acc:HGNC:22205]	ENST00000612226	DPY19L1		7	p14.2	23333	DPY19L1-208	34927292	34989939	5492	protein_coding	ENST00000612226
26472	ENSG00000166598.16	ENST00000680478.1	0	6.045e-10	ENST00000680478	ENSG00000166598	heat shock protein 90 beta family member 1 [Source:HGNC Symbol;Acc:HGNC:12028]	ENST00000680478	HSP90B1		12	q23.3	7184	HSP90B1-221	103941753	103947912	5223	retained_intron	ENST00000680478
22032	ENSG00000168137.20	ENST00000684055.1	0	6.06828e-10	ENST00000684055	ENSG00000168137	SET domain containing 5 [Source:HGNC Symbol;Acc:HGNC:25566]	ENST00000684055	SETD5		3	p25.3	55209	SETD5-233	9428823	9466248	4416	protein_coding	ENST00000684055
22035	ENSG00000168137.20	ENST00000691988.1	0	6.06828e-10	ENST00000691988	ENSG00000168137	SET domain containing 5 [Source:HGNC Symbol;Acc:HGNC:25566]	ENST00000691988	SETD5		3	p25.3	55209	SETD5-242	9442615	9466248	3916	retained_intron	ENST00000691988
26721	ENSG00000123066.9	ENST00000648737.1	0	6.10171e-10	ENST00000648737	ENSG00000123066	mediator complex subunit 13L [Source:HGNC Symbol;Acc:HGNC:22962]	ENST00000648737	MED13L		12	q24.21	23389	MED13L-216	115959364	116096911	8299	retained_intron	ENST00000648737
4302	ENSG00000145741.17	ENST00000678135.1	0	6.17129e-10	ENST00000678135	ENSG00000145741	basic transcription factor 3 [Source:HGNC Symbol;Acc:HGNC:1125]	ENST00000678135	BTF3		5	q13.2	689	BTF3-213	73498436	73505435	740	protein_coding	ENST00000678135
3367	ENSG00000169756.17	ENST00000695516.1	0	6.2378e-10	ENST00000695516	ENSG00000169756	LIM zinc finger domain containing 1 [Source:HGNC Symbol;Acc:HGNC:6616]	ENST00000695516	LIMS1		2	q12.3	3987	LIMS1-215	108533671	108684346	1467	protein_coding	ENST00000695516
1789	ENSG00000143933.20	ENST00000432899.5	0	6.67012e-10	ENST00000432899	ENSG00000143933	calmodulin 2 [Source:HGNC Symbol;Acc:HGNC:1445]	ENST00000432899	CALM2		2	p21	805	CALM2-203	47160172	47176500	1004	nonsense_mediated_decay	ENST00000432899
13837	ENSG00000100603.14	ENST00000554324.1	0	6.69517e-10	ENST00000554324	ENSG00000100603	SNW domain containing 1 [Source:HGNC Symbol;Acc:HGNC:16696]	ENST00000554324	SNW1		14	q24.3	22938	SNW1-203	77732539	77761156	584	protein_coding	ENST00000554324
57390	ENSG00000015171.21	ENST00000704339.1	0	6.84512e-10	ENST00000704339	ENSG00000015171	zinc finger MYND-type containing 11 [Source:HGNC Symbol;Acc:HGNC:16966]	ENST00000704339	ZMYND11		10	p15.3	10771	ZMYND11-224	135472	254608	3966	nonsense_mediated_decay	ENST00000704339
8713	ENSG00000104763.20	ENST00000637857.1	0	7.27628e-10	ENST00000637857	ENSG00000104763	N-acylsphingosine amidohydrolase 1 [Source:HGNC Symbol;Acc:HGNC:735]	ENST00000637857	ASAH1		8	p22	427	ASAH1-261	18056503	18069816	2585	retained_intron	ENST00000637857
8750	ENSG00000104763.20	ENST00000637898.1	0	7.27628e-10	ENST00000637898	ENSG00000104763	N-acylsphingosine amidohydrolase 1 [Source:HGNC Symbol;Acc:HGNC:735]	ENST00000637898	ASAH1		8	p22	427	ASAH1-263	18069461	18084088	664	retained_intron	ENST00000637898
25202	ENSG00000120948.19	ENST00000613864.4	0	7.32908e-10	ENST00000613864	ENSG00000120948	TAR DNA binding protein [Source:HGNC Symbol;Acc:HGNC:11571]	ENST00000613864	TARDBP		1	p36.22	23435	TARDBP-219	11012654	11018453	584	protein_coding_CDS_not_defined	ENST00000613864
2464	ENSG00000105835.13	ENST00000680152.1	0	7.51876e-10	ENST00000680152	ENSG00000105835	nicotinamide phosphoribosyltransferase [Source:HGNC Symbol;Acc:HGNC:30092]	ENST00000680152	NAMPT		7	q22.3	10135	NAMPT-222	106250552	106284951	1848	nonsense_mediated_decay	ENST00000680152
24391	ENSG00000149761.9	ENST00000545184.1	0	7.77027e-10	ENST00000545184	ENSG00000149761	nudix hydrolase 22 [Source:HGNC Symbol;Acc:HGNC:28189]	ENST00000545184	NUDT22		11	q13.1	84304	NUDT22-212	64229302	64230015	581	retained_intron	ENST00000545184
5663	ENSG00000026508.21	ENST00000525293.5	0	7.84635e-10	ENST00000525293	ENSG00000026508	CD44 molecule (IN blood group) [Source:HGNC Symbol;Acc:HGNC:1681]	ENST00000525293	CD44		11	p13	960	CD44-216	35201621	35221716	569	retained_intron	ENST00000525293
94909	ENSG00000106628.13	ENST00000698979.1	0	7.8593e-10	ENST00000698979	ENSG00000106628	DNA polymerase delta 2, accessory subunit [Source:HGNC Symbol;Acc:HGNC:9176]	ENST00000698979	POLD2		7	p13	5425	POLD2-253	44114706	44123558	1435	nonsense_mediated_decay	ENST00000698979
18797	ENSG00000105518.14	ENST00000586956.5	0	7.90511e-10	ENST00000586956	ENSG00000105518	transmembrane protein 205 [Source:HGNC Symbol;Acc:HGNC:29631]	ENST00000586956	TMEM205		19	p13.2	374882	TMEM205-207	11342778	11346285	1003	protein_coding	ENST00000586956
7646	ENSG00000205352.11	ENST00000549135.1	0	7.97363e-10	ENST00000549135	ENSG00000205352	proline rich 13 [Source:HGNC Symbol;Acc:HGNC:24528]	ENST00000549135	PRR13		12	q13.13	54458	PRR13-206	53442555	53446315	755	protein_coding	ENST00000549135
1385	ENSG00000203747.13	ENST00000476031.1	0	7.99233e-10	ENST00000476031	ENSG00000203747	Fc gamma receptor IIIa [Source:HGNC Symbol;Acc:HGNC:3619]	ENST00000476031	FCGR3A		1	q23.3	2214	FCGR3A-206	161545399	161549730	691	protein_coding_CDS_not_defined	ENST00000476031
5436	ENSG00000171862.16	ENST00000700023.1	0	8.14444e-10	ENST00000700023	ENSG00000171862	phosphatase and tensin homolog [Source:HGNC Symbol;Acc:HGNC:9588]	ENST00000700023	PTEN		10	q23.31	5728	PTEN-214	87941120	87965530	2428	retained_intron	ENST00000700023
56116	ENSG00000136147.18	ENST00000496612.5	0	8.205e-10	ENST00000496612	ENSG00000136147	PHD finger protein 11 [Source:HGNC Symbol;Acc:HGNC:17024]	ENST00000496612	PHF11		13	q14.2	51131	PHF11-217	49496355	49523207	795	protein_coding	ENST00000496612
47460	ENSG00000118007.13	ENST00000483235.5	0	8.37355e-10	ENST00000483235	ENSG00000118007	STAG1 cohesin complex component [Source:HGNC Symbol;Acc:HGNC:11354]	ENST00000483235	STAG1		3	q22.3	10274	STAG1-207	136337388	136752378	5206	nonsense_mediated_decay	ENST00000483235
4584	ENSG00000164111.15	ENST00000513428.5	0	8.38034e-10	ENST00000513428	ENSG00000164111	annexin A5 [Source:HGNC Symbol;Acc:HGNC:543]	ENST00000513428	ANXA5		4	q27	308	ANXA5-207	121681362	121696992	868	retained_intron	ENST00000513428
33409	ENSG00000163930.10	ENST00000460680.6	0	8.47863e-10	ENST00000460680	ENSG00000163930	BRCA1 associated deubiquitinase 1 [Source:HGNC Symbol;Acc:HGNC:950]	ENST00000460680	BAP1		3	p21.1	8314	BAP1-202	52401008	52410008	3600	protein_coding	ENST00000460680
17792	ENSG00000182511.12	ENST00000470152.6	0	8.68898e-10	ENST00000470152	ENSG00000182511	FES proto-oncogene, tyrosine kinase [Source:HGNC Symbol;Acc:HGNC:3657]	ENST00000470152	FES		15	q26.1	2242	FES-212	90884447	90889378	1096	nonsense_mediated_decay	ENST00000470152
800	ENSG00000070756.17	ENST00000678822.1	0	8.72265e-10	ENST00000678822	ENSG00000070756	poly(A) binding protein cytoplasmic 1 [Source:HGNC Symbol;Acc:HGNC:8554]	ENST00000678822	PABPC1		8	q22.3	26986	PABPC1-238	100704055	100721851	2313	retained_intron	ENST00000678822
27442	ENSG00000143416.21	ENST00000492643.5	0	8.82853e-10	ENST00000492643	ENSG00000143416	selenium binding protein 1 [Source:HGNC Symbol;Acc:HGNC:10719]	ENST00000492643	SELENBP1		1	q21.3	8991	SELENBP1-217	151367208	151372707	933	retained_intron	ENST00000492643
2074	ENSG00000198668.14	ENST00000544280.6	0	9.08328e-10	ENST00000544280	ENSG00000198668	calmodulin 1 [Source:HGNC Symbol;Acc:HGNC:1442]	ENST00000544280	CALM1		14	q32.11	801	CALM1-203	90398262	90405107	1064	protein_coding	ENST00000544280
9360	ENSG00000062716.13	ENST00000591877.2	0	9.45592e-10	ENST00000591877	ENSG00000062716	vacuole membrane protein 1 [Source:HGNC Symbol;Acc:HGNC:29559]	ENST00000591877	VMP1		17	q23.1	81671	VMP1-214	59707517	59841551	3158	protein_coding	ENST00000591877
11761	ENSG00000136280.17	ENST00000477605.1	0	9.7195e-10	ENST00000477605	ENSG00000136280	CCM2 scaffold protein [Source:HGNC Symbol;Acc:HGNC:21708]	ENST00000477605	CCM2		7	p13	83605	CCM2-209	45067636	45076437	2050	retained_intron	ENST00000477605
22026	ENSG00000168137.20	ENST00000466242.5	0	9.73526e-10	ENST00000466242	ENSG00000168137	SET domain containing 5 [Source:HGNC Symbol;Acc:HGNC:25566]	ENST00000466242	SETD5		3	p25.3	55209	SETD5-212	9442890	9476459	4038	retained_intron	ENST00000466242
94943	ENSG00000106628.13	ENST00000698947.1	0	9.84142e-10	ENST00000698947	ENSG00000106628	DNA polymerase delta 2, accessory subunit [Source:HGNC Symbol;Acc:HGNC:9176]	ENST00000698947	POLD2		7	p13	5425	POLD2-221	44114687	44123548	1688	protein_coding	ENST00000698947
35945	ENSG00000130159.15	ENST00000688351.1	0	1.00953e-09	ENST00000688351	ENSG00000130159	ECSIT signaling integrator [Source:HGNC Symbol;Acc:HGNC:29548]	ENST00000688351	ECSIT		19	p13.2	51295	ECSIT-216	11505945	11529087	2219	protein_coding	ENST00000688351
99048	ENSG00000301147.1	ENST00000776576.1	0	1.01372e-09	ENST00000776576	ENSG00000301147	novel transcript	ENST00000776576			4	q35.2	105377613		189058439	189096926	1374	lncRNA	ENST00000776576
9266	ENSG00000159023.23	ENST00000636666.1	0	1.01541e-09	ENST00000636666	ENSG00000159023	erythrocyte membrane protein band 4.1 [Source:HGNC Symbol;Acc:HGNC:3377]	ENST00000636666	EPB41		1	p35.3	2035	EPB41-212	29015692	29072806	3642	protein_coding	ENST00000636666
11767	ENSG00000136280.17	ENST00000472223.5	0	1.04618e-09	ENST00000472223	ENSG00000136280	CCM2 scaffold protein [Source:HGNC Symbol;Acc:HGNC:21708]	ENST00000472223	CCM2		7	p13	83605	CCM2-205	45027701	45070557	981	protein_coding_CDS_not_defined	ENST00000472223
94928	ENSG00000106628.13	ENST00000698977.1	0	1.06917e-09	ENST00000698977	ENSG00000106628	DNA polymerase delta 2, accessory subunit [Source:HGNC Symbol;Acc:HGNC:9176]	ENST00000698977	POLD2		7	p13	5425	POLD2-251	44114706	44123551	2275	nonsense_mediated_decay	ENST00000698977
37482	ENSG00000091592.17	ENST00000699586.1	0	1.07605e-09	ENST00000699586	ENSG00000091592	NLR family pyrin domain containing 1 [Source:HGNC Symbol;Acc:HGNC:14374]	ENST00000699586	NLRP1		17	p13.2	22861	NLRP1-214	5514118	5584496	5424	nonsense_mediated_decay	ENST00000699586
52173	ENSG00000266714.11	ENST00000645453.3	0	1.12248e-09	ENST00000645453	ENSG00000266714	myosin XVB [Source:HGNC Symbol;Acc:HGNC:14083]	ENST00000645453	MYO15B		17	q25.1	80022	MYO15B-235	75587800	75626849	9914	protein_coding	ENST00000645453
17695	ENSG00000171311.13	ENST00000370886.9	0	1.12623e-09	ENST00000370886	ENSG00000171311	exosome component 1 [Source:HGNC Symbol;Acc:HGNC:17286]	ENST00000370886	EXOSC1		10	q24.1	51013	EXOSC1-203	97436244	97445988	741	protein_coding	ENST00000370886
19375	ENSG00000196352.18	ENST00000695826.1	0	1.13026e-09	ENST00000695826	ENSG00000196352	CD55 molecule (Cromer blood group) [Source:HGNC Symbol;Acc:HGNC:2665]	ENST00000695826	CD55		1	q32.2	1604	CD55-218	207321530	207373114	1663	protein_coding	ENST00000695826
37433	ENSG00000091592.17	ENST00000699800.1	0	1.15246e-09	ENST00000699800	ENSG00000091592	NLR family pyrin domain containing 1 [Source:HGNC Symbol;Acc:HGNC:14374]	ENST00000699800	NLRP1		17	p13.2	22861	NLRP1-260	5499427	5517887	666	protein_coding	ENST00000699800
27023	ENSG00000171824.14	ENST00000376936.9	0	1.17617e-09	ENST00000376936	ENSG00000171824	exosome component 10 [Source:HGNC Symbol;Acc:HGNC:9138]	ENST00000376936	EXOSC10		1	p36.22	5394	EXOSC10-202	11066618	11099869	2796	protein_coding	ENST00000376936
4552	ENSG00000092199.19	ENST00000557442.5	0	1.19091e-09	ENST00000557442	ENSG00000092199	heterogeneous nuclear ribonucleoprotein C [Source:HGNC Symbol;Acc:HGNC:5035]	ENST00000557442	HNRNPC		14	q11.2	3183	HNRNPC-231	21210904	21269424	1308	nonsense_mediated_decay	ENST00000557442
49765	ENSG00000166199.13	ENST00000302708.9	0	1.19269e-09	ENST00000302708	ENSG00000166199	alkB homolog 3, alpha-ketoglutarate dependent dioxygenase [Source:HGNC Symbol;Acc:HGNC:30141]	ENST00000302708	ALKBH3		11	p11.2	221120	ALKBH3-201	43880831	43920274	1544	protein_coding	ENST00000302708
1269	ENSG00000221983.8	ENST00000594527.1	0	1.19442e-09	ENST00000594527	ENSG00000221983	ubiquitin A-52 residue ribosomal protein fusion product 1 [Source:HGNC Symbol;Acc:HGNC:12458]	ENST00000594527	UBA52		19	p13.11	7311	UBA52-203	18573376	18575241	357	protein_coding	ENST00000594527
11366	ENSG00000198898.16	ENST00000414148.6	0	1.25226e-09	ENST00000414148	ENSG00000198898	capping actin protein of muscle Z-line subunit alpha 2 [Source:HGNC Symbol;Acc:HGNC:1490]	ENST00000414148	CAPZA2		7	q31.2	830	CAPZA2-202	116862530	116904336	360	protein_coding_CDS_not_defined	ENST00000414148
11768	ENSG00000136280.17	ENST00000482714.5	0	1.2534e-09	ENST00000482714	ENSG00000136280	CCM2 scaffold protein [Source:HGNC Symbol;Acc:HGNC:21708]	ENST00000482714	CCM2		7	p13	83605	CCM2-215	45027672	45071180	1459	protein_coding_CDS_not_defined	ENST00000482714
41180	ENSG00000115295.21	ENST00000691341.1	0	1.25507e-09	ENST00000691341	ENSG00000115295	CAP-Gly domain containing linker protein family member 4 [Source:HGNC Symbol;Acc:HGNC:26108]	ENST00000691341	CLIP4		2	p23.2	79745	CLIP4-234	29115483	29183783	3947	nonsense_mediated_decay	ENST00000691341
13708	ENSG00000197536.12	ENST00000753207.1	0	1.26435e-09	ENST00000753207	ENSG00000197536	colitis associated IRF1 antisense regulator of intestinal homeostasis [Source:HGNC Symbol;Acc:HGNC:33838]	ENST00000753207	CARINH		5	q31.1	NA	CARINH-208	132467065	132476040	492	lncRNA	ENST00000753207
25203	ENSG00000120948.19	ENST00000476201.5	0	1.27076e-09	ENST00000476201	ENSG00000120948	TAR DNA binding protein [Source:HGNC Symbol;Acc:HGNC:11571]	ENST00000476201	TARDBP		1	p36.22	23435	TARDBP-207	11012654	11020589	929	protein_coding	ENST00000476201
22877	ENSG00000138029.14	ENST00000405867.7	0	1.27675e-09	ENST00000405867	ENSG00000138029	hydroxyacyl-CoA dehydrogenase trifunctional multienzyme complex subunit beta [Source:HGNC Symbol;Acc:HGNC:4803]	ENST00000405867	HADHB		2	p23.3	3032	HADHB-202	26244926	26290412	1588	protein_coding	ENST00000405867
9889	ENSG00000113558.19	ENST00000521216.5	0	1.28972e-09	ENST00000521216	ENSG00000113558	S-phase kinase associated protein 1 [Source:HGNC Symbol;Acc:HGNC:10899]	ENST00000521216	SKP1		5	q31.1	6500	SKP1-208	134157392	134176920	899	protein_coding	ENST00000521216
37435	ENSG00000091592.17	ENST00000574406.1	0	1.32068e-09	ENST00000574406	ENSG00000091592	NLR family pyrin domain containing 1 [Source:HGNC Symbol;Acc:HGNC:14374]	ENST00000574406	NLRP1		17	p13.2	22861	NLRP1-209	5499428	5502963	1750	retained_intron	ENST00000574406
5656	ENSG00000026508.21	ENST00000525209.5	0	1.32393e-09	ENST00000525209	ENSG00000026508	CD44 molecule (IN blood group) [Source:HGNC Symbol;Acc:HGNC:1681]	ENST00000525209	CD44		11	p13	960	CD44-213	35180358	35200636	574	protein_coding_CDS_not_defined	ENST00000525209
10714	ENSG00000163219.12	ENST00000485700.5	0	1.33862e-09	ENST00000485700	ENSG00000163219	Rho GTPase activating protein 25 [Source:HGNC Symbol;Acc:HGNC:28951]	ENST00000485700	ARHGAP25		2	p13.3	9938	ARHGAP25-212	68735312	68807480	841	protein_coding_CDS_not_defined	ENST00000485700
43998	ENSG00000109861.17	ENST00000533897.2	0	1.34482e-09	ENST00000533897	ENSG00000109861	cathepsin C [Source:HGNC Symbol;Acc:HGNC:2528]	ENST00000533897	CTSC		11	q14.2	1075	CTSC-208	88293592	88337720	6119	retained_intron	ENST00000533897
3422	ENSG00000100453.14	ENST00000382540.5	0	1.34782e-09	ENST00000382540	ENSG00000100453	granzyme B [Source:HGNC Symbol;Acc:HGNC:4709]	ENST00000382540	GZMB		14	q12	3002	GZMB-202	24630971	24634267	816	protein_coding	ENST00000382540
4413	ENSG00000140105.18	ENST00000555031.5	0	1.36816e-09	ENST00000555031	ENSG00000140105	tryptophanyl-tRNA synthetase 1 [Source:HGNC Symbol;Acc:HGNC:12729]	ENST00000555031	WARS1		14	q32.2	7453	WARS1-221	100361856	100375593	658	protein_coding	ENST00000555031
2825	ENSG00000171863.15	ENST00000406376.1	0	1.39122e-09	ENST00000406376	ENSG00000171863	ribosomal protein S7 [Source:HGNC Symbol;Acc:HGNC:10440]	ENST00000406376	RPS7		2	p25.3	6201	RPS7-202	3575358	3580901	704	protein_coding	ENST00000406376
20019	ENSG00000116406.20	ENST00000685249.1	0	1.40035e-09	ENST00000685249	ENSG00000116406	ER degradation enhancing alpha-mannosidase like protein 3 [Source:HGNC Symbol;Acc:HGNC:16787]	ENST00000685249	EDEM3		1	q25.3	80267	EDEM3-207	184690821	184754845	4267	nonsense_mediated_decay	ENST00000685249
803	ENSG00000070756.17	ENST00000523636.5	0	1.40193e-09	ENST00000523636	ENSG00000070756	poly(A) binding protein cytoplasmic 1 [Source:HGNC Symbol;Acc:HGNC:8554]	ENST00000523636	PABPC1		8	q22.3	26986	PABPC1-223	100703259	100712404	818	nonsense_mediated_decay	ENST00000523636
3532	ENSG00000164054.17	ENST00000417962.5	0	1.41791e-09	ENST00000417962	ENSG00000164054	shisa family member 5 [Source:HGNC Symbol;Acc:HGNC:30376]	ENST00000417962	SHISA5		3	p21.31	51246	SHISA5-204	48467877	48504050	2306	nonsense_mediated_decay	ENST00000417962
3369	ENSG00000169756.17	ENST00000422797.5	0	1.45073e-09	ENST00000422797	ENSG00000169756	LIM zinc finger domain containing 1 [Source:HGNC Symbol;Acc:HGNC:6616]	ENST00000422797	LIMS1		2	q12.3	3987	LIMS1-207	108621273	108673953	1544	nonsense_mediated_decay	ENST00000422797
12078	ENSG00000104529.19	ENST00000532400.1	0	1.45355e-09	ENST00000532400	ENSG00000104529	eukaryotic translation elongation factor 1 delta [Source:HGNC Symbol;Acc:HGNC:3211]	ENST00000532400	EEF1D		8	q24.3	1936	EEF1D-242	143579722	143597396	419	protein_coding	ENST00000532400
1662	ENSG00000213145.10	ENST00000460900.1	0	1.45357e-09	ENST00000460900	ENSG00000213145	cysteine rich protein 1 [Source:HGNC Symbol;Acc:HGNC:2360]	ENST00000460900	CRIP1		14	q32.33	1396	CRIP1-204	105487197	105488785	1443	retained_intron	ENST00000460900
13713	ENSG00000197536.12	ENST00000461203.5	0	1.47031e-09	ENST00000461203	ENSG00000197536	colitis associated IRF1 antisense regulator of intestinal homeostasis [Source:HGNC Symbol;Acc:HGNC:33838]	ENST00000461203	CARINH		5	q31.1	NA	CARINH-205	132410981	132449991	521	retained_intron	ENST00000461203
21058	ENSG00000092531.10	ENST00000249647.8	0	1.52798e-09	ENST00000249647	ENSG00000092531	synaptosome associated protein 23 [Source:HGNC Symbol;Acc:HGNC:11131]	ENST00000249647	SNAP23		15	q15.1	8773	SNAP23-201	42495634	42533058	2310	protein_coding	ENST00000249647
5522	ENSG00000184009.13	ENST00000576209.5	0	1.54139e-09	ENST00000576209	ENSG00000184009	actin gamma 1 [Source:HGNC Symbol;Acc:HGNC:144]	ENST00000576209	ACTG1		17	q25.3	71	ACTG1-211	81510005	81512150	1698	retained_intron	ENST00000576209
18801	ENSG00000105518.14	ENST00000587948.5	0	1.54143e-09	ENST00000587948	ENSG00000105518	transmembrane protein 205 [Source:HGNC Symbol;Acc:HGNC:29631]	ENST00000587948	TMEM205		19	p13.2	374882	TMEM205-208	11342779	11346406	688	protein_coding	ENST00000587948
10431	ENSG00000164032.12	ENST00000296417.6	0	1.55544e-09	ENST00000296417	ENSG00000164032	H2A.Z variant histone 1 [Source:HGNC Symbol;Acc:HGNC:4741]	ENST00000296417	H2AZ1		4	q23	3015	H2AZ1-201	99948088	99950275	866	protein_coding	ENST00000296417
13838	ENSG00000100603.14	ENST00000556428.5	0	1.57272e-09	ENST00000556428	ENSG00000100603	SNW domain containing 1 [Source:HGNC Symbol;Acc:HGNC:16696]	ENST00000556428	SNW1		14	q24.3	22938	SNW1-206	77717791	77761207	1966	nonsense_mediated_decay	ENST00000556428
14450	ENSG00000122705.18	ENST00000464497.5	0	1.57633e-09	ENST00000464497	ENSG00000122705	clathrin light chain A [Source:HGNC Symbol;Acc:HGNC:2090]	ENST00000464497	CLTA		9	p13.3	1211	CLTA-204	36190931	36304781	1890	nonsense_mediated_decay	ENST00000464497
5636	ENSG00000026508.21	ENST00000434472.6	0	1.63596e-09	ENST00000434472	ENSG00000026508	CD44 molecule (IN blood group) [Source:HGNC Symbol;Acc:HGNC:1681]	ENST00000434472	CD44		11	p13	960	CD44-210	35139293	35229666	1634	protein_coding	ENST00000434472
3444	ENSG00000013306.16	ENST00000593166.1	0	1.65791e-09	ENST00000593166	ENSG00000013306	solute carrier family 25 member 39 [Source:HGNC Symbol;Acc:HGNC:24279]	ENST00000593166	SLC25A39		17	q21.31	51629	SLC25A39-217	44319820	44321524	797	nonsense_mediated_decay	ENST00000593166
13871	ENSG00000135655.16	ENST00000549101.1	0	1.67742e-09	ENST00000549101	ENSG00000135655	ubiquitin specific peptidase 15 [Source:HGNC Symbol;Acc:HGNC:12613]	ENST00000549101	USP15		12	q14.1	9958	USP15-211	62401158	62404657	583	protein_coding_CDS_not_defined	ENST00000549101
18543	ENSG00000269893.11	ENST00000689845.2	0	1.70443e-09	ENST00000689845	ENSG00000269893	small nucleolar RNA host gene 8 [Source:HGNC Symbol;Acc:HGNC:33098]	ENST00000689845	SNHG8		4	q26	NA	SNHG8-213	118278708	118279829	351	lncRNA	ENST00000689845
18556	ENSG00000269893.11	ENST00000602573.1	0	1.70443e-09	ENST00000602573	ENSG00000269893	small nucleolar RNA host gene 8 [Source:HGNC Symbol;Acc:HGNC:33098]	ENST00000602573	SNHG8		4	q26	NA	SNHG8-204	118279060	118279821	570	lncRNA	ENST00000602573
49766	ENSG00000166199.13	ENST00000529434.1	0	1.7073e-09	ENST00000529434	ENSG00000166199	alkB homolog 3, alpha-ketoglutarate dependent dioxygenase [Source:HGNC Symbol;Acc:HGNC:30141]	ENST00000529434	ALKBH3		11	p11.2	221120	ALKBH3-205	43918804	43920266	682	retained_intron	ENST00000529434
10430	ENSG00000164032.12	ENST00000651623.1	0	1.70835e-09	ENST00000651623	ENSG00000164032	H2A.Z variant histone 1 [Source:HGNC Symbol;Acc:HGNC:4741]	ENST00000651623	H2AZ1		4	q23	3015	H2AZ1-207	99948088	99950280	868	protein_coding	ENST00000651623
56117	ENSG00000136147.18	ENST00000487433.6	0	1.72007e-09	ENST00000487433	ENSG00000136147	PHD finger protein 11 [Source:HGNC Symbol;Acc:HGNC:17024]	ENST00000487433	PHF11		13	q14.2	51131	PHF11-213	49496236	49518151	617	protein_coding_CDS_not_defined	ENST00000487433
42186	ENSG00000167985.8	ENST00000713964.1	0	1.72444e-09	ENST00000713964	ENSG00000167985	succinate dehydrogenase complex assembly factor 2 [Source:HGNC Symbol;Acc:HGNC:26034]	ENST00000713964	SDHAF2		11	q12.2	54949	SDHAF2-214	61430134	61446733	1132	protein_coding	ENST00000713964
18673	ENSG00000133961.22	ENST00000553415.5	0	1.74458e-09	ENST00000553415	ENSG00000133961	NUMB endocytic adaptor protein [Source:HGNC Symbol;Acc:HGNC:8060]	ENST00000553415	NUMB		14	q24.3	8650	NUMB-206	73409976	73463642	694	protein_coding_CDS_not_defined	ENST00000553415
3450	ENSG00000013306.16	ENST00000588315.5	0	1.77598e-09	ENST00000588315	ENSG00000013306	solute carrier family 25 member 39 [Source:HGNC Symbol;Acc:HGNC:24279]	ENST00000588315	SLC25A39		17	q21.31	51629	SLC25A39-210	44320629	44324827	1409	retained_intron	ENST00000588315
1258	ENSG00000221983.8	ENST00000442744.7	0	1.79646e-09	ENST00000442744	ENSG00000221983	ubiquitin A-52 residue ribosomal protein fusion product 1 [Source:HGNC Symbol;Acc:HGNC:12458]	ENST00000442744	UBA52		19	p13.11	7311	UBA52-202	18571857	18577550	2848	protein_coding	ENST00000442744
57396	ENSG00000015171.21	ENST00000704338.1	0	1.82342e-09	ENST00000704338	ENSG00000015171	zinc finger MYND-type containing 11 [Source:HGNC Symbol;Acc:HGNC:16966]	ENST00000704338	ZMYND11		10	p15.3	10771	ZMYND11-223	180019	254598	3454	protein_coding	ENST00000704338
145	ENSG00000197756.10	ENST00000487233.1	0	1.86313e-09	ENST00000487233	ENSG00000197756	ribosomal protein L37a [Source:HGNC Symbol;Acc:HGNC:10348]	ENST00000487233	RPL37A		2	q35	6168	RPL37A-208	216498844	216501460	2225	retained_intron	ENST00000487233
66916	ENSG00000173852.16	ENST00000638088.2	0	1.86342e-09	ENST00000638088	ENSG00000173852	dpy-19 like C-mannosyltransferase 1 [Source:HGNC Symbol;Acc:HGNC:22205]	ENST00000638088	DPY19L1		7	p14.2	23333	DPY19L1-209	34928881	35037485	5030	protein_coding	ENST00000638088
66918	ENSG00000173852.16	ENST00000690503.1	0	1.86342e-09	ENST00000690503	ENSG00000173852	dpy-19 like C-mannosyltransferase 1 [Source:HGNC Symbol;Acc:HGNC:22205]	ENST00000690503	DPY19L1		7	p14.2	23333	DPY19L1-213	34927292	35017970	6148	nonsense_mediated_decay	ENST00000690503
20015	ENSG00000116406.20	ENST00000474725.5	0	1.89168e-09	ENST00000474725	ENSG00000116406	ER degradation enhancing alpha-mannosidase like protein 3 [Source:HGNC Symbol;Acc:HGNC:16787]	ENST00000474725	EDEM3		1	q25.3	80267	EDEM3-206	184720510	184754873	1911	retained_intron	ENST00000474725
43997	ENSG00000109861.17	ENST00000677208.1	0	1.91616e-09	ENST00000677208	ENSG00000109861	cathepsin C [Source:HGNC Symbol;Acc:HGNC:2528]	ENST00000677208	CTSC		11	q14.2	1075	CTSC-213	88293592	88337695	1662	nonsense_mediated_decay	ENST00000677208
8737	ENSG00000104763.20	ENST00000521542.2	0	1.95653e-09	ENST00000521542	ENSG00000104763	N-acylsphingosine amidohydrolase 1 [Source:HGNC Symbol;Acc:HGNC:735]	ENST00000521542	ASAH1		8	p22	427	ASAH1-210	18059601	18061696	1869	retained_intron	ENST00000521542
195	ENSG00000156508.20	ENST00000850909.1	0	1.959e-09	ENST00000850909	ENSG00000156508	eukaryotic translation elongation factor 1 alpha 1 [Source:HGNC Symbol;Acc:HGNC:3189]	ENST00000850909	EEF1A1		6	q13	1915	EEF1A1-226	73517515	73521032	1643	protein_coding	ENST00000850909
110967	ENSG00000205639.12	ENST00000453731.1	0	1.96773e-09	ENST00000453731	ENSG00000205639	MFSD2 lysolipid transporter B, sphingolipid [Source:HGNC Symbol;Acc:HGNC:37207]	ENST00000453731	MFSD2B		2	p23.3	388931	MFSD2B-203	24024153	24063321	674	nonsense_mediated_decay	ENST00000453731
1761	ENSG00000108654.16	ENST00000578804.5	0	1.98805e-09	ENST00000578804	ENSG00000108654	DEAD-box helicase 5 [Source:HGNC Symbol;Acc:HGNC:2746]	ENST00000578804	DDX5		17	q23.3	1655	DDX5-210	64499914	64505956	2021	protein_coding	ENST00000578804
18356	ENSG00000141027.23	ENST00000582357.5	0	2.00268e-09	ENST00000582357	ENSG00000141027	nuclear receptor corepressor 1 [Source:HGNC Symbol;Acc:HGNC:7672]	ENST00000582357	NCOR1		17	p11.2	9611	NCOR1-220	16126107	16215529	1877	protein_coding	ENST00000582357
13869	ENSG00000135655.16	ENST00000548620.1	0	2.00858e-09	ENST00000548620	ENSG00000135655	ubiquitin specific peptidase 15 [Source:HGNC Symbol;Acc:HGNC:12613]	ENST00000548620	USP15		12	q14.1	9958	USP15-209	62393075	62404791	816	nonsense_mediated_decay	ENST00000548620
5511	ENSG00000184009.13	ENST00000681842.1	0	2.05709e-09	ENST00000681842	ENSG00000184009	actin gamma 1 [Source:HGNC Symbol;Acc:HGNC:144]	ENST00000681842	ACTG1		17	q25.3	71	ACTG1-225	81509971	81512847	1859	nonsense_mediated_decay	ENST00000681842
51191	ENSG00000134313.17	ENST00000689852.1	0	2.05886e-09	ENST00000689852	ENSG00000134313	kinase D interacting substrate 220 [Source:HGNC Symbol;Acc:HGNC:29508]	ENST00000689852	KIDINS220		2	p25.1	57498	KIDINS220-227	8721218	8837615	8526	protein_coding	ENST00000689852
218	ENSG00000156482.11	ENST00000518850.5	0	2.11858e-09	ENST00000518850	ENSG00000156482	ribosomal protein L30 [Source:HGNC Symbol;Acc:HGNC:10333]	ENST00000518850	RPL30		8	q22.2	6156	RPL30-206	98041721	98045545	614	nonsense_mediated_decay	ENST00000518850
33155	ENSG00000147439.14	ENST00000276416.11	0	2.13233e-09	ENST00000276416	ENSG00000147439	bridging integrator 3 [Source:HGNC Symbol;Acc:HGNC:1054]	ENST00000276416	BIN3		8	p21.3	55909	BIN3-201	22620418	22669121	1836	protein_coding	ENST00000276416
8918	ENSG00000132341.12	ENST00000541630.5	0	2.18395e-09	ENST00000541630	ENSG00000132341	RAN, member RAS oncogene family [Source:HGNC Symbol;Acc:HGNC:9846]	ENST00000541630	RAN		12	q24.33	5901	RAN-210	130872066	130876733	1475	protein_coding	ENST00000541630
18061	ENSG00000124214.21	ENST00000371792.5	0	2.1881e-09	ENST00000371792	ENSG00000124214	staufen double-stranded RNA binding protein 1 [Source:HGNC Symbol;Acc:HGNC:11370]	ENST00000371792	STAU1		20	q13.13	6780	STAU1-204	49113523	49188367	3130	protein_coding	ENST00000371792
21077	ENSG00000092531.10	ENST00000568859.5	0	2.28025e-09	ENST00000568859	ENSG00000092531	synaptosome associated protein 23 [Source:HGNC Symbol;Acc:HGNC:11131]	ENST00000568859	SNAP23		15	q15.1	8773	SNAP23-221	42495709	42528323	565	protein_coding	ENST00000568859
11764	ENSG00000136280.17	ENST00000478582.5	0	2.33735e-09	ENST00000478582	ENSG00000136280	CCM2 scaffold protein [Source:HGNC Symbol;Acc:HGNC:21708]	ENST00000478582	CCM2		7	p13	83605	CCM2-211	45000189	45073519	937	protein_coding_CDS_not_defined	ENST00000478582
23369	ENSG00000168610.17	ENST00000715205.1	0	2.37035e-09	ENST00000715205	ENSG00000168610	signal transducer and activator of transcription 3 [Source:HGNC Symbol;Acc:HGNC:11364]	ENST00000715205	STAT3		17	q21.2	6774	STAT3-251	42313412	42388568	4940	protein_coding	ENST00000715205
37473	ENSG00000091592.17	ENST00000699612.1	0	2.3821e-09	ENST00000699612	ENSG00000091592	NLR family pyrin domain containing 1 [Source:HGNC Symbol;Acc:HGNC:14374]	ENST00000699612	NLRP1		17	p13.2	22861	NLRP1-215	5499471	5530704	982	nonsense_mediated_decay	ENST00000699612
3691	ENSG00000135486.19	ENST00000678418.1	0	2.4065e-09	ENST00000678418	ENSG00000135486	heterogeneous nuclear ribonucleoprotein A1 [Source:HGNC Symbol;Acc:HGNC:5031]	ENST00000678418	HNRNPA1		12	q13.13	3178	HNRNPA1-259	54280698	54285237	2008	retained_intron	ENST00000678418
15594	ENSG00000147548.17	ENST00000316985.7	0	2.48929e-09	ENST00000316985	ENSG00000147548	nuclear receptor binding SET domain protein 3 [Source:HGNC Symbol;Acc:HGNC:12767]	ENST00000316985	NSD3		8	p11.23	54904	NSD3-201	38316417	38382272	3995	protein_coding	ENST00000316985
27471	ENSG00000154144.13	ENST00000531667.5	0	2.5251e-09	ENST00000531667	ENSG00000154144	transforming growth factor beta regulator 1 [Source:HGNC Symbol;Acc:HGNC:29551]	ENST00000531667	TBRG1		11	q24.2	84897	TBRG1-210	124622870	124630428	552	protein_coding	ENST00000531667
23483	ENSG00000141469.18	ENST00000586951.6	0	2.54073e-09	ENST00000586951	ENSG00000141469	solute carrier family 14 member 1 (Kidd blood group) [Source:HGNC Symbol;Acc:HGNC:10918]	ENST00000586951	SLC14A1		18	q12.3	6563	SLC14A1-210	45724184	45750015	1496	protein_coding	ENST00000586951
2071	ENSG00000198668.14	ENST00000356978.9	0	2.54428e-09	ENST00000356978	ENSG00000198668	calmodulin 1 [Source:HGNC Symbol;Acc:HGNC:1442]	ENST00000356978	CALM1		14	q32.11	801	CALM1-201	90397029	90408268	4203	protein_coding	ENST00000356978
9364	ENSG00000062716.13	ENST00000587470.2	0	2.55212e-09	ENST00000587470	ENSG00000062716	vacuole membrane protein 1 [Source:HGNC Symbol;Acc:HGNC:29559]	ENST00000587470	VMP1		17	q23.1	81671	VMP1-205	59837951	59841551	2231	retained_intron	ENST00000587470
57393	ENSG00000015171.21	ENST00000704315.1	0	2.59285e-09	ENST00000704315	ENSG00000015171	zinc finger MYND-type containing 11 [Source:HGNC Symbol;Acc:HGNC:16966]	ENST00000704315	ZMYND11		10	p15.3	10771	ZMYND11-220	135451	254608	4006	protein_coding	ENST00000704315
73401	ENSG00000168591.16	ENST00000592825.1	0	2.60859e-09	ENST00000592825	ENSG00000168591	transmembrane and ubiquitin like domain containing 2 [Source:HGNC Symbol;Acc:HGNC:28459]	ENST00000592825	TMUB2		17	q21.31	79089	TMUB2-215	44187272	44191711	2151	protein_coding	ENST00000592825
217	ENSG00000156482.11	ENST00000287038.8	0	2.64054e-09	ENST00000287038	ENSG00000156482	ribosomal protein L30 [Source:HGNC Symbol;Acc:HGNC:10333]	ENST00000287038	RPL30		8	q22.2	6156	RPL30-201	98041721	98045545	498	protein_coding	ENST00000287038
6981	ENSG00000133872.14	ENST00000518174.5	0	2.64098e-09	ENST00000518174	ENSG00000133872	store-operated calcium entry associated regulatory factor [Source:HGNC Symbol;Acc:HGNC:28789]	ENST00000518174	SARAF		8	p12	51669	SARAF-203	30063098	30083124	1981	nonsense_mediated_decay	ENST00000518174
1759	ENSG00000108654.16	ENST00000582326.2	0	2.64404e-09	ENST00000582326	ENSG00000108654	DEAD-box helicase 5 [Source:HGNC Symbol;Acc:HGNC:2746]	ENST00000582326	DDX5		17	q23.3	1655	DDX5-221	64499636	64506289	5340	retained_intron	ENST00000582326
19357	ENSG00000196352.18	ENST00000476590.1	0	2.69399e-09	ENST00000476590	ENSG00000196352	CD55 molecule (Cromer blood group) [Source:HGNC Symbol;Acc:HGNC:2665]	ENST00000476590	CD55		1	q32.2	1604	CD55-207	207324658	207360502	2163	retained_intron	ENST00000476590
8698	ENSG00000104763.20	ENST00000520781.6	0	2.73912e-09	ENST00000520781	ENSG00000104763	N-acylsphingosine amidohydrolase 1 [Source:HGNC Symbol;Acc:HGNC:735]	ENST00000520781	ASAH1		8	p22	427	ASAH1-209	18056452	18084108	2245	protein_coding	ENST00000520781
15991	ENSG00000035862.13	ENST00000592761.2	0	2.80519e-09	ENST00000592761	ENSG00000035862	TIMP metallopeptidase inhibitor 2 [Source:HGNC Symbol;Acc:HGNC:11821]	ENST00000592761	TIMP2		17	q25.3	7077	TIMP2-206	78855542	78874136	2433	retained_intron	ENST00000592761
10765	ENSG00000184203.8	ENST00000462906.1	0	2.83819e-09	ENST00000462906	ENSG00000184203	protein phosphatase 1 regulatory inhibitor subunit 2 [Source:HGNC Symbol;Acc:HGNC:9288]	ENST00000462906	PPP1R2		3	q29	5504	PPP1R2-205	195528717	195543386	1668	retained_intron	ENST00000462906
10227	ENSG00000100138.15	ENST00000649479.1	0	2.93558e-09	ENST00000649479	ENSG00000100138	small nuclear ribonucleoprotein 13 [Source:HGNC Symbol;Acc:HGNC:7819]	ENST00000649479	SNU13		22	q13.2	4809	SNU13-211	41674817	41688825	708	protein_coding	ENST00000649479
4251	ENSG00000123349.15	ENST00000334478.9	0	2.93953e-09	ENST00000334478	ENSG00000123349	prefoldin subunit 5 [Source:HGNC Symbol;Acc:HGNC:8869]	ENST00000334478	PFDN5		12	q13.13	5204	PFDN5-202	53295542	53299450	596	protein_coding	ENST00000334478
20007	ENSG00000116406.20	ENST00000439962.1	0	2.94485e-09	ENST00000439962	ENSG00000116406	ER degradation enhancing alpha-mannosidase like protein 3 [Source:HGNC Symbol;Acc:HGNC:16787]	ENST00000439962	EDEM3		1	q25.3	80267	EDEM3-203	184690503	184711757	2872	nonsense_mediated_decay	ENST00000439962
77769	ENSG00000230124.8	ENST00000367595.4	0	2.94706e-09	ENST00000367595	ENSG00000230124	acyl-CoA binding domain containing 6 [Source:HGNC Symbol;Acc:HGNC:23339]	ENST00000367595	ACBD6		1	q25.3	84320	ACBD6-201	180288230	180502577	1293	protein_coding	ENST00000367595
7649	ENSG00000205352.11	ENST00000549924.5	0	2.95649e-09	ENST00000549924	ENSG00000205352	proline rich 13 [Source:HGNC Symbol;Acc:HGNC:24528]	ENST00000549924	PRR13		12	q13.13	54458	PRR13-209	53441678	53446094	625	protein_coding	ENST00000549924
32338	ENSG00000135250.17	ENST00000477925.6	0	3.02854e-09	ENST00000477925	ENSG00000135250	SRSF protein kinase 2 [Source:HGNC Symbol;Acc:HGNC:11306]	ENST00000477925	SRPK2		7	q22.3	6733	SRPK2-210	105114749	105389341	5271	protein_coding	ENST00000477925
11439	ENSG00000122565.19	ENST00000396386.7	0	3.05622e-09	ENST00000396386	ENSG00000122565	chromobox 3 [Source:HGNC Symbol;Acc:HGNC:1553]	ENST00000396386	CBX3		7	p15.2	11335	CBX3-202	26201745	26213607	2061	protein_coding	ENST00000396386
285	ENSG00000167526.15	ENST00000472354.1	0	3.09777e-09	ENST00000472354	ENSG00000167526	ribosomal protein L13 [Source:HGNC Symbol;Acc:HGNC:10303]	ENST00000472354	RPL13		16	q24.3	6137	RPL13-206	89562370	89563438	631	protein_coding	ENST00000472354
1440	ENSG00000145425.10	ENST00000510993.1	0	3.12493e-09	ENST00000510993	ENSG00000145425	ribosomal protein S3A [Source:HGNC Symbol;Acc:HGNC:10421]	ENST00000510993	RPS3A		4	q31.3	6189	RPS3A-209	151099873	151104528	762	protein_coding	ENST00000510993
67592	ENSG00000177119.17	ENST00000423947.7	0	3.13897e-09	ENST00000423947	ENSG00000177119	anoctamin 6 [Source:HGNC Symbol;Acc:HGNC:25240]	ENST00000423947	ANO6		12	q12	196527	ANO6-202	45216085	45431782	5504	protein_coding	ENST00000423947
72885	ENSG00000138750.16	ENST00000695547.1	0	3.2212e-09	ENST00000695547	ENSG00000138750	nucleoporin 54 [Source:HGNC Symbol;Acc:HGNC:17359]	ENST00000695547	NUP54		4	q21.1	53371	NUP54-219	76112792	76148434	4320	protein_coding	ENST00000695547
43080	ENSG00000167196.14	ENST00000569022.1	0	3.23572e-09	ENST00000569022	ENSG00000167196	F-box protein 22 [Source:HGNC Symbol;Acc:HGNC:13593]	ENST00000569022	FBXO22		15	q24.2	26263	FBXO22-207	75903878	75934107	2164	nonsense_mediated_decay	ENST00000569022
14815	ENSG00000126777.18	ENST00000555573.5	0	3.29556e-09	ENST00000555573	ENSG00000126777	kinectin 1 [Source:HGNC Symbol;Acc:HGNC:6467]	ENST00000555573	KTN1		14	q22.3	3895	KTN1-223	55661274	55684576	1712	protein_coding	ENST00000555573
25194	ENSG00000120948.19	ENST00000614757.4	0	3.30943e-09	ENST00000614757	ENSG00000120948	TAR DNA binding protein [Source:HGNC Symbol;Acc:HGNC:11571]	ENST00000614757	TARDBP		1	p36.22	23435	TARDBP-221	11012662	11030528	1793	nonsense_mediated_decay	ENST00000614757
29011	ENSG00000131051.24	ENST00000498280.1	0	3.34356e-09	ENST00000498280	ENSG00000131051	RNA binding motif protein 39 [Source:HGNC Symbol;Acc:HGNC:15923]	ENST00000498280	RBM39		20	q11.22	9584	RBM39-242	35734767	35736641	444	protein_coding_CDS_not_defined	ENST00000498280
[truncated: 111,456 more rows]
