# Supplementary material for: A whole-transcriptome analysis of differentially expressed genes, transcripts, and transcript usage in blood samples from Parkinson’s disease patients
Source: Exp Biol Med (Maywood). 2026 Jul 8;251:11099. doi: 10.3389/ebm.2026.11099 (PMC13388229; doi:10.3389/ebm.2026.11099)
Supplement: Supplementary file 5 [file Table1.xlsx]

## Sheet: PD145results_dgeANN
	gene_id	gene_name	logFC	logCPM	F	PValue	FDR	geneID	ensembl_gene_id	description	ensembl_transcript_id	hgnc_symbol	entrezgene_trans_name	chromosome_name	band	entrezgene_id	external_transcript_name
403097	ENSG00000134419.15	RPS15A	1.31442	10.396	235.187	8.77452e-33	4.74772e-28	ENSG00000134419	ENSG00000134419	ribosomal protein S15a [Source:HGNC Symbol;Acc:HGNC:10389]	ENST00000322989	RPS15A		16	p12.3	6210	RPS15A-201
46611	ENSG00000245970.2	RPL30-AS1	-1.71019	6.85971	208.807	1.98065e-30	5.35844e-26	ENSG00000245970	ENSG00000245970	RPL30 antisense RNA 1 [Source:HGNC Symbol;Acc:HGNC:56064]	ENST00000501016	RPL30-AS1		8	q22.2	NA	RPL30-AS1-201
290880	ENSG00000010322.16	NISCH	-1.73543	6.53764	175.715	3.20901e-27	5.78776e-23	ENSG00000010322	ENSG00000010322	nischarin [Source:HGNC Symbol;Acc:HGNC:18006]	ENST00000479054	NISCH		3	p21.1	11188	NISCH-207
6001	ENSG00000225840.2	ENSG00000225840	11.505	9.47848	172.666	6.5813e-27	7.12202e-23	ENSG00000225840	ENSG00000225840	RNA, 18S ribosomal pseudogene	ENST00000445125	RNA18SP		Y	p11.2	NA
173749	ENSG00000224910.3	LINC01766	13.0118	10.1395	173.486	5.42134e-27	7.12202e-23	ENSG00000224910	ENSG00000224910	long intergenic non-protein coding RNA 1766 [Source:HGNC Symbol;Acc:HGNC:52556]	ENST00000716278	LINC01766		19	q13.12	102723617	LINC01766-214
2	ENSG00000211459.2	MT-RNR1	6.46145	5.55557	166.92	2.59574e-26	2.34084e-22	ENSG00000211459	ENSG00000211459	mitochondrially encoded 12S rRNA [Source:HGNC Symbol;Acc:HGNC:7470]	ENST00000389680	MT-RNR1		MT		NA	MT-RNR1-201
167028	ENSG00000163046.16	ANKRD30BL	5.48782	0.0354235	161.964	8.65004e-26	6.68624e-22	ENSG00000163046	ENSG00000163046	ankyrin repeat domain 30B like [Source:HGNC Symbol;Acc:HGNC:35167]	ENST00000465868	ANKRD30BL		2	q21.2	554226	ANKRD30BL-203
9627	ENSG00000281181.1	ENSG00000281181	11.0324	10.9291	154.492	5.509e-25	3.03335e-21	ENSG00000281181	ENSG00000281181	novel transcript, similar to YY1 associated myogenesis RNA 1 YAM1	ENST00000627981			21	p11.2	NA
9803	ENSG00000280800.1	ENSG00000280800	11.034	10.9294	154.692	5.24071e-25	3.03335e-21	ENSG00000280800	ENSG00000280800	novel transcript, similar to YY1 associated myogenesis RNA 1 YAM1	ENST00000631211			21	p11.2	NA
9366	ENSG00000280614.1	ENSG00000280614	11.0342	10.929	154.423	5.6061e-25	3.03335e-21	ENSG00000280614	ENSG00000280614	novel transcript, similar to YY1 associated myogenesis RNA 1 YAM1	ENST00000625598			21	p11.2	NA
9677	ENSG00000281383.1	ENSG00000281383	10.9843	10.8647	153.802	6.55251e-25	3.22312e-21	ENSG00000281383	ENSG00000281383	novel transcript, similar to YY1 associated myogenesis RNA 1 YAM1	ENST00000629969			21	p11.2	NA
222961	ENSG00000289740.2	TALAM1	1.36678	7.65324	149.544	1.92529e-24	8.68111e-21	ENSG00000289740	ENSG00000289740	TALAM1 transcript, MALAT1 antisense RNA [Source:HGNC Symbol;Acc:HGNC:54476]	ENST00000698129	TALAM1		11	q13.1	109136579	TALAM1-201
40806	ENSG00000227195.12	MIR663AHG	5.86815	0.928957	146.512	4.18767e-24	1.74297e-20	ENSG00000227195	ENSG00000227195	MIR663A host gene [Source:HGNC Symbol;Acc:HGNC:27662]	ENST00000669508	MIR663AHG		20	p11.1	284801	MIR663AHG-331
350732	ENSG00000156482.11	RPL30	-1.17309	10.6842	145.697	5.16699e-24	1.99697e-20	ENSG00000156482	ENSG00000156482	ribosomal protein L30 [Source:HGNC Symbol;Acc:HGNC:10333]	ENST00000518164	RPL30		8	q22.2	6156	RPL30-205
117363	ENSG00000294961.1	ENSG00000294961	-1.31467	10.271	145.091	6.04349e-24	2.18001e-20	ENSG00000294961	ENSG00000294961	novel transcript, antisense to B2M	ENST00000727051			15	q21.1	NA
154721	ENSG00000223916.1	RPL18AP9	-1.52418	3.99961	144.54	6.9717e-24	2.35765e-20	ENSG00000223916	ENSG00000223916	ribosomal protein L18a pseudogene 9 [Source:HGNC Symbol;Acc:HGNC:56413]	ENST00000413663	RPL18AP9		3	p22.1	NA	RPL18AP9-201
452143	ENSG00000012779.12	ALOX5	0.994354	6.74919	144.265	7.48664e-24	2.38287e-20	ENSG00000012779	ENSG00000012779	arachidonate 5-lipoxygenase [Source:HGNC Symbol;Acc:HGNC:435]	ENST00000542434	ALOX5		10	q11.21	240	ALOX5-207
463885	ENSG00000143158.11	MPC2	-1.15821	6.77108	143.461	9.2263e-24	2.62746e-20	ENSG00000143158	ENSG00000143158	mitochondrial pyruvate carrier 2 [Source:HGNC Symbol;Acc:HGNC:24515]	ENST00000367846	MPC2		1	q24.2	25874	MPC2-202
4	ENSG00000210082.2	MT-RNR2	6.38976	8.01015	143.555	9.00413e-24	2.62746e-20	ENSG00000210082	ENSG00000210082	mitochondrially encoded 16S rRNA [Source:HGNC Symbol;Acc:HGNC:7471]	ENST00000387347	MT-RNR2		MT		NA	MT-RNR2-201
2618	ENSG00000310376.1	ENSG00000310376	8.01655	7.1925	141.163	1.68184e-23	4.55004e-20	ENSG00000310376	ENSG00000310376	novel transcript	ENST00000849365			KI270733.1		NA
25966	ENSG00000185834.10	RPL12P4	-1.0648	6.56243	138.374	3.50771e-23	9.03785e-20	ENSG00000185834	ENSG00000185834	ribosomal protein L12 pseudogene 4 [Source:HGNC Symbol;Acc:HGNC:16587]	ENST00000432629	RPL12P4		20	q13.2	NA	RPL12P4-201
248724	ENSG00000124214.21	STAU1	-1.13554	6.74427	135.775	7.00487e-23	1.72282e-19	ENSG00000124214	ENSG00000124214	staufen double-stranded RNA binding protein 1 [Source:HGNC Symbol;Acc:HGNC:11370]	ENST00000371856	STAU1		20	q13.13	6780	STAU1-207
67570	ENSG00000219932.6	RPL12P8	-1.18311	3.52284	135.315	7.92104e-23	1.86344e-19	ENSG00000219932	ENSG00000219932	ribosomal protein L12 pseudogene 8 [Source:HGNC Symbol;Acc:HGNC:23735]	ENST00000482081	RPL12P8		10	q21.3	NA	RPL12P8-201
117753	ENSG00000300755.1	ENSG00000300755	7.96971	2.22131	133.108	1.43336e-22	3.2315e-19	ENSG00000300755	ENSG00000300755	novel transcript, antisense to PPEF2	ENST00000773843			4	q21.1	NA
214465	ENSG00000293309.2	PAFAH1B2P2	1.06028	5.8905	132.476	1.70031e-22	3.68002e-19	ENSG00000293309	ENSG00000293309	PAFAH1B2 pseudogene 2 [Source:HGNC Symbol;Acc:HGNC:54906]	ENST00000552582	PAFAH1B2P2		12	q23.1	643711	PAFAH1B2P2-204
240205	ENSG00000251562.13	MALAT1	1.4387	12.9341	130.397	2.98947e-22	6.22132e-19	ENSG00000251562	ENSG00000251562	metastasis associated lung adenocarcinoma transcript 1 [Source:HGNC Symbol;Acc:HGNC:29665]	ENST00000534336	MALAT1		11	q13.1	378938	MALAT1-202
287139	ENSG00000286507.2	ENSG00000286507	1.63942	2.89832	129.582	3.73407e-22	7.48307e-19	ENSG00000286507	ENSG00000286507	novel transcript	ENST00000661238			7	p15.2	NA
403583	ENSG00000071127.18	WDR1	-0.709837	8.04343	125.542	1.13496e-21	2.19324e-18	ENSG00000071127	ENSG00000071127	WD repeat domain 1 [Source:HGNC Symbol;Acc:HGNC:12754]	ENST00000561486	WDR1		4	p16.1	9948	WDR1-217
540903	ENSG00000122484.9	RPAP2	0.993396	5.64313	125.365	1.19218e-21	2.22436e-18	ENSG00000122484	ENSG00000122484	RNA polymerase II associated protein 2 [Source:HGNC Symbol;Acc:HGNC:25791]	ENST00000610020	RPAP2		1	p22.1	79871	RPAP2-203
448011	ENSG00000111275.13	ALDH2	-0.952117	5.90447	124.959	1.33422e-21	2.4064e-18	ENSG00000111275	ENSG00000111275	aldehyde dehydrogenase 2 family member [Source:HGNC Symbol;Acc:HGNC:404]	ENST00000416293	ALDH2		12	q24.12	217	ALDH2-202
137406	ENSG00000230979.3	ENSG00000230979	-0.991815	6.25549	124.799	1.39499e-21	2.42156e-18	ENSG00000230979	ENSG00000230979	ribosomal protein L18a (RPL18A) pseudogene	ENST00000456046			2	p16.3	NA
367709	ENSG00000115977.21	AAK1	0.852203	6.92135	124.705	1.43214e-21	2.42156e-18	ENSG00000115977	ENSG00000115977	AP2 associated kinase 1 [Source:HGNC Symbol;Acc:HGNC:19679]	ENST00000409085	AAK1		2	p13.3	22848	AAK1-203
272852	ENSG00000279129.1	ENSG00000279129	1.39563	3.56426	124.33	1.58933e-21	2.60592e-18	ENSG00000279129	ENSG00000279129	TEC	ENST00000625162			16	q23.1	NA
241265	ENSG00000108848.16	LUC7L3	1.44405	6.85196	123.813	1.83602e-21	2.83838e-18	ENSG00000108848	ENSG00000108848	LUC7 like 3 pre-mRNA splicing factor [Source:HGNC Symbol;Acc:HGNC:24309]	ENST00000505658	LUC7L3		17	q21.33	51747	LUC7L3-208
315502	ENSG00000260378.2	ENSG00000260378	2.4953	3.2351	123.821	1.83148e-21	2.83838e-18	ENSG00000260378	ENSG00000260378	novel transcript, antisense to CPPED1	ENST00000564016			16	p13.12	105371090
45617	ENSG00000272518.1	ENSG00000272518	1.95231	2.78126	121.821	3.20688e-21	4.81994e-18	ENSG00000272518	ENSG00000272518	novel transcript, sense intronic to MRPS28	ENST00000606512			8	q21.13	NA
66159	ENSG00000285458.1	C4orf36	1.72915	2.24829	121.378	3.63262e-21	5.31227e-18	ENSG00000285458	ENSG00000285458	chromosome 4 open reading frame 36 [Source:NCBI gene (formerly Entrezgene);Acc:132989]	ENST00000473559	C4orf36	C4orf36-213	4	q21.3	132989	C4orf36-213
252159	ENSG00000256642.1	LINC00273	5.24892	-0.543522	119.794	5.68111e-21	8.0893e-18	ENSG00000256642	ENSG00000256642	long intergenic non-protein coding RNA 273 [Source:HGNC Symbol;Acc:HGNC:38595]	ENST00000539813	LINC00273		16	p11.2	649159	LINC00273-201
40060	ENSG00000280383.1	ENSG00000280383	1.43686	4.77138	119.541	6.10264e-21	8.46671e-18	ENSG00000280383	ENSG00000280383	novel transcript, sense overlapping ATXN10	ENST00000623075			22	q13.31	NA
409124	ENSG00000015568.13	RGPD5	1.03294	4.61597	117.914	9.69108e-21	1.31091e-17	ENSG00000015568	ENSG00000015568	RANBP2 like and GRIP domain containing 5 [Source:HGNC Symbol;Acc:HGNC:32418]	ENST00000393283	RGPD5		2	q13	84220	RGPD5-203
73963	ENSG00000139239.7	RPL14P1	-1.04072	6.216	117.009	1.25513e-20	1.62709e-17	ENSG00000139239	ENSG00000139239	ribosomal protein L14 pseudogene 1 [Source:HGNC Symbol;Acc:HGNC:31384]	ENST00000484568	RPL14P1		12	q14.2	NA	RPL14P1-201
542279	ENSG00000198771.11	RCSD1	0.920384	6.96448	116.987	1.26298e-20	1.62709e-17	ENSG00000198771	ENSG00000198771	RCSD domain containing 1 [Source:HGNC Symbol;Acc:HGNC:28310]	ENST00000367854	RCSD1		1	q24.2	92241	RCSD1-202
461287	ENSG00000005844.19	ITGAL	-0.709433	8.72196	116.896	1.29639e-20	1.63128e-17	ENSG00000005844	ENSG00000005844	integrin subunit alpha L [Source:HGNC Symbol;Acc:HGNC:6148]	ENST00000678203	ITGAL		16	p11.2	3683	ITGAL-220
24999	ENSG00000289901.2	ENSG00000289901	5.03925	2.40237	116.402	1.49363e-20	1.83676e-17	ENSG00000289901	ENSG00000289901	novel transcripts	ENST00000701490			13	q33.3	NA
304860	ENSG00000156467.10	UQCRB	1.11982	8.19379	116.14	1.61019e-20	1.894e-17	ENSG00000156467	ENSG00000156467	ubiquinol-cytochrome c reductase binding protein [Source:HGNC Symbol;Acc:HGNC:12582]	ENST00000287022	UQCRB		8	q22.1	7381	UQCRB-201
307663	ENSG00000306674.1	ENSG00000306674	2.24259	2.53731	116.156	1.6025e-20	1.894e-17	ENSG00000306674	ENSG00000306674	novel transcript, antisense to ZNF777	ENST00000820048			7	q36.1	124901770
319063	ENSG00000260528.8	FAM157C	0.996929	5.43429	115.341	2.02578e-20	2.33214e-17	ENSG00000260528	ENSG00000260528	family with sequence similarity 157 member C [Source:HGNC Symbol;Acc:HGNC:34081]	ENST00000691845	FAM157C		16	q24.3	105371423	FAM157C-224
102405	ENSG00000290585.2	ENSG00000290585	1.3079	5.1204	114.971	2.25378e-20	2.54058e-17	ENSG00000290585	ENSG00000290585	novel transcript	ENST00000446912			9	q34.3	NA
166777	ENSG00000178722.17	LINC03122	1.66116	4.04547	114.523	2.56497e-20	2.83236e-17	ENSG00000178722	ENSG00000178722	long intergenic non-protein coding RNA 3122 [Source:HGNC Symbol;Acc:HGNC:26744]	ENST00000507461	LINC03122		5	q12.1	285668	LINC03122-203
132820	ENSG00000304802.1	ENSG00000304802	1.16049	3.41121	112.345	4.82315e-20	5.21941e-17	ENSG00000304802	ENSG00000304802	novel transcript	ENST00000806368			4	q21.21	NA
88847	ENSG00000298099.1	ENSG00000298099	2.35533	2.23128	112.143	5.11667e-20	5.42848e-17	ENSG00000298099	ENSG00000298099	novel transcript, antisense to EGLN3	ENST00000752924			14	q13.1	NA
440070	ENSG00000135686.13	KLHL36	-1.04869	5.81756	111.5	6.173e-20	6.42324e-17	ENSG00000135686	ENSG00000135686	kelch like family member 36 [Source:HGNC Symbol;Acc:HGNC:17844]	ENST00000564996	KLHL36		16	q24.1	79786	KLHL36-204
284730	ENSG00000119707.14	RBM25	1.36927	6.41662	111.203	6.73215e-20	6.87289e-17	ENSG00000119707	ENSG00000119707	RNA binding motif protein 25 [Source:HGNC Symbol;Acc:HGNC:23244]	ENST00000527432	RBM25		14	q24.2	58517	RBM25-205
452288	ENSG00000030582.19	GRN	2.02531	5.54898	111.025	7.0916e-20	7.10578e-17	ENSG00000030582	ENSG00000030582	granulin precursor [Source:HGNC Symbol;Acc:HGNC:4601]	ENST00000588170	GRN		17	q21.31	2896	GRN-212
238352	ENSG00000166710.23	B2M	-0.596132	13.6099	110.74	7.70958e-20	7.58454e-17	ENSG00000166710	ENSG00000166710	beta-2-microglobulin [Source:HGNC Symbol;Acc:HGNC:914]	ENST00000695792	B2M		15	q21.1	567	B2M-212
103043	ENSG00000286479.2	ENSG00000286479	1.05618	5.16265	110.584	8.07046e-20	7.79779e-17	ENSG00000286479	ENSG00000286479	novel transcript	ENST00000659271			14	q12	NA
180696	ENSG00000224984.2	ENSG00000224984	0.958327	5.28318	110.07	9.38436e-20	8.90823e-17	ENSG00000224984	ENSG00000224984	novel transcript	ENST00000425089			6	p12.1	NA
220372	ENSG00000303192.1	ENSG00000303192	-0.879467	5.16081	109.803	1.01515e-19	9.47033e-17	ENSG00000303192	ENSG00000303192	novel transcript, antisense to PAAF1	ENST00000792635			11	q13.4	NA
368729	ENSG00000003056.8	M6PR	-0.891703	6.59633	109.652	1.06115e-19	9.61307e-17	ENSG00000003056	ENSG00000003056	mannose-6-phosphate receptor, cation dependent [Source:HGNC Symbol;Acc:HGNC:6752]	ENST00000000412	M6PR		12	p13.31	4074	M6PR-201
333504	ENSG00000282572.5	FAM157D	1.85634	2.92144	109.637	1.06599e-19	9.61307e-17	ENSG00000282572	ENSG00000282572	family with sequence similarity 157 member D [Source:HGNC Symbol;Acc:HGNC:56252]	ENST00000822128	FAM157D		7	p22.3	125775238	FAM157D-226
446761	ENSG00000156642.17	NPTN	-0.923157	4.79054	108.606	1.44456e-19	1.28134e-16	ENSG00000156642	ENSG00000156642	neuroplastin [Source:HGNC Symbol;Acc:HGNC:17867]	ENST00000345330	NPTN		15	q24.1	27020	NPTN-201
116430	ENSG00000288781.3	ENSG00000288781	1.07467	4.8522	108.445	1.51512e-19	1.32226e-16	ENSG00000288781	ENSG00000288781	novel transcript	ENST00000690933			4	q26	105377378
250267	ENSG00000171311.13	EXOSC1	-0.85338	5.89785	108.106	1.67491e-19	1.42834e-16	ENSG00000171311	ENSG00000171311	exosome component 1 [Source:HGNC Symbol;Acc:HGNC:17286]	ENST00000370902	EXOSC1		10	q24.1	51013	EXOSC1-204
315443	ENSG00000166398.14	GARRE1	1.02267	3.24729	108.077	1.68946e-19	1.42834e-16	ENSG00000166398	ENSG00000166398	granule associated Rac and RHOG effector 1 [Source:HGNC Symbol;Acc:HGNC:29016]	ENST00000299505	GARRE1		19	q13.11	9710	GARRE1-201
133463	ENSG00000235823.6	OLMALINC	0.966424	8.0981	107.438	2.04144e-19	1.69936e-16	ENSG00000235823	ENSG00000235823	oligodendrocyte maturation-associated long intergenic non-coding RNA [Source:HGNC Symbol;Acc:HGNC:28060]	ENST00000668904	OLMALINC		10	q24.31	90271	OLMALINC-234
70415	ENSG00000286834.1	ENSG00000286834	0.942271	5.61394	107.05	2.29123e-19	1.87839e-16	ENSG00000286834	ENSG00000286834	novel transcript	ENST00000654577			9	q22.32	NA
475180	ENSG00000079246.16	XRCC5	-0.855706	7.15036	106.79	2.47543e-19	1.99912e-16	ENSG00000079246	ENSG00000079246	X-ray repair cross complementing 5 [Source:HGNC Symbol;Acc:HGNC:12833]	ENST00000392133	XRCC5		2	q35	7520	XRCC5-202
196646	ENSG00000281357.6	ARRDC3-AS1	1.48572	3.53118	106.111	3.03055e-19	2.41143e-16	ENSG00000281357	ENSG00000281357	ARRDC3 antisense RNA 1 [Source:HGNC Symbol;Acc:HGNC:44145]	ENST00000625713	ARRDC3-AS1		5	q14.3	100129716	ARRDC3-AS1-201
177826	ENSG00000173535.15	TNFRSF10C	1.58137	8.47627	105.954	3.17533e-19	2.49001e-16	ENSG00000173535	ENSG00000173535	TNF receptor superfamily member 10c [Source:HGNC Symbol;Acc:HGNC:11906]	ENST00000517558	TNFRSF10C		8	p21.3	8794	TNFRSF10C-202
281710	ENSG00000287771.2	ENSG00000287771	2.0334	1.29446	105.256	3.9127e-19	3.02441e-16	ENSG00000287771	ENSG00000287771	novel transcript	ENST00000657796			2	q11.2	NA
94225	ENSG00000244738.1	ENSG00000244738	1.57036	3.1961	104.689	4.63752e-19	3.53418e-16	ENSG00000244738	ENSG00000244738	novel transcript	ENST00000497988			3	q26.2	NA
536807	ENSG00000197956.10	S100A6	-0.915919	11.7395	104.254	5.28388e-19	3.97084e-16	ENSG00000197956	ENSG00000197956	S100 calcium binding protein A6 [Source:HGNC Symbol;Acc:HGNC:10496]	ENST00000368719	S100A6		1	q21.3	6277	S100A6-201
30098	ENSG00000236992.2	RPL12P12	-1.27874	1.94148	103.965	5.76521e-19	4.2732e-16	ENSG00000236992	ENSG00000236992	ribosomal protein L12 pseudogene 12 [Source:HGNC Symbol;Acc:HGNC:15951]	ENST00000424633	RPL12P12		20	p11.23	NA	RPL12P12-201
317701	ENSG00000231721.9	LINC-PINT	0.986069	6.01964	103.421	6.79078e-19	4.96534e-16	ENSG00000231721	ENSG00000231721	long intergenic non-protein coding RNA, p53 induced transcript [Source:HGNC Symbol;Acc:HGNC:26885]	ENST00000702906	LINC-PINT		7	q32.3	378805	LINC-PINT-265
499139	ENSG00000119535.20	CSF3R	0.998509	9.43386	103.151	7.36787e-19	5.31548e-16	ENSG00000119535	ENSG00000119535	colony stimulating factor 3 receptor [Source:HGNC Symbol;Acc:HGNC:2439]	ENST00000373106	CSF3R		1	p34.3	1441	CSF3R-203
480301	ENSG00000135452.10	TSPAN31	-0.965883	5.21086	102.191	9.84932e-19	7.0122e-16	ENSG00000135452	ENSG00000135452	tetraspanin 31 [Source:HGNC Symbol;Acc:HGNC:10539]	ENST00000553221	TSPAN31		12	q14.1	6302	TSPAN31-214
379696	ENSG00000153814.13	JAZF1	-1.1587	6.18841	102.04	1.03117e-18	7.24606e-16	ENSG00000153814	ENSG00000153814	JAZF zinc finger 1 [Source:HGNC Symbol;Acc:HGNC:28917]	ENST00000427814	JAZF1		7	p15.1	221895	JAZF1-203
375152	ENSG00000293271.2	SLC44A3-AS1	2.12133	1.5382	101.897	1.07682e-18	7.46981e-16	ENSG00000293271	ENSG00000293271	SLC44A3 antisense RNA 1 [Source:HGNC Symbol;Acc:HGNC:49057]	ENST00000634870	SLC44A3-AS1		1	p21.3	101928079	SLC44A3-AS1-216
72433	ENSG00000196268.12	ZNF493	1.0081	3.61525	101.716	1.13758e-18	7.79144e-16	ENSG00000196268	ENSG00000196268	zinc finger protein 493 [Source:HGNC Symbol;Acc:HGNC:23708]	ENST00000596302	ZNF493		19	p12	284443	ZNF493-205
27161	ENSG00000307674.1	ENSG00000307674	1.16338	3.50357	101.546	1.19785e-18	8.10163e-16	ENSG00000307674	ENSG00000307674	novel transcript, antisense to CSNK1A1L	ENST00000827784			13	q13.3	NA
41192	ENSG00000300939.1	ENSG00000300939	3.7678	-0.240565	100.842	1.48394e-18	9.91274e-16	ENSG00000300939	ENSG00000300939	novel transcript	ENST00000775169			20	p11.1	NA
269676	ENSG00000110108.11	TMEM109	-1.06556	5.14206	100.006	1.91531e-18	1.26382e-15	ENSG00000110108	ENSG00000110108	transmembrane protein 109 [Source:HGNC Symbol;Acc:HGNC:28771]	ENST00000715796	TMEM109		11	q12.2	79073	TMEM109-204
303247	ENSG00000113732.9	ATP6V0E1	-0.666936	7.91978	99.821	2.02695e-18	1.32138e-15	ENSG00000113732	ENSG00000113732	ATPase H+ transporting V0 subunit e1 [Source:HGNC Symbol;Acc:HGNC:863]	ENST00000519374	ATP6V0E1		5	q35.1	8992	ATP6V0E1-203
147712	ENSG00000281344.1	HELLPAR	0.958741	7.78557	99.6723	2.12133e-18	1.33466e-15	ENSG00000281344	ENSG00000281344	HELLP associated long non-coding RNA [Source:HGNC Symbol;Acc:HGNC:43984]	ENST00000626826	HELLPAR		12	q23.2	NA	HELLPAR-201
92700	ENSG00000278215.1	ENSG00000278215	1.83463	2.24751	99.6956	2.1063e-18	1.33466e-15	ENSG00000278215	ENSG00000278215	Fc fragment of IgG, low affinity IIa, receptor (CD32) (FCGR2A) pseudogene	ENST00000616637			11	q24.2	NA
164609	ENSG00000294255.1	ENSG00000294255	5.28981	2.15921	99.7101	2.09696e-18	1.33466e-15	ENSG00000294255	ENSG00000294255	novel transcript, sense intronic to GCNT1	ENST00000722183			9	q21.13	NA
268304	ENSG00000196584.4	XRCC2	1.12072	4.92014	99.3464	2.34411e-18	1.45787e-15	ENSG00000196584	ENSG00000196584	X-ray repair cross complementing 2 [Source:HGNC Symbol;Acc:HGNC:12829]	ENST00000359321	XRCC2		7	q36.1	7516	XRCC2-201
225839	ENSG00000080189.15	SLC35C2	-0.760917	6.74333	99.162	2.48047e-18	1.52515e-15	ENSG00000080189	ENSG00000080189	solute carrier family 35 member C2 [Source:HGNC Symbol;Acc:HGNC:17117]	ENST00000543605	SLC35C2		20	q13.12	51006	SLC35C2-213
291235	ENSG00000130045.17	NXNL2	1.63975	3.46969	99.1011	2.52726e-18	1.53646e-15	ENSG00000130045	ENSG00000130045	nucleoredoxin like 2 [Source:HGNC Symbol;Acc:HGNC:30482]	ENST00000649870	NXNL2		9	q22.1	158046	NXNL2-204
194114	ENSG00000113916.18	BCL6	0.774005	7.34864	98.6634	2.89083e-18	1.73797e-15	ENSG00000113916	ENSG00000113916	BCL6 transcription repressor [Source:HGNC Symbol;Acc:HGNC:1001]	ENST00000621333	BCL6		3	q27.3	604	BCL6-211
426860	ENSG00000111981.5	ULBP1	1.42673	2.49906	98.45	3.087e-18	1.83551e-15	ENSG00000111981	ENSG00000111981	UL16 binding protein 1 [Source:HGNC Symbol;Acc:HGNC:14893]	ENST00000229708	ULBP1		6	q25.1	80329	ULBP1-201
232047	ENSG00000288887.3	ENSG00000288887	1.44211	4.03363	98.249	3.28399e-18	1.93142e-15	ENSG00000288887	ENSG00000288887	novel transcript, antisense to RIPOR2	ENST00000702623			6	p22.3	105374981
333630	ENSG00000144649.10	GASK1A	0.874975	5.33785	98.0132	3.53143e-18	2.0506e-15	ENSG00000144649	ENSG00000144649	golgi associated kinase 1A [Source:HGNC Symbol;Acc:HGNC:24485]	ENST00000693686	GASK1A		3	p22.1	729085	GASK1A-214
133996	ENSG00000288091.1	ENSG00000288091	1.02506	3.15263	97.9848	3.56244e-18	2.0506e-15	ENSG00000288091	ENSG00000288091	novel transcript, antisense to SLC4A10	ENST00000665731			2	q24.2	NA
423618	ENSG00000154518.10	ATP5MC3	-0.770544	6.2617	97.5085	4.12645e-18	2.35025e-15	ENSG00000154518	ENSG00000154518	ATP synthase membrane subunit c locus 3 [Source:HGNC Symbol;Acc:HGNC:843]	ENST00000284727	ATP5MC3		2	q31.1	518	ATP5MC3-201
76994	ENSG00000241743.5	XACT	0.913922	8.6378	97.4323	4.22476e-18	2.38118e-15	ENSG00000241743	ENSG00000241743	X active specific transcript [Source:HGNC Symbol;Acc:HGNC:45056]	ENST00000674361	XACT		X	q23	NA	XACT-203
155672	ENSG00000259818.1	CZIB-DT	1.49875	2.02266	97.1969	4.54357e-18	2.53447e-15	ENSG00000259818	ENSG00000259818	CZIB divergent transcript [Source:HGNC Symbol;Acc:HGNC:55408]	ENST00000569869	CZIB-DT		1	p32.3	120017342	CZIB-DT-201
227393	ENSG00000241599.1	ENSG00000241599	1.78831	1.79794	97.1461	4.61549e-18	2.54831e-15	ENSG00000241599	ENSG00000241599	novel transcript	ENST00000496488			1	p36.33	NA
198835	ENSG00000126773.13	PCNX4	-0.691688	5.45414	96.9188	4.9518e-18	2.68788e-15	ENSG00000126773	ENSG00000126773	pecanex 4 [Source:HGNC Symbol;Acc:HGNC:20349]	ENST00000317623	PCNX4		14	q23.1	64430	PCNX4-201
58824	ENSG00000286147.1	ENSG00000286147	0.876344	5.044	96.9085	4.96761e-18	2.68788e-15	ENSG00000286147	ENSG00000286147	novel transcript, antisense to DKK2	ENST00000650850			4	q24	NA
254213	ENSG00000230383.1	RPL6P19	-1.10446	5.2375	96.5043	5.63052e-18	2.9773e-15	ENSG00000230383	ENSG00000230383	ribosomal protein L6 pseudogene 19 [Source:HGNC Symbol;Acc:HGNC:36754]	ENST00000456481	RPL6P19		7	q33	NA	RPL6P19-201
80381	ENSG00000100162.16	CENPM	1.42395	2.24717	96.4838	5.66633e-18	2.9773e-15	ENSG00000100162	ENSG00000100162	centromere protein M [Source:HGNC Symbol;Acc:HGNC:18352]	ENST00000718240	CENPM		22	q13.2	79019	CENPM-209
425231	ENSG00000143494.16	VASH2	1.55166	1.65106	96.4831	5.66759e-18	2.9773e-15	ENSG00000143494	ENSG00000143494	vasohibin 2 [Source:HGNC Symbol;Acc:HGNC:25723]	ENST00000366966	VASH2		1	q32.3	79805	VASH2-204
531443	ENSG00000088179.9	PTPN4	-0.791027	4.56146	96.3178	5.96584e-18	3.10384e-15	ENSG00000088179	ENSG00000088179	protein tyrosine phosphatase non-receptor type 4 [Source:HGNC Symbol;Acc:HGNC:9656]	ENST00000263708	PTPN4		2	q14.2	5775	PTPN4-201
179196	ENSG00000134490.14	TMEM241	2.0542	3.17689	95.9069	6.77811e-18	3.49286e-15	ENSG00000134490	ENSG00000134490	transmembrane protein 241 [Source:HGNC Symbol;Acc:HGNC:31723]	ENST00000584625	TMEM241		18	q11.2	85019	TMEM241-217
143319	ENSG00000292246.1	ENSG00000292246	1.49127	2.84	95.8283	6.94581e-18	3.54551e-15	ENSG00000292246	ENSG00000292246	novel transcript	ENST00000710311			6	q26	NA
300898	ENSG00000229905.1	ENSG00000229905	1.81177	1.78303	95.7857	7.03829e-18	3.55914e-15	ENSG00000229905	ENSG00000229905	novel transcript	ENST00000422528			1	p36.33	NA
483421	ENSG00000142046.15	TMEM91	0.874699	5.97218	95.4669	7.77256e-18	3.85833e-15	ENSG00000142046	ENSG00000142046	transmembrane protein 91 [Source:HGNC Symbol;Acc:HGNC:32393]	ENST00000539627	TMEM91		19	q13.2	641649	TMEM91-209
184292	ENSG00000250497.1	ENSG00000250497	1.18778	3.83688	95.4741	7.75517e-18	3.85833e-15	ENSG00000250497	ENSG00000250497	novel transcript	ENST00000508202			4	p15.33	NA
70082	ENSG00000286072.2	ENSG00000286072	1.25041	4.32281	95.2477	8.32205e-18	4.09354e-15	ENSG00000286072	ENSG00000286072	novel transcript	ENST00000651919			X	q23	NA
380179	ENSG00000198198.17	SZT2	0.850722	5.09075	94.9375	9.16743e-18	4.46875e-15	ENSG00000198198	ENSG00000198198	SZT2 subunit of KICSTOR complex [Source:HGNC Symbol;Acc:HGNC:29040]	ENST00000372450	SZT2		1	p34.2	23334	SZT2-202
85319	ENSG00000223546.10	LINC00630	0.970543	5.02243	94.873	9.35386e-18	4.51892e-15	ENSG00000223546	ENSG00000223546	long intergenic non-protein coding RNA 630 [Source:HGNC Symbol;Acc:HGNC:44263]	ENST00000717311	LINC00630		X	q22.1	NA	LINC00630-218
240504	ENSG00000269821.2	KCNQ1OT1	0.887711	7.13336	94.3971	1.08538e-17	5.19715e-15	ENSG00000269821	ENSG00000269821	KCNQ1 opposite strand/antisense transcript 1 [Source:HGNC Symbol;Acc:HGNC:6295]	ENST00000710656	KCNQ1OT1		11	p15.5	10984	KCNQ1OT1-202
437797	ENSG00000198690.10	FAN1	0.857998	4.26971	94.2096	1.151e-17	5.46299e-15	ENSG00000198690	ENSG00000198690	FANCD2 and FANCI associated nuclease 1 [Source:HGNC Symbol;Acc:HGNC:29170]	ENST00000667837	FAN1		15	q13.2	22909	FAN1-226
175240	ENSG00000273247.8	RAB33B-AS1	0.955084	5.62647	93.6293	1.38059e-17	6.49572e-15	ENSG00000273247	ENSG00000273247	RAB33B antisense RNA 1 [Source:HGNC Symbol;Acc:HGNC:55153]	ENST00000730549	RAB33B-AS1		4	q31.1	NA	RAB33B-AS1-207
108712	ENSG00000154237.13	LRRK1	0.880572	4.1941	93.2514	1.55455e-17	7.25115e-15	ENSG00000154237	ENSG00000154237	leucine rich repeat kinase 1 [Source:HGNC Symbol;Acc:HGNC:18608]	ENST00000534045	LRRK1		15	q26.3	79705	LRRK1-210
502694	ENSG00000125703.15	ATG4C	-1.1924	3.83063	93.119	1.62064e-17	7.49484e-15	ENSG00000125703	ENSG00000125703	autophagy related 4C cysteine peptidase [Source:HGNC Symbol;Acc:HGNC:16040]	ENST00000443289	ATG4C		1	p31.3	84938	ATG4C-205
55533	ENSG00000185942.13	NKAIN3	0.906259	3.66001	92.8263	1.77701e-17	8.14835e-15	ENSG00000185942	ENSG00000185942	sodium/potassium transporting ATPase interacting 3 [Source:HGNC Symbol;Acc:HGNC:26829]	ENST00000674732	NKAIN3		8	q12.3	286183	NKAIN3-206
416880	ENSG00000134186.12	PRPF38B	0.696436	5.82901	92.5759	1.92284e-17	8.74296e-15	ENSG00000134186	ENSG00000134186	pre-mRNA processing factor 38B [Source:HGNC Symbol;Acc:HGNC:25512]	ENST00000370025	PRPF38B		1	p13.3	55119	PRPF38B-203
42408	ENSG00000290199.2	ENSG00000290199	-1.26822	3.56069	92.1185	2.22134e-17	1.0016e-14	ENSG00000290199	ENSG00000290199	novel transcript	ENST00000717616			22	q11.23	NA
537706	ENSG00000265972.6	TXNIP	-0.596402	8.08353	91.9924	2.31166e-17	1.03371e-14	ENSG00000265972	ENSG00000265972	thioredoxin interacting protein [Source:HGNC Symbol;Acc:HGNC:16952]	ENST00000582401	TXNIP		1	q21.1	10628	TXNIP-204
192446	ENSG00000297137.1	ENSG00000297137	1.56708	1.85947	91.9504	2.34249e-17	1.03891e-14	ENSG00000297137	ENSG00000297137	novel transcript	ENST00000745751			11	p14.1	NA
94092	ENSG00000133138.20	TBC1D8B	0.85519	3.91375	91.8802	2.3951e-17	1.05361e-14	ENSG00000133138	ENSG00000133138	TBC1 domain family member 8B [Source:HGNC Symbol;Acc:HGNC:24715]	ENST00000357242	TBC1D8B		X	q22.3	54885	TBC1D8B-203
511259	ENSG00000115758.14	ODC1	-1.1225	6.60765	91.7431	2.50123e-17	1.09142e-14	ENSG00000115758	ENSG00000115758	ornithine decarboxylase 1 [Source:HGNC Symbol;Acc:HGNC:8109]	ENST00000446285	ODC1		2	p25.1	4953	ODC1-204
455929	ENSG00000075624.17	ACTB	0.979231	11.7031	91.6056	2.61243e-17	1.12831e-14	ENSG00000075624	ENSG00000075624	actin beta [Source:HGNC Symbol;Acc:HGNC:132]	ENST00000674681	ACTB		7	p22.1	60	ACTB-219
26761	ENSG00000286890.2	ENSG00000286890	1.23526	3.11721	91.5874	2.62747e-17	1.12831e-14	ENSG00000286890	ENSG00000286890	novel transcript, antisense to FHOD3	ENST00000667304			18	q12.2	NA
171644	ENSG00000269246.3	ENSG00000269246	2.11543	3.65242	91.5624	2.64841e-17	1.12835e-14	ENSG00000269246	ENSG00000269246	novel transcript	ENST00000599274			19	q13.2	NA
387146	ENSG00000163864.18	NMNAT3	0.813812	6.50453	91.2282	2.94407e-17	1.24451e-14	ENSG00000163864	ENSG00000163864	nicotinamide nucleotide adenylyltransferase 3 [Source:HGNC Symbol;Acc:HGNC:20989]	ENST00000506254	NMNAT3		3	q23	349565	NMNAT3-205
361765	ENSG00000106258.16	CYP3A5	1.19831	1.96184	91.174	2.99511e-17	1.25627e-14	ENSG00000106258	ENSG00000106258	cytochrome P450 family 3 subfamily A member 5 [Source:HGNC Symbol;Acc:HGNC:2638]	ENST00000222982	CYP3A5		7	q22.1	1577	CYP3A5-201
109767	ENSG00000267174.7	ENSG00000267174	1.20495	4.57649	91.037	3.12816e-17	1.30199e-14	ENSG00000267174	ENSG00000267174	TSPAN16 antisense RNA 1 [Source:HGNC Symbol;Acc:HGNC:58319]	ENST00000686945	TSPAN16-AS1		19	p13.2	NA	TSPAN16-AS1-203
35064	ENSG00000251357.4	ENSG00000251357	-1.07127	4.29621	90.9849	3.18026e-17	1.31357e-14	ENSG00000251357	ENSG00000251357	novel protein	ENST00000433835			22	q11.23	NA
78598	ENSG00000277128.2	ENSG00000277128	1.30912	2.85445	90.8551	3.31409e-17	1.35847e-14	ENSG00000277128	ENSG00000277128	novel transcript	ENST00000646225			14	q11.2	NA
543860	ENSG00000162739.14	SLAMF6	-1.12233	3.91809	90.5862	3.60953e-17	1.45861e-14	ENSG00000162739	ENSG00000162739	SLAM family member 6 [Source:HGNC Symbol;Acc:HGNC:21392]	ENST00000368059	SLAMF6		1	q23.3	114836	SLAMF6-203
397202	ENSG00000170160.19	CCDC144A	0.978196	4.17542	90.5838	3.61229e-17	1.45861e-14	ENSG00000170160	ENSG00000170160	coiled-coil domain containing 144A [Source:HGNC Symbol;Acc:HGNC:29072]	ENST00000478303	CCDC144A		17	p11.2	9720	CCDC144A-212
132486	ENSG00000088448.14	ANKRD10	0.869939	3.79849	90.3711	3.8651e-17	1.54913e-14	ENSG00000088448	ENSG00000088448	ankyrin repeat domain 10 [Source:HGNC Symbol;Acc:HGNC:20265]	ENST00000267339	ANKRD10		13	q34	55608	ANKRD10-201
61424	ENSG00000230590.13	FTX	0.818475	6.81643	90.3127	3.93754e-17	1.56656e-14	ENSG00000230590	ENSG00000230590	FTX transcript, XIST regulator [Source:HGNC Symbol;Acc:HGNC:37190]	ENST00000651392	FTX		X	q13.2	100302692	FTX-220
305040	ENSG00000234520.9	HRAT17	1.288	3.83788	90.1461	4.15205e-17	1.63985e-14	ENSG00000234520	ENSG00000234520	heart tissue-associated transcript 17 [Source:NCBI gene (formerly Entrezgene);Acc:101928036]	ENST00000451962		HRAT17-202	7	q31.1	101928036	HRAT17-202
354589	ENSG00000111752.11	PHC1	-0.886703	4.92857	89.9946	4.35732e-17	1.70845e-14	ENSG00000111752	ENSG00000111752	polyhomeotic homolog 1 [Source:HGNC Symbol;Acc:HGNC:3182]	ENST00000538657	PHC1		12	p13.31	1911	PHC1-205
272599	ENSG00000231890.11	DARS1-AS1	0.965608	5.50323	89.3054	5.42919e-17	2.1134e-14	ENSG00000231890	ENSG00000231890	DARS1 antisense RNA 1 [Source:HGNC Symbol;Acc:HGNC:40170]	ENST00000717303	DARS1-AS1		2	q21.3	101928243	DARS1-AS1-236
405691	ENSG00000110955.9	ATP5F1B	-0.531885	6.74607	89.1948	5.62451e-17	2.15838e-14	ENSG00000110955	ENSG00000110955	ATP synthase F1 subunit beta [Source:HGNC Symbol;Acc:HGNC:830]	ENST00000548474	ATP5F1B		12	q13.3	506	ATP5F1B-204
28683	ENSG00000234787.10	LINC00458	1.10285	3.69938	89.2107	5.59594e-17	2.15838e-14	ENSG00000234787	ENSG00000234787	long intergenic non-protein coding RNA 458 [Source:HGNC Symbol;Acc:HGNC:42807]	ENST00000706980	LINC00458		13	q14.3	100507428	LINC00458-208
301816	ENSG00000164066.13	INTU	0.926417	3.52653	89.1356	5.73194e-17	2.18411e-14	ENSG00000164066	ENSG00000164066	inturned planar cell polarity protein [Source:HGNC Symbol;Acc:HGNC:29239]	ENST00000504491	INTU		4	q28.1	27152	INTU-205
398416	ENSG00000160570.14	DEDD2	1.00592	6.91533	88.9669	6.04985e-17	2.28913e-14	ENSG00000160570	ENSG00000160570	death effector domain containing 2 [Source:HGNC Symbol;Acc:HGNC:24450]	ENST00000336034	DEDD2		19	q13.2	162989	DEDD2-201
232696	ENSG00000290937.2	ENSG00000290937	1.05904	6.40492	88.6779	6.63634e-17	2.4936e-14	ENSG00000290937	ENSG00000290937	novel transcript	ENST00000437428			3	q29	NA
211938	ENSG00000287238.3	ENSG00000287238	1.04558	3.20361	88.4703	7.09313e-17	2.64686e-14	ENSG00000287238	ENSG00000287238	novel transcript	ENST00000714289			11	q23.3	NA
286726	ENSG00000163633.12	C4orf36	1.20527	1.49513	88.2726	7.55767e-17	2.80089e-14	ENSG00000163633	ENSG00000163633	chromosome 4 open reading frame 36 [Source:HGNC Symbol;Acc:HGNC:28386]	ENST00000295898	C4orf36		4	q21.3	132989	C4orf36-201
454829	ENSG00000018408.15	WWTR1	-1.21483	2.76445	88.0137	8.21274e-17	3.02296e-14	ENSG00000018408	ENSG00000018408	WW domain containing transcription regulator 1 [Source:HGNC Symbol;Acc:HGNC:24042]	ENST00000465804	WWTR1		3	q25.1	25937	WWTR1-203
49058	ENSG00000207091.1	Y_RNA	1.74185	1.87122	87.8601	8.62834e-17	3.15447e-14	ENSG00000207091	ENSG00000207091	Y RNA [Source:RFAM;Acc:RF00019]	ENST00000384363			15	q14	NA	Y_RNA.479-201
20743	ENSG00000297158.1	ENSG00000297158	0.933046	3.02053	87.7835	8.84373e-17	3.21152e-14	ENSG00000297158	ENSG00000297158	novel transcript, sense intronic to TM9SF2	ENST00000745902			13	q32.3	NA
99830	ENSG00000287258.1	ENSG00000287258	1.06282	2.75457	87.7207	9.02396e-17	3.25512e-14	ENSG00000287258	ENSG00000287258	novel transcript, antisense to PKIB	ENST00000658962			6	q22.31	124901391
142300	ENSG00000286694.2	ENSG00000286694	1.05902	5.64595	87.5255	9.60924e-17	3.44329e-14	ENSG00000286694	ENSG00000286694	novel transcript	ENST00000662998			10	p11.22	NA
455554	ENSG00000110651.13	CD81	-1.12637	7.2018	87.3172	1.02762e-16	3.65805e-14	ENSG00000110651	ENSG00000110651	CD81 molecule [Source:HGNC Symbol;Acc:HGNC:1701]	ENST00000475945	CD81		11	p15.5	975	CD81-205
32215	ENSG00000261780.4	LINC02582	1.31856	2.12875	87.2765	1.04118e-16	3.68209e-14	ENSG00000261780	ENSG00000261780	long intergenic non-protein coding RNA 2582 [Source:HGNC Symbol;Acc:HGNC:53792]	ENST00000563172	LINC02582		18	q22.3	100505817	LINC02582-201
32481	ENSG00000157542.11	KCNJ6	1.04466	2.76078	87.0665	1.11413e-16	3.91452e-14	ENSG00000157542	ENSG00000157542	potassium inwardly rectifying channel subfamily J member 6 [Source:HGNC Symbol;Acc:HGNC:6267]	ENST00000609713	KCNJ6		21	q22.13	3763	KCNJ6-201
465206	ENSG00000145687.17	SSBP2	0.940423	4.88871	87.0064	1.13596e-16	3.96544e-14	ENSG00000145687	ENSG00000145687	single stranded DNA binding protein 2 [Source:HGNC Symbol;Acc:HGNC:15831]	ENST00000320672	SSBP2		5	q14.1	23635	SSBP2-201
65535	ENSG00000169208.3	OR10G3	1.04165	4.61821	86.9663	1.15074e-16	3.99131e-14	ENSG00000169208	ENSG00000169208	olfactory receptor family 10 subfamily G member 3 [Source:HGNC Symbol;Acc:HGNC:8171]	ENST00000641040	OR10G3		14	q11.2	26533	OR10G3-201
250085	ENSG00000127951.8	FGL2	-1.05612	8.42596	86.6836	1.26076e-16	4.34503e-14	ENSG00000127951	ENSG00000127951	fibrinogen like 2 [Source:HGNC Symbol;Acc:HGNC:3696]	ENST00000248598	FGL2		7	q11.23	10875	FGL2-201
105144	ENSG00000300552.1	ENSG00000300552	2.03327	1.69244	86.5059	1.3353e-16	4.5728e-14	ENSG00000300552	ENSG00000300552	novel transcript	ENST00000772672			8	p12	NA
161482	ENSG00000204387.15	SNHG32	-0.930759	6.10942	86.1354	1.50541e-16	5.09094e-14	ENSG00000204387	ENSG00000204387	small nucleolar RNA host gene 32 [Source:HGNC Symbol;Acc:HGNC:19078]	ENST00000718216	SNHG32		6	p21.33	50854	SNHG32-212
50536	ENSG00000239039.1	SNORD13	2.00953	1.6837	86.1471	1.49971e-16	5.09094e-14	ENSG00000239039	ENSG00000239039	small nucleolar RNA, C/D box 13 [Source:HGNC Symbol;Acc:HGNC:32711]	ENST00000459299	SNORD13		8	p12	692084	SNORD13-201
350960	ENSG00000151131.11	NOPCHAP1	0.868183	5.86729	85.8071	1.67448e-16	5.62749e-14	ENSG00000151131	ENSG00000151131	NOP protein chaperone 1 [Source:HGNC Symbol;Acc:HGNC:28628]	ENST00000552951	NOPCHAP1		12	q23.3	121053	NOPCHAP1-204
9708	ENSG00000279648.1	ENSG00000279648	1.13086	3.64997	85.6955	1.73622e-16	5.79898e-14	ENSG00000279648	ENSG00000279648	TEC	ENST00000624164			21	q21.1	NA
277346	ENSG00000178878.13	APOLD1	1.1368	4.64816	85.6081	1.78615e-16	5.92915e-14	ENSG00000178878	ENSG00000178878	apolipoprotein L domain containing 1 [Source:HGNC Symbol;Acc:HGNC:25268]	ENST00000540583	APOLD1		12	p13.1	81575	APOLD1-204
193811	ENSG00000145050.19	MANF	-1.06165	4.99642	85.5267	1.83401e-16	6.05089e-14	ENSG00000145050	ENSG00000145050	mesencephalic astrocyte derived neurotrophic factor [Source:HGNC Symbol;Acc:HGNC:15461]	ENST00000528157	MANF		3	p21.2	7873	MANF-204
273496	ENSG00000023902.14	PLEKHO1	-0.555687	6.96145	85.369	1.9304e-16	6.29219e-14	ENSG00000023902	ENSG00000023902	pleckstrin homology domain containing O1 [Source:HGNC Symbol;Acc:HGNC:24310]	ENST00000369126	PLEKHO1		1	q21.2	51177	PLEKHO1-202
240398	ENSG00000293170.1	ENSG00000293170	1.32159	2.85242	85.3733	1.9277e-16	6.29219e-14	ENSG00000293170	ENSG00000293170	novel transcript	ENST00000449995			2	p15	NA
376301	ENSG00000117242.7	PINK1-AS	-0.870921	5.68659	85.3209	1.96086e-16	6.35319e-14	ENSG00000117242	ENSG00000117242	PINK1 antisense RNA [Source:HGNC Symbol;Acc:HGNC:38872]	ENST00000451424	PINK1-AS		1	p36.12	100861548	PINK1-AS-201
96306	ENSG00000129682.16	FGF13	1.17973	4.24999	84.8425	2.29111e-16	7.37901e-14	ENSG00000129682	ENSG00000129682	fibroblast growth factor 13 [Source:HGNC Symbol;Acc:HGNC:3670]	ENST00000315930	FGF13		X	q27.1	2258	FGF13-202
241474	ENSG00000248724.7	NPHP3-AS1	1.17301	2.7183	84.7408	2.36829e-16	7.58245e-14	ENSG00000248724	ENSG00000248724	NPHP3 antisense RNA 1 [Source:HGNC Symbol;Acc:HGNC:24129]	ENST00000489343	NPHP3-AS1		3	q22.1	348808	NPHP3-AS1-201
370935	ENSG00000172534.14	HCFC1	-0.721994	4.40618	84.6232	2.46083e-16	7.83239e-14	ENSG00000172534	ENSG00000172534	host cell factor C1 [Source:HGNC Symbol;Acc:HGNC:4839]	ENST00000444191	HCFC1		X	q28	3054	HCFC1-203
365022	ENSG00000172296.13	SPTLC3	1.03182	2.65307	84.6005	2.47916e-16	7.84457e-14	ENSG00000172296	ENSG00000172296	serine palmitoyltransferase long chain base subunit 3 [Source:HGNC Symbol;Acc:HGNC:16253]	ENST00000476791	SPTLC3		20	p12.1	55304	SPTLC3-205
394015	ENSG00000102858.13	MGRN1	0.975835	3.98081	84.5087	2.55448e-16	8.03592e-14	ENSG00000102858	ENSG00000102858	mahogunin ring finger 1 [Source:HGNC Symbol;Acc:HGNC:20254]	ENST00000591895	MGRN1		16	p13.3	23295	MGRN1-215
462605	ENSG00000105568.19	PPP2R1A	-0.710904	6.63638	84.4857	2.57366e-16	8.04945e-14	ENSG00000105568	ENSG00000105568	protein phosphatase 2 scaffold subunit Aalpha [Source:HGNC Symbol;Acc:HGNC:9302]	ENST00000703395	PPP2R1A		19	q13.41	5518	PPP2R1A-212
536707	ENSG00000157916.20	RER1	0.663141	6.27903	84.4677	2.58888e-16	8.05052e-14	ENSG00000157916	ENSG00000157916	retention in endoplasmic reticulum sorting receptor 1 [Source:HGNC Symbol;Acc:HGNC:30309]	ENST00000378518	RER1		1	p36.32	11079	RER1-204
232681	ENSG00000167615.18	LENG8	1.28996	2.73338	84.4481	2.60543e-16	8.0557e-14	ENSG00000167615	ENSG00000167615	leukocyte receptor cluster member 8 [Source:HGNC Symbol;Acc:HGNC:15500]	ENST00000439657	LENG8		19	q13.42	114823	LENG8-205
315039	ENSG00000309162.1	ENSG00000309162	1.21935	2.99135	84.4306	2.62039e-16	8.05592e-14	ENSG00000309162	ENSG00000309162	novel transcript	ENST00000839179			7	p12.3	NA
393682	ENSG00000172954.14	LCLAT1	0.930691	4.21974	84.3897	2.65558e-16	8.11796e-14	ENSG00000172954	ENSG00000172954	lysocardiolipin acyltransferase 1 [Source:HGNC Symbol;Acc:HGNC:26756]	ENST00000466477	LCLAT1		2	p23.1	253558	LCLAT1-206
298803	ENSG00000124614.17	RPS10	1.12106	8.19309	84.3105	2.72512e-16	8.28375e-14	ENSG00000124614	ENSG00000124614	ribosomal protein S10 [Source:HGNC Symbol;Acc:HGNC:10383]	ENST00000464218	RPS10		6	p21.31	6204	RPS10-202
499510	ENSG00000122417.16	ODF2L	0.93146	5.4673	84.2545	2.77545e-16	8.34301e-14	ENSG00000122417	ENSG00000122417	outer dense fiber of sperm tails 2 like [Source:HGNC Symbol;Acc:HGNC:29225]	ENST00000359242	ODF2L		1	p22.3	57489	ODF2L-203
79617	ENSG00000285269.2	ENSG00000285269	1.08061	2.46559	84.2568	2.77332e-16	8.34301e-14	ENSG00000285269	ENSG00000285269	novel transcript, SLC35D2-HSD17B3 readthrough	ENST00000464104			9	q22.32	NA
364265	ENSG00000164597.15	COG5	-1.00614	6.16498	84.0553	2.96204e-16	8.85469e-14	ENSG00000164597	ENSG00000164597	component of oligomeric golgi complex 5 [Source:HGNC Symbol;Acc:HGNC:14857]	ENST00000347053	COG5		7	q22.3	10466	COG5-202
330503	ENSG00000166105.16	GLB1L3	1.04193	4.43772	83.9992	3.01688e-16	8.96908e-14	ENSG00000166105	ENSG00000166105	galactosidase beta 1 like 3 [Source:HGNC Symbol;Acc:HGNC:25147]	ENST00000389887	GLB1L3		11	q25	112937	GLB1L3-201
299362	ENSG00000167522.18	ANKRD11	0.747667	6.70699	83.8565	3.16099e-16	9.34618e-14	ENSG00000167522	ENSG00000167522	ankyrin repeat domain containing 11 [Source:HGNC Symbol;Acc:HGNC:21316]	ENST00000642600	ANKRD11		16	q24.3	29123	ANKRD11-221
32288	ENSG00000226179.6	LINC00685	1.48097	1.5873	83.8299	3.18865e-16	9.37672e-14	ENSG00000226179	ENSG00000226179	long intergenic non-protein coding RNA 685 [Source:HGNC Symbol;Acc:HGNC:27560]	ENST00000391707	LINC00685		X	p22.33	NA	LINC00685-201
381269	ENSG00000155368.18	DBI	-0.6183	7.60382	83.7889	3.23166e-16	9.44263e-14	ENSG00000155368	ENSG00000155368	diazepam binding inhibitor, acyl-CoA binding protein [Source:HGNC Symbol;Acc:HGNC:2690]	ENST00000535617	DBI		2	q14.2	1622	DBI-208
278476	ENSG00000301709.1	ENSG00000301709	1.0321	4.04925	83.7754	3.24597e-16	9.44263e-14	ENSG00000301709	ENSG00000301709	novel transcript, antisense to RGPD5	ENST00000781034			2	q13	NA
168435	ENSG00000269514.4	ENSG00000269514	0.903935	6.28964	83.6955	3.33195e-16	9.64091e-14	ENSG00000269514	ENSG00000269514	novel transcript, antisense to OR10AD1	ENST00000647575			12	q13.11	NA
170800	ENSG00000248174.9	LINC02268	1.07881	4.18755	83.5497	3.49493e-16	1.00055e-13	ENSG00000248174	ENSG00000248174	long intergenic non-protein coding RNA 2268 [Source:HGNC Symbol;Acc:HGNC:53183]	ENST00000687371	LINC02268		4	q34.1	101928509	LINC02268-209
41904	ENSG00000287922.1	ENSG00000287922	1.75616	1.43199	83.5587	3.48468e-16	1.00055e-13	ENSG00000287922	ENSG00000287922	novel transcript	ENST00000652817			15	q12	NA
4428	ENSG00000292342.1	LINC00685	1.48087	1.58132	83.3819	3.69254e-16	1.05156e-13	ENSG00000292342	ENSG00000292342	long intergenic non-protein coding RNA 685 [Source:HGNC Symbol;Acc:HGNC:27560]	ENST00000711187	LINC00685		Y	p11.31	NA	LINC00685-203
81592	ENSG00000227486.5	ENSG00000227486	0.844233	4.4919	83.3322	3.75316e-16	1.06322e-13	ENSG00000227486	ENSG00000227486	novel transcript	ENST00000452532			X	p11.21	NA
22926	ENSG00000277047.6	ENSG00000277047	1.97061	2.07974	83.2444	3.86277e-16	1.08858e-13	ENSG00000277047	ENSG00000277047	novel transcript	ENST00000622486			13	q21.1	124903233
473989	ENSG00000143951.16	WDPCP	0.732966	4.47945	83.1431	3.99328e-16	1.11376e-13	ENSG00000143951	ENSG00000143951	WD repeat containing planar cell polarity effector [Source:HGNC Symbol;Acc:HGNC:28027]	ENST00000409354	WDPCP		2	p15	51057	WDPCP-205
254184	ENSG00000141748.13	ARL5C	2.20505	1.03728	83.1553	3.97732e-16	1.11376e-13	ENSG00000141748	ENSG00000141748	ARF like GTPase 5C [Source:HGNC Symbol;Acc:HGNC:31111]	ENST00000269586	ARL5C		17	q12	390790	ARL5C-201
217279	ENSG00000101745.17	ANKRD12	0.614191	7.1368	82.9721	4.22391e-16	1.16746e-13	ENSG00000101745	ENSG00000101745	ankyrin repeat domain 12 [Source:HGNC Symbol;Acc:HGNC:29135]	ENST00000585234	ANKRD12		18	p11.22	23253	ANKRD12-209
307699	ENSG00000278254.5	ENSG00000278254	2.72221	-1.51676	82.9684	4.229e-16	1.16746e-13	ENSG00000278254	ENSG00000278254	novel transcript	ENST00000614289			7	p21.3	NA
532041	ENSG00000072756.18	TRNT1	0.597211	5.97451	82.5458	4.85921e-16	1.33463e-13	ENSG00000072756	ENSG00000072756	tRNA nucleotidyl transferase 1 [Source:HGNC Symbol;Acc:HGNC:17341]	ENST00000651591	TRNT1		3	p26.2	51095	TRNT1-219
282051	ENSG00000170525.21	PFKFB3	1.1964	4.09182	82.4472	5.01945e-16	1.37168e-13	ENSG00000170525	ENSG00000170525	6-phosphofructo-2-kinase/fructose-2,6-biphosphatase 3 [Source:HGNC Symbol;Acc:HGNC:8874]	ENST00000379789	PFKFB3		10	p15.1	5209	PFKFB3-205
449344	ENSG00000198925.12	ATG9A	0.922245	5.68401	82.4293	5.04901e-16	1.37282e-13	ENSG00000198925	ENSG00000198925	autophagy related 9A [Source:HGNC Symbol;Acc:HGNC:22408]	ENST00000409033	ATG9A		2	q35	79065	ATG9A-203
679	ENSG00000273730.1	5_8S_rRNA	4.58713	-0.765725	82.3987	5.10022e-16	1.37981e-13	ENSG00000273730	ENSG00000273730	5.8S ribosomal RNA [Source:RFAM;Acc:RF00002]	ENST00000619779			GL000220.1		124907114	5_8S_rRNA.1-201
363356	ENSG00000197140.15	ADAM32	0.944523	4.56036	82.3609	5.16409e-16	1.39014e-13	ENSG00000197140	ENSG00000197140	ADAM metallopeptidase domain 32 [Source:HGNC Symbol;Acc:HGNC:15479]	ENST00000523400	ADAM32		8	p11.22	203102	ADAM32-210
227308	ENSG00000228336.2	OR9H1P	1.05426	2.77856	82.2665	5.32716e-16	1.42694e-13	ENSG00000228336	ENSG00000228336	olfactory receptor family 9 subfamily H member 1 pseudogene (gene/pseudogene) [Source:HGNC Symbol;Acc:HGNC:15038]	ENST00000446393	OR9H1		1	q44	81439	OR9H1-201
290379	ENSG00000167978.19	SRRM2	0.788325	6.77154	82.2144	5.41944e-16	1.44451e-13	ENSG00000167978	ENSG00000167978	serine/arginine repetitive matrix 2 [Source:HGNC Symbol;Acc:HGNC:16639]	ENST00000576924	SRRM2		16	p13.3	23524	SRRM2-225
340823	ENSG00000234899.12	SOX9-AS1	1.26292	2.04989	82.1427	5.54903e-16	1.4718e-13	ENSG00000234899	ENSG00000234899	SOX9 antisense RNA 1 [Source:HGNC Symbol;Acc:HGNC:49321]	ENST00000662263	SOX9-AS1		17	q24.3	400618	SOX9-AS1-224
161481	ENSG00000253356.1	ENSG00000253356	-1.28099	1.18018	82.0579	5.70623e-16	1.49079e-13	ENSG00000253356	ENSG00000253356	novel transcript	ENST00000520598			8	p11.23	NA
112537	ENSG00000286616.1	ENSG00000286616	0.884482	3.56092	82.0448	5.73084e-16	1.49079e-13	ENSG00000286616	ENSG00000286616	novel transcript	ENST00000661805			6	q21	NA
98009	ENSG00000258744.4	ENSG00000258744	1.4318	2.43912	82.0683	5.68664e-16	1.49079e-13	ENSG00000258744	ENSG00000258744	novel transcript, antisense to CMA1	ENST00000690491			14	q12	NA
73477	ENSG00000250456.1	LINC02260	1.96806	1.42433	82.0703	5.68304e-16	1.49079e-13	ENSG00000250456	ENSG00000250456	long intergenic non-protein coding RNA 2260 [Source:HGNC Symbol;Acc:HGNC:27956]	ENST00000508484	LINC02260		4	q12	339978	LINC02260-201
312971	ENSG00000231170.8	PDK4-AS1	1.24551	2.96073	81.9282	5.95554e-16	1.54183e-13	ENSG00000231170	ENSG00000231170	PDK4 antisense RNA 1 [Source:HGNC Symbol;Acc:HGNC:55767]	ENST00000667350	PDK4-AS1		7	q21.3	NA	PDK4-AS1-211
54275	ENSG00000219928.2	ENSG00000219928	-1.07668	5.62701	81.836	6.13955e-16	1.5819e-13	ENSG00000219928	ENSG00000219928	ribosomal protein S29 (RPS29) pseudogene	ENST00000401543			9	q21.33	NA
295413	ENSG00000293341.1	ENSG00000293341	1.36708	3.47412	81.8122	6.18792e-16	1.5868e-13	ENSG00000293341	ENSG00000293341	novel transcript	ENST00000569858			16	p13.11	100505915
359012	ENSG00000201524.1	RNU6-450P	1.86521	0.374393	81.7857	6.24237e-16	1.59322e-13	ENSG00000201524	ENSG00000201524	RNA, U6 small nuclear 450, pseudogene [Source:HGNC Symbol;Acc:HGNC:47413]	ENST00000364654	RNU6-450P		17	q23.1	NA	RNU6-450P-201
251179	ENSG00000232300.1	FAM215B	1.41457	3.77862	81.6778	6.46868e-16	1.64323e-13	ENSG00000232300	ENSG00000232300	family with sequence similarity 215 member B [Source:HGNC Symbol;Acc:HGNC:43639]	ENST00000458392	FAM215B		17	q21.31	NA	FAM215B-201
200905	ENSG00000249867.7	LINC02742	1.47355	3.06916	81.6473	6.53428e-16	1.65214e-13	ENSG00000249867	ENSG00000249867	long intergenic non-protein coding RNA 2742 [Source:HGNC Symbol;Acc:HGNC:54259]	ENST00000513853	LINC02742		11	p14.1	105376603	LINC02742-202
120220	ENSG00000261324.2	ENSG00000261324	1.19016	2.48151	81.6153	6.60364e-16	1.6619e-13	ENSG00000261324	ENSG00000261324	novel transcript, overlapping HIST4H4	ENST00000562691			12	p12.3	NA
359193	ENSG00000110060.9	PUS3	-1.11868	5.06588	81.5724	6.69796e-16	1.67784e-13	ENSG00000110060	ENSG00000110060	pseudouridine synthase 3 [Source:HGNC Symbol;Acc:HGNC:25461]	ENST00000530811	PUS3		11	q24.2	83480	PUS3-203
497020	ENSG00000105856.14	HBP1	-1.01359	6.57058	81.5095	6.83864e-16	1.70519e-13	ENSG00000105856	ENSG00000105856	HMG-box transcription factor 1 [Source:HGNC Symbol;Acc:HGNC:23200]	ENST00000468410	HBP1		7	q22.3	26959	HBP1-208
421636	ENSG00000163558.13	PRKCI	-1.32204	2.7005	81.2538	7.44198e-16	1.84711e-13	ENSG00000163558	ENSG00000163558	protein kinase C iota [Source:HGNC Symbol;Acc:HGNC:9404]	ENST00000295797	PRKCI		3	q26.2	5584	PRKCI-201
435668	ENSG00000139697.14	SBNO1	0.870249	6.35088	81.2215	7.52202e-16	1.85845e-13	ENSG00000139697	ENSG00000139697	strawberry notch homolog 1 [Source:HGNC Symbol;Acc:HGNC:22973]	ENST00000420886	SBNO1		12	q24.31	55206	SBNO1-202
231674	ENSG00000293347.2	ENSG00000293347	1.53728	4.79029	80.9061	8.35006e-16	2.05366e-13	ENSG00000293347	ENSG00000293347	novel transcript	ENST00000773209			12	q24.31	NA
380198	ENSG00000080815.20	PSEN1	0.548317	7.14059	80.7028	8.9322e-16	2.18105e-13	ENSG00000080815	ENSG00000080815	presenilin 1 [Source:HGNC Symbol;Acc:HGNC:9508]	ENST00000557356	PSEN1		14	q24.2	5663	PSEN1-221
200454	ENSG00000227706.5	ENSG00000227706	1.13273	6.11616	80.6973	8.94863e-16	2.18105e-13	ENSG00000227706	ENSG00000227706	endogenous retrovirus group H member 3 [Source:HGNC Symbol;Acc:HGNC:39055]	ENST00000657794	ERVH-3		6	q12	NA	ERVH-3-204
56768	ENSG00000251152.1	ENSG00000251152	1.03538	3.22703	80.6618	9.05465e-16	2.19699e-13	ENSG00000251152	ENSG00000251152	novel transcript	ENST00000515343			4	p15.33	NA
315311	ENSG00000223665.2	ENSG00000223665	0.928631	3.31388	80.5544	9.38317e-16	2.25153e-13	ENSG00000223665	ENSG00000223665	novel transcript	ENST00000718158			7	q21.2	NA
87046	ENSG00000280128.1	ENSG00000280128	0.970725	3.39371	80.5501	9.39644e-16	2.25153e-13	ENSG00000280128	ENSG00000280128	TEC	ENST00000624252			6	p22.1	NA
88713	ENSG00000289968.2	ENSG00000289968	1.16294	2.23693	80.5476	9.40427e-16	2.25153e-13	ENSG00000289968	ENSG00000289968	novel transcript, antisense to RNF212B	ENST00000702171			14	q11.2	NA
31967	ENSG00000301776.1	ENSG00000301776	0.807872	3.06766	80.4772	9.62657e-16	2.28454e-13	ENSG00000301776	ENSG00000301776	novel transcript	ENST00000781725			18	q21.31	NA
122265	ENSG00000250159.8	PKD2L2-DT	1.10637	5.21874	80.4864	9.59717e-16	2.28454e-13	ENSG00000250159	ENSG00000250159	PKD2L2 divergent transcript [Source:HGNC Symbol;Acc:HGNC:55557]	ENST00000661977	PKD2L2-DT		5	q31.2	NA	PKD2L2-DT-203
10500	ENSG00000278233.1	RNA5-8SN2	4.52986	-0.782838	80.3487	1.00462e-15	2.37372e-13	ENSG00000278233	ENSG00000278233	RNA, 5.8S ribosomal N2 [Source:HGNC Symbol;Acc:HGNC:53521]	ENST00000612463	RNA5-8SN2		21	p11.2	109864281	RNA5-8SN2-201
70022	ENSG00000257341.5	ENSG00000257341	-1.14435	7.82127	80.3216	1.01371e-15	2.38479e-13	ENSG00000257341	ENSG00000257341	novel protein	ENST00000477724			14	q32.33	NA
342729	ENSG00000241666.3	ENSG00000241666	0.983705	4.4161	80.2452	1.03978e-15	2.43552e-13	ENSG00000241666	ENSG00000241666	novel transcript	ENST00000451992			1	q24.2	NA
299965	ENSG00000289474.2	ENSG00000289474	3.91279	-1.00985	79.7633	1.22057e-15	2.83445e-13	ENSG00000289474	ENSG00000289474	novel transcript, antisense to KIF5C	ENST00000690366			2	q23.1	NA
2397	ENSG00000275757.1	5_8S_rRNA	4.5781	-0.763903	79.7649	1.21993e-15	2.83445e-13	ENSG00000275757	ENSG00000275757	5.8S ribosomal RNA [Source:RFAM;Acc:RF00002]	ENST00000618998			KI270733.1		124907114	5_8S_rRNA.2-201
296092	ENSG00000237870.7	ENSG00000237870	1.17739	3.76204	79.748	1.22682e-15	2.83678e-13	ENSG00000237870	ENSG00000237870	novel transcript	ENST00000457033			7	q31.2	102724434
357037	ENSG00000026025.16	VIM	-0.77226	9.65109	79.6087	1.2851e-15	2.95889e-13	ENSG00000026025	ENSG00000026025	vimentin [Source:HGNC Symbol;Acc:HGNC:12692]	ENST00000544301	VIM		10	p13	7431	VIM-209
285224	ENSG00000162236.13	STX5	-0.887241	5.25806	79.5512	1.30995e-15	3.00335e-13	ENSG00000162236	ENSG00000162236	syntaxin 5 [Source:HGNC Symbol;Acc:HGNC:11440]	ENST00000294179	STX5		11	q12.3	6811	STX5-201
476084	ENSG00000168002.12	POLR2G	-0.583553	6.37665	79.5229	1.32239e-15	3.00639e-13	ENSG00000168002	ENSG00000168002	RNA polymerase II subunit G [Source:HGNC Symbol;Acc:HGNC:9194]	ENST00000533442	POLR2G		11	q12.3	5436	POLR2G-208
331527	ENSG00000173198.6	CYSLTR1	0.7219	3.98686	79.5243	1.32177e-15	3.00639e-13	ENSG00000173198	ENSG00000173198	cysteinyl leukotriene receptor 1 [Source:HGNC Symbol;Acc:HGNC:17451]	ENST00000373304	CYSLTR1		X	q21.1	10800	CYSLTR1-201
116841	ENSG00000203690.14	TCP10L3	1.24195	0.850156	79.3784	1.3877e-15	3.14166e-13	ENSG00000203690	ENSG00000203690	t-complex 10 like 3 (pseudogene) [Source:HGNC Symbol;Acc:HGNC:11656]	ENST00000675664	TCP10L3		6	q27	NA	TCP10L3-201
414980	ENSG00000112769.20	LAMA4	1.04915	2.156	79.2809	1.43356e-15	3.23195e-13	ENSG00000112769	ENSG00000112769	laminin subunit alpha 4 [Source:HGNC Symbol;Acc:HGNC:6484]	ENST00000389463	LAMA4		6	q21	3910	LAMA4-205
194557	ENSG00000289331.2	ENSG00000289331	1.62021	1.00386	79.2019	1.47186e-15	3.30455e-13	ENSG00000289331	ENSG00000289331	novel transcript, antisense to BCL6-AS1	ENST00000691617			3	q27.3	NA
350715	ENSG00000149761.9	NUDT22	-0.855868	5.59481	79.185	1.48021e-15	3.30955e-13	ENSG00000149761	ENSG00000149761	nudix hydrolase 22 [Source:HGNC Symbol;Acc:HGNC:28189]	ENST00000539325	NUDT22		11	q13.1	84304	NUDT22-209
21669	ENSG00000286746.2	ENSG00000286746	0.761517	4.84569	79.0743	1.53597e-15	3.42009e-13	ENSG00000286746	ENSG00000286746	novel transcript	ENST00000665186			13	q31.1	NA
229015	ENSG00000126883.19	NUP214	1.18127	7.44742	79.0019	1.57356e-15	3.48943e-13	ENSG00000126883	ENSG00000126883	nucleoporin 214 [Source:HGNC Symbol;Acc:HGNC:8064]	ENST00000695493	NUP214		9	q34.13	8021	NUP214-232
168771	ENSG00000231046.2	MFSD4B-DT	1.1547	2.13668	78.9267	1.61362e-15	3.52054e-13	ENSG00000231046	ENSG00000231046	MFSD4B divergent transcript [Source:HGNC Symbol;Acc:HGNC:55773]	ENST00000425364	MFSD4B-DT		6	q21	NA	MFSD4B-DT-201
125161	ENSG00000182261.5	NLRP10	1.5396	1.83837	78.9296	1.61203e-15	3.52054e-13	ENSG00000182261	ENSG00000182261	NLR family pyrin domain containing 10 [Source:HGNC Symbol;Acc:HGNC:21464]	ENST00000328600	NLRP10		11	p15.4	338322	NLRP10-201
152978	ENSG00000287630.2	ENSG00000287630	2.05343	1.5091	78.9484	1.60194e-15	3.52054e-13	ENSG00000287630	ENSG00000287630	novel transcript, antisense to JAKMIP2	ENST00000662767			5	q32	NA
315749	ENSG00000309456.1	ENSG00000309456	2.99539	-0.985857	78.9375	1.60781e-15	3.52054e-13	ENSG00000309456	ENSG00000309456	novel transcript, antisense to TAS2R60	ENST00000841275			7	q35	NA
33455	ENSG00000267374.4	MIR924HG	1.80912	2.31236	78.8472	1.65707e-15	3.60084e-13	ENSG00000267374	ENSG00000267374	MIR924 host gene [Source:HGNC Symbol;Acc:HGNC:44332]	ENST00000591629	MIR924HG		18	q12.3	647946	MIR924HG-202
284264	ENSG00000287671.1	ENSG00000287671	0.918276	3.70769	78.6634	1.76219e-15	3.81394e-13	ENSG00000287671	ENSG00000287671	novel transcript	ENST00000668194			17	p11.2	NA
37437	ENSG00000233048.1	LINC01722	1.10676	2.71027	78.6407	1.77565e-15	3.82775e-13	ENSG00000233048	ENSG00000233048	long intergenic non-protein coding RNA 1722 [Source:HGNC Symbol;Acc:HGNC:52510]	ENST00000456265	LINC01722		20	p12.1	101929486	LINC01722-201
455107	ENSG00000266094.8	RASSF5	-0.998754	8.52096	78.227	2.03957e-15	4.37926e-13	ENSG00000266094	ENSG00000266094	Ras association domain family member 5 [Source:HGNC Symbol;Acc:HGNC:17609]	ENST00000579436	RASSF5		1	q32.1	83593	RASSF5-202
175312	ENSG00000297054.1	ENSG00000297054	1.0612	4.55069	78.1894	2.06547e-15	4.41733e-13	ENSG00000297054	ENSG00000297054	novel transcript	ENST00000744994			6	q26	NA
497732	ENSG00000108587.16	GOSR1	0.609984	5.40763	78.115	2.11764e-15	4.51107e-13	ENSG00000108587	ENSG00000108587	golgi SNAP receptor complex member 1 [Source:HGNC Symbol;Acc:HGNC:4430]	ENST00000225724	GOSR1		17	q11.2	9527	GOSR1-201
347238	ENSG00000223883.3	LINC01707	1.64112	1.29238	78.101	2.12762e-15	4.51456e-13	ENSG00000223883	ENSG00000223883	long intergenic non-protein coding RNA 1707 [Source:HGNC Symbol;Acc:HGNC:52495]	ENST00000425517	LINC01707		1	p31.2	105378785	LINC01707-201
125537	ENSG00000250802.8	ZBED3-AS1	0.813005	3.99322	78.085	2.13911e-15	4.5212e-13	ENSG00000250802	ENSG00000250802	ZBED3 antisense RNA 1 [Source:HGNC Symbol;Acc:HGNC:44188]	ENST00000643365	ZBED3-AS1		5	q13.3	NA	ZBED3-AS1-222
227413	ENSG00000228198.3	OR2M3	1.05835	3.12126	78.0702	2.14974e-15	4.526e-13	ENSG00000228198	ENSG00000228198	olfactory receptor family 2 subfamily M member 3 [Source:HGNC Symbol;Acc:HGNC:8269]	ENST00000641626	OR2M3		1	q44	127062	OR2M3-202
311162	ENSG00000225718.3	ENSG00000225718	1.66507	1.27063	78.023	2.18408e-15	4.58046e-13	ENSG00000225718	ENSG00000225718	novel transcript	ENST00000661243			7	q11.22	105375344
420076	ENSG00000113749.8	HRH2	0.766904	6.24336	77.8124	2.3441e-15	4.89333e-13	ENSG00000113749	ENSG00000113749	histamine receptor H2 [Source:HGNC Symbol;Acc:HGNC:5183]	ENST00000377291	HRH2		5	q35.2	3274	HRH2-201
165332	ENSG00000168280.18	KIF5C	1.00224	4.51792	77.8032	2.35135e-15	4.89333e-13	ENSG00000168280	ENSG00000168280	kinesin family member 5C [Source:HGNC Symbol;Acc:HGNC:6325]	ENST00000679018	KIF5C		2	q23.1	3800	KIF5C-234
198004	ENSG00000261654.1	ENSG00000261654	0.944133	5.60002	77.7826	2.36772e-15	4.90853e-13	ENSG00000261654	ENSG00000261654	novel transcript, sense overlapping C1orf103	ENST00000562952			1	p13.3	NA
34317	ENSG00000008086.13	CDKL5	0.839028	4.49503	77.6274	2.49451e-15	5.12873e-13	ENSG00000008086	ENSG00000008086	cyclin dependent kinase like 5 [Source:HGNC Symbol;Acc:HGNC:11411]	ENST00000379996	CDKL5		X	p22.13	6792	CDKL5-202
263179	ENSG00000260948.1	ENSG00000260948	1.03291	2.41872	77.618	2.50237e-15	5.12873e-13	ENSG00000260948	ENSG00000260948	novel transcript, sense overlapping WDR77 & OVGP1	ENST00000564771			1	p13.2	NA
345584	ENSG00000285648.2	ENSG00000285648	1.90518	0.925679	77.6275	2.49438e-15	5.12873e-13	ENSG00000285648	ENSG00000285648	lincRNA	ENST00000647802			17	q25.1	NA
486304	ENSG00000197471.12	SPN	-0.656281	6.88796	77.4489	2.64889e-15	5.39028e-13	ENSG00000197471	ENSG00000197471	sialophorin [Source:HGNC Symbol;Acc:HGNC:11249]	ENST00000395389	SPN		16	p11.2	6693	SPN-202
67950	ENSG00000091164.13	TXNL1	-0.597341	6.41805	77.4477	2.64991e-15	5.39028e-13	ENSG00000091164	ENSG00000091164	thioredoxin like 1 [Source:HGNC Symbol;Acc:HGNC:12436]	ENST00000217515	TXNL1		18	q21.31	9352	TXNL1-201
319401	ENSG00000134107.5	BHLHE40	-0.869547	3.69536	77.2676	2.81559e-15	5.70584e-13	ENSG00000134107	ENSG00000134107	basic helix-loop-helix family member e40 [Source:HGNC Symbol;Acc:HGNC:1046]	ENST00000467610	BHLHE40		3	p26.1	8553	BHLHE40-203
112325	ENSG00000232774.8	LINC03033	0.874204	3.93045	77.1153	2.96378e-15	5.98374e-13	ENSG00000232774	ENSG00000232774	long intergenic non-protein coding RNA 3033 [Source:HGNC Symbol;Acc:HGNC:44292]	ENST00000556569	LINC03033		14	q23.1	NA	LINC03033-202
312899	ENSG00000237928.7	NFIA-AS2	0.990622	6.93541	77.0644	3.0151e-15	6.06471e-13	ENSG00000237928	ENSG00000237928	NFIA antisense RNA 2 [Source:HGNC Symbol;Acc:HGNC:40401]	ENST00000665665	NFIA-AS2		1	p31.3	100996570	NFIA-AS2-205
82354	ENSG00000135002.12	RFK	-1.0712	3.29975	76.9304	3.15444e-15	6.32149e-13	ENSG00000135002	ENSG00000135002	riboflavin kinase [Source:HGNC Symbol;Acc:HGNC:30324]	ENST00000376736	RFK		9	q21.13	55312	RFK-201
454424	ENSG00000163349.22	HIPK1	-0.680772	6.95128	76.8119	3.28315e-15	6.55515e-13	ENSG00000163349	ENSG00000163349	homeodomain interacting protein kinase 1 [Source:HGNC Symbol;Acc:HGNC:19006]	ENST00000426820	HIPK1		1	p13.2	204851	HIPK1-208
259414	ENSG00000172007.7	RAB33B	-1.03919	4.62462	76.6716	3.44228e-15	6.83789e-13	ENSG00000172007	ENSG00000172007	RAB33B, member RAS oncogene family [Source:HGNC Symbol;Acc:HGNC:16075]	ENST00000507271	RAB33B		4	q31.1	83452	RAB33B-202
408970	ENSG00000091136.15	LAMB1	1.35657	1.73029	76.665	3.45003e-15	6.83789e-13	ENSG00000091136	ENSG00000091136	laminin subunit beta 1 [Source:HGNC Symbol;Acc:HGNC:6486]	ENST00000678984	LAMB1		7	q31.1	3912	LAMB1-234
66137	ENSG00000243199.1	RPL6P10	-1.26842	4.74273	76.4212	3.74618e-15	7.39679e-13	ENSG00000243199	ENSG00000243199	ribosomal protein L6 pseudogene 10 [Source:HGNC Symbol;Acc:HGNC:36575]	ENST00000466377	RPL6P10		4	q13.2	NA	RPL6P10-201
284123	ENSG00000226622.8	ENSG00000226622	1.83943	1.13426	76.4108	3.75937e-15	7.39679e-13	ENSG00000226622	ENSG00000226622	novel transcript	ENST00000444672			2	p15	NA
134740	ENSG00000254879.1	PTPRJ-AS1	2.28143	-0.507832	76.2821	3.92673e-15	7.69809e-13	ENSG00000254879	ENSG00000254879	PTPRJ antisense RNA 1 [Source:HGNC Symbol;Acc:HGNC:50634]	ENST00000533964	PTPRJ-AS1		11	p11.2	NA	PTPRJ-AS1-201
64088	ENSG00000112038.18	OPRM1	1.47145	2.81837	76.2381	3.98558e-15	7.75725e-13	ENSG00000112038	ENSG00000112038	opioid receptor mu 1 [Source:HGNC Symbol;Acc:HGNC:8156]	ENST00000520282	OPRM1		6	q25.2	4988	OPRM1-214
10285	ENSG00000278189.1	RNA5-8SN1	4.26857	-0.823131	76.2413	3.98122e-15	7.75725e-13	ENSG00000278189	ENSG00000278189	RNA, 5.8S ribosomal N1 [Source:HGNC Symbol;Acc:HGNC:53517]	ENST00000619471	RNA5-8SN1		21	p11.2	106632260	RNA5-8SN1-201
371643	ENSG00000236140.2	ENSG00000236140	2.15561	0.774375	76.0844	4.19839e-15	8.14217e-13	ENSG00000236140	ENSG00000236140	novel transcript	ENST00000427732			1	q21.1	NA
204998	ENSG00000239653.1	PSMD6-AS2	1.59534	1.92287	76.0699	4.21901e-15	8.15293e-13	ENSG00000239653	ENSG00000239653	PSMD6 antisense RNA 2 [Source:HGNC Symbol;Acc:HGNC:44125]	ENST00000472046	PSMD6-AS2		3	p14.1	100507062	PSMD6-AS2-201
102649	ENSG00000282885.4	ENSG00000282885	1.40545	4.85575	75.859	4.53149e-15	8.72561e-13	ENSG00000282885	ENSG00000282885	novel transcript	ENST00000655317			14	q21.3	NA
116605	ENSG00000248319.5	LINC02275	1.01572	2.82875	75.8204	4.59111e-15	8.80907e-13	ENSG00000248319	ENSG00000248319	long intergenic non-protein coding RNA 2275 [Source:HGNC Symbol;Acc:HGNC:53191]	ENST00000508313	LINC02275		4	q33	100506085	LINC02275-201
220412	ENSG00000228623.9	ZNF883	0.849257	4.03907	75.6982	4.78545e-15	9.14951e-13	ENSG00000228623	ENSG00000228623	zinc finger protein 883 [Source:HGNC Symbol;Acc:HGNC:27271]	ENST00000639662	ZNF883		9	q32	169834	ZNF883-201
164220	ENSG00000290613.2	LPAL2	0.793469	3.63115	75.5973	4.95204e-15	9.43469e-13	ENSG00000290613	ENSG00000290613	lipoprotein(a) like 2 (pseudogene) [Source:HGNC Symbol;Acc:HGNC:21210]	ENST00000606083	LPAL2		6	q25.3	80350	LPAL2-204
37457	ENSG00000284419.1	MIR663A	2.88308	-1.5943	75.4945	5.12789e-15	9.73544e-13	ENSG00000284419	ENSG00000284419	microRNA 663a [Source:HGNC Symbol;Acc:HGNC:32919]	ENST00000385250	MIR663A		20	p11.1	724033	MIR663A-201
337533	ENSG00000185947.15	ZNF267	0.757202	3.733	75.4229	5.25408e-15	9.94012e-13	ENSG00000185947	ENSG00000185947	zinc finger protein 267 [Source:HGNC Symbol;Acc:HGNC:13060]	ENST00000394846	ZNF267		16	p11.2	10308	ZNF267-202
26936	ENSG00000307129.1	ENSG00000307129	0.946647	3.57101	75.3558	5.37515e-15	1.01196e-12	ENSG00000307129	ENSG00000307129	novel transcript	ENST00000824029			13	q14.12	NA
175073	ENSG00000286749.2	ENSG00000286749	2.08842	0.554447	75.3497	5.38635e-15	1.01196e-12	ENSG00000286749	ENSG00000286749	novel transcript, antisense to NMUR2	ENST00000663460			5	q33.1	NA
294046	ENSG00000236107.12	SCN1A-AS1	1.20693	2.41856	75.2665	5.54068e-15	1.03378e-12	ENSG00000236107	ENSG00000236107	SCN1A and SCN9A antisense RNA 1 [Source:HGNC Symbol;Acc:HGNC:54069]	ENST00000671284	SCN1A-AS1		2	q24.3	101929680	SCN1A-AS1-227
202851	ENSG00000288948.1	ENSG00000288948	1.36536	1.39021	75.2737	5.52719e-15	1.03378e-12	ENSG00000288948	ENSG00000288948	novel transcript, sense intronic to MAP4K4	ENST00000689708			2	q11.2	NA
381190	ENSG00000198064.15	NPIPB13	0.776447	3.51522	75.1247	5.81433e-15	1.0774e-12	ENSG00000198064	ENSG00000198064	nuclear pore complex interacting protein family, member B13 [Source:HGNC Symbol;Acc:HGNC:41989]	ENST00000697092	NPIPB13		16	p11.2	613037	NPIPB13-206
221391	ENSG00000297695.1	ENSG00000297695	1.00027	1.73528	75.1268	5.81024e-15	1.0774e-12	ENSG00000297695	ENSG00000297695	novel transcript	ENST00000750222			3	q25.1	NA
272547	ENSG00000299436.1	ENSG00000299436	0.921271	3.74349	75.1068	5.84986e-15	1.08029e-12	ENSG00000299436	ENSG00000299436	novel transcript, antisense to CFLAR	ENST00000763493			2	q33.1	NA
204255	ENSG00000256671.7	LIMS4	-1.88652	4.53459	75.0563	5.95116e-15	1.09154e-12	ENSG00000256671	ENSG00000256671	LIM zinc finger domain containing 4 [Source:HGNC Symbol;Acc:HGNC:39941]	ENST00000632897	LIMS4		2	q13	100288695	LIMS4-204
78210	ENSG00000257764.2	ENSG00000257764	-1.27809	8.94329	75.0589	5.94597e-15	1.09154e-12	ENSG00000257764	ENSG00000257764	novel transcript, antisense to LYZ	ENST00000548900			12	q15	NA
42619	ENSG00000287160.1	ENSG00000287160	0.765557	4.78401	74.9891	6.0888e-15	1.11302e-12	ENSG00000287160	ENSG00000287160	novel transcript	ENST00000654625			X	q26.1	NA
175381	ENSG00000286896.3	ENSG00000286896	1.65664	0.569224	74.9282	6.21636e-15	1.13251e-12	ENSG00000286896	ENSG00000286896	novel transcript, antisense to SETD7	ENST00000730241			4	q31.1	105377451
166533	ENSG00000294020.1	ENSG00000294020	0.944948	5.59394	74.9139	6.24661e-15	1.1342e-12	ENSG00000294020	ENSG00000294020	novel transcript, antisense to C4orf3 and FABP2	ENST00000720595			4	q26	NA
26094	ENSG00000294476.1	ENSG00000294476	1.4585	0.838026	74.8958	6.28522e-15	1.1353e-12	ENSG00000294476	ENSG00000294476	novel transcript	ENST00000723827			18	q23	NA
289913	ENSG00000306677.1	ENSG00000306677	2.1605	2.09797	74.8914	6.29465e-15	1.1353e-12	ENSG00000306677	ENSG00000306677	novel transcript	ENST00000820079			2	q22.2	NA
193138	ENSG00000249776.6	ENSG00000249776	1.05793	1.92598	74.8146	6.46145e-15	1.16151e-12	ENSG00000249776	ENSG00000249776	novel transcript	ENST00000718057			5	q14.3	NA
13553	ENSG00000264462.1	MIR3648-2	3.41632	-1.38791	74.7284	6.65411e-15	1.19219e-12	ENSG00000264462	ENSG00000264462	microRNA 3648-2 [Source:HGNC Symbol;Acc:HGNC:50843]	ENST00000581792	MIR3648-2		21	p11.2	103504731	MIR3648-2-201
201199	ENSG00000256977.13	LIMS3	-1.87946	4.53876	74.616	6.9137e-15	1.23461e-12	ENSG00000256977	ENSG00000256977	LIM zinc finger domain containing 3 [Source:HGNC Symbol;Acc:HGNC:30047]	ENST00000437679	LIMS3		2	q13	96626	LIMS3-201
28723	ENSG00000279440.1	ENSG00000279440	1.49658	1.39672	74.5941	6.96549e-15	1.23976e-12	ENSG00000279440	ENSG00000279440	novel transcript	ENST00000623027			22	q12.1	NA
145389	ENSG00000284820.1	ENSG00000284820	0.808778	3.84283	74.557	7.0542e-15	1.25144e-12	ENSG00000284820	ENSG00000284820	novel protein	ENST00000446716			2	q35	NA
42001	ENSG00000244625.8	MIATNB	0.721105	5.9614	74.4959	7.20288e-15	1.27364e-12	ENSG00000244625	ENSG00000244625	MIAT neighbor [Source:HGNC Symbol;Acc:HGNC:50731]	ENST00000717180	MIATNB		22	q12.1	102724827	MIATNB-318
247747	ENSG00000243081.3	ENSG00000243081	2.17772	1.58152	74.4546	7.30503e-15	1.28354e-12	ENSG00000243081	ENSG00000243081	novel transcript	ENST00000793787			3	q13.2	105374041
10074	ENSG00000275215.1	RNA5-8SN3	4.21423	-0.799215	74.454	7.30633e-15	1.28354e-12	ENSG00000275215	ENSG00000275215	RNA, 5.8S ribosomal N3 [Source:HGNC Symbol;Acc:HGNC:53525]	ENST00000613359	RNA5-8SN3		21	p11.2	109910381	RNA5-8SN3-201
416202	ENSG00000142347.21	MYO1F	0.675365	8.31645	74.3742	7.50802e-15	1.31193e-12	ENSG00000142347	ENSG00000142347	myosin IF [Source:HGNC Symbol;Acc:HGNC:7600]	ENST00000718254	MYO1F		19	p13.2	4542	MYO1F-222
52407	ENSG00000223611.7	SUPT20HL2	0.819613	5.29371	74.3709	7.51641e-15	1.31193e-12	ENSG00000223611	ENSG00000223611	SUPT20H like 2 [Source:HGNC Symbol;Acc:HGNC:31797]	ENST00000486479	SUPT20HL2		X	p22.11	170067	SUPT20HL2-201
10497	ENSG00000275708.1	MIR3648-1	3.41735	-1.38767	74.3286	7.62569e-15	1.32672e-12	ENSG00000275708	ENSG00000275708	microRNA 3648-1 [Source:HGNC Symbol;Acc:HGNC:38941]	ENST00000615959	MIR3648-1		21	p11.2	100500862	MIR3648-1-201
300775	ENSG00000196295.14	GARS1-DT	0.817491	5.29306	74.2877	7.73293e-15	1.34107e-12	ENSG00000196295	ENSG00000196295	GARS1 divergent transcript [Source:HGNC Symbol;Acc:HGNC:48951]	ENST00000434399	GARS1-DT		7	p14.3	NA	GARS1-DT-203
150300	ENSG00000287439.2	ENSG00000287439	0.937628	4.18062	74.2536	7.82355e-15	1.35245e-12	ENSG00000287439	ENSG00000287439	novel transcript	ENST00000657831			15	q21.1	NA
264082	ENSG00000036530.9	CYP46A1	1.05812	5.02034	74.236	7.87076e-15	1.35628e-12	ENSG00000036530	ENSG00000036530	cytochrome P450 family 46 subfamily A member 1 [Source:HGNC Symbol;Acc:HGNC:2641]	ENST00000261835	CYP46A1		14	q32.2	10858	CYP46A1-201
126467	ENSG00000309069.1	ENSG00000309069	0.864779	2.83102	74.1578	8.08374e-15	1.38856e-12	ENSG00000309069	ENSG00000309069	novel transcript	ENST00000838194			9	p13.3	NA
282935	ENSG00000227252.3	COPS8-DT	1.05493	3.17985	74.0939	8.26209e-15	1.4147e-12	ENSG00000227252	ENSG00000227252	COPS8 divergent transcript [Source:HGNC Symbol;Acc:HGNC:55816]	ENST00000418430	COPS8-DT		2	q37.3	105373951	COPS8-DT-201
419123	ENSG00000125691.15	RPL23	-0.767175	10.8803	74.073	8.32132e-15	1.4175e-12	ENSG00000125691	ENSG00000125691	ribosomal protein L23 [Source:HGNC Symbol;Acc:HGNC:10316]	ENST00000479035	RPL23		17	q12	9349	RPL23-206
541035	ENSG00000163162.9	RNF149	0.756412	6.63326	74.0697	8.33083e-15	1.4175e-12	ENSG00000163162	ENSG00000163162	ring finger protein 149 [Source:HGNC Symbol;Acc:HGNC:23137]	ENST00000485752	RNF149		2	q11.2	284996	RNF149-205
358273	ENSG00000234807.10	JUN-DT	1	5.26157	73.9342	8.72547e-15	1.47999e-12	ENSG00000234807	ENSG00000234807	JUN divergent transcript [Source:HGNC Symbol;Acc:HGNC:49450]	ENST00000685887	JUN-DT		1	p32.1	NA	JUN-DT-206
91662	ENSG00000248483.7	POU5F2	1.25991	1.57801	73.9152	8.78241e-15	1.485e-12	ENSG00000248483	ENSG00000248483	POU domain class 5, transcription factor 2 [Source:HGNC Symbol;Acc:HGNC:26367]	ENST00000606183	POU5F2		5	q15	134187	POU5F2-201
166193	ENSG00000213270.5	RPL6P25	-1.54916	0.602054	73.7921	9.16028e-15	1.54406e-12	ENSG00000213270	ENSG00000213270	ribosomal protein L6 pseudogene 25 [Source:HGNC Symbol;Acc:HGNC:36840]	ENST00000464696	RPL6P25		12	q21.31	NA	RPL6P25-201
2189	ENSG00000276700.1	RNA5-8SN4	4.22711	-0.845212	73.7671	9.23868e-15	1.55244e-12	ENSG00000276700	ENSG00000276700	RNA, 5.8S ribosomal N4 [Source:HGNC Symbol;Acc:HGNC:53529]	ENST00000616292	RNA5-8SN4		KI270733.1		109864274	RNA5-8SN4-201
212574	ENSG00000308940.1	ENSG00000308940	1.84394	0.691755	73.6804	9.51717e-15	1.59429e-12	ENSG00000308940	ENSG00000308940	novel transcript	ENST00000837441			11	p15.4	NA
382444	ENSG00000121446.20	RGSL1	1.1667	3.35718	73.6675	9.5591e-15	1.59637e-12	ENSG00000121446	ENSG00000121446	regulator of G protein signaling like 1 [Source:HGNC Symbol;Acc:HGNC:18636]	ENST00000634758	RGSL1		1	q25.3	353299	RGSL1-218
124977	ENSG00000196600.13	SLC22A25	0.852871	4.19693	73.6158	9.72989e-15	1.61615e-12	ENSG00000196600	ENSG00000196600	solute carrier family 22 member 25 [Source:HGNC Symbol;Acc:HGNC:32935]	ENST00000306494	SLC22A25		11	q12.3	387601	SLC22A25-201
543024	ENSG00000158864.13	NDUFS2	1.70031	5.6056	73.6136	9.73727e-15	1.61615e-12	ENSG00000158864	ENSG00000158864	NADH:ubiquinone oxidoreductase core subunit S2 [Source:HGNC Symbol;Acc:HGNC:7708]	ENST00000479948	NDUFS2		1	q23.3	4720	NDUFS2-209
191362	ENSG00000257894.3	ENSG00000257894	0.92665	1.54102	73.5623	9.9097e-15	1.63974e-12	ENSG00000257894	ENSG00000257894	SYT1 antisense RNA 1 [Source:HGNC Symbol;Acc:HGNC:58105]	ENST00000549527	SYT1-AS1		12	q21.2	NA	SYT1-AS1-201
77899	ENSG00000307341.1	ENSG00000307341	1.18938	1.7025	73.529	1.00234e-14	1.6535e-12	ENSG00000307341	ENSG00000307341	novel transcript, antisense to GRIA3	ENST00000825206			X	q25	NA
464	ENSG00000274917.1	RNA5-8SN5	4.26371	-0.791109	73.3575	1.06301e-14	1.74825e-12	ENSG00000274917	ENSG00000274917	RNA, 5.8S ribosomal N5 [Source:HGNC Symbol;Acc:HGNC:53533]	ENST00000611446	RNA5-8SN5		GL000220.1		100008587	RNA5-8SN5-201
78108	ENSG00000139287.13	TPH2	1.12599	1.71558	73.2946	1.08617e-14	1.78093e-12	ENSG00000139287	ENSG00000139287	tryptophan hydroxylase 2 [Source:HGNC Symbol;Acc:HGNC:20692]	ENST00000333850	TPH2		12	q21.1	121278	TPH2-201
203839	ENSG00000280832.4	GSEC	2.27435	3.83066	73.2575	1.10009e-14	1.7983e-12	ENSG00000280832	ENSG00000280832	G-quadruplex forming sequence containing lncRNA [Source:HGNC Symbol;Acc:HGNC:48645]	ENST00000629441	GSEC		11	q24.2	NA	GSEC-202
307737	ENSG00000304376.1	ENSG00000304376	1.00778	3.86005	73.2238	1.11287e-14	1.79886e-12	ENSG00000304376	ENSG00000304376	novel transcript, antisense to RGPD6	ENST00000803016			2	q13	NA
183185	ENSG00000279544.1	ENSG00000279544	1.29659	1.41817	73.2338	1.10908e-14	1.79886e-12	ENSG00000279544	ENSG00000279544	TEC	ENST00000623116			2	p22.3	NA
44113	ENSG00000288597.1	ENSG00000288597	1.36133	1.59301	73.2216	1.11373e-14	1.79886e-12	ENSG00000288597	ENSG00000288597	novel transcript	ENST00000674469			X	q22.2	NA
145111	ENSG00000166405.16	RIC3	1.45607	2.71565	73.2236	1.11297e-14	1.79886e-12	ENSG00000166405	ENSG00000166405	RIC3 acetylcholine receptor chaperone [Source:HGNC Symbol;Acc:HGNC:30338]	ENST00000309737	RIC3		11	p15.4	79608	RIC3-201
270133	ENSG00000146677.7	RPL32P18	1.84952	0.410348	73.19	1.12587e-14	1.81305e-12	ENSG00000146677	ENSG00000146677	ribosomal protein L32 pseudogene 18 [Source:HGNC Symbol;Acc:HGNC:36301]	ENST00000487895	RPL32P18		7	p13	NA	RPL32P18-201
9859	ENSG00000277739.1	5_8S_rRNA	4.36511	-0.755057	73.1621	1.13671e-14	1.82508e-12	ENSG00000277739	ENSG00000277739	5.8S ribosomal RNA [Source:RFAM;Acc:RF00002]	ENST00000610460			21	p11.2	124907114	5_8S_rRNA.5-201
72081	ENSG00000254017.1	IGHEP2	2.31049	-0.340887	73.1141	1.15557e-14	1.84988e-12	ENSG00000254017	ENSG00000254017	immunoglobulin heavy constant epsilon P2 (pseudogene) [Source:HGNC Symbol;Acc:HGNC:5524]	ENST00000519308	IGHEP2		9	p24.1	NA	IGHEP2-201
73030	ENSG00000272189.1	MAP7-AS1	2.17859	-0.284765	73.1007	1.16091e-14	1.85294e-12	ENSG00000272189	ENSG00000272189	MAP7 antisense RNA 1 [Source:HGNC Symbol;Acc:HGNC:56045]	ENST00000607749	MAP7-AS1		6	q23.3	123706512	MAP7-AS1-201
67385	ENSG00000124209.4	RAB22A	-0.7569	3.32589	73.0164	1.19498e-14	1.90171e-12	ENSG00000124209	ENSG00000124209	RAB22A, member RAS oncogene family [Source:HGNC Symbol;Acc:HGNC:9764]	ENST00000244040	RAB22A		20	q13.32	57403	RAB22A-201
125437	ENSG00000289159.3	ENSG00000289159	2.66618	-0.497503	72.9787	1.21055e-14	1.92083e-12	ENSG00000289159	ENSG00000289159	novel transcript	ENST00000692582			9	q21.12	NA
278928	ENSG00000079482.14	OPHN1	0.776444	4.75385	72.9676	1.21516e-14	1.92251e-12	ENSG00000079482	ENSG00000079482	oligophrenin 1 [Source:HGNC Symbol;Acc:HGNC:8148]	ENST00000680612	OPHN1		X	q12	4983	OPHN1-215
279756	ENSG00000236283.6	ENSG00000236283	1.12659	1.51391	72.9388	1.22724e-14	1.93596e-12	ENSG00000236283	ENSG00000236283	novel transcript, antisense to SLC38A11 and SCN3A	ENST00000638199			2	q24.3	NA
102607	ENSG00000298775.1	ENSG00000298775	0.895197	6.41672	72.909	1.23986e-14	1.94472e-12	ENSG00000298775	ENSG00000298775	novel transcript	ENST00000757903			9	q31.1	105376177
273736	ENSG00000180616.9	SSTR2	1.18873	1.16149	72.9088	1.23998e-14	1.94472e-12	ENSG00000180616	ENSG00000180616	somatostatin receptor 2 [Source:HGNC Symbol;Acc:HGNC:11331]	ENST00000357585	SSTR2		17	q25.1	6752	SSTR2-201
44521	ENSG00000253475.1	ENSG00000253475	1.02739	1.9193	72.8585	1.26157e-14	1.97287e-12	ENSG00000253475	ENSG00000253475	novel transcript	ENST00000518507			8	q11.23	NA
133563	ENSG00000280345.1	ENSG00000280345	0.794738	3.26269	72.7477	1.31054e-14	2.04354e-12	ENSG00000280345	ENSG00000280345	TEC	ENST00000625042			12	p13.31	NA
78073	ENSG00000251002.10	TRD-AS1	0.712491	3.94101	72.7174	1.32427e-14	2.05901e-12	ENSG00000251002	ENSG00000251002	TRD antisense RNA 1 [Source:HGNC Symbol;Acc:HGNC:56197]	ENST00000514473	TRD-AS1		14	q11.2	105370401	TRD-AS1-201
61527	ENSG00000099284.15	MACROH2A2	1.20727	2.7515	72.5904	1.3834e-14	2.14479e-12	ENSG00000099284	ENSG00000099284	macroH2A.2 histone [Source:HGNC Symbol;Acc:HGNC:14453]	ENST00000677255	MACROH2A2		10	q22.1	55506	MACROH2A2-210
505332	ENSG00000130592.17	LSP1	1.09808	7.01056	72.567	1.39459e-14	2.15595e-12	ENSG00000130592	ENSG00000130592	lymphocyte specific protein 1 [Source:HGNC Symbol;Acc:HGNC:6707]	ENST00000676039	LSP1		11	p15.5	4046	LSP1-218
109669	ENSG00000237774.3	ENSG00000237774	-1.47493	5.23406	72.5397	1.40775e-14	2.16394e-12	ENSG00000237774	ENSG00000237774	ribosomal protein L14 (RPL14) pseudogene	ENST00000470084			12	q22	NA
98545	ENSG00000236849.7	LINC01474	1.90955	0.283403	72.5468	1.40432e-14	2.16394e-12	ENSG00000236849	ENSG00000236849	long intergenic non-protein coding RNA 1474 [Source:HGNC Symbol;Acc:HGNC:51111]	ENST00000658474	LINC01474		9	q21.13	NA	LINC01474-207
398356	ENSG00000253304.2	TMEM200B	-1.39244	4.65915	72.4945	1.42978e-14	2.19133e-12	ENSG00000253304	ENSG00000253304	transmembrane protein 200B [Source:HGNC Symbol;Acc:HGNC:33785]	ENST00000521452	TMEM200B		1	p35.3	399474	TMEM200B-202
161261	ENSG00000293281.1	ENSG00000293281	0.989011	3.21605	72.4866	1.43367e-14	2.19133e-12	ENSG00000293281	ENSG00000293281	novel transcript	ENST00000696690			6	p21.33	NA
411262	ENSG00000197816.16	CCDC180	1.00994	2.83017	72.3916	1.48134e-14	2.25148e-12	ENSG00000197816	ENSG00000197816	coiled-coil domain containing 180 [Source:HGNC Symbol;Acc:HGNC:29303]	ENST00000472746	CCDC180		9	q22.33	100499483	CCDC180-203
163670	ENSG00000067992.17	PDK3	1.19949	5.21606	72.3936	1.48035e-14	2.25148e-12	ENSG00000067992	ENSG00000067992	pyruvate dehydrogenase kinase 3 [Source:HGNC Symbol;Acc:HGNC:8811]	ENST00000493226	PDK3		X	p22.11	5165	PDK3-202
407515	ENSG00000132424.17	PNISR	0.596504	7.12537	72.3122	1.52242e-14	2.30607e-12	ENSG00000132424	ENSG00000132424	PNN interacting serine and arginine rich protein [Source:HGNC Symbol;Acc:HGNC:21222]	ENST00000681615	PNISR		6	q16.2	25957	PNISR-214
181361	ENSG00000236466.3	RCAN2-DT	1.09138	4.09119	72.3058	1.52579e-14	2.30607e-12	ENSG00000236466	ENSG00000236466	RCAN2 divergent transcript [Source:HGNC Symbol;Acc:HGNC:55661]	ENST00000415787	RCAN2-DT		6	p12.3	101926898	RCAN2-DT-201
41581	ENSG00000280011.1	ENSG00000280011	1.32025	1.01711	72.2609	1.54955e-14	2.33546e-12	ENSG00000280011	ENSG00000280011	novel transcript, antisense to PARVG	ENST00000624215			22	q13.31	NA
125201	ENSG00000285630.2	ENSG00000285630	1.32213	2.92436	72.2175	1.57291e-14	2.36409e-12	ENSG00000285630	ENSG00000285630	novel transcript	ENST00000648759			10	p11.23	105376479
411128	ENSG00000055163.21	CYFIP2	-0.611259	7.27772	72.2093	1.57733e-14	2.36417e-12	ENSG00000055163	ENSG00000055163	cytoplasmic FMR1 interacting protein 2 [Source:HGNC Symbol;Acc:HGNC:13760]	ENST00000698888	CYFIP2		5	q33.3	26999	CYFIP2-225
393902	ENSG00000173212.5	MAB21L3	0.729929	7.6934	72.1534	1.60804e-14	2.40354e-12	ENSG00000173212	ENSG00000173212	mab-21 like 3 [Source:HGNC Symbol;Acc:HGNC:26787]	ENST00000684484	MAB21L3		1	p13.1	126868	MAB21L3-204
391928	ENSG00000123815.13	COQ8B	0.957436	5.18745	72.0525	1.66499e-14	2.4818e-12	ENSG00000123815	ENSG00000123815	coenzyme Q8B [Source:HGNC Symbol;Acc:HGNC:19041]	ENST00000678569	COQ8B		19	q13.2	79934	COQ8B-239
548164	ENSG00000219626.9	FAM228B	0.733005	5.14021	72.0043	1.6929e-14	2.51647e-12	ENSG00000219626	ENSG00000219626	family with sequence similarity 228 member B [Source:HGNC Symbol;Acc:HGNC:24736]	ENST00000469867	FAM228B		2	p23.3	375190	FAM228B-203
339480	ENSG00000227036.11	LINC00511	1.05647	2.72296	71.9925	1.69981e-14	2.51981e-12	ENSG00000227036	ENSG00000227036	long intergenic non-protein coding RNA 511 [Source:HGNC Symbol;Acc:HGNC:43564]	ENST00000715416	LINC00511		17	q24.3	400619	LINC00511-308
70076	ENSG00000185641.6	ENSG00000185641	-0.799077	5.00404	71.9578	1.72025e-14	2.54315e-12	ENSG00000185641	ENSG00000185641	ribosomal protein S25 (RPS25) pseudogene	ENST00000469891			5	q23.1	NA
197382	ENSG00000285909.2	ENSG00000285909	1.85197	0.234766	71.8605	1.77897e-14	2.6228e-12	ENSG00000285909	ENSG00000285909	novel transcript, antisense to CRTAM	ENST00000649590			11	q24.1	NA
449843	ENSG00000151338.21	MIPOL1	0.834842	4.61556	71.8467	1.78751e-14	2.62822e-12	ENSG00000151338	ENSG00000151338	mirror-image polydactyly 1 [Source:HGNC Symbol;Acc:HGNC:21460]	ENST00000694961	MIPOL1		14	q13.3	145282	MIPOL1-217
103032	ENSG00000233913.7	RPL10P9	-0.850598	5.24823	71.7289	1.86167e-14	2.72247e-12	ENSG00000233913	ENSG00000233913	ribosomal protein L10 pseudogene 9 [Source:HGNC Symbol;Acc:HGNC:35579]	ENST00000522551	RPL10P9		5	q34	NA	RPL10P9-201
220837	ENSG00000255248.11	MIR100HG	1.45935	2.34058	71.7331	1.85901e-14	2.72247e-12	ENSG00000255248	ENSG00000255248	mir-100-let-7a-2-mir-125b-1 cluster host gene [Source:HGNC Symbol;Acc:HGNC:39522]	ENST00000669306	MIR100HG		11	q24.1	399959	MIR100HG-282
161405	ENSG00000180998.12	GPR137C	1.51128	2.70051	71.7179	1.86875e-14	2.72546e-12	ENSG00000180998	ENSG00000180998	G protein-coupled receptor 137C [Source:HGNC Symbol;Acc:HGNC:25445]	ENST00000321662	GPR137C		14	q22.1	283554	GPR137C-201
66478	ENSG00000093072.19	ADA2	-0.684307	6.93124	71.6568	1.90867e-14	2.77619e-12	ENSG00000093072	ENSG00000093072	adenosine deaminase 2 [Source:HGNC Symbol;Acc:HGNC:1839]	ENST00000696220	ADA2		22	q11.1	51816	ADA2-223
485689	ENSG00000176046.9	NUPR1	1.34163	1.34919	71.6401	1.91972e-14	2.78477e-12	ENSG00000176046	ENSG00000176046	nuclear protein 1, transcriptional regulator [Source:HGNC Symbol;Acc:HGNC:29990]	ENST00000324873	NUPR1		16	p11.2	26471	NUPR1-201
117820	ENSG00000104960.15	PTOV1	1.11197	3.89248	71.5966	1.94877e-14	2.81184e-12	ENSG00000104960	ENSG00000104960	PTOV1 extended AT-hook containing adaptor protein [Source:HGNC Symbol;Acc:HGNC:9632]	ENST00000594151	PTOV1		19	q13.33	53635	PTOV1-202
208588	ENSG00000236300.2	MTND4LP12	2.46123	-0.711989	71.6022	1.94499e-14	2.81184e-12	ENSG00000236300	ENSG00000236300	MT-ND4L pseudogene 12 [Source:HGNC Symbol;Acc:HGNC:42246]	ENST00000448237	MTND4LP12		2	q22.2	NA	MTND4LP12-201
380904	ENSG00000258839.4	MC1R	1.56016	3.48407	71.5512	1.97958e-14	2.8487e-12	ENSG00000258839	ENSG00000258839	melanocortin 1 receptor [Source:HGNC Symbol;Acc:HGNC:6929]	ENST00000539976	MC1R		16	q24.3	4157	MC1R-201
43607	ENSG00000290418.2	TPTEP1	1.03276	3.80824	71.5123	2.00638e-14	2.8796e-12	ENSG00000290418	ENSG00000290418	TPTE pseudogene 1 [Source:HGNC Symbol;Acc:HGNC:43648]	ENST00000558085	TPTEP1		22	q11.1	387590	TPTEP1-206
238212	ENSG00000232233.2	LINC02043	0.728047	7.04082	71.4779	2.03039e-14	2.90449e-12	ENSG00000232233	ENSG00000232233	long intergenic non-protein coding RNA 2043 [Source:HGNC Symbol;Acc:HGNC:52883]	ENST00000419745	LINC02043		3	q27.3	102724699	LINC02043-201
24734	ENSG00000233672.10	RNASEH2B-AS1	1.05692	3.6896	71.4721	2.03446e-14	2.90449e-12	ENSG00000233672	ENSG00000233672	RNASEH2B antisense RNA 1 [Source:HGNC Symbol;Acc:HGNC:39967]	ENST00000631080	RNASEH2B-AS1		13	q14.3	NA	RNASEH2B-AS1-209
133950	ENSG00000300184.1	ENSG00000300184	2.36089	-1.22169	71.45	2.05007e-14	2.91908e-12	ENSG00000300184	ENSG00000300184	novel transcript, antisense to INPP5A	ENST00000769857			10	q26.3	NA
15763	ENSG00000236532.7	LINC01695	1.17655	2.07293	71.4335	2.06181e-14	2.92073e-12	ENSG00000236532	ENSG00000236532	long intergenic non-protein coding RNA 1695 [Source:HGNC Symbol;Acc:HGNC:52483]	ENST00000453420	LINC01695		21	q21.3	101927973	LINC01695-203
232066	ENSG00000250934.4	ENSG00000250934	1.40608	1.37395	71.4332	2.06202e-14	2.92073e-12	ENSG00000250934	ENSG00000250934	novel transcript	ENST00000666921			3	q21.3	105374088
468420	ENSG00000133302.13	SLF1	1.18646	3.46519	71.3834	2.09785e-14	2.96373e-12	ENSG00000133302	ENSG00000133302	SMC5-SMC6 complex localization factor 1 [Source:HGNC Symbol;Acc:HGNC:25408]	ENST00000265140	SLF1		5	q15	84250	SLF1-201
536956	ENSG00000162368.15	CMPK1	-0.862593	6.56129	71.3018	2.15789e-14	3.0406e-12	ENSG00000162368	ENSG00000162368	cytidine/uridine monophosphate kinase 1 [Source:HGNC Symbol;Acc:HGNC:18170]	ENST00000371873	CMPK1		1	p33	51727	CMPK1-203
65154	ENSG00000279985.1	ENSG00000279985	1.20931	1.42724	71.1719	2.25715e-14	3.17221e-12	ENSG00000279985	ENSG00000279985	novel transcript	ENST00000624033			5	q12.1	NA
151595	ENSG00000186019.13	ZNF225-AS1	1.05167	3.34515	71.0217	2.37774e-14	3.33303e-12	ENSG00000186019	ENSG00000186019	ZNF225 and ZNF224 antisense RNA 1 [Source:HGNC Symbol;Acc:HGNC:55916]	ENST00000661725	ZNF225-AS1		19	q13.31	NA	ZNF225-AS1-203
305754	ENSG00000229267.4	SNHG31	0.753507	4.46531	71.0028	2.39331e-14	3.34618e-12	ENSG00000229267	ENSG00000229267	small nucleolar RNA host gene 31 [Source:HGNC Symbol;Acc:HGNC:54196]	ENST00000607412	SNHG31		2	q35	NA	SNHG31-202
15738	ENSG00000267800.1	ENSG00000267800	1.88588	0.11117	70.9142	2.46801e-14	3.44172e-12	ENSG00000267800	ENSG00000267800	SUMO2 SMT3 suppressor of mif two 3 homolog 2 (S. cerevisiae), pseudogene	ENST00000588843			18	q21.1	NA
397085	ENSG00000185862.7	EVI2B	0.702114	5.83502	70.8803	2.49719e-14	3.47347e-12	ENSG00000185862	ENSG00000185862	ecotropic viral integration site 2B [Source:HGNC Symbol;Acc:HGNC:3500]	ENST00000330927	EVI2B		17	q11.2	2124	EVI2B-201
215183	ENSG00000286760.4	ENSG00000286760	0.926566	4.40322	70.7211	2.63896e-14	3.66126e-12	ENSG00000286760	ENSG00000286760	novel transcript	ENST00000659081			6	q27	100289495
347092	ENSG00000307390.1	ENSG00000307390	2.02801	0.507343	70.6891	2.66841e-14	3.69264e-12	ENSG00000307390	ENSG00000307390	novel transcript	ENST00000825606			1	q44	NA
328545	ENSG00000307107.1	ENSG00000307107	1.22451	2.91689	70.6201	2.73306e-14	3.77245e-12	ENSG00000307107	ENSG00000307107	novel transcript, antisense to ZEB2	ENST00000823902			2	q22.3	NA
386365	ENSG00000224687.3	RASAL2-AS1	0.958483	3.28122	70.5555	2.79502e-14	3.84817e-12	ENSG00000224687	ENSG00000224687	RASAL2 antisense RNA 1 [Source:HGNC Symbol;Acc:HGNC:44170]	ENST00000654141	RASAL2-AS1		1	q25.2	100302401	RASAL2-AS1-204
339406	ENSG00000232729.9	GTF2I-AS1	1.15412	2.40738	70.4364	2.91316e-14	4.00063e-12	ENSG00000232729	ENSG00000232729	GTF2I antisense RNA 1 [Source:HGNC Symbol;Acc:HGNC:55572]	ENST00000789967	GTF2I-AS1		7	q11.23	NA	GTF2I-AS1-208
88855	ENSG00000236801.1	RPL24P8	-0.93127	3.59165	70.3299	3.02294e-14	4.14089e-12	ENSG00000236801	ENSG00000236801	RPL24 pseudogene 8 [Source:HGNC Symbol;Acc:HGNC:36409]	ENST00000446071	RPL24P8		9	q21.12	NA	RPL24P8-201
321370	ENSG00000290897.2	ENSG00000290897	0.971039	3.27847	70.2642	3.09277e-14	4.22585e-12	ENSG00000290897	ENSG00000290897	novel transcript	ENST00000824691			2	q11.1	NA
168630	ENSG00000205542.11	TMSB4X	0.895967	11.0846	70.2124	3.14909e-14	4.29196e-12	ENSG00000205542	ENSG00000205542	thymosin beta 4 X-linked [Source:HGNC Symbol;Acc:HGNC:11881]	ENST00000451311	TMSB4X		X	p22.2	7114	TMSB4X-204
308087	ENSG00000307342.1	ENSG00000307342	1.0714	1.65004	70.1916	3.17195e-14	4.31226e-12	ENSG00000307342	ENSG00000307342	novel transcript	ENST00000825225			7	q34	107986854
92421	ENSG00000198099.10	ADH4	0.868292	4.02478	70.1636	3.20296e-14	4.3435e-12	ENSG00000198099	ENSG00000198099	alcohol dehydrogenase 4 (class II), pi polypeptide [Source:HGNC Symbol;Acc:HGNC:252]	ENST00000508393	ADH4		4	q23	127	ADH4-209
439153	ENSG00000169122.12	FAM110B	-1.46012	2.04003	70.1544	3.21322e-14	4.34653e-12	ENSG00000169122	ENSG00000169122	family with sequence similarity 110 member B [Source:HGNC Symbol;Acc:HGNC:28587]	ENST00000519262	FAM110B		8	q12.1	90362	FAM110B-203
61893	ENSG00000253616.5	CHILL1	1.32142	1.11322	70.0754	3.30276e-14	4.45651e-12	ENSG00000253616	ENSG00000253616	cancer hallmarks in lung lncRNA 1 [Source:HGNC Symbol;Acc:HGNC:55933]	ENST00000520840	CHILL1		8	p21.3	NA	CHILL1-201
483472	ENSG00000121892.15	PDS5A	0.607119	4.13821	70.0232	3.3633e-14	4.5269e-12	ENSG00000121892	ENSG00000121892	PDS5 cohesin associated factor A [Source:HGNC Symbol;Acc:HGNC:29088]	ENST00000303538	PDS5A		4	p14	23244	PDS5A-201
73104	ENSG00000274012.1	RN7SL2	1.35018	2.96478	70.0008	3.38972e-14	4.55114e-12	ENSG00000274012	ENSG00000274012	RNA component of signal recognition particle 7SL2 [Source:HGNC Symbol;Acc:HGNC:23134]	ENST00000490232	RN7SL2		14	q21.3	378706	RN7SL2-201
441264	ENSG00000087074.9	PPP1R15A	1.22563	4.52871	69.9065	3.50287e-14	4.69141e-12	ENSG00000087074	ENSG00000087074	protein phosphatase 1 regulatory subunit 15A [Source:HGNC Symbol;Acc:HGNC:14375]	ENST00000600406	PPP1R15A		19	q13.33	23645	PPP1R15A-202
178015	ENSG00000232098.4	ZNF584-DT	0.726512	5.57327	69.8456	3.57794e-14	4.78012e-12	ENSG00000232098	ENSG00000232098	ZNF584 divergent transcript [Source:HGNC Symbol;Acc:HGNC:56027]	ENST00000593393	ZNF584-DT		19	q13.43	NA	ZNF584-DT-202
488274	ENSG00000182704.8	TSKU	1.03952	2.37022	69.8129	3.61889e-14	4.82293e-12	ENSG00000182704	ENSG00000182704	tsukushi, small leucine rich proteoglycan [Source:HGNC Symbol;Acc:HGNC:28850]	ENST00000533752	TSKU		11	q13.5	25987	TSKU-204
161449	ENSG00000263327.7	TAPT1-AS1	0.952183	2.22528	69.771	3.67212e-14	4.88184e-12	ENSG00000263327	ENSG00000263327	TAPT1 antisense RNA 1 (head to head) [Source:HGNC Symbol;Acc:HGNC:26832]	ENST00000573308	TAPT1-AS1		4	p15.32	NA	TAPT1-AS1-202
78144	ENSG00000276168.1	RN7SL1	1.34612	3.11862	69.6774	3.7939e-14	5.03138e-12	ENSG00000276168	ENSG00000276168	RNA component of signal recognition particle 7SL1 [Source:HGNC Symbol;Acc:HGNC:10038]	ENST00000618786	RN7SL1		14	q21.3	6029	RN7SL1-201
20701	ENSG00000262619.5	LINC00621	0.872209	2.32861	69.5474	3.96992e-14	5.25195e-12	ENSG00000262619	ENSG00000262619	long intergenic non-protein coding RNA 621 [Source:HGNC Symbol;Acc:HGNC:44227]	ENST00000668623	LINC00621		13	q12.12	NA	LINC00621-204
73958	ENSG00000289092.1	ENSG00000289092	0.917106	3.20917	69.446	4.11299e-14	5.42794e-12	ENSG00000289092	ENSG00000289092	novel transcript, antisense to NCOA4	ENST00000693103			10	q11.22	NA
336846	ENSG00000205045.13	SLFN12L	0.700627	5.20115	69.4376	4.12497e-14	5.43051e-12	ENSG00000205045	ENSG00000205045	schlafen family member 12 like [Source:HGNC Symbol;Acc:HGNC:33920]	ENST00000587436	SLFN12L		17	q12	100506736	SLFN12L-202
392950	ENSG00000109339.24	MAPK10	0.824832	4.56606	69.349	4.25466e-14	5.58765e-12	ENSG00000109339	ENSG00000109339	mitogen-activated protein kinase 10 [Source:HGNC Symbol;Acc:HGNC:6872]	ENST00000641010	MAPK10		4	q21.3	5602	MAPK10-252
203031	ENSG00000285898.1	ENSG00000285898	1.78549	0.67431	69.3022	4.32471e-14	5.6659e-12	ENSG00000285898	ENSG00000285898	Novel transcript	ENST00000649978			2	p22.1	NA
239351	ENSG00000196177.13	ACADSB	0.823675	2.85959	69.2465	4.40973e-14	5.76333e-12	ENSG00000196177	ENSG00000196177	acyl-CoA dehydrogenase short/branched chain [Source:HGNC Symbol;Acc:HGNC:91]	ENST00000368869	ACADSB		10	q26.13	36	ACADSB-202
69425	ENSG00000223648.4	IGHV3-64	3.82612	-0.15777	69.1396	4.5776e-14	5.96831e-12	ENSG00000223648	ENSG00000223648	immunoglobulin heavy variable 3-64 [Source:HGNC Symbol;Acc:HGNC:5617]	ENST00000454421	IGHV3-64		14	q32.33	NA	IGHV3-64-201
281732	ENSG00000224578.5	HNRNPA1L3	-0.925264	2.50088	69.0944	4.65043e-14	6.04869e-12	ENSG00000224578	ENSG00000224578	heterogeneous nuclear ribonucleoprotein A1 like 3 [Source:HGNC Symbol;Acc:HGNC:48778]	ENST00000565308	HNRNPA1L3		16	q12.1	642659	HNRNPA1L3-201
203459	ENSG00000170385.10	SLC30A1	-0.997796	2.67508	69.0794	4.67501e-14	6.06608e-12	ENSG00000170385	ENSG00000170385	solute carrier family 30 member 1 [Source:HGNC Symbol;Acc:HGNC:11012]	ENST00000367001	SLC30A1		1	q32.3	7779	SLC30A1-201
380550	ENSG00000123143.13	PKN1	-0.634971	7.14545	69.0637	4.7007e-14	6.08482e-12	ENSG00000123143	ENSG00000123143	protein kinase N1 [Source:HGNC Symbol;Acc:HGNC:9405]	ENST00000585619	PKN1		19	p13.12	5585	PKN1-203
418922	ENSG00000182885.17	ADGRG3	0.931787	5.33984	69.0299	4.75653e-14	6.14239e-12	ENSG00000182885	ENSG00000182885	adhesion G protein-coupled receptor G3 [Source:HGNC Symbol;Acc:HGNC:13728]	ENST00000568245	ADGRG3		16	q21	222487	ADGRG3-206
38575	ENSG00000301728.1	ENSG00000301728	0.869724	2.21284	68.9914	4.82112e-14	6.21097e-12	ENSG00000301728	ENSG00000301728	novel transcript, antisense to MYL12B	ENST00000781104			18	p11.31	NA
271272	ENSG00000286918.1	ENSG00000286918	0.780467	3.24987	68.9208	4.94168e-14	6.35117e-12	ENSG00000286918	ENSG00000286918	novel transcript, antisense to OMA1	ENST00000654217			1	p32.1	NA
242305	ENSG00000227467.4	LINC01537	1.18993	1.63486	68.9039	4.97088e-14	6.37356e-12	ENSG00000227467	ENSG00000227467	long intergenic non-protein coding RNA 1537 [Source:HGNC Symbol;Acc:HGNC:51301]	ENST00000450804	LINC01537		11	q13.4	101928555	LINC01537-201
178307	ENSG00000241956.12	LINC03000	0.896671	2.85881	68.8904	4.9945e-14	6.38871e-12	ENSG00000241956	ENSG00000241956	long intergenic non-protein coding RNA 3000 [Source:HGNC Symbol;Acc:HGNC:56116]	ENST00000517508	LINC03000		5	q34	NA	LINC03000-202
465943	ENSG00000007516.15	BAIAP3	-0.860357	7.73577	68.8811	5.0107e-14	6.39431e-12	ENSG00000007516	ENSG00000007516	BAI1 associated protein 3 [Source:HGNC Symbol;Acc:HGNC:948]	ENST00000565665	BAIAP3		16	p13.3	8938	BAIAP3-209
136288	ENSG00000127528.6	KLF2	-0.71582	6.62533	68.8004	5.1544e-14	6.56221e-12	ENSG00000127528	ENSG00000127528	KLF transcription factor 2 [Source:HGNC Symbol;Acc:HGNC:6347]	ENST00000248071	KLF2		19	p13.11	10365	KLF2-201
481296	ENSG00000004975.12	DVL2	-1.12546	2.15157	68.7785	5.19404e-14	6.59716e-12	ENSG00000004975	ENSG00000004975	dishevelled segment polarity protein 2 [Source:HGNC Symbol;Acc:HGNC:3086]	ENST00000005340	DVL2		17	p13.1	1856	DVL2-201
370959	ENSG00000104218.16	CSPP1	0.863411	5.18992	68.7592	5.22927e-14	6.61262e-12	ENSG00000104218	ENSG00000104218	centrosome and spindle pole associated protein 1 [Source:HGNC Symbol;Acc:HGNC:26193]	ENST00000674647	CSPP1		8	q13.1	79848	CSPP1-208
151754	ENSG00000249307.9	LINC01088	0.905395	3.28819	68.7584	5.23065e-14	6.61262e-12	ENSG00000249307	ENSG00000249307	long intergenic non-protein coding RNA 1088 [Source:HGNC Symbol;Acc:HGNC:49148]	ENST00000651041	LINC01088		4	q21.21	NA	LINC01088-212
285347	ENSG00000125351.14	UPF3B	0.856899	3.46748	68.7416	5.26149e-14	6.6361e-12	ENSG00000125351	ENSG00000125351	UPF3B regulator of nonsense mediated mRNA decay [Source:HGNC Symbol;Acc:HGNC:20439]	ENST00000276201	UPF3B		X	q24	65109	UPF3B-201
365340	ENSG00000307353.1	ENSG00000307353	0.969877	2.90066	68.6609	5.41236e-14	6.81052e-12	ENSG00000307353	ENSG00000307353	novel transcript	ENST00000825368			17	p11.2	NA
333995	ENSG00000289181.3	ENSG00000289181	2.27766	-0.862569	68.6105	5.5089e-14	6.91591e-12	ENSG00000289181	ENSG00000289181	novel transcript	ENST00000688693			16	p11.2	NA
273463	ENSG00000237525.8	ENSG00000237525	1.07173	2.14671	68.5667	5.59403e-14	7.00652e-12	ENSG00000237525	ENSG00000237525	novel transcript	ENST00000422353			2	q35	NA
213327	ENSG00000309480.1	ENSG00000309480	1.44039	2.59601	68.447	5.83373e-14	7.28987e-12	ENSG00000309480	ENSG00000309480	novel transcript, antisense to CD44	ENST00000841356			11	p13	NA
185783	ENSG00000285517.3	LINC00941	1.03478	2.31199	68.4138	5.90211e-14	7.35833e-12	ENSG00000285517	ENSG00000285517	long intergenic non-protein coding RNA 941 [Source:HGNC Symbol;Acc:HGNC:48635]	ENST00000500076	LINC00941		12	p11.21	645485	LINC00941-201
528635	ENSG00000131771.14	PPP1R1B	3.31459	-1.46426	68.342	6.0526e-14	7.52859e-12	ENSG00000131771	ENSG00000131771	protein phosphatase 1 regulatory inhibitor subunit 1B [Source:HGNC Symbol;Acc:HGNC:9287]	ENST00000580825	PPP1R1B		17	q12	84152	PPP1R1B-208
274073	ENSG00000188994.14	ZNF292	0.595546	5.79355	68.3312	6.07572e-14	7.54002e-12	ENSG00000188994	ENSG00000188994	zinc finger protein 292 [Source:HGNC Symbol;Acc:HGNC:18410]	ENST00000699914	ZNF292		6	q14.3	23036	ZNF292-210
81442	ENSG00000126216.15	TUBGCP3	0.925006	3.07825	68.295	6.15338e-14	7.60153e-12	ENSG00000126216	ENSG00000126216	tubulin gamma complex component 3 [Source:HGNC Symbol;Acc:HGNC:18598]	ENST00000261965	TUBGCP3		13	q34	10426	TUBGCP3-201
103496	ENSG00000234506.8	LINC01506	1.05721	7.69374	68.301	6.14046e-14	7.60153e-12	ENSG00000234506	ENSG00000234506	long intergenic non-protein coding RNA 1506 [Source:HGNC Symbol;Acc:HGNC:51187]	ENST00000432148	LINC01506		9	q21.11	NA	LINC01506-201
183347	ENSG00000299769.1	ENSG00000299769	1.01026	2.09435	68.2541	6.2423e-14	7.69381e-12	ENSG00000299769	ENSG00000299769	novel transcript	ENST00000766247			6	p21.32	NA
268132	ENSG00000072506.14	HSD17B10	-1.01328	6.80189	68.2184	6.32102e-14	7.77313e-12	ENSG00000072506	ENSG00000072506	hydroxysteroid 17-beta dehydrogenase 10 [Source:HGNC Symbol;Acc:HGNC:4800]	ENST00000477706	HSD17B10		X	p11.22	3028	HSD17B10-204
395859	ENSG00000185825.17	BCAP31	0.88656	7.56714	68.1867	6.39173e-14	7.84226e-12	ENSG00000185825	ENSG00000185825	B cell receptor associated protein 31 [Source:HGNC Symbol;Acc:HGNC:16695]	ENST00000458587	BCAP31		X	q28	10134	BCAP31-207
144392	ENSG00000304739.1	ENSG00000304739	1.39325	1.59864	68.1491	6.47675e-14	7.9286e-12	ENSG00000304739	ENSG00000304739	novel transcript	ENST00000805877			10	p11.22	NA
140559	ENSG00000267254.9	ZNF790-AS1	0.958068	4.33011	68.0237	6.76845e-14	8.26698e-12	ENSG00000267254	ENSG00000267254	ZNF790 antisense RNA 1 [Source:HGNC Symbol;Acc:HGNC:27617]	ENST00000716293	ZNF790-AS1		19	q13.12	284408	ZNF790-AS1-212
65797	ENSG00000261501.1	BBS7-DT	1.08281	1.97326	68.0102	6.80054e-14	8.28747e-12	ENSG00000261501	ENSG00000261501	BBS7 divergent transcript [Source:HGNC Symbol;Acc:HGNC:55360]	ENST00000567769	BBS7-DT		4	q27	119545622	BBS7-DT-201
343570	ENSG00000114127.11	XRN1	-0.588546	5.59184	67.9492	6.94803e-14	8.4403e-12	ENSG00000114127	ENSG00000114127	5'-3' exoribonuclease 1 [Source:HGNC Symbol;Acc:HGNC:30654]	ENST00000264951	XRN1		3	q23	54464	XRN1-201
119158	ENSG00000228876.4	ENSG00000228876	1.15508	2.10924	67.9455	6.95715e-14	8.4403e-12	ENSG00000228876	ENSG00000228876	novel transcript	ENST00000420404			2	p24.3	NA
148080	ENSG00000247708.9	STX18-AS1	0.790888	3.78826	67.9302	6.99462e-14	8.46678e-12	ENSG00000247708	ENSG00000247708	STX18 antisense RNA 1 (head to head) [Source:HGNC Symbol;Acc:HGNC:48877]	ENST00000664571	STX18-AS1		4	p16.2	100507266	STX18-AS1-214
157089	ENSG00000232104.6	RFX3-DT	0.664537	3.83857	67.8685	7.148e-14	8.63312e-12	ENSG00000232104	ENSG00000232104	RFX3 divergent transcript [Source:HGNC Symbol;Acc:HGNC:51197]	ENST00000700933	RFX3-DT		9	p24.2	NA	RFX3-DT-209
226213	ENSG00000249345.9	LINC02405	0.906489	2.33264	67.8339	7.23553e-14	8.71938e-12	ENSG00000249345	ENSG00000249345	long intergenic non-protein coding RNA 2405 [Source:HGNC Symbol;Acc:HGNC:53333]	ENST00000660214	LINC02405		12	q24.32	101927592	LINC02405-212
47935	ENSG00000285633.1	ENSG00000285633	1.25241	1.17073	67.8265	7.25436e-14	8.72265e-12	ENSG00000285633	ENSG00000285633	novel transcript	ENST00000649052			14	q12	NA
230102	ENSG00000287933.2	ENSG00000287933	0.801361	5.32264	67.7626	7.41932e-14	8.90121e-12	ENSG00000287933	ENSG00000287933	novel transcript, antisense to FRK	ENST00000663064			6	q22.1	NA
489984	ENSG00000130755.13	GMFG	0.991226	8.2621	67.7305	7.50357e-14	8.96254e-12	ENSG00000130755	ENSG00000130755	glia maturation factor gamma [Source:HGNC Symbol;Acc:HGNC:4374]	ENST00000601387	GMFG		19	q13.2	9535	GMFG-210
176367	ENSG00000251604.2	LINC01385	1.74085	0.968025	67.733	7.49691e-14	8.96254e-12	ENSG00000251604	ENSG00000251604	long intergenic non-protein coding RNA 1385 [Source:HGNC Symbol;Acc:HGNC:50657]	ENST00000512310	LINC01385		5	q13.2	NA	LINC01385-201
282724	ENSG00000183166.12	CALN1	2.60443	-1.0987	67.7194	7.53296e-14	8.97783e-12	ENSG00000183166	ENSG00000183166	calneuron 1 [Source:HGNC Symbol;Acc:HGNC:13248]	ENST00000329008	CALN1		7	q11.22	83698	CALN1-201
414446	ENSG00000136492.10	BRIP1	0.772305	4.55433	67.6935	7.60186e-14	9.00047e-12	ENSG00000136492	ENSG00000136492	BRCA1 interacting DNA helicase 1 [Source:HGNC Symbol;Acc:HGNC:20473]	ENST00000682755	BRIP1		17	q23.2	83990	BRIP1-215
28841	ENSG00000100106.22	TRIOBP	0.826207	3.5415	67.7012	7.5813e-14	9.00047e-12	ENSG00000100106	ENSG00000100106	TRIO and F-actin binding protein [Source:HGNC Symbol;Acc:HGNC:17009]	ENST00000644935	TRIOBP		22	q13.1	11078	TRIOBP-211
267047	ENSG00000205307.12	SAP25	1.04458	2.95619	67.6995	7.58591e-14	9.00047e-12	ENSG00000205307	ENSG00000205307	Sin3A associated protein 25 [Source:HGNC Symbol;Acc:HGNC:41908]	ENST00000538735	SAP25		7	q22.1	100316904	SAP25-201
219953	ENSG00000297071.1	ENSG00000297071	2.15197	-0.740721	67.6574	7.69902e-14	9.0956e-12	ENSG00000297071	ENSG00000297071	novel transcript	ENST00000745092			3	q21.3	NA
484221	ENSG00000121064.13	SCPEP1	-0.748139	6.32785	67.6271	7.78162e-14	9.15321e-12	ENSG00000121064	ENSG00000121064	serine carboxypeptidase 1 [Source:HGNC Symbol;Acc:HGNC:29507]	ENST00000575423	SCPEP1		17	q22	59342	SCPEP1-214
145286	ENSG00000181631.7	P2RY13	1.38433	4.18315	67.6284	7.77811e-14	9.15321e-12	ENSG00000181631	ENSG00000181631	purinergic receptor P2Y13 [Source:HGNC Symbol;Acc:HGNC:4537]	ENST00000325602	P2RY13		3	q25.1	53829	P2RY13-201
99445	ENSG00000258561.3	ENSG00000258561	1.00933	3.64324	67.6197	7.802e-14	9.15729e-12	ENSG00000258561	ENSG00000258561	novel transcript	ENST00000556361			14	q23.3	NA
221961	ENSG00000184007.22	PTP4A2	-0.580042	8.31982	67.5205	8.07933e-14	9.46226e-12	ENSG00000184007	ENSG00000184007	protein tyrosine phosphatase 4A2 [Source:HGNC Symbol;Acc:HGNC:9635]	ENST00000602725	PTP4A2		1	p35.2	8073	PTP4A2-218
278406	ENSG00000162923.18	WDR26	-0.993081	7.34194	67.4994	8.13962e-14	9.51228e-12	ENSG00000162923	ENSG00000162923	WD repeat domain 26 [Source:HGNC Symbol;Acc:HGNC:21208]	ENST00000414423	WDR26		1	q42.12	80232	WDR26-201
149089	ENSG00000229140.13	CCDC26	0.852288	4.27901	67.4711	8.22113e-14	9.58683e-12	ENSG00000229140	ENSG00000229140	CCDC26 long non-coding RNA [Source:HGNC Symbol;Acc:HGNC:28416]	ENST00000643616	CCDC26		8	q24.21	137196	CCDC26-210
45541	ENSG00000226784.3	PGAM4	-1.02301	4.19334	67.4504	8.28143e-14	9.63638e-12	ENSG00000226784	ENSG00000226784	phosphoglycerate mutase family member 4 [Source:HGNC Symbol;Acc:HGNC:21731]	ENST00000458128	PGAM4		X	q21.1	441531	PGAM4-201
284458	ENSG00000224810.1	ENSG00000224810	0.839345	3.56729	67.4297	8.34187e-14	9.68588e-12	ENSG00000224810	ENSG00000224810	novel transcript (LOC149157)	ENST00000411509			1	q25.3	NA
67228	ENSG00000256338.2	RPL41P2	-0.683153	7.03011	67.4106	8.39825e-14	9.73046e-12	ENSG00000256338	ENSG00000256338	ribosomal protein L41 pseudogene 2 [Source:HGNC Symbol;Acc:HGNC:10357]	ENST00000544920	RPL41P2		15	q13.1	NA	RPL41P2-201
348280	ENSG00000063241.8	ISOC2	-1.05971	4.73744	67.3632	8.53979e-14	9.87331e-12	ENSG00000063241	ENSG00000063241	isochorismatase domain containing 2 [Source:HGNC Symbol;Acc:HGNC:26278]	ENST00000425675	ISOC2		19	q13.42	79763	ISOC2-202
197075	ENSG00000248925.4	PDCD6-DT	1.25069	2.81387	67.3533	8.56952e-14	9.88656e-12	ENSG00000248925	ENSG00000248925	PDCD6 divergent transcript [Source:HGNC Symbol;Acc:HGNC:55580]	ENST00000512642	PDCD6-DT		5	p15.33	NA	PDCD6-DT-201
376709	ENSG00000176320.3	ENSG00000176320	1.3873	3.85273	67.2627	8.84785e-14	1.01859e-11	ENSG00000176320	ENSG00000176320	novel transcript	ENST00000752447			1	q23.1	NA
314901	ENSG00000309129.1	ENSG00000309129	1.46752	0.954294	67.2414	8.91443e-14	1.02408e-11	ENSG00000309129	ENSG00000309129	novel transcript, antisense to TCAF1	ENST00000838887			7	q35	101928466
122506	ENSG00000286045.1	ENSG00000286045	0.730403	4.97926	67.1404	9.23778e-14	1.05722e-11	ENSG00000286045	ENSG00000286045	novel transcript, antisense to GCFC2	ENST00000652200			2	p12	NA
196213	ENSG00000278743.3	ENSG00000278743	2.58685	-0.684808	67.1391	9.242e-14	1.05722e-11	ENSG00000278743	ENSG00000278743	novel transcript	ENST00000622671			12	p12.1	NA
67252	ENSG00000293258.1	ENSG00000293258	0.977005	3.01955	67.1054	9.35248e-14	1.06568e-11	ENSG00000293258	ENSG00000293258	novel transcript	ENST00000686088			X	q21.1	NA
203258	ENSG00000231028.12	AHI1-DT	1.05529	1.65905	67.1046	9.35536e-14	1.06568e-11	ENSG00000231028	ENSG00000231028	AHI1 divergent transcript [Source:HGNC Symbol;Acc:HGNC:32526]	ENST00000658067	AHI1-DT		6	q23.3	100131814	AHI1-DT-211
135043	ENSG00000305695.1	ENSG00000305695	1.81624	1.26561	67.0541	9.52346e-14	1.08255e-11	ENSG00000305695	ENSG00000305695	novel transcript	ENST00000812479			4	q31.21	105377465
20234	ENSG00000230366.11	DSCR9	0.844029	2.92829	67.0146	9.65711e-14	1.09544e-11	ENSG00000230366	ENSG00000230366	Down syndrome critical region 9 [Source:HGNC Symbol;Acc:HGNC:16301]	ENST00000715704	DSCR9		21	q22.13	257203	DSCR9-206
153617	ENSG00000289902.2	ENSG00000289902	1.1278	1.89899	66.9313	9.94543e-14	1.12579e-11	ENSG00000289902	ENSG00000289902	novel transcript	ENST00000701499			4	p15.2	NA
517330	ENSG00000130413.16	STK33	0.993945	3.71936	66.8879	1.00993e-13	1.14083e-11	ENSG00000130413	ENSG00000130413	serine/threonine kinase 33 [Source:HGNC Symbol;Acc:HGNC:14568]	ENST00000473980	STK33		11	p15.4	65975	STK33-211
291841	ENSG00000214293.12	APTR	1.07212	3.43375	66.8487	1.02401e-13	1.15432e-11	ENSG00000214293	ENSG00000214293	Alu-mediated CDKN1A/p21 transcriptional regulator [Source:HGNC Symbol;Acc:HGNC:44173]	ENST00000659053	APTR		7	q11.23	100505854	APTR-207
278730	ENSG00000179562.3	GCC1	-1.11863	5.85868	66.8052	1.03987e-13	1.16976e-11	ENSG00000179562	ENSG00000179562	GRIP and coiled-coil domain containing 1 [Source:HGNC Symbol;Acc:HGNC:19095]	ENST00000321407	GCC1		7	q32.1	79571	GCC1-201
286409	ENSG00000214300.8	SPDYE3	2.09469	0.584709	66.7752	1.05096e-13	1.17978e-11	ENSG00000214300	ENSG00000214300	speedy/RINGO cell cycle regulator family member E3 [Source:HGNC Symbol;Acc:HGNC:35462]	ENST00000332397	SPDYE3		7	q22.1	441272	SPDYE3-201
141040	ENSG00000286125.4	ENSG00000286125	0.869495	4.27581	66.7225	1.07071e-13	1.19946e-11	ENSG00000286125	ENSG00000286125	novel transcript (contains ZIM2-AS1 and PEG3-AS1)	ENST00000599726			19	q13.43	NA
43809	ENSG00000285669.1	ENSG00000285669	1.31409	0.878128	66.5918	1.12137e-13	1.25362e-11	ENSG00000285669	ENSG00000285669	novel transcript	ENST00000649628			8	p12	NA
232158	ENSG00000104327.7	CALB1	1.53686	1.22407	66.5721	1.12923e-13	1.2598e-11	ENSG00000104327	ENSG00000104327	calbindin 1 [Source:HGNC Symbol;Acc:HGNC:1434]	ENST00000469032	CALB1		8	q21.3	793	CALB1-202
337356	ENSG00000060237.19	WNK1	-0.991697	9.15457	66.5449	1.14013e-13	1.26934e-11	ENSG00000060237	ENSG00000060237	WNK lysine deficient protein kinase 1 [Source:HGNC Symbol;Acc:HGNC:14540]	ENST00000315939	WNK1		12	p13.33	65125	WNK1-201
201515	ENSG00000247877.9	FAM174A-DT	1.0702	2.03377	66.4185	1.19233e-13	1.32474e-11	ENSG00000247877	ENSG00000247877	FAM174A divergent transcript [Source:HGNC Symbol;Acc:HGNC:55584]	ENST00000669567	FAM174A-DT		5	q21.1	121232371	FAM174A-DT-203
26490	ENSG00000271395.3	LINC02336	2.03665	1.31099	66.2901	1.24779e-13	1.38351e-11	ENSG00000271395	ENSG00000271395	long intergenic non-protein coding RNA 2336 [Source:HGNC Symbol;Acc:HGNC:53256]	ENST00000434117	LINC02336		13	q31.3	NA	LINC02336-201
111366	ENSG00000286480.1	ENSG00000286480	1.20632	1.78863	66.2747	1.25463e-13	1.38825e-11	ENSG00000286480	ENSG00000286480	novel transcript, antisense to WDPCP	ENST00000657946			2	p15	NA
133513	ENSG00000238160.3	LINC02863	1.13631	1.99598	66.2631	1.25976e-13	1.39109e-11	ENSG00000238160	ENSG00000238160	long intergenic non-protein coding RNA 2863 [Source:HGNC Symbol;Acc:HGNC:41290]	ENST00000454380	LINC02863		5	q31.1	102723741	LINC02863-202
426934	ENSG00000111802.14	TDP2	1.01269	3.98817	66.2554	1.26323e-13	1.39207e-11	ENSG00000111802	ENSG00000111802	tyrosyl-DNA phosphodiesterase 2 [Source:HGNC Symbol;Acc:HGNC:17768]	ENST00000341060	TDP2		6	p22.3	51567	TDP2-201
150612	ENSG00000221944.9	TIGD1	0.821861	5.5085	66.246	1.26745e-13	1.39389e-11	ENSG00000221944	ENSG00000221944	tigger transposable element derived 1 [Source:HGNC Symbol;Acc:HGNC:14523]	ENST00000408957	TIGD1		2	q37.1	200765	TIGD1-201
41317	ENSG00000141665.13	FBXO15	1.02731	2.5244	66.2334	1.27312e-13	1.39728e-11	ENSG00000141665	ENSG00000141665	F-box protein 15 [Source:HGNC Symbol;Acc:HGNC:13617]	ENST00000577575	FBXO15		18	q22.3	201456	FBXO15-202
419667	ENSG00000108465.15	CDK5RAP3	0.957518	6.30438	66.1972	1.28953e-13	1.41243e-11	ENSG00000108465	ENSG00000108465	CDK5 regulatory subunit associated protein 3 [Source:HGNC Symbol;Acc:HGNC:18673]	ENST00000579632	CDK5RAP3		17	q21.32	80279	CDK5RAP3-214
231932	ENSG00000287558.2	ENSG00000287558	0.873233	3.74049	66.1486	1.31198e-13	1.43411e-11	ENSG00000287558	ENSG00000287558	novel transcript, antisense to PLG	ENST00000659713			6	q26	NA
55841	ENSG00000177613.9	CSTF2T	-1.20364	4.15379	66.1365	1.3176e-13	1.43723e-11	ENSG00000177613	ENSG00000177613	cleavage stimulation factor subunit 2 tau variant [Source:HGNC Symbol;Acc:HGNC:17086]	ENST00000331173	CSTF2T		10	q21.1	23283	CSTF2T-201
349369	ENSG00000111229.16	ARPC3	-0.418274	7.88891	66.1311	1.32014e-13	1.43723e-11	ENSG00000111229	ENSG00000111229	actin related protein 2/3 complex subunit 3 [Source:HGNC Symbol;Acc:HGNC:706]	ENST00000228825	ARPC3		12	q24.11	10094	ARPC3-201
207674	ENSG00000138867.17	GUCD1	-1.02411	7.93661	66.0929	1.33813e-13	1.45389e-11	ENSG00000138867	ENSG00000138867	guanylyl cyclase domain containing 1 [Source:HGNC Symbol;Acc:HGNC:14237]	ENST00000621833	GUCD1		22	q11.23	83606	GUCD1-213
356750	ENSG00000062598.18	ELMO2	-0.621515	5.48903	66.0692	1.34943e-13	1.4603e-11	ENSG00000062598	ENSG00000062598	engulfment and cell motility 2 [Source:HGNC Symbol;Acc:HGNC:17233]	ENST00000467800	ELMO2		20	q13.12	63916	ELMO2-212
323289	ENSG00000250616.5	YPEL3-DT	0.942951	3.47905	66.0717	1.34823e-13	1.4603e-11	ENSG00000250616	ENSG00000250616	YPEL3 divergent transcript [Source:HGNC Symbol;Acc:HGNC:55547]	ENST00000515455	YPEL3-DT		16	p11.2	101928595	YPEL3-DT-201
276912	ENSG00000225539.10	LINC01821	0.838658	2.21809	66.0218	1.37231e-13	1.4821e-11	ENSG00000225539	ENSG00000225539	long intergenic non-protein coding RNA 1821 [Source:HGNC Symbol;Acc:HGNC:52626]	ENST00000438505	LINC01821		2	q32.3	NA	LINC01821-202
80202	ENSG00000188596.11	CFAP54	0.771462	3.62932	65.9723	1.39664e-13	1.50537e-11	ENSG00000188596	ENSG00000188596	cilia and flagella associated protein 54 [Source:HGNC Symbol;Acc:HGNC:26456]	ENST00000554621	CFAP54		12	q23.1	144535	CFAP54-206
296312	ENSG00000309461.1	ENSG00000309461	-0.730349	4.81429	65.9266	1.41945e-13	1.52691e-11	ENSG00000309461	ENSG00000309461	novel transcript, antisense to NBEAL1	ENST00000841297			2	q33.2	NA
149801	ENSG00000269296.2	ENSG00000269296	0.972019	1.72792	65.903	1.43142e-13	1.53673e-11	ENSG00000269296	ENSG00000269296	novel transcript, antisense to ZNF780A	ENST00000598952			19	q13.2	NA
61048	ENSG00000248872.2	LINC02431	1.61756	2.98369	65.7884	1.49086e-13	1.59737e-11	ENSG00000248872	ENSG00000248872	long intergenic non-protein coding RNA 2431 [Source:HGNC Symbol;Acc:HGNC:53362]	ENST00000663587	LINC02431		4	q34.1	100506122	LINC02431-206
174819	ENSG00000259343.10	TMC3-AS1	1.70987	1.15445	65.7779	1.49643e-13	1.60017e-11	ENSG00000259343	ENSG00000259343	TMC3 antisense RNA 1 [Source:HGNC Symbol;Acc:HGNC:51424]	ENST00000559781	TMC3-AS1		15	q25.1	105370921	TMC3-AS1-205
545000	ENSG00000169756.17	LIMS1	-0.958005	7.3607	65.7531	1.50967e-13	1.60482e-11	ENSG00000169756	ENSG00000169756	LIM zinc finger domain containing 1 [Source:HGNC Symbol;Acc:HGNC:6616]	ENST00000695516	LIMS1		2	q12.3	3987	LIMS1-215
67948	ENSG00000281501.1	SEPSECS-AS1	0.663818	3.97724	65.7609	1.50549e-13	1.60482e-11	ENSG00000281501	ENSG00000281501	SEPSECS antisense RNA 1 (head to head) [Source:HGNC Symbol;Acc:HGNC:27737]	ENST00000510415	SEPSECS-AS1		4	p15.2	NA	SEPSECS-AS1-202
229247	ENSG00000287713.2	ENSG00000287713	1.53869	0.307934	65.7549	1.50867e-13	1.60482e-11	ENSG00000287713	ENSG00000287713	novel transcript, antisense to SLC2A14	ENST00000667941			12	p13.31	NA
96622	ENSG00000253741.5	LNCOC1	2.15042	0.73427	65.7098	1.53305e-13	1.62647e-11	ENSG00000253741	ENSG00000253741	lncRNA associated with ovarian cancer 1 [Source:HGNC Symbol;Acc:HGNC:53947]	ENST00000669349	LNCOC1		8	q24.3	100288181	LNCOC1-206
528840	ENSG00000144810.16	COL8A1	0.847638	3.13492	65.6806	1.54904e-13	1.64022e-11	ENSG00000144810	ENSG00000144810	collagen type VIII alpha 1 chain [Source:HGNC Symbol;Acc:HGNC:2215]	ENST00000463753	COL8A1		3	q12.1	1295	COL8A1-205
101538	ENSG00000287609.1	ENSG00000287609	1.07746	2.10385	65.6509	1.56549e-13	1.6538e-11	ENSG00000287609	ENSG00000287609	novel transcript	ENST00000667935			10	q26.2	NA
221808	ENSG00000287158.4	ENSG00000287158	1.42561	1.1333	65.6409	1.57103e-13	1.6538e-11	ENSG00000287158	ENSG00000287158	novel transcript	ENST00000655014			3	p12.1	NA
264599	ENSG00000270460.2	ENSG00000270460	1.68853	0.46421	65.6429	1.56994e-13	1.6538e-11	ENSG00000270460	ENSG00000270460	novel transcript	ENST00000604994			2	q31.1	NA
369421	ENSG00000139644.13	TMBIM6	-0.422061	8.21016	65.577	1.60714e-13	1.68853e-11	ENSG00000139644	ENSG00000139644	transmembrane BAX inhibitor motif containing 6 [Source:HGNC Symbol;Acc:HGNC:11723]	ENST00000548809	TMBIM6		12	q13.12	7009	TMBIM6-214
274887	ENSG00000212257.1	RNU6-1176P	2.0315	-0.320232	65.5439	1.62618e-13	1.70522e-11	ENSG00000212257	ENSG00000212257	RNA, U6 small nuclear 1176, pseudogene [Source:HGNC Symbol;Acc:HGNC:48139]	ENST00000390955	RNU6-1176P		1	p31.3	NA	RNU6-1176P-201
177076	ENSG00000297433.1	ENSG00000297433	2.21749	1.19345	65.3097	1.76744e-13	1.84976e-11	ENSG00000297433	ENSG00000297433	novel transcript	ENST00000747874			6	p22.3	NA
46964	ENSG00000213598.4	RPL31P4	-1.23919	3.65424	65.2548	1.80234e-13	1.88265e-11	ENSG00000213598	ENSG00000213598	ribosomal protein L31 pseudogene 4 [Source:HGNC Symbol;Acc:HGNC:23546]	ENST00000480540	RPL31P4		14	q23.1	NA	RPL31P4-201
221410	ENSG00000253194.3	ENSG00000253194	1.15606	3.58248	65.1719	1.85633e-13	1.9353e-11	ENSG00000253194	ENSG00000253194	novel transcript, antisense to FAM184A	ENST00000518570			6	q22.31	NA
208206	ENSG00000293110.2	ENSG00000293110	1.00906	1.9387	65.0898	1.91146e-13	1.98895e-11	ENSG00000293110	ENSG00000293110	novel transcript	ENST00000652383			6	q22.33	NA
272102	ENSG00000283128.3	ENSG00000283128	1.13144	3.66202	65.0707	1.92448e-13	1.99865e-11	ENSG00000283128	ENSG00000283128	novel protein	ENST00000635903			7	q36.3	NA
387294	ENSG00000103154.10	NECAB2	1.99366	2.51681	65.0238	1.95691e-13	2.02843e-11	ENSG00000103154	ENSG00000103154	N-terminal EF-hand calcium binding protein 2 [Source:HGNC Symbol;Acc:HGNC:23746]	ENST00000681513	NECAB2		16	q23.3	54550	NECAB2-206
208550	ENSG00000226839.1	MTND6P11	1.93056	-0.215399	65.0083	1.96779e-13	2.03582e-11	ENSG00000226839	ENSG00000226839	MT-ND6 pseudogene 11 [Source:HGNC Symbol;Acc:HGNC:39474]	ENST00000431890	MTND6P11		2	q22.2	NA	MTND6P11-201
81870	ENSG00000129003.19	VPS13C	-0.763772	6.75298	64.9999	1.97369e-13	2.03803e-11	ENSG00000129003	ENSG00000129003	vacuolar protein sorting 13 homolog C [Source:HGNC Symbol;Acc:HGNC:23594]	ENST00000644861	VPS13C		15	q22.2	54832	VPS13C-209
232757	ENSG00000222014.6	RAB6C	-1.01023	1.82155	64.9202	2.0306e-13	2.09279e-11	ENSG00000222014	ENSG00000222014	RAB6C, member RAS oncogene family [Source:HGNC Symbol;Acc:HGNC:16525]	ENST00000410061	RAB6C		2	q21.1	84084	RAB6C-201
25233	ENSG00000275512.1	ENSG00000275512	0.88462	3.34664	64.8707	2.0667e-13	2.12595e-11	ENSG00000275512	ENSG00000275512	novel transcript	ENST00000612496			18	q12.2	NA
181510	ENSG00000299278.1	ENSG00000299278	1.47734	3.61016	64.8615	2.07352e-13	2.12892e-11	ENSG00000299278	ENSG00000299278	novel transcript	ENST00000762191			6	p22.3	NA
245366	ENSG00000230562.3	FAM133DP	1.14815	2.12778	64.8141	2.10889e-13	2.16113e-11	ENSG00000230562	ENSG00000230562	family with sequence similarity 133 member D, pseudogene [Source:HGNC Symbol;Acc:HGNC:44192]	ENST00000464802	FAM133DP		2	q24.1	NA	FAM133DP-201
120821	ENSG00000296623.1	ENSG00000296623	2.21914	0.733908	64.7901	2.12704e-13	2.17561e-11	ENSG00000296623	ENSG00000296623	novel transcript	ENST00000740900			15	q26.2	NA
150801	ENSG00000290870.1	ENSG00000290870	1.59188	0.49192	64.7671	2.14453e-13	2.18936e-11	ENSG00000290870	ENSG00000290870	novel transcript	ENST00000647952			6	p22.1	NA
135407	ENSG00000251372.9	LINC00499	1.18282	2.46092	64.7593	2.15052e-13	2.19134e-11	ENSG00000251372	ENSG00000251372	long intergenic non-protein coding RNA 499 [Source:HGNC Symbol;Acc:HGNC:43436]	ENST00000671213	LINC00499		4	q28.3	100874047	LINC00499-225
64843	ENSG00000273691.1	ENSG00000273691	2.11081	-0.336297	64.7521	2.15609e-13	2.19289e-11	ENSG00000273691	ENSG00000273691	novel transcript, sense intronic to ZNF710	ENST00000614119			15	q26.1	NA
450045	ENSG00000051108.15	HERPUD1	1.01342	6.11891	64.7384	2.16662e-13	2.19946e-11	ENSG00000051108	ENSG00000051108	homocysteine inducible ER protein with ubiquitin like domain 1 [Source:HGNC Symbol;Acc:HGNC:13744]	ENST00000562914	HERPUD1		16	q13	9709	HERPUD1-205
172361	ENSG00000188676.15	IDO2	1.52036	0.962633	64.7106	2.18827e-13	2.21728e-11	ENSG00000188676	ENSG00000188676	indoleamine 2,3-dioxygenase 2 [Source:HGNC Symbol;Acc:HGNC:27269]	ENST00000343295	IDO2		8	p11.21	169355	IDO2-201
88236	ENSG00000258636.3	LRFN5-DT	1.33997	2.74732	64.6857	2.20782e-13	2.23291e-11	ENSG00000258636	ENSG00000258636	LRFN5 divergent transcript [Source:HGNC Symbol;Acc:HGNC:55444]	ENST00000557067	LRFN5-DT		14	q21.1	NA	LRFN5-DT-201
245097	ENSG00000256116.2	ENSG00000256116	-0.99846	2.52136	64.667	2.22258e-13	2.24365e-11	ENSG00000256116	ENSG00000256116	novel transcript	ENST00000534988			11	q13.1	NA
29457	ENSG00000281778.2	LINC00550	1.24629	1.58367	64.6519	2.23459e-13	2.25157e-11	ENSG00000281778	ENSG00000281778	long intergenic non-protein coding RNA 550 [Source:HGNC Symbol;Acc:HGNC:43688]	ENST00000629293	LINC00550		13	q21.33	338862	LINC00550-201
469819	ENSG00000159461.15	AMFR	-0.932215	4.39345	64.64	2.24408e-13	2.25693e-11	ENSG00000159461	ENSG00000159461	autocrine motility factor receptor [Source:HGNC Symbol;Acc:HGNC:463]	ENST00000290649	AMFR		16	q13	267	AMFR-201
529296	ENSG00000172936.18	MYD88	0.813347	6.59482	64.6061	2.27141e-13	2.28017e-11	ENSG00000172936	ENSG00000172936	MYD88 innate immune signal transduction adaptor [Source:HGNC Symbol;Acc:HGNC:7562]	ENST00000417037	MYD88		3	p22.2	4615	MYD88-202
11948	ENSG00000285742.1	ENSG00000285742	1.11947	1.87532	64.5734	2.29816e-13	2.30275e-11	ENSG00000285742	ENSG00000285742	novel transcript	ENST00000650504			13	q31.1	NA
384960	ENSG00000137312.15	FLOT1	0.923951	4.60489	64.5375	2.3278e-13	2.32397e-11	ENSG00000137312	ENSG00000137312	flotillin 1 [Source:HGNC Symbol;Acc:HGNC:3757]	ENST00000487376	FLOT1		6	p21.33	10211	FLOT1-212
176806	ENSG00000109794.15	FAM149A	1.17244	2.98491	64.5373	2.32792e-13	2.32397e-11	ENSG00000109794	ENSG00000109794	family with sequence similarity 149 member A [Source:HGNC Symbol;Acc:HGNC:24527]	ENST00000503432	FAM149A		4	q35.1	25854	FAM149A-205
208618	ENSG00000228655.7	ENSG00000228655	1.29285	0.355259	64.4584	2.39451e-13	2.38166e-11	ENSG00000228655	ENSG00000228655	novel transcript, antisense to ARHGAP15	ENST00000549032			2	q22.3	NA
51515	ENSG00000231799.2	PA2G4P6	1.51703	1.80903	64.4603	2.39292e-13	2.38166e-11	ENSG00000231799	ENSG00000231799	proliferation-associated 2G4 pseudogene 6 [Source:HGNC Symbol;Acc:HGNC:32219]	ENST00000438325	PA2G4P6		9	q22.2	NA	PA2G4P6-201
51581	ENSG00000277734.8	TRAC	0.901201	6.44719	64.4383	2.41179e-13	2.39444e-11	ENSG00000277734	ENSG00000277734	T cell receptor alpha constant [Source:HGNC Symbol;Acc:HGNC:12029]	ENST00000611116	TRAC		14	q11.2	NA	TRAC-201
41572	ENSG00000279085.1	ENSG00000279085	1.76326	2.18859	64.3126	2.52266e-13	2.49993e-11	ENSG00000279085	ENSG00000279085	novel transcript	ENST00000623888			22	q11.23	NA
82697	ENSG00000200665.1	RNU6-1188P	1.83726	0.170645	64.2982	2.53567e-13	2.50823e-11	ENSG00000200665	ENSG00000200665	RNA, U6 small nuclear 1188, pseudogene [Source:HGNC Symbol;Acc:HGNC:48151]	ENST00000363795	RNU6-1188P		12	q24.21	NA	RNU6-1188P-201
491749	ENSG00000170542.7	SERPINB9	-0.725491	5.65748	64.2575	2.57283e-13	2.54034e-11	ENSG00000170542	ENSG00000170542	serpin family B member 9 [Source:HGNC Symbol;Acc:HGNC:8955]	ENST00000718363	SERPINB9		6	p25.2	5272	SERPINB9-202
343301	ENSG00000183688.4	RFLNB	-0.848439	4.33174	64.2197	2.60795e-13	2.57033e-11	ENSG00000183688	ENSG00000183688	refilin B [Source:HGNC Symbol;Acc:HGNC:28705]	ENST00000329099	RFLNB		17	p13.3	359845	RFLNB-201
247207	ENSG00000233058.4	ATP13A3-DT	0.885422	3.8012	64.2145	2.61276e-13	2.57038e-11	ENSG00000233058	ENSG00000233058	ATP13A3 divergent transcript [Source:HGNC Symbol;Acc:HGNC:48570]	ENST00000665891	ATP13A3-DT		3	q29	NA	ATP13A3-DT-208
161422	ENSG00000259345.8	ENSG00000259345	0.778199	4.06617	64.1821	2.64327e-13	2.59568e-11	ENSG00000259345	ENSG00000259345	novel transcript	ENST00000752611			15	q14	NA
399469	ENSG00000198223.19	CSF2RA	0.66033	5.62701	64.1751	2.64983e-13	2.59741e-11	ENSG00000198223	ENSG00000198223	colony stimulating factor 2 receptor subunit alpha [Source:HGNC Symbol;Acc:HGNC:2435]	ENST00000718259	CSF2RA		X	p22.33	1438	CSF2RA-219
169006	ENSG00000289444.2	ENSG00000289444	1.36668	3.07137	64.0989	2.72311e-13	2.66272e-11	ENSG00000289444	ENSG00000289444	novel transcript	ENST00000687180			10	q11.22	NA
105149	ENSG00000212464.1	SNORA12	2.27602	-0.17813	64.0957	2.7263e-13	2.66272e-11	ENSG00000212464	ENSG00000212464	small nucleolar RNA, H/ACA box 12 [Source:HGNC Symbol;Acc:HGNC:32600]	ENST00000391162	SNORA12		10	q24.31	677800	SNORA12-201
236926	ENSG00000141469.18	SLC14A1	-1.65035	6.61831	64.0579	2.76341e-13	2.6941e-11	ENSG00000141469	ENSG00000141469	solute carrier family 14 member 1 (Kidd blood group) [Source:HGNC Symbol;Acc:HGNC:10918]	ENST00000644925	SLC14A1		18	q12.3	6563	SLC14A1-220
428615	ENSG00000033800.14	PIAS1	0.499263	4.52818	64.0029	2.81834e-13	2.74271e-11	ENSG00000033800	ENSG00000033800	protein inhibitor of activated STAT 1 [Source:HGNC Symbol;Acc:HGNC:2752]	ENST00000249636	PIAS1		15	q23	8554	PIAS1-201
272476	ENSG00000270832.1	CMPK1P2	1.20059	0.90694	63.961	2.86101e-13	2.77923e-11	ENSG00000270832	ENSG00000270832	CMPK1 pseudogene 2 [Source:HGNC Symbol;Acc:HGNC:56925]	ENST00000605168	CMPK1P2		16	q24.3	NA	CMPK1P2-201
218129	ENSG00000100836.11	PABPN1	-0.724242	7.34423	63.9254	2.89774e-13	2.80988e-11	ENSG00000100836	ENSG00000100836	poly(A) binding protein nuclear 1 [Source:HGNC Symbol;Acc:HGNC:8565]	ENST00000216727	PABPN1		14	q11.2	8106	PABPN1-201
26335	ENSG00000287723.2	ENSG00000287723	2.12362	-1.05465	63.9106	2.91313e-13	2.81974e-11	ENSG00000287723	ENSG00000287723	novel transcript	ENST00000716212			18	p11.21	NA
321275	ENSG00000289408.3	ENSG00000289408	1.25181	1.21817	63.8974	2.92697e-13	2.82808e-11	ENSG00000289408	ENSG00000289408	novel transcript	ENST00000688533			1	q23.3	NA
64735	ENSG00000273007.2	ENSG00000273007	1.01835	1.89722	63.8864	2.93851e-13	2.83417e-11	ENSG00000273007	ENSG00000273007	novel transcript, antisense to FGF2	ENST00000653767			4	q28.1	NA
197167	ENSG00000260505.1	ENSG00000260505	1.24582	1.54548	63.8426	2.985e-13	2.87388e-11	ENSG00000260505	ENSG00000260505	novel transcript	ENST00000563417			1	q41	NA
82852	ENSG00000204194.1	RPL12P1	-1.30099	0.477879	63.7889	3.04307e-13	2.92459e-11	ENSG00000204194	ENSG00000204194	ribosomal protein L12 pseudogene 1 [Source:HGNC Symbol;Acc:HGNC:13976]	ENST00000374520	RPL12P1		6	p21.32	NA	RPL12P1-201
50307	ENSG00000205476.9	CCDC85C	-0.873112	3.7662	63.7428	3.09382e-13	2.96809e-11	ENSG00000205476	ENSG00000205476	coiled-coil domain containing 85C [Source:HGNC Symbol;Acc:HGNC:35459]	ENST00000380243	CCDC85C		14	q32.2	317762	CCDC85C-201
243778	ENSG00000287380.1	ENSG00000287380	1.05021	3.05679	63.6875	3.15577e-13	3.02216e-11	ENSG00000287380	ENSG00000287380	novel transcript	ENST00000670368			6	q13	NA
187536	ENSG00000226688.10	ENTPD1-AS1	0.772293	4.20416	63.6442	3.2052e-13	3.06408e-11	ENSG00000226688	ENSG00000226688	ENTPD1 antisense RNA 1 [Source:HGNC Symbol;Acc:HGNC:45203]	ENST00000782515	ENTPD1-AS1		10	q24.1	728558	ENTPD1-AS1-261
137505	ENSG00000167604.16	NFKBID	1.16047	3.95906	63.5938	3.26365e-13	3.11445e-11	ENSG00000167604	ENSG00000167604	NFKB inhibitor delta [Source:HGNC Symbol;Acc:HGNC:15671]	ENST00000585925	NFKBID		19	q13.12	84807	NFKBID-202
548321	ENSG00000123091.5	RNF11	-1.13809	5.11543	63.5672	3.29501e-13	3.13885e-11	ENSG00000123091	ENSG00000123091	ring finger protein 11 [Source:HGNC Symbol;Acc:HGNC:10056]	ENST00000242719	RNF11		1	p32.3	26994	RNF11-201
90902	ENSG00000101166.16	PRELID3B	-0.595443	3.92547	63.487	3.39127e-13	3.22486e-11	ENSG00000101166	ENSG00000101166	PRELI domain containing 3B [Source:HGNC Symbol;Acc:HGNC:15892]	ENST00000355937	PRELID3B		20	q13.32	51012	PRELID3B-201
158957	ENSG00000244476.4	ERVFRD-1	1.74948	0.713561	63.4792	3.40074e-13	3.2282e-11	ENSG00000244476	ENSG00000244476	endogenous retrovirus group FRD member 1, envelope [Source:HGNC Symbol;Acc:HGNC:33823]	ENST00000715229	ERVFRD-1		6	p24.2	405754	ERVFRD-1-202
103972	ENSG00000248643.5	RBM14-RBM4	-0.690811	4.44809	63.4739	3.40725e-13	3.22871e-11	ENSG00000248643	ENSG00000248643	RBM14-RBM4 readthrough [Source:HGNC Symbol;Acc:HGNC:38840]	ENST00000412278	RBM14-RBM4		11	q13.2	100526737	RBM14-RBM4-201
264113	ENSG00000289380.1	ENSG00000289380	1.25394	0.738836	63.4497	3.43689e-13	3.2511e-11	ENSG00000289380	ENSG00000289380	novel transcript, sense intronic to PRDM2	ENST00000690275			1	p36.21	NA
131120	ENSG00000286122.2	LINC02964	0.806875	4.22776	63.444	3.44401e-13	3.25216e-11	ENSG00000286122	ENSG00000286122	long intergenic non-protein coding RNA 2964 [Source:HGNC Symbol;Acc:HGNC:53487]	ENST00000651999	LINC02964		8	q24.13	NA	LINC02964-201
307185	ENSG00000293061.2	THAP3P1	1.2789	1.02657	63.4279	3.46391e-13	3.26525e-11	ENSG00000293061	ENSG00000293061	THAP3 pseudogene 1 [Source:NCBI gene (formerly Entrezgene);Acc:100129138]	ENST00000634580		THAP3P1-203	1	p21.1	100129138	THAP3P1-203
336544	ENSG00000263657.1	ENSG00000263657	1.42198	0.536728	63.3647	3.54352e-13	3.33449e-11	ENSG00000263657	ENSG00000263657	novel transcript, antisense to SSH2	ENST00000577846			17	q11.2	NA
73673	ENSG00000032444.17	PNPLA6	-0.590904	6.5476	63.198	3.76231e-13	3.53422e-11	ENSG00000032444	ENSG00000032444	patatin like domain 6, lysophospholipase [Source:HGNC Symbol;Acc:HGNC:16268]	ENST00000221249	PNPLA6		19	p13.2	10908	PNPLA6-201
35683	ENSG00000287680.2	ENSG00000287680	1.58497	0.557857	63.1901	3.77301e-13	3.53812e-11	ENSG00000287680	ENSG00000287680	novel transcript, antisense to MBP	ENST00000670694			18	q23	NA
157625	ENSG00000230074.6	ENSG00000230074	0.751956	4.05231	63.0871	3.91538e-13	3.66528e-11	ENSG00000230074	ENSG00000230074	novel transcript	ENST00000654838			9	p13.3	NA
507455	ENSG00000115239.24	ASB3	0.637125	4.89988	63.0699	3.9398e-13	3.67543e-11	ENSG00000115239	ENSG00000115239	ankyrin repeat and SOCS box containing 3 [Source:HGNC Symbol;Acc:HGNC:16013]	ENST00000406053	ASB3		2	p16.2	51130	ASB3-203
149990	ENSG00000261824.9	LINC00662	0.786998	3.94634	63.0742	3.9337e-13	3.67543e-11	ENSG00000261824	ENSG00000261824	long intergenic non-protein coding RNA 662 [Source:HGNC Symbol;Acc:HGNC:27122]	ENST00000588027	LINC00662		19	q11	148189	LINC00662-204
230107	ENSG00000187472.4	ENSG00000187472	-1.27273	1.11004	63.0638	3.94839e-13	3.6771e-11	ENSG00000187472	ENSG00000187472	60S ribosomal protein L6 (RPL6) pseudogene	ENST00000340697			6	q16.1	NA
61022	ENSG00000287306.1	ENSG00000287306	0.812045	3.65887	63.0513	3.96616e-13	3.6873e-11	ENSG00000287306	ENSG00000287306	novel transcript	ENST00000654329			10	q22.1	NA
245935	ENSG00000244134.1	RPS12P20	2.24817	-0.274248	63.046	3.97373e-13	3.68801e-11	ENSG00000244134	ENSG00000244134	ribosomal protein S12 pseudogene 20 [Source:HGNC Symbol;Acc:HGNC:36187]	ENST00000464109	RPS12P20		11	q13.4	NA	RPS12P20-201
158119	ENSG00000302087.1	ENSG00000302087	2.23435	0.0632799	63.026	4.00244e-13	3.70829e-11	ENSG00000302087	ENSG00000302087	novel transcript	ENST00000783996			19	q13.2	NA
252394	ENSG00000227110.8	LMCD1-AS1	0.824039	4.35506	62.9938	4.04913e-13	3.74513e-11	ENSG00000227110	ENSG00000227110	LMCD1 antisense RNA 1 [Source:HGNC Symbol;Acc:HGNC:44477]	ENST00000441861	LMCD1-AS1		3	p25.3	101927394	LMCD1-AS1-204
350650	ENSG00000110711.11	AIP	-0.782111	7.87945	62.9696	4.0845e-13	3.7714e-11	ENSG00000110711	ENSG00000110711	AHR interacting HSP90 co-chaperone [Source:HGNC Symbol;Acc:HGNC:358]	ENST00000682699	AIP		11	q13.2	9049	AIP-207
332255	ENSG00000158428.5	CATIP	1.1519	1.53127	62.9225	4.15449e-13	3.82949e-11	ENSG00000158428	ENSG00000158428	ciliogenesis associated TTC17 interacting protein [Source:HGNC Symbol;Acc:HGNC:25062]	ENST00000715906	CATIP		2	q35	375307	CATIP-206
71595	ENSG00000289479.2	ENSG00000289479	1.18561	1.85256	62.8856	4.21004e-13	3.8741e-11	ENSG00000289479	ENSG00000289479	novel transcript, antisense to PCDH11X	ENST00000688847			X	q21.31	NA
25183	ENSG00000223617.4	LINC00370	1.37098	1.14467	62.6812	4.53178e-13	4.16309e-11	ENSG00000223617	ENSG00000223617	long intergenic non-protein coding RNA 370 [Source:HGNC Symbol;Acc:HGNC:42692]	ENST00000618966	LINC00370		13	q33.3	105370357	LINC00370-202
436658	ENSG00000173933.21	RBM4	-0.524081	6.58119	62.6612	4.56462e-13	4.18615e-11	ENSG00000173933	ENSG00000173933	RNA binding motif protein 4 [Source:HGNC Symbol;Acc:HGNC:9901]	ENST00000396053	RBM4		11	q13.2	5936	RBM4-202
323450	ENSG00000291266.2	SMG1P5	-0.925328	5.46382	62.653	4.57805e-13	4.19135e-11	ENSG00000291266	ENSG00000291266	SMG1 pseudogene 5 [Source:NCBI gene (formerly Entrezgene);Acc:595101]	ENST00000834533		SMG1P5-220	16	p11.2	595101	SMG1P5-220
544755	ENSG00000188177.15	ZC3H6	1.01133	3.68043	62.6343	4.60899e-13	4.21256e-11	ENSG00000188177	ENSG00000188177	zinc finger CCCH-type containing 6 [Source:HGNC Symbol;Acc:HGNC:24762]	ENST00000409871	ZC3H6		2	q14.1	376940	ZC3H6-201
257568	ENSG00000038219.13	BOD1L1	0.524864	6.25521	62.5922	4.67952e-13	4.26981e-11	ENSG00000038219	ENSG00000038219	biorientation of chromosomes in cell division 1 like 1 [Source:HGNC Symbol;Acc:HGNC:31792]	ENST00000040738	BOD1L1		4	p15.33	259282	BOD1L1-201
178014	ENSG00000294800.1	ENSG00000294800	-1.08406	4.04429	62.5704	4.71642e-13	4.29623e-11	ENSG00000294800	ENSG00000294800	novel transcript, antisense to RNF225 and RPS5	ENST00000726052			19	q13.43	NA
430741	ENSG00000123329.20	ARHGAP9	0.468023	8.04812	62.5561	4.7409e-13	4.31127e-11	ENSG00000123329	ENSG00000123329	Rho GTPase activating protein 9 [Source:HGNC Symbol;Acc:HGNC:14130]	ENST00000552953	ARHGAP9		12	q13.3	64333	ARHGAP9-224
179238	ENSG00000249279.7	LINC02057	0.831461	4.03154	62.5079	4.82398e-13	4.37946e-11	ENSG00000249279	ENSG00000249279	long intergenic non-protein coding RNA 2057 [Source:HGNC Symbol;Acc:HGNC:52900]	ENST00000511794	LINC02057		5	q12.1	105378992	LINC02057-202
93777	ENSG00000301842.1	ENSG00000301842	1.11167	2.05513	62.4837	4.86641e-13	4.40892e-11	ENSG00000301842	ENSG00000301842	novel transcript	ENST00000782176			14	q23.3	NA
236106	ENSG00000279324.1	ENSG00000279324	1.64479	0.756896	62.4801	4.87273e-13	4.40892e-11	ENSG00000279324	ENSG00000279324	novel transcript	ENST00000622945			1	p33	NA
70532	ENSG00000253364.2	COPDA1	3.18268	0.385466	62.4552	4.91664e-13	4.44123e-11	ENSG00000253364	ENSG00000253364	chronic obstructive pulmonary disease associated lncRNA 1 [Source:HGNC Symbol;Acc:HGNC:53171]	ENST00000497397	COPDA1		14	q32.33	NA	COPDA1-201
21040	ENSG00000141759.15	TXNL4A	-0.631515	6.24908	62.4492	4.9273e-13	4.44344e-11	ENSG00000141759	ENSG00000141759	thioredoxin like 4A [Source:HGNC Symbol;Acc:HGNC:30551]	ENST00000269601	TXNL4A		18	q23	10907	TXNL4A-201
279284	ENSG00000121579.14	NAA50	0.60332	3.86884	62.3783	5.05496e-13	4.55098e-11	ENSG00000121579	ENSG00000121579	N-alpha-acetyltransferase 50, NatE catalytic subunit [Source:HGNC Symbol;Acc:HGNC:29533]	ENST00000240922	NAA50		3	q13.31	80218	NAA50-201
41020	ENSG00000284130.2	TUBA3FP	1.29247	2.90733	62.3652	5.07904e-13	4.56506e-11	ENSG00000284130	ENSG00000284130	tubulin alpha 3f pseudogene [Source:HGNC Symbol;Acc:HGNC:24067]	ENST00000422086	TUBA3FP		22	q11.21	NA	TUBA3FP-202
53630	ENSG00000230725.7	ENSG00000230725	0.77196	3.95209	62.3584	5.09144e-13	4.56512e-11	ENSG00000230725	ENSG00000230725	novel transcript	ENST00000830988			20	p11.21	284798
201991	ENSG00000251409.3	ENSG00000251409	0.837959	2.89009	62.3472	5.11216e-13	4.56512e-11	ENSG00000251409	ENSG00000251409	novel transcript	ENST00000754764			5	q15	NA
406951	ENSG00000064225.13	ST3GAL6	1.03959	4.47321	62.3522	5.10288e-13	4.56512e-11	ENSG00000064225	ENSG00000064225	ST3 beta-galactoside alpha-2,3-sialyltransferase 6 [Source:HGNC Symbol;Acc:HGNC:18080]	ENST00000489112	ST3GAL6		3	q12.1	10402	ST3GAL6-219
374130	ENSG00000137161.18	CNPY3	1.34598	5.15626	62.3468	5.11285e-13	4.56512e-11	ENSG00000137161	ENSG00000137161	canopy FGF signaling regulator 3 [Source:HGNC Symbol;Acc:HGNC:11968]	ENST00000372836	CNPY3		6	p21.1	10695	CNPY3-201
185349	ENSG00000307608.1	ENSG00000307608	1.17144	2.87353	62.2876	5.2233e-13	4.6484e-11	ENSG00000307608	ENSG00000307608	novel transcript	ENST00000827409			KI270727.1		NA
20676	ENSG00000233922.5	LINC01694	1.22714	1.86495	62.291	5.21686e-13	4.6484e-11	ENSG00000233922	ENSG00000233922	long intergenic non-protein coding RNA 1694 [Source:HGNC Symbol;Acc:HGNC:52481]	ENST00000441095	LINC01694		21	q22.3	105372840	LINC01694-202
77984	ENSG00000234129.11	HCCS-DT	1.0522	3.34433	62.2682	5.26016e-13	4.67351e-11	ENSG00000234129	ENSG00000234129	HCCS divergent transcript [Source:HGNC Symbol;Acc:HGNC:55698]	ENST00000608176	HCCS-DT		X	p22.2	121847985	HCCS-DT-202
73730	ENSG00000286118.2	ENSG00000286118	0.737749	3.83618	62.2495	5.29572e-13	4.69739e-11	ENSG00000286118	ENSG00000286118	novel transcript, antisense to FAM156A	ENST00000650740			X	p11.22	NA
80504	ENSG00000276308.1	ENSG00000276308	1.08899	2.29128	62.2145	5.36314e-13	4.7494e-11	ENSG00000276308	ENSG00000276308	novel transcript	ENST00000617627			12	q24.21	NA
287180	ENSG00000156411.10	ATP5MJ	0.718185	8.03893	62.1974	5.39632e-13	4.77098e-11	ENSG00000156411	ENSG00000156411	ATP synthase membrane subunit j [Source:HGNC Symbol;Acc:HGNC:1188]	ENST00000286953	ATP5MJ		14	q32.33	9556	ATP5MJ-201
202027	ENSG00000248112.2	ENSG00000248112	1.90913	0.443064	62.14	5.50945e-13	4.86306e-11	ENSG00000248112	ENSG00000248112	novel transcript	ENST00000718048			5	q14.2	105379051
342331	ENSG00000305505.1	ENSG00000305505	0.957506	4.51943	62.1073	5.57507e-13	4.91296e-11	ENSG00000305505	ENSG00000305505	novel transcript	ENST00000811384			1	q41	NA
244909	ENSG00000117523.18	PRRC2C	0.574478	7.92266	62.0823	5.62556e-13	4.9494e-11	ENSG00000117523	ENSG00000117523	proline rich coiled-coil 2C [Source:HGNC Symbol;Acc:HGNC:24903]	ENST00000647382	PRRC2C		1	q24.3	23215	PRRC2C-213
194259	ENSG00000293636.1	ENSG00000293636	1.177	3.63153	62.0736	5.64325e-13	4.9569e-11	ENSG00000293636	ENSG00000293636	novel transcript	ENST00000716631			6	p21.1	101929555
260322	ENSG00000270617.1	URGCP-MRPS24	-0.780415	3.97384	62.0599	5.67135e-13	4.97351e-11	ENSG00000270617	ENSG00000270617	URGCP-MRPS24 readthrough [Source:HGNC Symbol;Acc:HGNC:49188]	ENST00000603700	URGCP-MRPS24		7	p13	100534592	URGCP-MRPS24-201
413656	ENSG00000267680.6	ZNF224	0.780888	3.72649	61.9946	5.80692e-13	5.08416e-11	ENSG00000267680	ENSG00000267680	zinc finger protein 224 [Source:HGNC Symbol;Acc:HGNC:13017]	ENST00000693561	ZNF224		19	q13.31	7767	ZNF224-209
284476	ENSG00000122432.19	SPATA1	1.42676	4.08359	61.9872	5.82239e-13	5.08946e-11	ENSG00000122432	ENSG00000122432	spermatogenesis associated 1 [Source:HGNC Symbol;Acc:HGNC:14682]	ENST00000484939	SPATA1		1	p22.3	100505741	SPATA1-204
242012	ENSG00000290742.2	SLC25A51P4	-0.768072	2.90239	61.9062	5.99554e-13	5.22394e-11	ENSG00000290742	ENSG00000290742	SLC25A51 pseudogene 4 [Source:HGNC Symbol;Acc:HGNC:54321]	ENST00000534640	SLC25A51P4		11	p15.1	494141	SLC25A51P4-204
60656	ENSG00000280078.1	ENSG00000280078	1.68006	0.112155	61.9073	5.99326e-13	5.22394e-11	ENSG00000280078	ENSG00000280078	TEC	ENST00000624275			14	q24.3	NA
258410	ENSG00000066336.13	SPI1	1.04199	5.07426	61.8745	6.06474e-13	5.27574e-11	ENSG00000066336	ENSG00000066336	Spi-1 proto-oncogene [Source:HGNC Symbol;Acc:HGNC:11241]	ENST00000713542	SPI1		11	p11.2	6688	SPI1-205
257995	ENSG00000252316.1	RNY4	1.55454	0.800124	61.8691	6.07667e-13	5.27763e-11	ENSG00000252316	ENSG00000252316	RNA, Ro60-associated Y4 [Source:HGNC Symbol;Acc:HGNC:10244]	ENST00000516507	RNY4		7	q36.1	6086	RNY4-201
100760	ENSG00000288818.2	ENSG00000288818	2.17645	0.296079	61.8582	6.10068e-13	5.28999e-11	ENSG00000288818	ENSG00000288818	novel transcript, antisense to RB1CC1	ENST00000685233			8	q11.23	NA
61396	ENSG00000273372.1	SFTPD-AS1	1.07067	1.58731	61.837	6.14773e-13	5.32226e-11	ENSG00000273372	ENSG00000273372	SFTPD antisense RNA 1 [Source:HGNC Symbol;Acc:HGNC:51589]	ENST00000608229	SFTPD-AS1		10	q22.3	NA	SFTPD-AS1-201
81320	ENSG00000140521.18	POLG	-0.958655	7.3375	61.8313	6.1604e-13	5.32471e-11	ENSG00000140521	ENSG00000140521	DNA polymerase gamma, catalytic subunit [Source:HGNC Symbol;Acc:HGNC:9179]	ENST00000635831	POLG		15	q26.1	5428	POLG-214
295982	ENSG00000089154.11	GCN1	-1.04525	4.61819	61.7957	6.2402e-13	5.38508e-11	ENSG00000089154	ENSG00000089154	GCN1 activator of EIF2AK4 [Source:HGNC Symbol;Acc:HGNC:4199]	ENST00000300648	GCN1		12	q24.23	10985	GCN1-201
425920	ENSG00000164976.9	MYORG	0.940457	2.29133	61.7709	6.29643e-13	5.42496e-11	ENSG00000164976	ENSG00000164976	myogenesis regulating glycosidase [Source:HGNC Symbol;Acc:HGNC:19918]	ENST00000297625	MYORG		9	p13.3	57462	MYORG-201
133551	ENSG00000280105.1	ENSG00000280105	0.989793	2.64386	61.7492	6.34619e-13	5.45914e-11	ENSG00000280105	ENSG00000280105	TEC	ENST00000624969			2	q24.2	NA
122451	ENSG00000291202.2	ENSG00000291202	0.912095	4.214	61.719	6.41595e-13	5.51039e-11	ENSG00000291202	ENSG00000291202	novel transcript	ENST00000651444			4	q26	NA
189453	ENSG00000288569.2	LINC01949	0.877462	2.23818	61.7057	6.44693e-13	5.52822e-11	ENSG00000288569	ENSG00000288569	long intergenic non-protein coding RNA 1949 [Source:HGNC Symbol;Acc:HGNC:25650]	ENST00000611331	LINC01949		5	q14.3	NA	LINC01949-202
111631	ENSG00000285973.2	ENSG00000285973	2.11568	0.616922	61.6888	6.48657e-13	5.55341e-11	ENSG00000285973	ENSG00000285973	novel transcript, antisense to TACC2	ENST00000649237			10	q26.13	NA
11845	ENSG00000227510.4	LINC01442	1.90538	1.25289	61.6741	6.52121e-13	5.57424e-11	ENSG00000227510	ENSG00000227510	long intergenic non-protein coding RNA 1442 [Source:HGNC Symbol;Acc:HGNC:50764]	ENST00000618872	LINC01442		13	q21.2	NA	LINC01442-202
231728	ENSG00000281392.4	LINC00506	0.728123	3.98117	61.6625	6.54874e-13	5.58895e-11	ENSG00000281392	ENSG00000281392	long intergenic non-protein coding RNA 506 [Source:HGNC Symbol;Acc:HGNC:43557]	ENST00000629052	LINC00506		3	p12.1	100846978	LINC00506-202
140492	ENSG00000230789.2	ARHGAP26-IT1	1.79919	0.253475	61.6579	6.5597e-13	5.58948e-11	ENSG00000230789	ENSG00000230789	ARHGAP26 intronic transcript 1 [Source:HGNC Symbol;Acc:HGNC:41429]	ENST00000433186	ARHGAP26-IT1		5	q31.3	NA	ARHGAP26-IT1-201
84392	ENSG00000249341.1	ENSG00000249341	1.07913	0.980574	61.6262	6.63544e-13	5.64513e-11	ENSG00000249341	ENSG00000249341	novel transcript	ENST00000508112			4	q12	100506444
215416	ENSG00000230724.10	LINC01001	0.725069	4.82282	61.5817	6.74327e-13	5.72786e-11	ENSG00000230724	ENSG00000230724	long intergenic non-protein coding RNA 1001 [Source:HGNC Symbol;Acc:HGNC:38540]	ENST00000850576	LINC01001		11	p15.5	NA	LINC01001-204
206396	ENSG00000287559.2	ENSG00000287559	1.0805	1.70412	61.5349	6.85856e-13	5.81666e-11	ENSG00000287559	ENSG00000287559	novel transcript, antisense to RBM24	ENST00000659730			6	p22.3	NA
302853	ENSG00000243797.7	ENSG00000243797	1.79651	-0.0711691	61.5184	6.89964e-13	5.84234e-11	ENSG00000243797	ENSG00000243797	novel transcript, sense overlapping CCDC71L	ENST00000490856			7	q22.3	NA
44904	ENSG00000258010.4	ENSG00000258010	1.56811	0.517368	61.4813	6.99309e-13	5.90299e-11	ENSG00000258010	ENSG00000258010	novel transcript, antisense to ARNT2	ENST00000548231			15	q25.1	NA
137905	ENSG00000124194.17	GDAP1L1	2.46536	-1.64973	73.7664	6.99296e-13	5.90299e-11	ENSG00000124194	ENSG00000124194	ganglioside induced differentiation associated protein 1 like 1 [Source:HGNC Symbol;Acc:HGNC:4213]	ENST00000617075	GDAP1L1		20	q13.12	78997	GDAP1L1-208
351142	ENSG00000138964.18	PARVG	0.581725	6.63399	61.469	7.02445e-13	5.91103e-11	ENSG00000138964	ENSG00000138964	parvin gamma [Source:HGNC Symbol;Acc:HGNC:14654]	ENST00000422871	PARVG		22	q13.31	64098	PARVG-204
211720	ENSG00000188921.14	HACD4	0.815591	4.13894	61.4703	7.02111e-13	5.91103e-11	ENSG00000188921	ENSG00000188921	3-hydroxyacyl-CoA dehydratase 4 [Source:HGNC Symbol;Acc:HGNC:20920]	ENST00000495827	HACD4		9	p21.3	401494	HACD4-202
495619	ENSG00000131148.9	EMC8	-1.00452	4.62372	61.4468	7.08111e-13	5.94946e-11	ENSG00000131148	ENSG00000131148	ER membrane protein complex subunit 8 [Source:HGNC Symbol;Acc:HGNC:7864]	ENST00000595980	EMC8		16	q24.1	10328	EMC8-203
111315	ENSG00000258667.5	HIF1A-AS3	0.741429	5.61771	61.3614	7.30391e-13	6.12713e-11	ENSG00000258667	ENSG00000258667	HIF1A antisense RNA 3	ENST00000733796			14	q23.2	NA
125046	ENSG00000251350.3	LINC02475	1.63095	1.29007	61.3436	7.35136e-13	6.15739e-11	ENSG00000251350	ENSG00000251350	long intergenic non-protein coding RNA 2475 [Source:HGNC Symbol;Acc:HGNC:53418]	ENST00000507639	LINC02475		4	p13	100506827	LINC02475-201
137503	ENSG00000287051.1	ENSG00000287051	1.07222	3.51834	61.2654	7.56306e-13	6.32492e-11	ENSG00000287051	ENSG00000287051	KRT86 antisense RNA 1 [Source:HGNC Symbol;Acc:HGNC:58281]	ENST00000664686	KRT86-AS1		12	q13.13	NA	KRT86-AS1-201
54664	ENSG00000236189.2	RPL18AP15	-1.26961	1.39644	61.2605	7.57656e-13	6.32643e-11	ENSG00000236189	ENSG00000236189	ribosomal protein L18a pseudogene 15 [Source:HGNC Symbol;Acc:HGNC:36010]	ENST00000430258	RPL18AP15		X	q23	NA	RPL18AP15-201
196446	ENSG00000050730.16	TNIP3	1.22626	2.15376	61.2344	7.6487e-13	6.37683e-11	ENSG00000050730	ENSG00000050730	TNFAIP3 interacting protein 3 [Source:HGNC Symbol;Acc:HGNC:19315]	ENST00000057513	TNIP3		4	q27	79931	TNIP3-201
277894	ENSG00000236327.2	ENSG00000236327	2.3729	-0.940686	61.212	7.71093e-13	6.41881e-11	ENSG00000236327	ENSG00000236327	ribosomal protein L30 (RPL30) pseudogene	ENST00000441288			1	q21.3	NA
130802	ENSG00000147164.12	SNX12	-0.787659	3.99296	61.1726	7.82216e-13	6.50141e-11	ENSG00000147164	ENSG00000147164	sorting nexin 12 [Source:HGNC Symbol;Acc:HGNC:14976]	ENST00000622259	SNX12		X	q13.1	29934	SNX12-206
103436	ENSG00000134109.11	EDEM1	-0.764959	3.70965	61.1546	7.87336e-13	6.53392e-11	ENSG00000134109	ENSG00000134109	ER degradation enhancing alpha-mannosidase like protein 1 [Source:HGNC Symbol;Acc:HGNC:18967]	ENST00000434243	EDEM1		3	p26.1	9695	EDEM1-202
112949	ENSG00000187857.5	OR6C75	0.932107	2.92547	61.1484	7.89129e-13	6.53877e-11	ENSG00000187857	ENSG00000187857	olfactory receptor family 6 subfamily C member 75 [Source:HGNC Symbol;Acc:HGNC:31304]	ENST00000641576	OR6C75		12	q13.2	390323	OR6C75-201
420082	ENSG00000155506.19	LARP1	-0.573974	6.35469	61.0968	8.04052e-13	6.64209e-11	ENSG00000155506	ENSG00000155506	La ribonucleoprotein 1, translational regulator [Source:HGNC Symbol;Acc:HGNC:29531]	ENST00000687700	LARP1		5	q33.2	23367	LARP1-218
437890	ENSG00000113356.13	POLR3G	1.673	2.21905	61.0969	8.0401e-13	6.64209e-11	ENSG00000113356	ENSG00000113356	RNA polymerase III subunit G [Source:HGNC Symbol;Acc:HGNC:30075]	ENST00000512239	POLR3G		5	q14.3	10622	POLR3G-205
438532	ENSG00000142279.13	WTIP	1.0151	1.81259	61.0205	8.26661e-13	6.80806e-11	ENSG00000142279	ENSG00000142279	WT1 interacting protein [Source:HGNC Symbol;Acc:HGNC:20964]	ENST00000590071	WTIP		19	q13.11	126374	WTIP-202
232695	ENSG00000276900.1	ENSG00000276900	1.16332	1.54845	61.0244	8.25476e-13	6.80806e-11	ENSG00000276900	ENSG00000276900	AMN1 antisense RNA 1 [Source:HGNC Symbol;Acc:HGNC:58137]	ENST00000619086	AMN1-AS1		12	p11.21	138842261	AMN1-AS1-201
344799	ENSG00000262879.8	ENSG00000262879	0.858285	4.78463	61.0025	8.32078e-13	6.84226e-11	ENSG00000262879	ENSG00000262879	novel transcript	ENST00000668245			17	q21.32	NA
331792	ENSG00000233384.4	CNIH3-AS2	1.1826	2.39195	60.9589	8.45372e-13	6.94103e-11	ENSG00000233384	ENSG00000233384	CNIH3 antisense RNA 2 [Source:HGNC Symbol;Acc:HGNC:41162]	ENST00000437416	CNIH3-AS2		1	q42.12	102723817	CNIH3-AS2-201
169992	ENSG00000171561.4	OR2AT4	0.987041	4.10009	60.9501	8.4807e-13	6.95263e-11	ENSG00000171561	ENSG00000171561	olfactory receptor family 2 subfamily AT member 4 [Source:HGNC Symbol;Acc:HGNC:19620]	ENST00000641541	OR2AT4		11	q13.4	341152	OR2AT4-203
96952	ENSG00000249898.11	MCPH1-AS1	0.870787	2.95643	60.9221	8.5677e-13	7.01333e-11	ENSG00000249898	ENSG00000249898	MCPH1 antisense RNA 1 [Source:HGNC Symbol;Acc:HGNC:51655]	ENST00000662128	MCPH1-AS1		8	p23.1	NA	MCPH1-AS1-209
35722	ENSG00000279652.1	ENSG00000279652	1.31814	1.87609	60.9169	8.58388e-13	7.01596e-11	ENSG00000279652	ENSG00000279652	novel transcript	ENST00000625157			22	q12.3	NA
341215	ENSG00000130725.8	UBE2M	-0.72107	2.84799	60.8951	8.65215e-13	7.06109e-11	ENSG00000130725	ENSG00000130725	ubiquitin conjugating enzyme E2 M [Source:HGNC Symbol;Acc:HGNC:12491]	ENST00000253023	UBE2M		19	q13.43	9040	UBE2M-201
180899	ENSG00000235535.10	TRDN-AS1	1.09432	1.58213	60.8755	8.71388e-13	7.10076e-11	ENSG00000235535	ENSG00000235535	TRDN antisense RNA 1 [Source:HGNC Symbol;Acc:HGNC:40592]	ENST00000587106	TRDN-AS1		6	q22.31	101927990	TRDN-AS1-205
68923	ENSG00000293858.1	ENSG00000293858	0.80157	2.15146	60.854	8.78245e-13	7.13514e-11	ENSG00000293858	ENSG00000293858	novel transcript	ENST00000719513			X	q24	NA
292922	ENSG00000286272.2	ENSG00000286272	1.07602	1.72681	60.8573	8.77182e-13	7.13514e-11	ENSG00000286272	ENSG00000286272	novel transcript	ENST00000651076			2	q36.1	NA
318466	ENSG00000301805.1	ENSG00000301805	1.80551	0.224635	60.845	8.81137e-13	7.14791e-11	ENSG00000301805	ENSG00000301805	novel transcript	ENST00000781998			2	q36.3	NA
355916	ENSG00000274213.3	ENSG00000274213	1.71127	0.181041	60.8345	8.845e-13	7.16445e-11	ENSG00000274213	ENSG00000274213	novel transcript	ENST00000619432			17	q22	NA
65540	ENSG00000258410.1	ENSG00000258410	2.33096	-1.60674	87.3334	8.94809e-13	7.23712e-11	ENSG00000258410	ENSG00000258410	novel transcript	ENST00000553658			15	q11.1	NA
259684	ENSG00000279662.1	ENSG00000279662	0.846001	2.66388	60.7575	9.09638e-13	7.33513e-11	ENSG00000279662	ENSG00000279662	TEC	ENST00000624925			16	p13.13	NA
278112	ENSG00000165502.7	RPL36AL	1.86038	5.43329	60.7613	9.08361e-13	7.33513e-11	ENSG00000165502	ENSG00000165502	ribosomal protein L36a like [Source:HGNC Symbol;Acc:HGNC:10346]	ENST00000298289	RPL36AL		14	q21.3	6166	RPL36AL-201
550852	ENSG00000143226.16	FCGR2A	0.886399	7.95696	60.7268	9.19847e-13	7.40641e-11	ENSG00000143226	ENSG00000143226	Fc gamma receptor IIa [Source:HGNC Symbol;Acc:HGNC:3616]	ENST00000367972	FCGR2A		1	q23.3	2212	FCGR2A-202
248283	ENSG00000136816.16	TOR1B	-0.738641	3.34749	60.6937	9.31002e-13	7.44209e-11	ENSG00000136816	ENSG00000136816	torsin family 1 member B [Source:HGNC Symbol;Acc:HGNC:11995]	ENST00000486372	TOR1B		9	q34.11	27348	TOR1B-203
78562	ENSG00000173575.24	CHD2	0.62937	7.46869	60.7025	9.28002e-13	7.44209e-11	ENSG00000173575	ENSG00000173575	chromodomain helicase DNA binding protein 2 [Source:HGNC Symbol;Acc:HGNC:1917]	ENST00000630790	CHD2		15	q26.1	1106	CHD2-220
39717	ENSG00000291240.1	ENSG00000291240	1.30376	2.87836	60.7048	9.27235e-13	7.44209e-11	ENSG00000291240	ENSG00000291240	novel protein	ENST00000706202			22	q11.21	NA
296887	ENSG00000309597.1	ENSG00000309597	1.47187	1.41701	60.6932	9.31155e-13	7.44209e-11	ENSG00000309597	ENSG00000309597	novel transcript	ENST00000842237			2	p16.3	NA
30333	ENSG00000289332.3	ENSG00000289332	1.82744	1.36574	60.6965	9.3004e-13	7.44209e-11	ENSG00000289332	ENSG00000289332	novel transcript, antisense to MIPEP	ENST00000691844			13	q12.12	NA
417842	ENSG00000175463.12	TBC1D10C	-0.525043	8.39587	60.6771	9.36645e-13	7.47492e-11	ENSG00000175463	ENSG00000175463	TBC1 domain family member 10C [Source:HGNC Symbol;Acc:HGNC:24702]	ENST00000526387	TBC1D10C		11	q13.2	374403	TBC1D10C-203
136365	ENSG00000268309.1	ENSG00000268309	-1.72637	0.23434	60.6615	9.4197e-13	7.50635e-11	ENSG00000268309	ENSG00000268309	novel transcript, antisense SLC35E1	ENST00000597357			19	p13.11	NA
48827	ENSG00000224271.9	EPIC1	0.90409	2.04878	60.6168	9.57442e-13	7.61842e-11	ENSG00000224271	ENSG00000224271	epigenetically induced MYC interacting lncRNA 1 [Source:HGNC Symbol;Acc:HGNC:27672]	ENST00000652442	EPIC1		22	q13.31	284930	EPIC1-259
36241	ENSG00000211638.2	IGLV8-61	2.7547	1.06095	60.5643	9.75894e-13	7.75385e-11	ENSG00000211638	ENSG00000211638	immunoglobulin lambda variable 8-61 [Source:HGNC Symbol;Acc:HGNC:5931]	ENST00000390283	IGLV8-61		22	q11.22	NA	IGLV8-61-201
318428	ENSG00000307680.1	ENSG00000307680	2.37584	-1.58117	62.7271	9.85336e-13	7.81738e-11	ENSG00000307680	ENSG00000307680	novel transcript, antisense to PRKCB	ENST00000827825			16	p12.2	NA
268985	ENSG00000233954.7	UQCRHL	-0.787843	2.81713	60.4922	1.00188e-12	7.93703e-11	ENSG00000233954	ENSG00000233954	ubiquinol-cytochrome c reductase hinge protein like [Source:HGNC Symbol;Acc:HGNC:51714]	ENST00000483273	UQCRHL		1	p36.21	440567	UQCRHL-201
243141	ENSG00000271913.10	TAGAP-AS1	0.98417	3.84477	60.4527	1.0164e-12	8.04029e-11	ENSG00000271913	ENSG00000271913	TAGAP antisense RNA 1 [Source:HGNC Symbol;Acc:HGNC:55239]	ENST00000607391	TAGAP-AS1		6	q25.3	NA	TAGAP-AS1-203
69434	ENSG00000295156.1	ENSG00000295156	1.48975	0.478562	60.3775	1.04465e-12	8.25166e-11	ENSG00000295156	ENSG00000295156	novel transcript, antisense to TAF1	ENST00000728308			X	q13.1	NA
129307	ENSG00000303415.1	ENSG00000303415	1.49916	0.983613	60.3666	1.04881e-12	8.27246e-11	ENSG00000303415	ENSG00000303415	novel transcript, antisense to TMEM154	ENST00000794332			4	q31.3	NA
61262	ENSG00000175164.16	ABO	1.33452	1.92462	60.3255	1.06467e-12	8.38532e-11	ENSG00000175164	ENSG00000175164	ABO, alpha 1-3-N-acetylgalactosaminyltransferase and alpha 1-3-galactosyltransferase [Source:HGNC Symbol;Acc:HGNC:79]	ENST00000679909	ABO		9	q34.2	28	ABO-206
75098	ENSG00000274536.10	MIR223HG	0.874974	6.94391	60.29	1.07853e-12	8.48212e-11	ENSG00000274536	ENSG00000274536	MIR223 host gene [Source:HGNC Symbol;Acc:HGNC:54520]	ENST00000618234	MIR223HG		X	q12	115891964	MIR223HG-201
123612	ENSG00000301224.1	ENSG00000301224	1.34797	1.38566	60.2792	1.08277e-12	8.50311e-11	ENSG00000301224	ENSG00000301224	novel transcript	ENST00000777100			4	q31.23	NA
139308	ENSG00000261770.1	ENSG00000261770	0.933242	3.30587	60.2737	1.08496e-12	8.50799e-11	ENSG00000261770	ENSG00000261770	novel transcript	ENST00000562493			19	q11	NA
28360	ENSG00000273507.8	ENSG00000273507	0.788858	3.21064	60.234	1.1008e-12	8.61971e-11	ENSG00000273507	ENSG00000273507	novel transcript	ENST00000663484			13	q13.3	105370169
119853	ENSG00000251209.12	LINC00923	0.769328	3.6792	60.1576	1.13191e-12	8.8505e-11	ENSG00000251209	ENSG00000251209	long intergenic non-protein coding RNA 923 [Source:HGNC Symbol;Acc:HGNC:28088]	ENST00000658159	LINC00923		15	q26.2	91948	LINC00923-218
213332	ENSG00000288853.2	ENSG00000288853	1.68036	0.722482	60.1193	1.14783e-12	8.96201e-11	ENSG00000288853	ENSG00000288853	novel transcript, antisense to GAB2	ENST00000716182			11	q14.1	NA
249654	ENSG00000198814.14	GK	0.890125	5.63152	60.0786	1.16503e-12	9.08322e-11	ENSG00000198814	ENSG00000198814	glycerol kinase [Source:HGNC Symbol;Acc:HGNC:4289]	ENST00000378943	GK		X	p21.2	2710	GK-203
486227	ENSG00000003402.21	CFLAR	0.408608	7.72653	60.0288	1.18642e-12	9.21862e-11	ENSG00000003402	ENSG00000003402	CASP8 and FADD like apoptosis regulator [Source:HGNC Symbol;Acc:HGNC:1876]	ENST00000443227	CFLAR		2	q33.1	8837	CFLAR-213
254627	ENSG00000160229.13	ZNF66	0.703554	2.96272	60.0339	1.18421e-12	9.21862e-11	ENSG00000160229	ENSG00000160229	zinc finger protein 66 [Source:HGNC Symbol;Acc:HGNC:13135]	ENST00000360204	ZNF66		19	p12	7617	ZNF66-202
213466	ENSG00000309659.1	ENSG00000309659	1.88434	0.631593	60.0263	1.18751e-12	9.21862e-11	ENSG00000309659	ENSG00000309659	novel transcript	ENST00000842813			12	q15	NA
127508	ENSG00000289158.2	ENSG00000289158	-1.93617	-0.78108	60.0003	1.19881e-12	9.29297e-11	ENSG00000289158	ENSG00000289158	novel transcript	ENST00000690550			10	q21.1	NA
25	ENSG00000198840.2	MT-ND3	1.29809	5.37777	59.9892	1.2037e-12	9.31758e-11	ENSG00000198840	ENSG00000198840	mitochondrially encoded NADH:ubiquinone oxidoreductase core subunit 3 [Source:HGNC Symbol;Acc:HGNC:7458]	ENST00000361227	MT-ND3		MT		4537	MT-ND3-201
224658	ENSG00000255760.5	LINC02422	1.06274	2.79414	59.9759	1.20953e-12	9.34934e-11	ENSG00000255760	ENSG00000255760	long intergenic non-protein coding RNA 2422 [Source:HGNC Symbol;Acc:HGNC:53352]	ENST00000752260	LINC02422		12	p11.21	105369723	LINC02422-208
342763	ENSG00000291068.2	ENSG00000291068	0.865301	4.94837	59.9666	1.21367e-12	9.36796e-11	ENSG00000291068	ENSG00000291068	novel transcript	ENST00000608760			1	q42.11	NA
307297	ENSG00000261008.10	LINC01572	0.993694	3.43872	59.9328	1.22874e-12	9.47077e-11	ENSG00000261008	ENSG00000261008	long intergenic non-protein coding RNA 1572 [Source:HGNC Symbol;Acc:HGNC:51385]	ENST00000624829	LINC01572		16	q22.2	101927957	LINC01572-206
377555	ENSG00000131171.13	SH3BGRL	0.770454	5.14169	59.8445	1.26903e-12	9.76737e-11	ENSG00000131171	ENSG00000131171	SH3 domain binding glutamate rich protein like [Source:HGNC Symbol;Acc:HGNC:10823]	ENST00000373212	SH3BGRL		X	q21.1	6451	SH3BGRL-201
464574	ENSG00000270647.7	TAF15	-0.657921	7.29002	59.8142	1.2832e-12	9.83451e-11	ENSG00000270647	ENSG00000270647	TATA-box binding protein associated factor 15 [Source:HGNC Symbol;Acc:HGNC:11547]	ENST00000604434	TAF15		17	q12	8148	TAF15-208
266493	ENSG00000232044.9	SILC1	0.775006	5.37177	59.8146	1.28299e-12	9.83451e-11	ENSG00000232044	ENSG00000232044	sciatic injury induced lincRNA upregulator of SOX11 [Source:HGNC Symbol;Acc:HGNC:26403]	ENST00000456327	SILC1		2	p25.2	NA	SILC1-206
392368	ENSG00000196923.14	PDLIM7	1.20291	4.81494	59.8203	1.28032e-12	9.83451e-11	ENSG00000196923	ENSG00000196923	PDZ and LIM domain 7 [Source:HGNC Symbol;Acc:HGNC:22958]	ENST00000359895	PDLIM7		5	q35.3	9260	PDLIM7-203
115335	ENSG00000294452.1	ENSG00000294452	2.0281	-1.2149	59.8008	1.28948e-12	9.86865e-11	ENSG00000294452	ENSG00000294452	novel transcript, sense intronic to SLCO3A1	ENST00000723672			15	q26.1	NA
35	ENSG00000198727.2	MT-CYB	0.988735	6.95406	59.7864	1.29632e-12	9.90692e-11	ENSG00000198727	ENSG00000198727	mitochondrially encoded cytochrome b [Source:HGNC Symbol;Acc:HGNC:7427]	ENST00000361789	MT-CYB		MT		4519	MT-CYB-201
378157	ENSG00000203879.12	GDI1	0.976477	3.89923	59.7789	1.29985e-12	9.91993e-11	ENSG00000203879	ENSG00000203879	GDP dissociation inhibitor 1 [Source:HGNC Symbol;Acc:HGNC:4226]	ENST00000630693	GDI1		X	q28	2664	GDI1-215
378620	ENSG00000169249.14	ZRSR2	0.858926	3.80033	59.7449	1.31611e-12	1.00299e-10	ENSG00000169249	ENSG00000169249	zinc finger CCCH-type, RNA binding motif and serine/arginine rich 2 [Source:HGNC Symbol;Acc:HGNC:23019]	ENST00000690252	ZRSR2		X	p22.2	8233	ZRSR2-205
90647	ENSG00000139508.15	SLC46A3	1.30454	2.33594	59.7117	1.33219e-12	1.01382e-10	ENSG00000139508	ENSG00000139508	solute carrier family 46 member 3 [Source:HGNC Symbol;Acc:HGNC:27501]	ENST00000475385	SLC46A3		13	q12.3	283537	SLC46A3-203
37181	ENSG00000239511.2	POM121L7P	2.13558	-1.2202	59.6809	1.3473e-12	1.02387e-10	ENSG00000239511	ENSG00000239511	POM121 transmembrane nucleoporin like 7 pseudogene [Source:HGNC Symbol;Acc:HGNC:35444]	ENST00000329949	POM121L7P		22	q11.21	NA	POM121L7P-201
103402	ENSG00000299168.1	ENSG00000299168	1.12581	3.63186	59.6722	1.35159e-12	1.0257e-10	ENSG00000299168	ENSG00000299168	novel transcript	ENST00000761398			9	p21.1	NA
244096	ENSG00000214188.9	ST7-OT4	2.07992	0.125705	59.6638	1.35574e-12	1.0274e-10	ENSG00000214188	ENSG00000214188	ST7 overlapping transcript 4 [Source:HGNC Symbol;Acc:HGNC:18835]	ENST00000397750	ST7-OT4		7	q31.2	338069	ST7-OT4-201
240973	ENSG00000153094.26	BCL2L11	-0.818743	4.75664	59.6411	1.36705e-12	1.03371e-10	ENSG00000153094	ENSG00000153094	BCL2 like 11 [Source:HGNC Symbol;Acc:HGNC:994]	ENST00000432179	BCL2L11		2	q13	10018	BCL2L11-208
13544	ENSG00000224598.1	RPS5P2	1.95044	0.141864	59.6394	1.36789e-12	1.03371e-10	ENSG00000224598	ENSG00000224598	RPS5 pseudogene 2 [Source:HGNC Symbol;Acc:HGNC:17222]	ENST00000415238	RPS5P2		21	q22.11	NA	RPS5P2-201
175588	ENSG00000286021.4	LINC02822	0.718539	3.82699	59.5631	1.40664e-12	1.06151e-10	ENSG00000286021	ENSG00000286021	long intergenic non-protein coding RNA 2822 [Source:HGNC Symbol;Acc:HGNC:54353]	ENST00000656065	LINC02822		12	q21.33	NA	LINC02822-202
481359	ENSG00000153914.16	SREK1	0.868901	6.62244	59.5582	1.40918e-12	1.06195e-10	ENSG00000153914	ENSG00000153914	splicing regulatory glutamic acid and lysine rich protein 1 [Source:HGNC Symbol;Acc:HGNC:17882]	ENST00000521691	SREK1		5	q12.3	140890	SREK1-210
100100	ENSG00000197753.11	LHFPL5	1.00696	2.23406	59.5172	1.43049e-12	1.07651e-10	ENSG00000197753	ENSG00000197753	LHFPL tetraspan subfamily member 5 [Source:HGNC Symbol;Acc:HGNC:21253]	ENST00000651132	LHFPL5		6	p21.31	222662	LHFPL5-203
265191	ENSG00000111816.8	FRK	0.763753	3.44782	59.4879	1.44593e-12	1.08662e-10	ENSG00000111816	ENSG00000111816	fyn related Src family tyrosine kinase [Source:HGNC Symbol;Acc:HGNC:3955]	ENST00000606080	FRK		6	q22.1	2444	FRK-201
334870	ENSG00000140623.14	SEPTIN12	2.8405	-1.57707	59.4748	1.45283e-12	1.09029e-10	ENSG00000140623	ENSG00000140623	septin 12 [Source:HGNC Symbol;Acc:HGNC:26348]	ENST00000268231	SEPTIN12		16	p13.3	124404	SEPTIN12-201
188682	ENSG00000100342.22	APOL1	-0.890692	8.09	59.4696	1.4556e-12	1.09085e-10	ENSG00000100342	ENSG00000100342	apolipoprotein L1 [Source:HGNC Symbol;Acc:HGNC:618]	ENST00000426053	APOL1		22	q12.3	8542	APOL1-204
88912	ENSG00000287833.2	ENSG00000287833	0.843522	3.53631	59.4594	1.46106e-12	1.09343e-10	ENSG00000287833	ENSG00000287833	novel transcript	ENST00000655589			14	q23.3	NA
217101	ENSG00000105609.17	LILRB5	1.70498	0.0462629	59.4516	1.46523e-12	1.09503e-10	ENSG00000105609	ENSG00000105609	leukocyte immunoglobulin like receptor B5 [Source:HGNC Symbol;Acc:HGNC:6609]	ENST00000449561	LILRB5		19	q13.42	10990	LILRB5-203
241253	ENSG00000185127.7	C6orf120	-0.751615	2.39269	59.414	1.48559e-12	1.1072e-10	ENSG00000185127	ENSG00000185127	chromosome 6 open reading frame 120 [Source:HGNC Symbol;Acc:HGNC:21247]	ENST00000332290	C6orf120		6	q27	387263	C6orf120-201
166954	ENSG00000269834.9	ZNF528-AS1	1.24349	2.23398	59.4158	1.48462e-12	1.1072e-10	ENSG00000269834	ENSG00000269834	ZNF528 antisense RNA 1 [Source:HGNC Symbol;Acc:HGNC:51305]	ENST00000702916	ZNF528-AS1		19	q13.41	NA	ZNF528-AS1-207
235859	ENSG00000231297.4	ENSG00000231297	2.07547	0.791055	59.4083	1.48866e-12	1.10795e-10	ENSG00000231297	ENSG00000231297	novel transcript	ENST00000456477			6	q27	NA
80730	ENSG00000257847.1	LSM3P2	1.97745	-0.791857	59.4015	1.49237e-12	1.10919e-10	ENSG00000257847	ENSG00000257847	LSM3 homolog, U6 small nuclear RNA and mRNA degradation associated pseudogene 2 [Source:HGNC Symbol;Acc:HGNC:44347]	ENST00000551246	LSM3P2		12	q22	NA	LSM3P2-201
329683	ENSG00000154957.14	ZNF18	1.15137	2.34248	59.3921	1.49756e-12	1.11152e-10	ENSG00000154957	ENSG00000154957	zinc finger protein 18 [Source:HGNC Symbol;Acc:HGNC:12969]	ENST00000580306	ZNF18		17	p12	7566	ZNF18-204
178635	ENSG00000100450.13	GZMH	-0.968308	7.33329	59.3835	1.50227e-12	1.11197e-10	ENSG00000100450	ENSG00000100450	granzyme H [Source:HGNC Symbol;Acc:HGNC:4710]	ENST00000216338	GZMH		14	q12	2999	GZMH-201
296019	ENSG00000233024.7	NPIPA9	1.01249	2.98364	59.3867	1.5005e-12	1.11197e-10	ENSG00000233024	ENSG00000233024	nuclear pore complex interacting protein family, member A9 [Source:HGNC Symbol;Acc:HGNC:41984]	ENST00000545114	NPIPA9		16	p12.3	105376752	NPIPA9-208
142927	ENSG00000270876.4	ZNF30-AS1	0.966086	1.59464	59.2952	1.55167e-12	1.14696e-10	ENSG00000270876	ENSG00000270876	ZNF30 antisense RNA 1 [Source:HGNC Symbol;Acc:HGNC:51179]	ENST00000703432	ZNF30-AS1		19	q13.11	NA	ZNF30-AS1-202
435832	ENSG00000160948.14	VPS28	1.3979	5.72903	59.2779	1.56154e-12	1.15269e-10	ENSG00000160948	ENSG00000160948	VPS28 subunit of ESCRT-I [Source:HGNC Symbol;Acc:HGNC:18178]	ENST00000377348	VPS28		8	q24.3	51160	VPS28-202
414675	ENSG00000113108.20	APBB3	1.34725	2.9561	59.2725	1.56465e-12	1.15341e-10	ENSG00000113108	ENSG00000113108	amyloid beta precursor protein binding family B member 3 [Source:HGNC Symbol;Acc:HGNC:20708]	ENST00000515056	APBB3		5	q31.3	10307	APBB3-221
266406	ENSG00000179918.19	SEPHS2	-0.561828	4.22667	59.2668	1.56789e-12	1.15422e-10	ENSG00000179918	ENSG00000179918	selenophosphate synthetase 2 [Source:HGNC Symbol;Acc:HGNC:19686]	ENST00000478753	SEPHS2		16	p11.2	22928	SEPHS2-201
277987	ENSG00000229344.1	MTCO2P12	1.26267	4.20469	59.2587	1.57255e-12	1.15608e-10	ENSG00000229344	ENSG00000229344	MT-CO2 pseudogene 12 [Source:HGNC Symbol;Acc:HGNC:52028]	ENST00000427426	MTCO2P12		1	p36.33	NA	MTCO2P12-201
503567	ENSG00000158828.8	PINK1	-0.857891	7.1078	59.2245	1.59241e-12	1.16909e-10	ENSG00000158828	ENSG00000158828	PTEN induced kinase 1 [Source:HGNC Symbol;Acc:HGNC:14581]	ENST00000321556	PINK1		1	p36.12	65018	PINK1-201
276124	ENSG00000287284.2	ENSG00000287284	1.00402	0.89919	59.1136	1.65853e-12	1.21434e-10	ENSG00000287284	ENSG00000287284	novel transcript	ENST00000657170			2	p24.2	NA
111712	ENSG00000167346.9	MMP26	2.26939	-1.24253	59.1138	1.65841e-12	1.21434e-10	ENSG00000167346	ENSG00000167346	matrix metallopeptidase 26 [Source:HGNC Symbol;Acc:HGNC:14249]	ENST00000380390	MMP26		11	p15.4	56547	MMP26-202
98601	ENSG00000285663.1	ENSG00000285663	1.16445	0.943565	59.0382	1.70502e-12	1.24669e-10	ENSG00000285663	ENSG00000285663	novel transcript	ENST00000647994			15	q26.1	NA
279209	ENSG00000187391.23	MAGI2	0.825624	2.54041	58.987	1.73737e-12	1.26863e-10	ENSG00000187391	ENSG00000187391	membrane associated guanylate kinase, WW and PDZ domain containing 2 [Source:HGNC Symbol;Acc:HGNC:18957]	ENST00000354212	MAGI2		7	q21.11	9863	MAGI2-201
389893	ENSG00000162365.13	CYP4A22	1.36651	1.43236	58.9761	1.74438e-12	1.27204e-10	ENSG00000162365	ENSG00000162365	cytochrome P450 family 4 subfamily A member 22 [Source:HGNC Symbol;Acc:HGNC:20575]	ENST00000485117	CYP4A22		1	p33	284541	CYP4A22-204
168187	ENSG00000234431.2	ENSG00000234431	0.748867	2.68544	58.9464	1.7635e-12	1.28424e-10	ENSG00000234431	ENSG00000234431	novel transcript	ENST00000434645			2	q33.1	NA
192867	ENSG00000287365.2	ENSG00000287365	1.65326	-0.316093	58.9033	1.79162e-12	1.30297e-10	ENSG00000287365	ENSG00000287365	novel transcript	ENST00000660421			12	q24.32	NA
100334	ENSG00000261826.1	ENSG00000261826	0.761654	4.52133	58.8721	1.81226e-12	1.31621e-10	ENSG00000261826	ENSG00000261826	novel transcript	ENST00000567488			3	q23	NA
204657	ENSG00000134086.11	VHL	-0.662657	7.41917	58.8406	1.83334e-12	1.32974e-10	ENSG00000134086	ENSG00000134086	von Hippel-Lindau tumor suppressor [Source:HGNC Symbol;Acc:HGNC:12687]	ENST00000256474	VHL		3	p25.3	7428	VHL-201
284718	ENSG00000293276.2	ENSG00000293276	1.03991	0.985157	58.8331	1.83839e-12	1.33161e-10	ENSG00000293276	ENSG00000293276	novel transcript	ENST00000437243			2	q31.1	NA
27738	ENSG00000099985.4	OSM	1.48578	0.548194	58.8205	1.84694e-12	1.33602e-10	ENSG00000099985	ENSG00000099985	oncostatin M [Source:HGNC Symbol;Acc:HGNC:8506]	ENST00000215781	OSM		22	q12.2	5008	OSM-201
345927	ENSG00000236915.3	CLCA4-AS1	0.666809	4.35814	58.8082	1.85534e-12	1.3403e-10	ENSG00000236915	ENSG00000236915	CLCA4 antisense RNA 1 [Source:HGNC Symbol;Acc:HGNC:54055]	ENST00000699483	CLCA4-AS1		1	p22.3	105378828	CLCA4-AS1-204
85618	ENSG00000250980.1	NSA2P6	1.3928	0.531104	58.8016	1.85983e-12	1.34176e-10	ENSG00000250980	ENSG00000250980	NSA2 pseudogene 6 [Source:HGNC Symbol;Acc:HGNC:54587]	ENST00000511141	NSA2P6		4	q31.3	NA	NSA2P6-201
122653	ENSG00000307200.1	ENSG00000307200	1.45185	1.32602	58.7517	1.89423e-12	1.36475e-10	ENSG00000307200	ENSG00000307200	novel transcript	ENST00000824505			8	q24.3	NA
320418	ENSG00000286076.3	ENSG00000286076	1.56373	0.627362	58.7025	1.92883e-12	1.38783e-10	ENSG00000286076	ENSG00000286076	novel transcript	ENST00000651902			7	q22.3	NA
353557	ENSG00000265218.2	ENSG00000265218	1.27141	3.50751	58.624	1.9853e-12	1.42657e-10	ENSG00000265218	ENSG00000265218	novel transcript, antisense to LRRC37A3	ENST00000577938			17	q24.1	NA
283057	ENSG00000205678.8	TECRL	1.08904	1.3732	58.6114	1.99454e-12	1.43131e-10	ENSG00000205678	ENSG00000205678	trans-2,3-enoyl-CoA reductase like [Source:HGNC Symbol;Acc:HGNC:27365]	ENST00000507440	TECRL		4	q13.1	253017	TECRL-202
38903	ENSG00000287754.2	ENSG00000287754	1.07636	2.22657	58.595	2.00656e-12	1.43803e-10	ENSG00000287754	ENSG00000287754	novel transcript	ENST00000661821			20	p12.2	NA
304686	ENSG00000273320.3	NAMPT-AS1	1.76913	0.178933	58.583	2.01546e-12	1.44249e-10	ENSG00000273320	ENSG00000273320	NAMPT antisense RNA 1 [Source:HGNC Symbol;Acc:HGNC:56696]	ENST00000609281	NAMPT-AS1		7	q22.3	128266843	NAMPT-AS1-201
59846	ENSG00000281128.2	PTENP1-AS	1.94855	0.663877	58.5336	2.0524e-12	1.46699e-10	ENSG00000281128	ENSG00000281128	PTENP1 antisense RNA [Source:HGNC Symbol;Acc:HGNC:48773]	ENST00000667245	PTENP1-AS		9	p13.3	101243555	PTENP1-AS-202
215425	ENSG00000310260.1	ENSG00000310260	-0.759469	4.8677	58.5158	2.06587e-12	1.47467e-10	ENSG00000310260	ENSG00000310260	novel transcript, sense intronic to GLT8D2	ENST00000848576			12	q23.3	NA
46657	ENSG00000309290.1	ENSG00000309290	2.39618	-1.4401	58.4983	2.07921e-12	1.48224e-10	ENSG00000309290	ENSG00000309290	novel transcript	ENST00000840097			20	q13.33	NA
138073	ENSG00000253704.5	VIRMA-DT	0.88273	1.80406	58.453	2.11419e-12	1.50519e-10	ENSG00000253704	ENSG00000253704	VIRMA divergent transcript [Source:HGNC Symbol;Acc:HGNC:55531]	ENST00000658286	VIRMA-DT		8	q22.1	101926977	VIRMA-DT-203
62626	ENSG00000222614.1	Y_RNA	1.56515	0.67012	58.4201	2.13995e-12	1.52153e-10	ENSG00000222614	ENSG00000222614	Y RNA [Source:RFAM;Acc:RF00019]	ENST00000410682			19	q13.32	NA	Y_RNA.611-201
265091	ENSG00000136206.5	SPDYE1	1.90466	4.19387	58.4107	2.14739e-12	1.52481e-10	ENSG00000136206	ENSG00000136206	speedy/RINGO cell cycle regulator family member E1 [Source:HGNC Symbol;Acc:HGNC:16408]	ENST00000652520	SPDYE1		7	p13	285955	SPDYE1-202
225737	ENSG00000239445.7	ST3GAL6-AS1	1.3756	2.63352	58.4047	2.15214e-12	1.52618e-10	ENSG00000239445	ENSG00000239445	ST3GAL6 antisense RNA 1 [Source:HGNC Symbol;Acc:HGNC:40828]	ENST00000670291	ST3GAL6-AS1		3	q12.1	NA	ST3GAL6-AS1-216
42339	ENSG00000253604.1	ENSG00000253604	2.45816	-0.266194	58.323	2.21784e-12	1.57072e-10	ENSG00000253604	ENSG00000253604	novel transcript	ENST00000521908			8	p12	NA
58922	ENSG00000249614.2	LINC02503	0.854394	3.21842	58.312	2.22685e-12	1.57504e-10	ENSG00000249614	ENSG00000249614	long intergenic non-protein coding RNA 2503 [Source:HGNC Symbol;Acc:HGNC:53492]	ENST00000510505	LINC02503		4	q24	105377349	LINC02503-201
85649	ENSG00000290776.1	ENSG00000290776	0.869913	1.1867	58.2116	2.31079e-12	1.63228e-10	ENSG00000290776	ENSG00000290776	novel transcript	ENST00000601375			4	q21.21	NA
345487	ENSG00000085721.13	RRN3	-0.886527	3.03329	58.2072	2.31455e-12	1.6328e-10	ENSG00000085721	ENSG00000085721	RRN3 homolog, RNA polymerase I transcription factor [Source:HGNC Symbol;Acc:HGNC:30346]	ENST00000198767	RRN3		16	p13.11	54700	RRN3-201
194528	ENSG00000310576.1	FAM174C	-0.643466	5.43163	58.1754	2.34182e-12	1.64988e-10	ENSG00000310576	ENSG00000310576	family with sequence similarity 174 member C [Source:HGNC Symbol;Acc:HGNC:26073]	ENST00000409293	FAM174C		19	p13.3	55009	FAM174C-202
307036	ENSG00000287516.2	ENSG00000287516	1.04179	2.16761	58.1501	2.36372e-12	1.66315e-10	ENSG00000287516	ENSG00000287516	novel transcript	ENST00000669820			1	q43	NA
15779	ENSG00000272329.1	ENSG00000272329	2.13573	0.306646	58.1342	2.37763e-12	1.67077e-10	ENSG00000272329	ENSG00000272329	novel transcript	ENST00000606916			13	q32.1	NA
225445	ENSG00000306378.1	ENSG00000306378	0.893498	1.76759	58.0793	2.42624e-12	1.69983e-10	ENSG00000306378	ENSG00000306378	novel transcript, antisense to C2	ENST00000817310			6	p21.33	NA
236280	ENSG00000233539.5	ENSG00000233539	1.11349	0.871064	58.0769	2.42841e-12	1.69983e-10	ENSG00000233539	ENSG00000233539	novel transcript	ENST00000487094			7	p12.3	730338
243084	ENSG00000272807.1	ENSG00000272807	1.22041	0.383805	58.0821	2.42377e-12	1.69983e-10	ENSG00000272807	ENSG00000272807	novel transcript, antisense to KANSL1L	ENST00000608095			2	q34	NA
16654	ENSG00000242715.8	CCDC169	1.00948	1.37444	58.0717	2.43304e-12	1.70086e-10	ENSG00000242715	ENSG00000242715	coiled-coil domain containing 169 [Source:HGNC Symbol;Acc:HGNC:34361]	ENST00000379864	CCDC169		13	q13.3	728591	CCDC169-204
65547	ENSG00000243056.2	EIF4EBP3	-0.651243	3.3213	57.9771	2.51947e-12	1.75675e-10	ENSG00000243056	ENSG00000243056	eukaryotic translation initiation factor 4E binding protein 3 [Source:HGNC Symbol;Acc:HGNC:3290]	ENST00000310331	EIF4EBP3		5	q31.3	8637	EIF4EBP3-201
410297	ENSG00000162971.11	TYW5	0.687351	2.88993	57.9792	2.51755e-12	1.75675e-10	ENSG00000162971	ENSG00000162971	tRNA-yW synthesizing protein 5 [Source:HGNC Symbol;Acc:HGNC:26754]	ENST00000354611	TYW5		2	q33.1	129450	TYW5-201
318506	ENSG00000289618.3	ENSG00000289618	1.44787	0.441391	57.9723	2.52392e-12	1.75759e-10	ENSG00000289618	ENSG00000289618	novel transcript, antisense to DPEP2	ENST00000691141			16	q22.1	NA
242284	ENSG00000237923.3	LINC02570	1.76402	-0.688642	57.9567	2.53853e-12	1.76549e-10	ENSG00000237923	ENSG00000237923	long intergenic non-protein coding RNA 2570 [Source:HGNC Symbol;Acc:HGNC:39766]	ENST00000702471	LINC02570		6	p21.33	105375014	LINC02570-207
94984	ENSG00000302864.1	ENSG00000302864	1.09799	2.21968	57.8698	2.62126e-12	1.82068e-10	ENSG00000302864	ENSG00000302864	novel transcript	ENST00000790144			14	q32.33	NA
165565	ENSG00000183784.7	DOCK8-AS1	1.13711	2.61576	57.847	2.64339e-12	1.8337e-10	ENSG00000183784	ENSG00000183784	DOCK8 antisense RNA 1 [Source:HGNC Symbol;Acc:HGNC:26436]	ENST00000648587	DOCK8-AS1		9	p24.3	NA	DOCK8-AS1-202
32377	ENSG00000302581.1	ENSG00000302581	1.6629	0.633387	57.7773	2.71229e-12	1.87908e-10	ENSG00000302581	ENSG00000302581	novel transcript	ENST00000787960			18	p11.21	NA
309308	ENSG00000287338.2	ENSG00000287338	1.54114	1.48906	57.7729	2.7167e-12	1.87973e-10	ENSG00000287338	ENSG00000287338	novel transcript	ENST00000659290			1	q41	NA
345036	ENSG00000223949.9	ROR1-AS1	0.789663	3.38343	57.7549	2.73485e-12	1.88987e-10	ENSG00000223949	ENSG00000223949	ROR1 antisense RNA 1 [Source:HGNC Symbol;Acc:HGNC:40508]	ENST00000676235	ROR1-AS1		1	p31.3	101927034	ROR1-AS1-207
312081	ENSG00000204876.6	ENSG00000204876	1.15455	1.96119	57.7351	2.75493e-12	1.90133e-10	ENSG00000204876	ENSG00000204876	novel transcript	ENST00000684576			7	q36.3	NA
84085	ENSG00000285420.1	PDGFRL2P	1.40201	0.421537	57.7262	2.76397e-12	1.90513e-10	ENSG00000285420	ENSG00000285420	platelet derived growth factor receptor like 2, pseudogene [Source:HGNC Symbol;Acc:HGNC:54778]	ENST00000646541	PDGFRL2P		5	q33.1	NA	PDGFRL2P-201
383600	ENSG00000296140.1	ENSG00000296140	1.18081	0.449645	57.4433	3.06872e-12	2.1125e-10	ENSG00000296140	ENSG00000296140	novel transcript	ENST00000736701			1	q31.3	NA
202169	ENSG00000256061.7	DNAAF4	1.6119	0.603215	57.4207	3.09449e-12	2.12753e-10	ENSG00000256061	ENSG00000256061	dynein axonemal assembly factor 4 [Source:HGNC Symbol;Acc:HGNC:21493]	ENST00000524160	DNAAF4		15	q21.3	161582	DNAAF4-207
21887	ENSG00000154864.14	PIEZO2	0.989368	0.956243	57.3661	3.15762e-12	2.16818e-10	ENSG00000154864	ENSG00000154864	piezo type mechanosensitive ion channel component 2 [Source:HGNC Symbol;Acc:HGNC:26270]	ENST00000582937	PIEZO2		18	p11.21	63895	PIEZO2-213
4857	ENSG00000292357.2	CSF2RA	0.636538	5.62471	57.3486	3.17812e-12	2.17673e-10	ENSG00000292357	ENSG00000292357	colony stimulating factor 2 receptor subunit alpha [Source:HGNC Symbol;Acc:HGNC:2435]	ENST00000711230	CSF2RA		Y	p11.2	1438	CSF2RA-235
196057	ENSG00000290589.2	ENSG00000290589	1.70524	0.516568	57.351	3.17534e-12	2.17673e-10	ENSG00000290589	ENSG00000290589	novel transcript	ENST00000672736			6	p22.3	NA
277957	ENSG00000226986.4	PRELID1P5	-1.84753	1.58581	57.3391	3.18937e-12	2.18168e-10	ENSG00000226986	ENSG00000226986	PRELID1 pseudogene 5 [Source:HGNC Symbol;Acc:HGNC:54770]	ENST00000431591	PRELID1P5		1	q32.2	NA	PRELID1P5-201
447480	ENSG00000204592.9	HLA-E	0.604061	7.62707	57.3247	3.20635e-12	2.19052e-10	ENSG00000204592	ENSG00000204592	major histocompatibility complex, class I, E [Source:HGNC Symbol;Acc:HGNC:4962]	ENST00000376630	HLA-E		6	p22.1	3133	HLA-E-201
190127	ENSG00000300370.1	ENSG00000300370	-0.74199	4.89946	57.3078	3.22647e-12	2.19514e-10	ENSG00000300370	ENSG00000300370	novel transcript	ENST00000771219			12	q22	NA
351910	ENSG00000301955.1	ENSG00000301955	1.1687	2.00774	57.3054	3.22934e-12	2.19514e-10	ENSG00000301955	ENSG00000301955	novel transcript	ENST00000783053			17	q25.3	NA
101440	ENSG00000176495.3	OR5AN1	1.19183	1.9561	57.3129	3.22039e-12	2.19514e-10	ENSG00000176495	ENSG00000176495	olfactory receptor family 5 subfamily AN member 1 [Source:HGNC Symbol;Acc:HGNC:15255]	ENST00000641998	OR5AN1		11	q12.1	390195	OR5AN1-203
89074	ENSG00000131067.17	GGT7	2.09907	-0.149551	57.312	3.22151e-12	2.19514e-10	ENSG00000131067	ENSG00000131067	gamma-glutamyltransferase 7 [Source:HGNC Symbol;Acc:HGNC:4259]	ENST00000336431	GGT7		20	q11.22	2686	GGT7-201
164661	ENSG00000289170.2	ENSG00000289170	2.64463	-0.357054	57.1585	3.40993e-12	2.31499e-10	ENSG00000289170	ENSG00000289170	novel transcript	ENST00000692849			5	q35.1	NA
61967	ENSG00000280281.1	ENSG00000280281	1.70428	-0.00508911	57.1537	3.41605e-12	2.31623e-10	ENSG00000280281	ENSG00000280281	TEC	ENST00000623195			14	q12	NA
399602	ENSG00000013588.10	GPRC5A	1.79793	-0.247192	57.1299	3.44626e-12	2.3338e-10	ENSG00000013588	ENSG00000013588	G protein-coupled receptor class C group 5 member A [Source:HGNC Symbol;Acc:HGNC:9836]	ENST00000713574	GPRC5A		12	p13.1	9052	GPRC5A-207
409742	ENSG00000141027.23	NCOR1	0.568297	7.34978	57.0901	3.49744e-12	2.36085e-10	ENSG00000141027	ENSG00000141027	nuclear receptor corepressor 1 [Source:HGNC Symbol;Acc:HGNC:7672]	ENST00000704743	NCOR1		17	p11.2	9611	NCOR1-227
315529	ENSG00000297293.1	ENSG00000297293	1.17596	1.19898	57.0887	3.49929e-12	2.36085e-10	ENSG00000297293	ENSG00000297293	novel transcript	ENST00000746854			1	p13.3	NA
262346	ENSG00000260891.1	ENSG00000260891	1.95363	-1.22804	57.0936	3.49297e-12	2.36085e-10	ENSG00000260891	ENSG00000260891	novel transcript, intronic to NFATC3	ENST00000569088			16	q22.1	NA
134361	ENSG00000053524.13	MCF2L2	0.86822	1.65634	57.0852	3.50377e-12	2.36092e-10	ENSG00000053524	ENSG00000053524	MCF.2 cell line derived transforming sequence-like 2 [Source:HGNC Symbol;Acc:HGNC:30319]	ENST00000328913	MCF2L2		3	q27.1	23101	MCF2L2-201
531031	ENSG00000163637.13	PRICKLE2	1.06346	2.00562	57.0727	3.52011e-12	2.36898e-10	ENSG00000163637	ENSG00000163637	prickle planar cell polarity protein 2 [Source:HGNC Symbol;Acc:HGNC:20340]	ENST00000638394	PRICKLE2		3	p14.1	166336	PRICKLE2-205
394178	ENSG00000187257.16	RSBN1L	0.453769	4.90232	57.031	3.57492e-12	2.40288e-10	ENSG00000187257	ENSG00000187257	round spermatid basic protein 1 like [Source:HGNC Symbol;Acc:HGNC:24765]	ENST00000334955	RSBN1L		7	q11.23	222194	RSBN1L-201
357881	ENSG00000233223.6	MPDU1-AS1	-1.02442	5.47576	57.0255	3.58229e-12	2.40484e-10	ENSG00000233223	ENSG00000233223	MPDU1 antisense RNA 1 [Source:HGNC Symbol;Acc:HGNC:40379]	ENST00000415124	MPDU1-AS1		17	p13.1	100996842	MPDU1-AS1-201
75026	ENSG00000281852.2	LINC00891	0.79102	3.67069	57.0072	3.60667e-12	2.41821e-10	ENSG00000281852	ENSG00000281852	long intergenic non-protein coding RNA 891 [Source:HGNC Symbol;Acc:HGNC:48577]	ENST00000627173	LINC00891		X	q13.1	NA	LINC00891-201
81812	ENSG00000206579.10	XKR4	0.774876	2.36425	56.9756	3.64913e-12	2.44365e-10	ENSG00000206579	ENSG00000206579	XK related 4 [Source:HGNC Symbol;Acc:HGNC:29394]	ENST00000327381	XKR4		8	q12.1	114786	XKR4-201
376090	ENSG00000241860.8	ENSG00000241860	0.737339	4.07509	56.9452	3.69049e-12	2.4683e-10	ENSG00000241860	ENSG00000241860	novel transcript	ENST00000831081			1	p36.33	NA
145199	ENSG00000305068.1	ENSG00000305068	0.88332	2.35233	56.9019	3.75023e-12	2.50515e-10	ENSG00000305068	ENSG00000305068	novel transcript	ENST00000808369			10	q26.13	NA
420026	ENSG00000109118.14	PHF12	0.775899	3.85665	56.886	3.77237e-12	2.51683e-10	ENSG00000109118	ENSG00000109118	PHD finger protein 12 [Source:HGNC Symbol;Acc:HGNC:20816]	ENST00000332830	PHF12		17	q11.2	57649	PHF12-202
119852	ENSG00000197706.5	OR6C74	0.937088	1.8672	56.8552	3.81582e-12	2.54269e-10	ENSG00000197706	ENSG00000197706	olfactory receptor family 6 subfamily C member 74 [Source:HGNC Symbol;Acc:HGNC:31303]	ENST00000343399	OR6C74		12	q13.2	254783	OR6C74-201
55110	ENSG00000169495.5	HTRA4	1.21206	1.77815	56.8038	3.88929e-12	2.58846e-10	ENSG00000169495	ENSG00000169495	HtrA serine peptidase 4 [Source:HGNC Symbol;Acc:HGNC:26909]	ENST00000302495	HTRA4		8	p11.22	203100	HTRA4-201
547389	ENSG00000144118.14	RALB	0.741998	5.12944	56.7732	3.93373e-12	2.61482e-10	ENSG00000144118	ENSG00000144118	RAS like proto-oncogene B [Source:HGNC Symbol;Acc:HGNC:9840]	ENST00000447591	RALB		2	q14.2	5899	RALB-205
77021	ENSG00000305574.1	ENSG00000305574	0.778854	4.00692	56.7428	3.97832e-12	2.63578e-10	ENSG00000305574	ENSG00000305574	novel transcript	ENST00000811741			X	q28	105373367
274243	ENSG00000300078.1	ENSG00000300078	0.810659	2.99792	56.7444	3.9759e-12	2.63578e-10	ENSG00000300078	ENSG00000300078	novel transcript	ENST00000768694			2	q24.3	NA
369841	ENSG00000102349.18	KLF8	1.01949	2.31031	56.7417	3.97988e-12	2.63578e-10	ENSG00000102349	ENSG00000102349	KLF transcription factor 8 [Source:HGNC Symbol;Acc:HGNC:6351]	ENST00000476898	KLF8		X	p11.21	11279	KLF8-205
179156	ENSG00000304311.1	ENSG00000304311	2.21697	-1.24286	56.7353	3.98935e-12	2.63882e-10	ENSG00000304311	ENSG00000304311	novel transcript, antisense to CCDC109B	ENST00000802484			4	q25	NA
90469	ENSG00000290882.1	ENSG00000290882	1.96238	0.385619	56.6869	4.06173e-12	2.68342e-10	ENSG00000290882	ENSG00000290882	novel transcript	ENST00000399186			9	q22.1	NA
321631	ENSG00000243716.13	NPIPB5	0.691134	5.31411	56.6728	4.08302e-12	2.6942e-10	ENSG00000243716	ENSG00000243716	nuclear pore complex interacting protein family member B5 [Source:HGNC Symbol;Acc:HGNC:37233]	ENST00000415654	NPIPB5		16	p12.2	100132247	NPIPB5-202
147632	ENSG00000238113.8	LINC01410	1.02285	4.16277	56.6467	4.12289e-12	2.71719e-10	ENSG00000238113	ENSG00000238113	long intergenic non-protein coding RNA 1410 [Source:HGNC Symbol;Acc:HGNC:50702]	ENST00000848964	LINC01410		9	q13	442421	LINC01410-210
68392	ENSG00000099974.8	DDTL	-0.970701	2.25236	56.6301	4.14831e-12	2.73062e-10	ENSG00000099974	ENSG00000099974	D-dopachrome tautomerase like [Source:HGNC Symbol;Acc:HGNC:33446]	ENST00000215770	DDTL		22	q11.23	100037417	DDTL-201
92530	ENSG00000259070.10	LINC00639	1.05444	3.81393	56.6185	4.16627e-12	2.73911e-10	ENSG00000259070	ENSG00000259070	long intergenic non-protein coding RNA 639 [Source:HGNC Symbol;Acc:HGNC:27502]	ENST00000553932	LINC00639		14	q21.1	283547	LINC00639-201
239014	ENSG00000289611.1	ENSG00000289611	1.02234	2.09211	56.6037	4.1892e-12	2.75084e-10	ENSG00000289611	ENSG00000289611	novel transcript, sense intronic to ADGRB3	ENST00000691646			6	q12	NA
21694	ENSG00000228669.3	LINC00448	2.03972	-1.27167	56.6002	4.19474e-12	2.75114e-10	ENSG00000228669	ENSG00000228669	long intergenic non-protein coding RNA 448 [Source:HGNC Symbol;Acc:HGNC:42785]	ENST00000448411	LINC00448		13	q21.31	100874176	LINC00448-202
448479	ENSG00000118898.16	PPL	1.60116	1.01767	56.5595	4.25862e-12	2.78966e-10	ENSG00000118898	ENSG00000118898	periplakin [Source:HGNC Symbol;Acc:HGNC:9273]	ENST00000345988	PPL		16	p13.3	5493	PPL-201
382522	ENSG00000154978.13	VOPP1	-0.596649	6.51338	56.5312	4.30363e-12	2.81102e-10	ENSG00000154978	ENSG00000154978	VOPP1 WW domain binding protein [Source:HGNC Symbol;Acc:HGNC:34518]	ENST00000462326	VOPP1		7	p11.2	81552	VOPP1-214
469051	ENSG00000269858.6	EGLN2	0.597395	7.12264	56.5317	4.30283e-12	2.81102e-10	ENSG00000269858	ENSG00000269858	egl-9 family hypoxia inducible factor 2 [Source:HGNC Symbol;Acc:HGNC:14660]	ENST00000598654	EGLN2		19	q13.2	112398	EGLN2-215
96209	ENSG00000259671.1	MTCYBP23	2.18126	-1.25453	56.5292	4.30682e-12	2.81102e-10	ENSG00000259671	ENSG00000259671	MT-CYB pseudogene 23 [Source:HGNC Symbol;Acc:HGNC:51980]	ENST00000558717	MTCYBP23		15	q21.3	NA	MTCYBP23-201
227007	ENSG00000310015.1	ENSG00000310015	0.867249	1.99413	56.5228	4.31704e-12	2.81429e-10	ENSG00000310015	ENSG00000310015	novel transcript	ENST00000846576			6	p22.1	105374998
33926	ENSG00000197183.15	NOL4L	1.19255	4.74395	56.5012	4.35189e-12	2.8336e-10	ENSG00000197183	ENSG00000197183	nucleolar protein 4 like [Source:HGNC Symbol;Acc:HGNC:16106]	ENST00000359676	NOL4L		20	q11.21	140688	NOL4L-203
484243	ENSG00000156515.25	HK1	-0.745138	7.68901	56.3281	4.64127e-12	3.01839e-10	ENSG00000156515	ENSG00000156515	hexokinase 1 [Source:HGNC Symbol;Acc:HGNC:4922]	ENST00000436817	HK1		10	q22.1	3098	HK1-204
274919	ENSG00000287343.1	ENSG00000287343	2.36312	-1.39527	56.3223	4.65124e-12	3.02124e-10	ENSG00000287343	ENSG00000287343	novel transcript, antisense to SYT14	ENST00000662450			1	q32.2	NA
328592	ENSG00000189298.14	ZKSCAN3	0.705726	2.88692	56.2971	4.69509e-12	3.04606e-10	ENSG00000189298	ENSG00000189298	zinc finger with KRAB and SCAN domains 3 [Source:HGNC Symbol;Acc:HGNC:13853]	ENST00000252211	ZKSCAN3		6	p22.1	80317	ZKSCAN3-201
236500	ENSG00000291186.2	ENSG00000291186	0.835038	3.54502	56.2584	4.76319e-12	3.08655e-10	ENSG00000291186	ENSG00000291186	novel transcript	ENST00000737137			11	q13.4	NA
285760	ENSG00000127920.6	GNG11	1.09185	5.81537	56.2316	4.81088e-12	3.11372e-10	ENSG00000127920	ENSG00000127920	G protein subunit gamma 11 [Source:HGNC Symbol;Acc:HGNC:4403]	ENST00000248564	GNG11		7	q21.3	2791	GNG11-201
194580	ENSG00000228300.15	FAM174C	-0.78684	3.70181	56.2113	4.84739e-12	3.12986e-10	ENSG00000228300	ENSG00000228300	family with sequence similarity 174 member C [Source:HGNC Symbol;Acc:HGNC:26073]	ENST00000469144	FAM174C		19	p13.3	NA	FAM174C-201
261481	ENSG00000172167.8	MTBP	1.36894	1.58009	56.2119	4.84634e-12	3.12986e-10	ENSG00000172167	ENSG00000172167	MDM2 binding protein [Source:HGNC Symbol;Acc:HGNC:7417]	ENST00000456899	MTBP		8	q24.12	27085	MTBP-202
477796	ENSG00000183889.14	NPIPA6	0.945424	2.8374	56.1879	4.88987e-12	3.15353e-10	ENSG00000183889	ENSG00000183889	nuclear pore complex interacting protein family, member A6 [Source:HGNC Symbol;Acc:HGNC:27893]	ENST00000540039	NPIPA6		16	p13.11	131675794	NPIPA6-211
58015	ENSG00000206605.1	RNU6-946P	2.07609	0.168833	56.1818	4.90093e-12	3.1569e-10	ENSG00000206605	ENSG00000206605	RNA, U6 small nuclear 946, pseudogene [Source:HGNC Symbol;Acc:HGNC:47909]	ENST00000383878	RNU6-946P		10	p12.1	NA	RNU6-946P-201
265429	ENSG00000177144.8	NUDT4B	-0.87789	4.33731	56.1058	5.04164e-12	3.24367e-10	ENSG00000177144	ENSG00000177144	nudix hydrolase 4B [Source:HGNC Symbol;Acc:HGNC:18012]	ENST00000322209	NUDT4B		1	q21.2	440672	NUDT4B-201
132395	ENSG00000274967.1	Y_RNA	1.73684	-0.41193	56.1022	5.04835e-12	3.24413e-10	ENSG00000274967	ENSG00000274967	Y RNA [Source:RFAM;Acc:RF00019]	ENST00000622394			3	p21.1	NA	Y_RNA.788-201
118385	ENSG00000288922.3	ENSG00000288922	1.37437	1.23857	56.0504	5.14668e-12	3.3034e-10	ENSG00000288922	ENSG00000288922	novel transcript	ENST00000689579			10	p15.1	NA
294400	ENSG00000228262.12	LINC01320	1.06732	2.06937	56.047	5.15327e-12	3.30371e-10	ENSG00000228262	ENSG00000228262	long intergenic non-protein coding RNA 1320 [Source:HGNC Symbol;Acc:HGNC:50526]	ENST00000366209	LINC01320		2	p22.3	104355287	LINC01320-201
47757	ENSG00000197182.17	MIRLET7BHG	1.37169	3.9856	56.0114	5.22213e-12	3.34389e-10	ENSG00000197182	ENSG00000197182	MIRLET7B host gene [Source:HGNC Symbol;Acc:HGNC:37189]	ENST00000715840	MIRLET7BHG		22	q13.31	400931	MIRLET7BHG-214
420106	ENSG00000140105.18	WARS1	-0.594552	8.06195	56.0021	5.24016e-12	3.34964e-10	ENSG00000140105	ENSG00000140105	tryptophanyl-tRNA synthetase 1 [Source:HGNC Symbol;Acc:HGNC:12729]	ENST00000392882	WARS1		14	q32.2	7453	WARS1-204
544051	ENSG00000143549.22	TPM3	0.637713	8.07375	56.0004	5.24349e-12	3.34964e-10	ENSG00000143549	ENSG00000143549	tropomyosin 3 [Source:HGNC Symbol;Acc:HGNC:12012]	ENST00000368533	TPM3		1	q21.3	7170	TPM3-212
162218	ENSG00000290770.2	MFSD14CP	0.516904	4.51376	55.9896	5.26466e-12	3.35524e-10	ENSG00000290770	ENSG00000290770	major facilitator superfamily domain containing 14C, pseudogene [Source:HGNC Symbol;Acc:HGNC:23672]	ENST00000721770	MFSD14CP		9	q22.33	84278	MFSD14CP-211
543613	ENSG00000160785.14	SLC25A44	1.25318	4.11793	55.991	5.26191e-12	3.35524e-10	ENSG00000160785	ENSG00000160785	solute carrier family 25 member 44 [Source:HGNC Symbol;Acc:HGNC:29036]	ENST00000423538	SLC25A44		1	q22	9673	SLC25A44-202
465710	ENSG00000104870.13	FCGRT	0.515504	9.03929	55.9751	5.29321e-12	3.36947e-10	ENSG00000104870	ENSG00000104870	Fc gamma receptor and transporter [Source:HGNC Symbol;Acc:HGNC:3621]	ENST00000596147	FCGRT		19	q13.33	2217	FCGRT-209
127446	ENSG00000287826.2	ENSG00000287826	0.925758	2.32073	55.9639	5.31523e-12	3.37951e-10	ENSG00000287826	ENSG00000287826	novel transcript	ENST00000669902			8	q23.3	124902005
477368	ENSG00000103512.16	NOMO1	-0.700562	4.31597	55.9523	5.33833e-12	3.38228e-10	ENSG00000103512	ENSG00000103512	NODAL modulator 1 [Source:HGNC Symbol;Acc:HGNC:30060]	ENST00000287667	NOMO1		16	p13.11	23420	NOMO1-201
117364	ENSG00000293555.2	FAM169BP	0.665772	5.41393	55.9531	5.33678e-12	3.38228e-10	ENSG00000293555	ENSG00000293555	family with sequence similarity 169 member B, pseudogene [Source:HGNC Symbol;Acc:HGNC:26835]	ENST00000558256	FAM169BP		15	q26.3	283777	FAM169BP-202
460033	ENSG00000160961.12	ZNF333	0.689549	4.27677	55.9547	5.33364e-12	3.38228e-10	ENSG00000160961	ENSG00000160961	zinc finger protein 333 [Source:HGNC Symbol;Acc:HGNC:15624]	ENST00000392987	ZNF333		19	p13.12	84449	ZNF333-202
71229	ENSG00000297726.1	ENSG00000297726	2.14069	-1.20603	55.9268	5.38928e-12	3.41056e-10	ENSG00000297726	ENSG00000297726	novel transcript, sense intronic to PUDP	ENST00000750531			X	p22.31	NA
510045	ENSG00000149089.13	APIP	-0.797049	3.67932	55.8889	5.46595e-12	3.45504e-10	ENSG00000149089	ENSG00000149089	APAF1 interacting protein [Source:HGNC Symbol;Acc:HGNC:17581]	ENST00000532428	APIP		11	p13	51074	APIP-203
26974	ENSG00000271216.3	LINC01050	1.40197	0.354167	55.879	5.48617e-12	3.46377e-10	ENSG00000271216	ENSG00000271216	long intergenic non-protein coding RNA 1050 [Source:HGNC Symbol;Acc:HGNC:49044]	ENST00000604485	LINC01050		13	q14.11	NA	LINC01050-201
163120	ENSG00000212176.1	RNA5SP207	2.7525	-1.27617	55.8439	5.55847e-12	3.50534e-10	ENSG00000212176	ENSG00000212176	RNA, 5S ribosomal pseudogene 207 [Source:HGNC Symbol;Acc:HGNC:43107]	ENST00000390874	RNA5SP207		6	p21.1	NA	RNA5SP207-201
13454	ENSG00000214359.3	RPL18P10	1.94775	-0.610442	55.8371	5.5726e-12	3.51015e-10	ENSG00000214359	ENSG00000214359	ribosomal protein L18 pseudogene 10 [Source:HGNC Symbol;Acc:HGNC:35957]	ENST00000425606	RPL18P10		13	q14.2	NA	RPL18P10-201
61898	ENSG00000284948.1	ENSG00000284948	1.39808	4.20986	55.7785	5.6958e-12	3.58358e-10	ENSG00000284948	ENSG00000284948	novel transcript	ENST00000397703			8	p21.3	254896
36480	ENSG00000214491.9	SEC14L6	2.28666	0.7682	55.7103	5.84251e-12	3.67162e-10	ENSG00000214491	ENSG00000214491	SEC14 like lipid binding 6 [Source:HGNC Symbol;Acc:HGNC:40047]	ENST00000402034	SEC14L6		22	q12.2	730005	SEC14L6-201
319384	ENSG00000165714.11	BORCS5	0.908804	1.78287	55.6705	5.92991e-12	3.72222e-10	ENSG00000165714	ENSG00000165714	BLOC-1 related complex subunit 5 [Source:HGNC Symbol;Acc:HGNC:17950]	ENST00000542728	BORCS5		12	p13.2	118426	BORCS5-203
15903	ENSG00000215472.10	RPL17-C18orf32	0.606422	6.00652	55.6601	5.95303e-12	3.72809e-10	ENSG00000215472	ENSG00000215472	RPL17-C18orf32 readthrough [Source:HGNC Symbol;Acc:HGNC:44661]	ENST00000584895	RPL17-C18orf32		18	q21.1	100526842	RPL17-C18orf32-203
415333	ENSG00000187048.14	CYP4A11	1.35153	1.63523	55.6624	5.94806e-12	3.72809e-10	ENSG00000187048	ENSG00000187048	cytochrome P450 family 4 subfamily A member 11 [Source:HGNC Symbol;Acc:HGNC:2642]	ENST00000475477	CYP4A11		1	p33	1579	CYP4A11-207
30300	ENSG00000242220.9	TCP10L	0.896408	2.85291	55.6555	5.96339e-12	3.73026e-10	ENSG00000242220	ENSG00000242220	t-complex 10 like [Source:HGNC Symbol;Acc:HGNC:11657]	ENST00000673907	TCP10L		21	q22.11	140290	TCP10L-211
271396	ENSG00000289732.1	ENSG00000289732	1.93273	-0.0287515	55.6172	6.04921e-12	3.77957e-10	ENSG00000289732	ENSG00000289732	chromosome 18 open reading frame 32 (C18orf32) pseudogene	ENST00000697558			1	q25.3	NA
364464	ENSG00000186487.21	MYT1L	0.758359	2.44028	55.5844	6.12374e-12	3.81732e-10	ENSG00000186487	ENSG00000186487	myelin transcription factor 1 like [Source:HGNC Symbol;Acc:HGNC:7623]	ENST00000648814	MYT1L		2	p25.3	23040	MYT1L-240
456226	ENSG00000166123.14	GPT2	1.33944	1.54662	55.5865	6.119e-12	3.81732e-10	ENSG00000166123	ENSG00000166123	glutamic--pyruvic transaminase 2 [Source:HGNC Symbol;Acc:HGNC:18062]	ENST00000340124	GPT2		16	q11.2	84706	GPT2-201
457970	ENSG00000198453.15	ZNF568	0.840783	4.63896	55.5624	6.17432e-12	3.84442e-10	ENSG00000198453	ENSG00000198453	zinc finger protein 568 [Source:HGNC Symbol;Acc:HGNC:25392]	ENST00000427117	ZNF568		19	q13.12	374900	ZNF568-203
195169	ENSG00000287075.3	ENSG00000287075	2.05748	-0.511573	55.5592	6.18165e-12	3.84456e-10	ENSG00000287075	ENSG00000287075	novel transcript	ENST00000685841			12	p12.2	NA
179456	ENSG00000147853.17	AK3	1.58466	5.12641	55.5542	6.19326e-12	3.84736e-10	ENSG00000147853	ENSG00000147853	adenylate kinase 3 [Source:HGNC Symbol;Acc:HGNC:17376]	ENST00000381809	AK3		9	p24.1	50808	AK3-202
92790	ENSG00000256152.2	ENSG00000256152	-1.22199	0.719469	55.5332	6.24183e-12	3.87308e-10	ENSG00000256152	ENSG00000256152	novel transcript	ENST00000537827			12	q24.31	NA
56250	ENSG00000159884.12	CCDC107	1.30048	4.1775	55.5207	6.27124e-12	3.88687e-10	ENSG00000159884	ENSG00000159884	coiled-coil domain containing 107 [Source:HGNC Symbol;Acc:HGNC:28465]	ENST00000378409	CCDC107		9	p13.3	203260	CCDC107-204
122656	ENSG00000177576.12	C18orf32	0.629682	5.73801	55.5137	6.28747e-12	3.89248e-10	ENSG00000177576	ENSG00000177576	chromosome 18 open reading frame 32 [Source:HGNC Symbol;Acc:HGNC:31690]	ENST00000613385	C18orf32		18	q21.1	497661	C18orf32-203
296890	ENSG00000224184.8	MIR3681HG	0.85233	1.59638	55.5022	6.31453e-12	3.90476e-10	ENSG00000224184	ENSG00000224184	MIR3681 host gene [Source:HGNC Symbol;Acc:HGNC:52001]	ENST00000429878	MIR3681HG		2	p25.1	100506457	MIR3681HG-203
282770	ENSG00000242372.9	EIF6	-0.521517	7.30855	55.4209	6.50941e-12	4.01629e-10	ENSG00000242372	ENSG00000242372	eukaryotic translation initiation factor 6 [Source:HGNC Symbol;Acc:HGNC:6159]	ENST00000675032	EIF6		20	q11.22	3692	EIF6-209
44731	ENSG00000279409.1	ENSG00000279409	1.36166	-0.0853915	55.4208	6.50974e-12	4.01629e-10	ENSG00000279409	ENSG00000279409	TEC	ENST00000623564			15	q15.1	NA
208589	ENSG00000227557.1	MTND3P9	1.64936	0.689097	55.3937	6.57598e-12	4.05254e-10	ENSG00000227557	ENSG00000227557	MT-ND3 pseudogene 9 [Source:HGNC Symbol;Acc:HGNC:42149]	ENST00000429526	MTND3P9		2	q22.2	NA	MTND3P9-201
184253	ENSG00000285803.2	ENSG00000285803	1.40753	2.43723	55.3725	6.62831e-12	4.08014e-10	ENSG00000285803	ENSG00000285803	novel transcript, antisense to AGAP6	ENST00000799510			10	q11.23	NA
511280	ENSG00000116141.17	MARK1	1.30182	0.511098	55.3572	6.66637e-12	4.09891e-10	ENSG00000116141	ENSG00000116141	microtubule affinity regulating kinase 1 [Source:HGNC Symbol;Acc:HGNC:6896]	ENST00000366917	MARK1		1	q41	4139	MARK1-201
546854	ENSG00000163131.12	CTSS	-0.521851	11.4754	55.3458	6.69473e-12	4.11168e-10	ENSG00000163131	ENSG00000163131	cathepsin S [Source:HGNC Symbol;Acc:HGNC:2545]	ENST00000680288	CTSS		1	q21.3	1520	CTSS-210
50472	ENSG00000128254.17	YWHAH-AS1	1.22697	1.49974	55.3421	6.70412e-12	4.11277e-10	ENSG00000128254	ENSG00000128254	YWHAH antisense RNA 1 [Source:HGNC Symbol;Acc:HGNC:23051]	ENST00000484682	YWHAH-AS1		22	q12.3	25775	YWHAH-AS1-201
13304	ENSG00000122042.10	UBL3	-0.677307	3.64694	55.3255	6.74584e-12	4.13368e-10	ENSG00000122042	ENSG00000122042	ubiquitin like 3 [Source:HGNC Symbol;Acc:HGNC:12504]	ENST00000380680	UBL3		13	q12.3	5412	UBL3-201
510084	ENSG00000167261.14	DPEP2	0.75737	5.27447	55.3169	6.76754e-12	4.14229e-10	ENSG00000167261	ENSG00000167261	dipeptidase 2 [Source:HGNC Symbol;Acc:HGNC:23028]	ENST00000393847	DPEP2		16	q22.1	64174	DPEP2-202
61177	ENSG00000167751.13	KLK2	2.72322	-1.59923	55.2716	6.88312e-12	4.20827e-10	ENSG00000167751	ENSG00000167751	kallikrein related peptidase 2 [Source:HGNC Symbol;Acc:HGNC:6363]	ENST00000593493	KLK2		19	q13.33	3817	KLK2-204
206577	ENSG00000293493.2	VNN3P	0.839347	4.94781	55.2633	6.9046e-12	4.21664e-10	ENSG00000293493	ENSG00000293493	vanin 3, pseudogene [Source:NCBI gene (formerly Entrezgene);Acc:55350]	ENST00000414302		VNN3P-205	6	q23.2	55350	VNN3P-205
194550	ENSG00000290021.1	ENSG00000290021	1.04931	1.47581	55.2395	6.96611e-12	4.24941e-10	ENSG00000290021	ENSG00000290021	novel transcript, antisense to BCL6-AS1	ENST00000702512			3	q27.3	NA
414885	ENSG00000140563.16	MCTP2	0.680019	4.55462	55.2324	6.98489e-12	4.25606e-10	ENSG00000140563	ENSG00000140563	multiple C2 and transmembrane domain containing 2 [Source:HGNC Symbol;Acc:HGNC:25636]	ENST00000543482	MCTP2		15	q26.2	55784	MCTP2-205
189626	ENSG00000260423.4	LINC02367	1.94219	-0.500032	55.2154	7.02922e-12	4.27826e-10	ENSG00000260423	ENSG00000260423	long intergenic non-protein coding RNA 2367 [Source:HGNC Symbol;Acc:HGNC:53290]	ENST00000659900	LINC02367		12	p13.31	101930452	LINC02367-208
402419	ENSG00000128585.18	MKLN1	0.599248	6.02307	55.1551	7.18964e-12	4.37098e-10	ENSG00000128585	ENSG00000128585	muskelin 1 [Source:HGNC Symbol;Acc:HGNC:7109]	ENST00000421797	MKLN1		7	q32.3	4289	MKLN1-203
464665	ENSG00000146592.17	CREB5	0.64398	4.94657	55.1466	7.21266e-12	4.38005e-10	ENSG00000146592	ENSG00000146592	cAMP responsive element binding protein 5 [Source:HGNC Symbol;Acc:HGNC:16844]	ENST00000396299	CREB5		7	p15.1	9586	CREB5-203
382545	ENSG00000152404.16	CWF19L2	0.831898	3.64873	55.1435	7.2209e-12	4.38014e-10	ENSG00000152404	ENSG00000152404	CWF19 like cell cycle control factor 2 [Source:HGNC Symbol;Acc:HGNC:26508]	ENST00000282251	CWF19L2		11	q22.3	143884	CWF19L2-201
161079	ENSG00000224934.7	GOT1-DT	0.960795	3.36518	55.1385	7.23464e-12	4.38356e-10	ENSG00000224934	ENSG00000224934	GOT1 divergent transcript [Source:HGNC Symbol;Acc:HGNC:55848]	ENST00000693242	GOT1-DT		10	q24.2	101927300	GOT1-DT-213
107059	ENSG00000181785.3	OR5AS1	0.720159	2.91388	55.1212	7.28142e-12	4.40697e-10	ENSG00000181785	ENSG00000181785	olfactory receptor family 5 subfamily AS member 1 [Source:HGNC Symbol;Acc:HGNC:15261]	ENST00000641320	OR5AS1		11	q12.1	219447	OR5AS1-201
84343	ENSG00000287300.1	ENSG00000287300	1.18859	0.283082	55.0894	7.36882e-12	4.45489e-10	ENSG00000287300	ENSG00000287300	novel transcript	ENST00000662517			6	q13	105377848
245334	ENSG00000001084.13	GCLC	-0.978844	5.4295	55.0175	7.56994e-12	4.57137e-10	ENSG00000001084	ENSG00000001084	glutamate-cysteine ligase catalytic subunit [Source:HGNC Symbol;Acc:HGNC:4311]	ENST00000509541	GCLC		6	p12.1	2729	GCLC-205
335546	ENSG00000113327.17	GABRG2	0.864027	3.12606	55.0121	7.5851e-12	4.57541e-10	ENSG00000113327	ENSG00000113327	gamma-aminobutyric acid type A receptor subunit gamma2 [Source:HGNC Symbol;Acc:HGNC:4087]	ENST00000639046	GABRG2		5	q34	2566	GABRG2-213
356081	ENSG00000306986.1	ENSG00000306986	2.02313	-1.52186	59.4388	7.60094e-12	4.57986e-10	ENSG00000306986	ENSG00000306986	novel transcript, antisense to SMG6	ENST00000822413			17	p13.3	NA
96884	ENSG00000291038.2	ENSG00000291038	0.847152	4.16219	54.9813	7.67321e-12	4.61826e-10	ENSG00000291038	ENSG00000291038	novel transcript	ENST00000687238			14	q11.2	NA
65192	ENSG00000222607.1	RNU6-628P	2.205	-1.42182	54.9231	7.84229e-12	4.71479e-10	ENSG00000222607	ENSG00000222607	RNA, U6 small nuclear 628, pseudogene [Source:HGNC Symbol;Acc:HGNC:47591]	ENST00000410675	RNU6-628P		8	q24.13	NA	RNU6-628P-201
56070	ENSG00000133112.17	TPT1	-0.761366	12.1794	54.8951	7.92499e-12	4.75922e-10	ENSG00000133112	ENSG00000133112	tumor protein, translationally-controlled 1 [Source:HGNC Symbol;Acc:HGNC:12022]	ENST00000530705	TPT1		13	q14.13	7178	TPT1-212
82673	ENSG00000289702.1	ENSG00000289702	1.07765	1.06395	54.8741	7.98756e-12	4.79147e-10	ENSG00000289702	ENSG00000289702	novel transcript, sense intronic to DOCK2	ENST00000696259			5	q35.1	NA
226510	ENSG00000240219.1	ENSG00000240219	1.43522	0.216851	54.8688	8.0034e-12	4.79566e-10	ENSG00000240219	ENSG00000240219	novel transcript	ENST00000444037			1	q32.1	NA
383378	ENSG00000101347.11	SAMHD1	0.570872	7.40392	54.8202	8.15054e-12	4.87842e-10	ENSG00000101347	ENSG00000101347	SAM and HD domain containing deoxynucleoside triphosphate triphosphohydrolase 1 [Source:HGNC Symbol;Acc:HGNC:15925]	ENST00000646673	SAMHD1		20	q11.23	25939	SAMHD1-221
198034	ENSG00000266903.4	CEACAM16-AS1	1.15304	0.918268	54.813	8.17253e-12	4.88618e-10	ENSG00000266903	ENSG00000266903	CEACAM16, CEACAM19 and PVR antisense RNA 1 [Source:HGNC Symbol;Acc:HGNC:55317]	ENST00000810360	CEACAM16-AS1		19	q13.32	107985305	CEACAM16-AS1-213
181051	ENSG00000248448.2	COX5BP1	2.04048	-1.47162	56.4851	8.18198e-12	4.88643e-10	ENSG00000248448	ENSG00000248448	cytochrome c oxidase subunit 5B pseudogene 1 [Source:HGNC Symbol;Acc:HGNC:2270]	ENST00000507622	COX5BP1		4	q21.22	NA	COX5BP1-201
446849	ENSG00000148690.12	FRA10AC1	0.921759	2.45159	54.8036	8.20155e-12	4.88733e-10	ENSG00000148690	ENSG00000148690	FRA10A associated CGG repeat 1 [Source:HGNC Symbol;Acc:HGNC:1162]	ENST00000359204	FRA10AC1		10	q23.33	118924	FRA10AC1-201
152024	ENSG00000297188.1	ENSG00000297188	0.936469	1.00688	54.805	8.1971e-12	4.88733e-10	ENSG00000297188	ENSG00000297188	novel transcript	ENST00000746046			9	p11.2	NA
197738	ENSG00000267169.3	ADGRL1-AS1	1.10071	1.59459	54.7853	8.25811e-12	4.91562e-10	ENSG00000267169	ENSG00000267169	ADGRL1 antisense RNA 1 [Source:HGNC Symbol;Acc:HGNC:55309]	ENST00000588658	ADGRL1-AS1		19	p13.12	100507373	ADGRL1-AS1-202
196248	ENSG00000257890.2	ENSG00000257890	1.23794	0.568555	54.7598	8.33724e-12	4.95727e-10	ENSG00000257890	ENSG00000257890	novel transcript	ENST00000546699			12	q23.3	NA
57532	ENSG00000251783.1	RNU6-1170P	2.0544	-1.40567	54.7485	8.37266e-12	4.97286e-10	ENSG00000251783	ENSG00000251783	RNA, U6 small nuclear 1170, pseudogene [Source:HGNC Symbol;Acc:HGNC:48133]	ENST00000515974	RNU6-1170P		10	q11.21	NA	RNU6-1170P-201
198791	ENSG00000214021.19	TTLL3	0.678661	4.22183	54.7144	8.4805e-12	5.03139e-10	ENSG00000214021	ENSG00000214021	tubulin tyrosine ligase like 3 [Source:HGNC Symbol;Acc:HGNC:24483]	ENST00000414814	TTLL3		3	p25.3	26140	TTLL3-203
304284	ENSG00000224238.2	WARS2-IT1	0.829637	2.5934	54.7092	8.49714e-12	5.03574e-10	ENSG00000224238	ENSG00000224238	WARS2 intronic transcript 1 [Source:HGNC Symbol;Acc:HGNC:41393]	ENST00000423984	WARS2-IT1		1	p12	NA	WARS2-IT1-201
320368	ENSG00000227292.2	ENSG00000227292	0.73851	4.27325	54.6649	8.63958e-12	5.11456e-10	ENSG00000227292	ENSG00000227292	novel transcript	ENST00000716225			2	p22.2	NA
4817	ENSG00000292358.2	GTPBP6	-0.813266	5.43043	54.6537	8.67582e-12	5.13039e-10	ENSG00000292358	ENSG00000292358	GTP binding protein 6 (putative) [Source:HGNC Symbol;Acc:HGNC:30189]	ENST00000711233	GTPBP6		Y	p11.31	8225	GTPBP6-209
331458	ENSG00000242588.8	ENSG00000242588	0.520681	6.05732	54.6028	8.84327e-12	5.22371e-10	ENSG00000242588	ENSG00000242588	novel transcript	ENST00000605862			7	q32.1	NA
184987	ENSG00000231690.6	LINC00574	0.848803	1.8933	54.5873	8.89484e-12	5.24844e-10	ENSG00000231690	ENSG00000231690	long intergenic non-protein coding RNA 574 [Source:HGNC Symbol;Acc:HGNC:21598]	ENST00000420557	LINC00574		6	q27	80069	LINC00574-201
249646	ENSG00000198851.10	CD3E	0.915345	3.96183	54.5616	8.98094e-12	5.29347e-10	ENSG00000198851	ENSG00000198851	CD3 epsilon subunit of T-cell receptor complex [Source:HGNC Symbol;Acc:HGNC:1674]	ENST00000529713	CD3E		11	q23.3	916	CD3E-205
365863	ENSG00000274020.6	LINC01138	0.60669	4.67924	54.5568	8.99716e-12	5.29726e-10	ENSG00000274020	ENSG00000274020	long intergenic non-protein coding RNA 1138 [Source:HGNC Symbol;Acc:HGNC:49454]	ENST00000715667	LINC01138		1	q21.2	388685	LINC01138-215
390111	ENSG00000178605.15	GTPBP6	-0.811058	5.43166	54.5373	9.06311e-12	5.32451e-10	ENSG00000178605	ENSG00000178605	GTP binding protein 6 (putative) [Source:HGNC Symbol;Acc:HGNC:30189]	ENST00000850592	GTPBP6		X	p22.33	8225	GTPBP6-203
489958	ENSG00000197756.10	RPL37A	-0.739638	11.3854	54.5396	9.05544e-12	5.32451e-10	ENSG00000197756	ENSG00000197756	ribosomal protein L37a [Source:HGNC Symbol;Acc:HGNC:10348]	ENST00000478153	RPL37A		2	q35	6168	RPL37A-207
63893	ENSG00000170848.16	PSG6	2.07502	-1.43702	54.4804	9.25902e-12	5.4337e-10	ENSG00000170848	ENSG00000170848	pregnancy specific beta-1-glycoprotein 6 [Source:HGNC Symbol;Acc:HGNC:9523]	ENST00000187910	PSG6		19	q13.31	5675	PSG6-201
90634	ENSG00000249119.1	MTND6P4	1.03647	4.0645	54.4691	9.2984e-12	5.4509e-10	ENSG00000249119	ENSG00000249119	MT-ND6 pseudogene 4 [Source:HGNC Symbol;Acc:HGNC:39467]	ENST00000506002	MTND6P4		5	q31.1	NA	MTND6P4-201
514723	ENSG00000213853.10	EMP2	0.90556	1.68214	54.459	9.33375e-12	5.4657e-10	ENSG00000213853	ENSG00000213853	epithelial membrane protein 2 [Source:HGNC Symbol;Acc:HGNC:3334]	ENST00000359543	EMP2		16	p13.13	2013	EMP2-202
305435	ENSG00000303770.1	ENSG00000303770	0.89951	2.32959	54.4227	9.46192e-12	5.53476e-10	ENSG00000303770	ENSG00000303770	novel transcript	ENST00000797088			2	q36.1	NA
251517	ENSG00000166987.15	MBD6	0.734593	3.224	54.4181	9.47824e-12	5.53832e-10	ENSG00000166987	ENSG00000166987	methyl-CpG binding domain protein 6 [Source:HGNC Symbol;Acc:HGNC:20445]	ENST00000548887	MBD6		12	q13.3	114785	MBD6-207
329070	ENSG00000158863.22	FHIP2B	0.802723	3.13864	54.4137	9.49376e-12	5.5414e-10	ENSG00000158863	ENSG00000158863	FHF complex subunit HOOK interacting protein 2B [Source:HGNC Symbol;Acc:HGNC:16492]	ENST00000289921	FHIP2B		8	p21.3	64760	FHIP2B-201
61160	ENSG00000046653.15	GPM6B	1.70119	1.58767	54.3991	9.5462e-12	5.56601e-10	ENSG00000046653	ENSG00000046653	glycoprotein M6B [Source:HGNC Symbol;Acc:HGNC:4461]	ENST00000316715	GPM6B		X	p22.2	2824	GPM6B-201
444617	ENSG00000112406.5	HECA	-0.93693	6.50848	54.3704	9.64951e-12	5.62019e-10	ENSG00000112406	ENSG00000112406	hdc homolog, cell cycle regulator [Source:HGNC Symbol;Acc:HGNC:21041]	ENST00000367658	HECA		6	q24.1	51696	HECA-201
7138	ENSG00000176728.11	TTTY14	1.11581	1.96479	54.3256	9.8135e-12	5.70956e-10	ENSG00000176728	ENSG00000176728	testis expressed transcript, Y-linked 14 [Source:HGNC Symbol;Acc:HGNC:18495]	ENST00000505047	TTTY14		Y	q11.222	83869	TTTY14-206
106764	ENSG00000253168.2	ENSG00000253168	2.42288	-0.650837	54.3092	9.87413e-12	5.73866e-10	ENSG00000253168	ENSG00000253168	novel transcript	ENST00000517454			8	p22	NA
208049	ENSG00000249476.2	ENSG00000249476	1.14586	0.814606	54.2701	1.00204e-11	5.81741e-10	ENSG00000249476	ENSG00000249476	novel transcript	ENST00000512693			5	q21.3	285638
207692	ENSG00000138162.19	TACC2	0.747657	2.44181	54.2431	1.01224e-11	5.87033e-10	ENSG00000138162	ENSG00000138162	transforming acidic coiled-coil containing protein 2 [Source:HGNC Symbol;Acc:HGNC:11523]	ENST00000492689	TACC2		10	q26.13	10579	TACC2-219
185984	ENSG00000247199.7	FBXO38-DT	0.619973	5.64959	54.2148	1.02306e-11	5.92672e-10	ENSG00000247199	ENSG00000247199	FBXO38 divergent transcript [Source:HGNC Symbol;Acc:HGNC:55589]	ENST00000501695	FBXO38-DT		5	q32	102546294	FBXO38-DT-201
117574	ENSG00000259380.7	LINC02895	0.70872	4.43414	54.1868	1.0339e-11	5.98315e-10	ENSG00000259380	ENSG00000259380	long intergenic non-protein coding RNA 2895 [Source:HGNC Symbol;Acc:HGNC:55422]	ENST00000561320	LINC02895		15	q14	NA	LINC02895-202
185751	ENSG00000290067.2	ENSG00000290067	1.00316	2.06359	54.1647	1.04252e-11	6.02659e-10	ENSG00000290067	ENSG00000290067	novel transcript, antisense to AKAP7	ENST00000702750			6	q23.2	NA
226382	ENSG00000274266.1	SNORA73A	2.03932	-1.3998	54.1573	1.04546e-11	6.0371e-10	ENSG00000274266	ENSG00000274266	small nucleolar RNA, H/ACA box 73A [Source:HGNC Symbol;Acc:HGNC:10115]	ENST00000364938	SNORA73A		1	p35.3	NA	SNORA73A-201
114255	ENSG00000145491.13	ROPN1L	1.44921	3.26764	54.1208	1.05989e-11	6.11391e-10	ENSG00000145491	ENSG00000145491	rhophilin associated tail protein 1 like [Source:HGNC Symbol;Acc:HGNC:24060]	ENST00000503804	ROPN1L		5	p15.2	83853	ROPN1L-203
421591	ENSG00000172803.18	SNX32	2.31916	-1.04636	54.0806	1.07603e-11	6.2004e-10	ENSG00000172803	ENSG00000172803	sorting nexin 32 [Source:HGNC Symbol;Acc:HGNC:26423]	ENST00000533298	SNX32		11	q13.1	254122	SNX32-208
144188	ENSG00000253377.3	ENSG00000253377	0.854706	4.1428	54.074	1.07871e-11	6.20925e-10	ENSG00000253377	ENSG00000253377	novel transcript	ENST00000524022			8	p12	NA
203030	ENSG00000289013.1	ENSG00000289013	1.55211	3.59315	54.0569	1.0857e-11	6.24281e-10	ENSG00000289013	ENSG00000289013	novel transcript, sense intronic to SLC8A1	ENST00000686249			2	p22.1	NA
464475	ENSG00000177954.14	RPS27	1.40735	9.81002	53.9833	1.11618e-11	6.40348e-10	ENSG00000177954	ENSG00000177954	ribosomal protein S27 [Source:HGNC Symbol;Acc:HGNC:10416]	ENST00000392558	RPS27		1	q21.3	6232	RPS27-201
102942	ENSG00000295709.1	ENSG00000295709	1.4579	0.523562	53.9862	1.11495e-11	6.40348e-10	ENSG00000295709	ENSG00000295709	novel transcript	ENST00000732001			4	q34.3	NA
214014	ENSG00000308240.1	ENSG00000308240	2.17342	-1.50707	53.9809	1.11719e-11	6.40348e-10	ENSG00000308240	ENSG00000308240	novel transcript, antisense to TTLL2	ENST00000832737			6	q27	NA
512961	ENSG00000163798.14	SLC4A1AP	1.06903	4.17875	53.9728	1.12059e-11	6.41616e-10	ENSG00000163798	ENSG00000163798	solute carrier family 4 member 1 adaptor protein [Source:HGNC Symbol;Acc:HGNC:13813]	ENST00000696011	SLC4A1AP		2	p23.3	22950	SLC4A1AP-206
143369	ENSG00000276850.6	ENSG00000276850	1.19551	2.87715	53.944	1.13284e-11	6.47355e-10	ENSG00000276850	ENSG00000276850	novel transcript	ENST00000479781			10	q11.22	653145
330828	ENSG00000287808.2	DHX9-AS1	1.34432	1.49646	53.9436	1.133e-11	6.47355e-10	ENSG00000287808	ENSG00000287808	DHX9 antisense RNA 1 [Source:HGNC Symbol;Acc:HGNC:56097]	ENST00000661321	DHX9-AS1		1	q25.3	NA	DHX9-AS1-201
396056	ENSG00000187164.20	SHTN1	-0.994213	4.43143	53.9005	1.15153e-11	6.57248e-10	ENSG00000187164	ENSG00000187164	shootin 1 [Source:HGNC Symbol;Acc:HGNC:29319]	ENST00000615301	SHTN1		10	q25.3	57698	SHTN1-207
14645	ENSG00000264707.1	L3MBTL4-AS1	0.784446	2.06666	53.8654	1.16688e-11	6.65306e-10	ENSG00000264707	ENSG00000264707	L3MBTL4 antisense RNA 1 [Source:HGNC Symbol;Acc:HGNC:51320]	ENST00000578427	L3MBTL4-AS1		18	p11.31	101927150	L3MBTL4-AS1-201
125348	ENSG00000297387.1	ENSG00000297387	0.999445	2.57605	53.8397	1.17822e-11	6.71065e-10	ENSG00000297387	ENSG00000297387	novel transcript	ENST00000747668			10	q24.31	NA
108055	ENSG00000239128.1	SNORD13P3	1.91457	-0.787577	53.83	1.18254e-11	6.72816e-10	ENSG00000239128	ENSG00000239128	small nucleolar RNA, C/D box 13 pseudogene 3 [Source:HGNC Symbol;Acc:HGNC:10112]	ENST00000459492	SNORD13P3		3	p21.31	NA	SNORD13P3-201
136586	ENSG00000248994.3	ENSG00000248994	0.772544	2.90135	53.8101	1.19141e-11	6.77151e-10	ENSG00000248994	ENSG00000248994	novel transcript	ENST00000669344			5	p15.33	124901165
13659	ENSG00000229025.1	ENSG00000229025	1.20106	0.893993	53.7896	1.20068e-11	6.81706e-10	ENSG00000229025	ENSG00000229025	novel transcript	ENST00000435878			21	q21.3	NA
81226	ENSG00000288965.1	ENSG00000288965	1.70511	-0.0314546	53.7544	1.21672e-11	6.90086e-10	ENSG00000288965	ENSG00000288965	novel transcript, sense intronic to CAMK4	ENST00000688500			5	q22.1	NA
300117	ENSG00000232164.1	LINC01873	0.745538	2.79853	53.6996	1.24212e-11	7.03757e-10	ENSG00000232164	ENSG00000232164	long intergenic non-protein coding RNA 1873 [Source:HGNC Symbol;Acc:HGNC:52692]	ENST00000428647	LINC01873		2	p14	729348	LINC01873-201
243051	ENSG00000120802.15	TMPO	-0.966287	6.51291	53.6795	1.25157e-11	7.0837e-10	ENSG00000120802	ENSG00000120802	thymopoietin [Source:HGNC Symbol;Acc:HGNC:11875]	ENST00000715724	TMPO		12	q23.1	7112	TMPO-214
238041	ENSG00000228980.5	LINC01205	0.836258	2.20122	53.6642	1.25878e-11	7.10963e-10	ENSG00000228980	ENSG00000228980	long intergenic non-protein coding RNA 1205 [Source:HGNC Symbol;Acc:HGNC:49636]	ENST00000497996	LINC01205		3	q13.13	401082	LINC01205-202
229782	ENSG00000248329.6	APELA	0.906114	1.81479	53.6643	1.25875e-11	7.10963e-10	ENSG00000248329	ENSG00000248329	apelin receptor early endogenous ligand [Source:HGNC Symbol;Acc:HGNC:48925]	ENST00000507152	APELA		4	q32.3	100506013	APELA-202
541012	ENSG00000134243.12	SORT1	-0.694287	4.17757	53.6566	1.26242e-11	7.12272e-10	ENSG00000134243	ENSG00000134243	sortilin 1 [Source:HGNC Symbol;Acc:HGNC:11186]	ENST00000538502	SORT1		1	p13.3	6272	SORT1-209
187378	ENSG00000294773.1	ENSG00000294773	1.65861	0.0789982	53.6118	1.28391e-11	7.23646e-10	ENSG00000294773	ENSG00000294773	novel transcript	ENST00000725917			11	p15.1	NA
168911	ENSG00000006757.12	PNPLA4	0.796637	2.99752	53.5981	1.29056e-11	7.26635e-10	ENSG00000006757	ENSG00000006757	patatin like domain 4, phospholipase and triacylglycerol lipase [Source:HGNC Symbol;Acc:HGNC:24887]	ENST00000381042	PNPLA4		X	p22.31	8228	PNPLA4-201
274790	ENSG00000230730.2	ENSG00000230730	2.08389	-1.19986	53.5874	1.29577e-11	7.28809e-10	ENSG00000230730	ENSG00000230730	novel transcript	ENST00000431376			2	p23.2	NA
315083	ENSG00000225855.8	RUSC1-AS1	-0.850546	2.92113	53.5585	1.30997e-11	7.36034e-10	ENSG00000225855	ENSG00000225855	RUSC1 antisense RNA 1 [Source:HGNC Symbol;Acc:HGNC:26680]	ENST00000446880	RUSC1-AS1		1	q22	284618	RUSC1-AS1-202
21371	ENSG00000290911.2	ENSG00000290911	0.863542	4.28898	53.5404	1.31897e-11	7.4032e-10	ENSG00000290911	ENSG00000290911	novel transcript	ENST00000689689			13	q12.11	101928764
354518	ENSG00000065615.14	CYB5R4	0.588812	4.25108	53.5287	1.32482e-11	7.42832e-10	ENSG00000065615	ENSG00000065615	cytochrome b5 reductase 4 [Source:HGNC Symbol;Acc:HGNC:20147]	ENST00000369681	CYB5R4		6	q14.2	51167	CYB5R4-202
110562	ENSG00000285662.3	FAM245B	1.37333	0.540461	53.5097	1.33433e-11	7.47392e-10	ENSG00000285662	ENSG00000285662	family with sequence similarity 245 member B [Source:HGNC Symbol;Acc:HGNC:54133]	ENST00000655955	FAM245B		10	q11.22	1517	FAM245B-204
277797	ENSG00000091513.16	TF	0.668313	6.9266	53.4774	1.3507e-11	7.54994e-10	ENSG00000091513	ENSG00000091513	transferrin [Source:HGNC Symbol;Acc:HGNC:11740]	ENST00000466911	TF		3	q22.1	7018	TF-206
120826	ENSG00000296637.1	ENSG00000296637	2.02294	-0.989444	53.4791	1.34982e-11	7.54994e-10	ENSG00000296637	ENSG00000296637	novel transcript, antisense to AQP9	ENST00000740926			15	q21.3	NA
325632	ENSG00000309023.1	ENSG00000309023	0.777023	3.13122	53.4739	1.3525e-11	7.55224e-10	ENSG00000309023	ENSG00000309023	novel transcript, antisense to EIF3CL and NPIPB7	ENST00000837866			16	p12.1	NA
235171	ENSG00000231863.3	ENSG00000231863	1.15845	1.87737	53.4622	1.35849e-11	7.5682e-10	ENSG00000231863	ENSG00000231863	novel transcript	ENST00000417479			6	q26	102724087
329341	ENSG00000120306.11	CYSTM1	1.35023	4.62879	53.4601	1.35956e-11	7.5682e-10	ENSG00000120306	ENSG00000120306	cysteine rich transmembrane module containing 1 [Source:HGNC Symbol;Acc:HGNC:30239]	ENST00000509589	CYSTM1		5	q31.3	84418	CYSTM1-203
322648	ENSG00000300068.1	ENSG00000300068	1.82774	-0.748956	53.4633	1.35791e-11	7.5682e-10	ENSG00000300068	ENSG00000300068	novel transcript	ENST00000768619			7	p15.2	NA
183188	ENSG00000252010.1	SCARNA5	2.0178	-1.35954	53.446	1.36681e-11	7.60077e-10	ENSG00000252010	ENSG00000252010	small Cajal body-specific RNA 5 [Source:HGNC Symbol;Acc:HGNC:32561]	ENST00000516201	SCARNA5		2	q37.1	677775	SCARNA5-201
246759	ENSG00000225889.11	ENSG00000225889	1.12051	4.96098	53.4382	1.37083e-11	7.6153e-10	ENSG00000225889	ENSG00000225889	novel transcript, antisense to PELI1	ENST00000438115			2	p14	NA
325018	ENSG00000173821.20	RNF213	-0.698254	9.76588	53.4085	1.38632e-11	7.69343e-10	ENSG00000173821	ENSG00000173821	ring finger protein 213 [Source:HGNC Symbol;Acc:HGNC:14539]	ENST00000582970	RNF213		17	q25.3	57674	RNF213-220
78314	ENSG00000289973.1	ENSG00000289973	1.27221	1.06995	53.3916	1.39519e-11	7.73472e-10	ENSG00000289973	ENSG00000289973	novel transcript, sense intronic to MYH6	ENST00000702194			14	q11.2	NA
147116	ENSG00000247556.8	OIP5-AS1	0.565789	10.1476	53.3814	1.40059e-11	7.75671e-10	ENSG00000247556	ENSG00000247556	OIP5 antisense RNA 1 [Source:HGNC Symbol;Acc:HGNC:43563]	ENST00000500949	OIP5-AS1		15	q15.1	729082	OIP5-AS1-201
151664	ENSG00000248874.6	LINC02899	1.07079	4.05285	53.3647	1.40944e-11	7.79772e-10	ENSG00000248874	ENSG00000248874	long intergenic non-protein coding RNA 2899 [Source:HGNC Symbol;Acc:HGNC:26630]	ENST00000512559	LINC02899		5	p14.2	439936	LINC02899-202
257364	ENSG00000261832.6	ENSG00000261832	0.709103	3.40321	53.3563	1.41389e-11	7.80643e-10	ENSG00000261832	ENSG00000261832	novel protein	ENST00000635887			16	p12.1	1201
130340	ENSG00000309479.1	ENSG00000309479	1.59531	0.254131	53.3576	1.41321e-11	7.80643e-10	ENSG00000309479	ENSG00000309479	novel transcript	ENST00000841355			8	p21.3	NA
301899	ENSG00000294175.1	ENSG00000294175	1.12708	1.40693	53.3513	1.41657e-11	7.81322e-10	ENSG00000294175	ENSG00000294175	novel transcript, antisense to HS3ST2	ENST00000721657			16	p12.2	NA
497329	ENSG00000234545.8	FAM133B	0.681476	6.08689	53.3469	1.41892e-11	7.81822e-10	ENSG00000234545	ENSG00000234545	family with sequence similarity 133 member B [Source:HGNC Symbol;Acc:HGNC:28629]	ENST00000445716	FAM133B		7	q21.2	257415	FAM133B-204
188355	ENSG00000148053.18	NTRK2	1.36423	1.78234	53.3332	1.42627e-11	7.85073e-10	ENSG00000148053	ENSG00000148053	neurotrophic receptor tyrosine kinase 2 [Source:HGNC Symbol;Acc:HGNC:8032]	ENST00000689651	NTRK2		9	q21.33	4915	NTRK2-236
93059	ENSG00000253877.7	LINC01608	0.823694	3.41163	53.3215	1.43264e-11	7.87778e-10	ENSG00000253877	ENSG00000253877	long intergenic non-protein coding RNA 1608 [Source:HGNC Symbol;Acc:HGNC:51662]	ENST00000524283	LINC01608		8	q23.2	101927459	LINC01608-202
35567	ENSG00000206062.4	ENSG00000206062	1.08512	0.82113	53.3083	1.4398e-11	7.90913e-10	ENSG00000206062	ENSG00000206062	novel transcript	ENST00000418369			X	q21.31	NA
282557	ENSG00000101558.14	VAPA	0.846229	5.00837	53.2846	1.45271e-11	7.97192e-10	ENSG00000101558	ENSG00000101558	VAMP associated protein A [Source:HGNC Symbol;Acc:HGNC:12648]	ENST00000400000	VAPA		18	p11.22	9218	VAPA-202
517445	ENSG00000082781.12	ITGB5	-1.07058	4.0077	53.2766	1.45712e-11	7.97759e-10	ENSG00000082781	ENSG00000082781	integrin subunit beta 5 [Source:HGNC Symbol;Acc:HGNC:6160]	ENST00000296181	ITGB5		3	q21.2	3693	ITGB5-201
511679	ENSG00000171960.12	PPIH	-0.642034	5.9912	53.2747	1.45815e-11	7.97759e-10	ENSG00000171960	ENSG00000171960	peptidylprolyl isomerase H [Source:HGNC Symbol;Acc:HGNC:14651]	ENST00000677900	PPIH		1	p34.2	10465	PPIH-212
179161	ENSG00000258053.2	ENSG00000258053	0.83525	1.51986	53.2747	1.45816e-11	7.97759e-10	ENSG00000258053	ENSG00000258053	novel transcript	ENST00000716229			12	q21.1	NA
127923	ENSG00000253358.2	ENSG00000253358	1.76955	-0.463681	53.2488	1.47254e-11	8.04809e-10	ENSG00000253358	ENSG00000253358	novel transcript	ENST00000517920			8	q21.3	NA
409292	ENSG00000140497.16	SCAMP2	0.897884	5.31849	53.2206	1.48828e-11	8.11932e-10	ENSG00000140497	ENSG00000140497	secretory carrier membrane protein 2 [Source:HGNC Symbol;Acc:HGNC:10564]	ENST00000268099	SCAMP2		15	q24.1	10066	SCAMP2-201
186616	ENSG00000300652.1	ENSG00000300652	2.04466	-1.47418	53.2201	1.48857e-11	8.11932e-10	ENSG00000300652	ENSG00000300652	novel transcript	ENST00000773189			6	p24.3	NA
248587	ENSG00000237738.1	RNF216-IT1	2.1384	-1.47126	53.1862	1.50779e-11	8.21587e-10	ENSG00000237738	ENSG00000237738	RNF216 intronic transcript 1 [Source:HGNC Symbol;Acc:HGNC:41463]	ENST00000443837	RNF216-IT1		7	p22.1	100874342	RNF216-IT1-201
68782	ENSG00000282961.1	PRNCR1	0.8311	2.17657	53.1772	1.5129e-11	8.23542e-10	ENSG00000282961	ENSG00000282961	prostate cancer associated non-coding RNA 1 [Source:HGNC Symbol;Acc:HGNC:48942]	ENST00000635449	PRNCR1		8	q24.21	101867536	PRNCR1-201
205228	ENSG00000164983.9	TMEM65	0.615311	2.6556	53.0886	1.56444e-11	8.49886e-10	ENSG00000164983	ENSG00000164983	transmembrane protein 65 [Source:HGNC Symbol;Acc:HGNC:25203]	ENST00000297632	TMEM65		8	q24.13	157378	TMEM65-201
173595	ENSG00000135747.11	ZNF670-ZNF695	0.96172	1.24777	53.0908	1.56315e-11	8.49886e-10	ENSG00000135747	ENSG00000135747	ZNF670-ZNF695 readthrough (NMD candidate) [Source:HGNC Symbol;Acc:HGNC:49200]	ENST00000465049	ZNF670-ZNF695		1	q44	NA	ZNF670-ZNF695-201
194984	ENSG00000106948.17	AKNA	0.665645	6.17022	53.078	1.57076e-11	8.52462e-10	ENSG00000106948	ENSG00000106948	AT-hook transcription factor [Source:HGNC Symbol;Acc:HGNC:24108]	ENST00000374088	AKNA		9	q32	80709	AKNA-206
317066	ENSG00000236039.4	LINC02889	1.36555	1.26257	53.0568	1.58336e-11	8.58441e-10	ENSG00000236039	ENSG00000236039	long intergenic non-protein coding RNA 2889 [Source:HGNC Symbol;Acc:HGNC:55071]	ENST00000636929	LINC02889		7	p21.1	101927630	LINC02889-204
88452	ENSG00000111644.8	ACRBP	1.20267	4.25372	53.054	1.58508e-11	8.58513e-10	ENSG00000111644	ENSG00000111644	acrosin binding protein [Source:HGNC Symbol;Acc:HGNC:17195]	ENST00000540513	ACRBP		12	p13.31	84519	ACRBP-206
436414	ENSG00000164035.10	EMCN	1.21875	0.206988	53.036	1.59591e-11	8.63514e-10	ENSG00000164035	ENSG00000164035	endomucin [Source:HGNC Symbol;Acc:HGNC:16041]	ENST00000296420	EMCN		4	q24	51705	EMCN-201
480111	ENSG00000118596.12	SLC16A7	0.682648	4.61005	53.0172	1.60729e-11	8.68236e-10	ENSG00000118596	ENSG00000118596	solute carrier family 16 member 7 [Source:HGNC Symbol;Acc:HGNC:10928]	ENST00000552432	SLC16A7		12	q14.1	9194	SLC16A7-216
90412	ENSG00000286782.2	ENSG00000286782	1.08092	1.00461	53.0163	1.60784e-11	8.68236e-10	ENSG00000286782	ENSG00000286782	novel transcript	ENST00000662507			9	p13.3	NA
255175	ENSG00000213983.12	AP1G2	1.35739	4.27561	53.0029	1.61601e-11	8.71774e-10	ENSG00000213983	ENSG00000213983	adaptor related protein complex 1 subunit gamma 2 [Source:HGNC Symbol;Acc:HGNC:556]	ENST00000308724	AP1G2		14	q11.2	8906	AP1G2-201
62799	ENSG00000222604.2	ENSG00000222604	1.70695	0.404157	52.9795	1.6304e-11	8.78661e-10	ENSG00000222604	ENSG00000222604		ENST00000410672			14	q24.3	NA
182740	ENSG00000256193.7	LINC00507	1.19694	2.99242	52.9696	1.63651e-11	8.81078e-10	ENSG00000256193	ENSG00000256193	long intergenic non-protein coding RNA 507 [Source:HGNC Symbol;Acc:HGNC:43558]	ENST00000654827	LINC00507		12	q24.32	100862680	LINC00507-206
298960	ENSG00000234072.2	GTF3C2-AS2	0.630551	6.84643	52.929	1.66186e-11	8.93835e-10	ENSG00000234072	ENSG00000234072	GTF3C2 antisense RNA 2 [Source:HGNC Symbol;Acc:HGNC:55699]	ENST00000447070	GTF3C2-AS2		2	p23.3	105374363	GTF3C2-AS2-202
126286	ENSG00000289226.3	ENSG00000289226	1.14246	0.337619	52.9205	1.66721e-11	8.95823e-10	ENSG00000289226	ENSG00000289226	novel transcript, antisense to GPR107	ENST00000686230			9	q34.11	NA
468470	ENSG00000117410.14	ATP6V0B	0.568678	8.62646	52.8776	1.69451e-11	9.09194e-10	ENSG00000117410	ENSG00000117410	ATPase H+ transporting V0 subunit b [Source:HGNC Symbol;Acc:HGNC:861]	ENST00000472505	ATP6V0B		1	p34.1	533	ATP6V0B-207
82732	ENSG00000283378.1	CNTNAP3C	1.76962	-0.181361	52.8761	1.69545e-11	9.09194e-10	ENSG00000283378	ENSG00000283378	contactin associated protein family member 3C [Source:HGNC Symbol;Acc:HGNC:53878]	ENST00000636699	CNTNAP3C		9	q12	79937	CNTNAP3C-201
333294	ENSG00000091317.8	CMTM6	-0.450019	7.27097	52.8584	1.70684e-11	9.14395e-10	ENSG00000091317	ENSG00000091317	CKLF like MARVEL transmembrane domain containing 6 [Source:HGNC Symbol;Acc:HGNC:19177]	ENST00000205636	CMTM6		3	p22.3	54918	CMTM6-201
462305	ENSG00000167977.9	KCTD5	-0.774658	2.60656	52.8445	1.71587e-11	9.18319e-10	ENSG00000167977	ENSG00000167977	potassium channel tetramerization domain containing 5 [Source:HGNC Symbol;Acc:HGNC:21423]	ENST00000301738	KCTD5		16	p13.3	54442	KCTD5-201
411373	ENSG00000091651.9	ORC6	0.625108	6.68121	52.8323	1.72381e-11	9.21487e-10	ENSG00000091651	ENSG00000091651	origin recognition complex subunit 6 [Source:HGNC Symbol;Acc:HGNC:17151]	ENST00000563599	ORC6		16	q11.2	23594	ORC6-203
130868	ENSG00000300804.1	ENSG00000300804	1.29406	0.566039	52.8302	1.72519e-11	9.21487e-10	ENSG00000300804	ENSG00000300804	novel transcript	ENST00000774126			15	q14	NA
14643	ENSG00000279366.1	ENSG00000279366	1.84085	-1.13706	52.8183	1.73296e-11	9.24724e-10	ENSG00000279366	ENSG00000279366	TEC	ENST00000625002			18	q21.1	NA
292371	ENSG00000307657.1	ENSG00000307657	1.96701	-1.05607	52.8078	1.7399e-11	9.27511e-10	ENSG00000307657	ENSG00000307657	novel transcript, antisense to SMC6	ENST00000827703			2	p24.2	NA
173742	ENSG00000227751.1	RCC2-AS1	-1.03538	1.85037	52.7994	1.74541e-11	9.29535e-10	ENSG00000227751	ENSG00000227751	RCC2 antisense RNA 1 [Source:HGNC Symbol;Acc:HGNC:41262]	ENST00000439577	RCC2-AS1		1	p36.13	114515514	RCC2-AS1-201
517553	ENSG00000185359.14	HGS	0.691719	4.8815	52.7914	1.75074e-11	9.31457e-10	ENSG00000185359	ENSG00000185359	hepatocyte growth factor-regulated tyrosine kinase substrate [Source:HGNC Symbol;Acc:HGNC:4897]	ENST00000677161	HGS		17	q25.3	9146	HGS-236
539312	ENSG00000134684.13	YARS1	-0.775485	5.81668	52.7547	1.77526e-11	9.43571e-10	ENSG00000134684	ENSG00000134684	tyrosyl-tRNA synthetase 1 [Source:HGNC Symbol;Acc:HGNC:12840]	ENST00000469100	YARS1		1	p35.1	8565	YARS1-203
426673	ENSG00000173436.15	MICOS10	0.941667	5.20256	52.7307	1.79148e-11	9.51262e-10	ENSG00000173436	ENSG00000173436	mitochondrial contact site and cristae organizing system subunit 10 [Source:HGNC Symbol;Acc:HGNC:32068]	ENST00000648702	MICOS10		1	p36.13	440574	MICOS10-211
309221	ENSG00000294869.1	ENSG00000294869	2.12459	-1.45686	52.7257	1.79485e-11	9.52112e-10	ENSG00000294869	ENSG00000294869	novel transcript, antisense to TMCC2	ENST00000726428			1	q32.1	NA
391336	ENSG00000103035.11	PSMD7	0.846352	3.63248	52.6903	1.81906e-11	9.64015e-10	ENSG00000103035	ENSG00000103035	proteasome 26S subunit, non-ATPase 7 [Source:HGNC Symbol;Acc:HGNC:9565]	ENST00000219313	PSMD7		16	q23.1	5713	PSMD7-201
282619	ENSG00000230606.12	APPAT	0.797961	4.06897	52.6653	1.83643e-11	9.72267e-10	ENSG00000230606	ENSG00000230606	atherosclerotic plaque pathogenesis associated transcript [Source:HGNC Symbol;Acc:HGNC:56009]	ENST00000621982	APPAT		2	q11.2	NA	APPAT-217
80660	ENSG00000180573.10	H2AC6	0.895575	5.27264	52.6459	1.84998e-11	9.78484e-10	ENSG00000180573	ENSG00000180573	H2A clustered histone 6 [Source:HGNC Symbol;Acc:HGNC:4733]	ENST00000314088	H2AC6		6	p22.2	8334	H2AC6-201
266976	ENSG00000230448.6	LINC00276	1.03903	1.09492	52.6095	1.87566e-11	9.91094e-10	ENSG00000230448	ENSG00000230448	long intergenic non-protein coding RNA 276 [Source:HGNC Symbol;Acc:HGNC:38663]	ENST00000417751	LINC00276		2	p24.3	100499171	LINC00276-201
262227	ENSG00000188229.6	TUBB4B	-0.476449	5.5291	52.5081	1.94924e-11	1.02797e-09	ENSG00000188229	ENSG00000188229	tubulin beta 4B class IVb [Source:HGNC Symbol;Acc:HGNC:20771]	ENST00000340384	TUBB4B		9	q34.3	10383	TUBB4B-201
532439	ENSG00000247596.10	TWF2	-0.472429	7.2434	52.5086	1.94882e-11	1.02797e-09	ENSG00000247596	ENSG00000247596	twinfilin actin binding protein 2 [Source:HGNC Symbol;Acc:HGNC:9621]	ENST00000678352	TWF2		3	p21.2	11344	TWF2-211
106796	ENSG00000134884.15	ARGLU1	0.581553	5.14331	52.4444	1.99687e-11	1.05206e-09	ENSG00000134884	ENSG00000134884	arginine and glutamate rich 1 [Source:HGNC Symbol;Acc:HGNC:25482]	ENST00000400198	ARGLU1		13	q33.3	55082	ARGLU1-203
84283	ENSG00000266240.1	MIR5091	2.0823	-1.6392	72.5677	2.02158e-11	1.06404e-09	ENSG00000266240	ENSG00000266240	microRNA 5091 [Source:HGNC Symbol;Acc:HGNC:43478]	ENST00000578707	MIR5091		4	p15.33	100847023	MIR5091-201
76389	ENSG00000090382.7	LYZ	-0.831155	10.3657	52.3927	2.03645e-11	1.07083e-09	ENSG00000090382	ENSG00000090382	lysozyme [Source:HGNC Symbol;Acc:HGNC:6740]	ENST00000261267	LYZ		12	q15	4069	LYZ-201
350177	ENSG00000227517.8	LINC01483	1.33408	1.12226	52.379	2.04711e-11	1.07539e-09	ENSG00000227517	ENSG00000227517	long intergenic non-protein coding RNA 1483 [Source:HGNC Symbol;Acc:HGNC:51130]	ENST00000588501	LINC01483		17	q24.3	NA	LINC01483-204
519923	ENSG00000166352.18	IFTAP	0.816881	3.53642	52.3132	2.09889e-11	1.10152e-09	ENSG00000166352	ENSG00000166352	intraflagellar transport associated protein [Source:HGNC Symbol;Acc:HGNC:25142]	ENST00000678060	IFTAP		11	p12	119710	IFTAP-222
359046	ENSG00000266340.1	ENSG00000266340	0.635868	7.37581	52.2954	2.11308e-11	1.10789e-09	ENSG00000266340	ENSG00000266340	novel transcript, antisense RNF135	ENST00000584499			17	q11.2	NA
186649	ENSG00000256389.2	ENSG00000256389	1.40279	0.0595762	52.2728	2.13136e-11	1.1164e-09	ENSG00000256389	ENSG00000256389	novel transcript	ENST00000539105			12	p12.3	124902888
101529	ENSG00000176798.3	OR51L1	1.72315	1.65019	52.2464	2.15284e-11	1.12656e-09	ENSG00000176798	ENSG00000176798	olfactory receptor family 51 subfamily L member 1 [Source:HGNC Symbol;Acc:HGNC:14759]	ENST00000641624	OR51L1		11	p15.4	119682	OR51L1-201
286195	ENSG00000125898.13	FAM110A	-0.626707	6.06846	52.1706	2.21574e-11	1.15835e-09	ENSG00000125898	ENSG00000125898	family with sequence similarity 110 member A [Source:HGNC Symbol;Acc:HGNC:16188]	ENST00000381941	FAM110A		20	p13	83541	FAM110A-204
237759	ENSG00000101082.14	SLA2	-0.751689	4.08436	52.1595	2.2251e-11	1.16212e-09	ENSG00000101082	ENSG00000101082	Src like adaptor 2 [Source:HGNC Symbol;Acc:HGNC:17329]	ENST00000262866	SLA2		20	q11.23	84174	SLA2-201
264301	ENSG00000184166.3	OR1D2	0.926112	2.63079	52.1149	2.26314e-11	1.18085e-09	ENSG00000184166	ENSG00000184166	olfactory receptor family 1 subfamily D member 2 [Source:HGNC Symbol;Acc:HGNC:8183]	ENST00000641064	OR1D2		17	p13.3	4991	OR1D2-201
337137	ENSG00000113810.16	SMC4	0.665541	5.43215	52.0873	2.287e-11	1.18986e-09	ENSG00000113810	ENSG00000113810	structural maintenance of chromosomes 4 [Source:HGNC Symbol;Acc:HGNC:14013]	ENST00000497311	SMC4		3	q25.33	10051	SMC4-226
123294	ENSG00000248323.9	LUCAT1	0.771388	7.13442	52.0918	2.28307e-11	1.18986e-09	ENSG00000248323	ENSG00000248323	lung cancer associated transcript 1 [Source:HGNC Symbol;Acc:HGNC:48498]	ENST00000650017	LUCAT1		5	q14.3	NA	LUCAT1-244
470796	ENSG00000115507.10	OTX1	1.93284	0.884997	52.089	2.28553e-11	1.18986e-09	ENSG00000115507	ENSG00000115507	orthodenticle homeobox 1 [Source:HGNC Symbol;Acc:HGNC:8521]	ENST00000366671	OTX1		2	p15	5013	OTX1-202
117239	ENSG00000259708.2	DNAJA4-DT	1.24378	1.55875	52.0838	2.29002e-11	1.19028e-09	ENSG00000259708	ENSG00000259708	DNAJA4 divergent transcript [Source:HGNC Symbol;Acc:HGNC:55412]	ENST00000559954	DNAJA4-DT		15	q25.1	NA	DNAJA4-DT-202
481382	ENSG00000164111.15	ANXA5	-0.501864	8.0128	52.0752	2.29752e-11	1.19303e-09	ENSG00000164111	ENSG00000164111	annexin A5 [Source:HGNC Symbol;Acc:HGNC:543]	ENST00000296511	ANXA5		4	q27	308	ANXA5-201
163481	ENSG00000150527.18	MIA2	0.700486	4.33022	52.0638	2.30749e-11	1.19706e-09	ENSG00000150527	ENSG00000150527	MIA SH3 domain ER export factor 2 [Source:HGNC Symbol;Acc:HGNC:18432]	ENST00000557148	MIA2		14	q21.1	4253	MIA2-218
93801	ENSG00000285849.1	ENSG00000285849	1.87106	-1.33949	52.047	2.32234e-11	1.20361e-09	ENSG00000285849	ENSG00000285849	novel transcript, antisense to ZNF184	ENST00000648356			6	p22.1	NA
161813	ENSG00000181800.7	CELF2-AS1	1.4143	1.12333	52.0401	2.32838e-11	1.20559e-09	ENSG00000181800	ENSG00000181800	CELF2 antisense RNA 1 [Source:HGNC Symbol;Acc:HGNC:23515]	ENST00000379256	CELF2-AS1		10	p14	414196	CELF2-AS1-201
110782	ENSG00000291069.2	BMS1P1	0.855938	4.08927	52.0358	2.33219e-11	1.20641e-09	ENSG00000291069	ENSG00000291069	BMS1 pseudogene 1 [Source:NCBI gene (formerly Entrezgene);Acc:399761]	ENST00000580094		BMS1P1-202	10	q11.22	399761	BMS1P1-202
324623	ENSG00000215866.10	LINC01356	1.12082	1.33866	52.027	2.34004e-11	1.20931e-09	ENSG00000215866	ENSG00000215866	long intergenic non-protein coding RNA 1356 [Source:HGNC Symbol;Acc:HGNC:50587]	ENST00000433505	LINC01356		1	p13.2	100996702	LINC01356-202
99857	ENSG00000294637.1	ENSG00000294637	1.99055	-0.688116	52.0122	2.35325e-11	1.21498e-09	ENSG00000294637	ENSG00000294637	novel transcript, antisense to MAML3	ENST00000724876			4	q31.1	NA
261281	ENSG00000150867.14	PIP4K2A	-0.822591	7.80436	51.9934	2.37015e-11	1.22253e-09	ENSG00000150867	ENSG00000150867	phosphatidylinositol-5-phosphate 4-kinase type 2 alpha [Source:HGNC Symbol;Acc:HGNC:8997]	ENST00000376573	PIP4K2A		10	p12.2	5305	PIP4K2A-202
227870	ENSG00000183674.13	LINC00518	0.784803	4.01737	51.9887	2.37439e-11	1.22356e-09	ENSG00000183674	ENSG00000183674	long intergenic non-protein coding RNA 518 [Source:HGNC Symbol;Acc:HGNC:28626]	ENST00000742428	LINC00518		6	p24.3	NA	LINC00518-218
71400	ENSG00000287195.1	ENSG00000287195	1.47439	-0.225419	51.9691	2.39214e-11	1.23153e-09	ENSG00000287195	ENSG00000287195	novel transcript, antisense to FAM49B	ENST00000654339			8	q24.21	NA
271213	ENSG00000275383.1	ENSG00000275383	1.1599	0.867624	51.9314	2.42666e-11	1.24812e-09	ENSG00000275383	ENSG00000275383	novel transcript	ENST00000612545			16	q22.1	NA
282463	ENSG00000227028.7	SLC8A1-AS1	1.17665	1.99749	51.9245	2.43311e-11	1.25024e-09	ENSG00000227028	ENSG00000227028	SLC8A1 antisense RNA 1 [Source:HGNC Symbol;Acc:HGNC:44102]	ENST00000599740	SLC8A1-AS1		2	p22.1	NA	SLC8A1-AS1-215
73749	ENSG00000253767.3	PCDHGA8	1.1874	1.59917	51.9173	2.43974e-11	1.25246e-09	ENSG00000253767	ENSG00000253767	protocadherin gamma subfamily A, 8 [Source:HGNC Symbol;Acc:HGNC:8706]	ENST00000610569	PCDHGA8		5	q31.3	9708	PCDHGA8-202
361862	ENSG00000230424.4	EMC1-AS1	1.28439	0.722837	51.8778	2.47675e-11	1.27026e-09	ENSG00000230424	ENSG00000230424	EMC1 antisense RNA 1 [Source:HGNC Symbol;Acc:HGNC:54050]	ENST00000437898	EMC1-AS1		1	p36.13	101927895	EMC1-AS1-201
58808	ENSG00000290961.2	FAM247A	-1.7068	1.57227	51.8582	2.49526e-11	1.27854e-09	ENSG00000290961	ENSG00000290961	family with sequence similarity 247 member A [Source:NCBI gene (formerly Entrezgene);Acc:105372935]	ENST00000639507		FAM247A-202	22	q11.21	105372935	FAM247A-202
52016	ENSG00000288811.3	ENSG00000288811	-1.79652	0.744325	51.847	2.50589e-11	1.28277e-09	ENSG00000288811	ENSG00000288811	novel transcript	ENST00000687007			22	q11.21	105372942
346265	ENSG00000307083.1	ENSG00000307083	1.11617	0.235551	51.8215	2.53041e-11	1.29409e-09	ENSG00000307083	ENSG00000307083	novel transcript	ENST00000823406			1	p31.3	NA
273620	ENSG00000204588.6	LINC01123	0.729343	3.03536	51.812	2.53954e-11	1.29754e-09	ENSG00000204588	ENSG00000204588	long intergenic non-protein coding RNA 1123 [Source:HGNC Symbol;Acc:HGNC:49269]	ENST00000419296	LINC01123		2	q13	440894	LINC01123-202
257337	ENSG00000200138.1	RNY1P10	2.01462	-1.40444	51.8016	2.54956e-11	1.30143e-09	ENSG00000200138	ENSG00000200138	RNY1 pseudogene 10 [Source:HGNC Symbol;Acc:HGNC:50873]	ENST00000363268	RNY1P10		16	p12.1	NA	RNY1P10-201
101343	ENSG00000286685.4	ENSG00000286685	1.77866	-0.82653	51.7953	2.55569e-11	1.30333e-09	ENSG00000286685	ENSG00000286685	novel transcript	ENST00000656603			9	p22.1	NA
485874	ENSG00000184619.8	KRBA2	0.721378	3.23096	51.7717	2.57881e-11	1.31388e-09	ENSG00000184619	ENSG00000184619	KRAB-A domain containing 2 [Source:HGNC Symbol;Acc:HGNC:26989]	ENST00000649935	KRBA2		17	p13.1	124751	KRBA2-204
40288	ENSG00000277150.2	F8A3	1.40505	2.08849	51.7275	2.62253e-11	1.3349e-09	ENSG00000277150	ENSG00000277150	coagulation factor VIII associated 3 [Source:HGNC Symbol;Acc:HGNC:31850]	ENST00000622749	F8A3		X	q28	474384	F8A3-201
353705	ENSG00000204310.13	AGPAT1	1.49712	1.50114	51.7247	2.62542e-11	1.33512e-09	ENSG00000204310	ENSG00000204310	1-acylglycerol-3-phosphate O-acyltransferase 1 [Source:HGNC Symbol;Acc:HGNC:324]	ENST00000395496	AGPAT1		6	p21.32	10554	AGPAT1-204
73059	ENSG00000287562.1	ENSG00000287562	1.00108	1.29296	51.7002	2.64996e-11	1.34507e-09	ENSG00000287562	ENSG00000287562	novel transcript	ENST00000664457			6	p21.1	NA
196205	ENSG00000289928.2	ENSG00000289928	2.06886	-1.39474	51.7023	2.64783e-11	1.34507e-09	ENSG00000289928	ENSG00000289928	novel transcript	ENST00000701801			12	p12.1	NA
277192	ENSG00000165934.13	CPSF2	-0.455538	3.70238	51.6805	2.66995e-11	1.35394e-09	ENSG00000165934	ENSG00000165934	cleavage and polyadenylation specific factor 2 [Source:HGNC Symbol;Acc:HGNC:2325]	ENST00000298875	CPSF2		14	q32.12	53981	CPSF2-201
314429	ENSG00000168014.18	C2CD3	0.584864	8.17441	51.6687	2.68203e-11	1.35879e-09	ENSG00000168014	ENSG00000168014	C2 domain containing 3 centriole elongation regulator [Source:HGNC Symbol;Acc:HGNC:24564]	ENST00000442398	C2CD3		11	q13.4	26005	C2CD3-207
136218	ENSG00000300971.1	ENSG00000300971	1.27312	0.670053	51.6478	2.70343e-11	1.36708e-09	ENSG00000300971	ENSG00000300971	novel transcript	ENST00000775287			10	p11.22	NA
238532	ENSG00000304968.1	ENSG00000304968	1.47505	0.23157	51.6486	2.70259e-11	1.36708e-09	ENSG00000304968	ENSG00000304968	novel transcript	ENST00000807432			3	p21.31	NA
261318	ENSG00000081923.15	ATP8B1	1.5182	1.30942	51.6384	2.71309e-11	1.37068e-09	ENSG00000081923	ENSG00000081923	ATPase phospholipid transporting 8B1 [Source:HGNC Symbol;Acc:HGNC:3706]	ENST00000648908	ATP8B1		18	q21.31	5205	ATP8B1-208
55859	ENSG00000123200.17	ZC3H13	0.742042	5.6346	51.6319	2.71983e-11	1.3728e-09	ENSG00000123200	ENSG00000123200	zinc finger CCCH-type containing 13 [Source:HGNC Symbol;Acc:HGNC:20368]	ENST00000242848	ZC3H13		13	q14.13	23091	ZC3H13-201
367006	ENSG00000005075.16	POLR2J	1.45314	4.53878	51.6219	2.73021e-11	1.37676e-09	ENSG00000005075	ENSG00000005075	RNA polymerase II subunit J [Source:HGNC Symbol;Acc:HGNC:9197]	ENST00000292614	POLR2J		7	q22.1	5439	POLR2J-201
165721	ENSG00000226877.10	ENSG00000226877	1.09389	0.990277	51.6059	2.74697e-11	1.38392e-09	ENSG00000226877	ENSG00000226877	novel transcript, antisense to KIF27	ENST00000777561			9	q21.32	NA
140993	ENSG00000269793.7	ZIM2-AS1	0.869687	1.12703	51.6014	2.75163e-11	1.38498e-09	ENSG00000269793	ENSG00000269793	ZIM2 antisense RNA 1 [Source:HGNC Symbol;Acc:HGNC:51304]	ENST00000650950	ZIM2-AS1		19	q13.43	NA	ZIM2-AS1-201
305671	ENSG00000236364.4	ENSG00000236364	1.0275	1.00756	51.573	2.7816e-11	1.39876e-09	ENSG00000236364	ENSG00000236364	novel transcript, antisense to UCK2	ENST00000626270			1	q24.1	NA
282279	ENSG00000304396.1	ENSG00000304396	1.57022	0.56011	51.5649	2.79022e-11	1.4018e-09	ENSG00000304396	ENSG00000304396	novel transcript	ENST00000803130			2	q36.3	NA
98690	ENSG00000204967.13	PCDHA4	0.671569	2.91292	51.5561	2.79956e-11	1.40518e-09	ENSG00000204967	ENSG00000204967	protocadherin alpha 4 [Source:HGNC Symbol;Acc:HGNC:8670]	ENST00000618834	PCDHA4		5	q31.3	56144	PCDHA4-203
43370	ENSG00000294355.1	ENSG00000294355	1.77093	0.841313	51.5381	2.81884e-11	1.41355e-09	ENSG00000294355	ENSG00000294355	novel transcript, antisense to RAB36	ENST00000723080			22	q11.23	NA
72763	ENSG00000230317.3	LINC01284	0.889109	2.71298	51.5159	2.84279e-11	1.42424e-09	ENSG00000230317	ENSG00000230317	long intergenic non-protein coding RNA 1284 [Source:HGNC Symbol;Acc:HGNC:50342]	ENST00000659896	LINC01284		X	p11.22	NA	LINC01284-203
191181	ENSG00000227877.7	MRLN	1.47039	0.173543	51.512	2.84705e-11	1.42505e-09	ENSG00000227877	ENSG00000227877	myoregulin [Source:HGNC Symbol;Acc:HGNC:48649]	ENST00000628562	MRLN		10	q21.2	100507027	MRLN-210
189534	ENSG00000286866.2	ENSG00000286866	1.52257	-0.0269638	51.4387	2.9278e-11	1.46411e-09	ENSG00000286866	ENSG00000286866	novel transcript	ENST00000658418			12	p13.32	NA
385543	ENSG00000220205.10	VAMP2	1.62027	3.58795	51.4234	2.94489e-11	1.47114e-09	ENSG00000220205	ENSG00000220205	vesicle associated membrane protein 2 [Source:HGNC Symbol;Acc:HGNC:12643]	ENST00000316509	VAMP2		17	p13.1	6844	VAMP2-201
138406	ENSG00000304048.1	ENSG00000304048	1.92636	1.50732	51.4213	2.94729e-11	1.47114e-09	ENSG00000304048	ENSG00000304048	novel transcript	ENST00000799121			15	q23	NA
444458	ENSG00000145725.21	PPIP5K2	0.638094	5.41188	51.4176	2.95143e-11	1.47124e-09	ENSG00000145725	ENSG00000145725	diphosphoinositol pentakisphosphate kinase 2 [Source:HGNC Symbol;Acc:HGNC:29035]	ENST00000515845	PPIP5K2		5	q21.1	23262	PPIP5K2-214
274856	ENSG00000233877.2	ENSG00000233877	2.07251	-0.932117	51.4163	2.95292e-11	1.47124e-09	ENSG00000233877	ENSG00000233877	SIPL protein (SIPL) pseudogene	ENST00000446914			1	p31.3	NA
295979	ENSG00000300153.1	ENSG00000300153	0.825449	2.01054	51.363	3.01361e-11	1.50009e-09	ENSG00000300153	ENSG00000300153	novel transcript, antisense to GNGT1	ENST00000769528			7	q21.3	NA
94376	ENSG00000204866.9	IGFL2	1.52538	0.122031	51.3266	3.05575e-11	1.51967e-09	ENSG00000204866	ENSG00000204866	IGF like family member 2 [Source:HGNC Symbol;Acc:HGNC:32929]	ENST00000600243	IGFL2		19	q13.32	147920	IGFL2-204
15424	ENSG00000233393.3	ENSG00000233393	1.36834	0.60164	51.3148	3.06948e-11	1.5251e-09	ENSG00000233393	ENSG00000233393	novel transcript	ENST00000422473			21	q22.12	105369306
51711	ENSG00000240905.3	RN7SL798P	1.76322	-0.451004	51.3027	3.08372e-11	1.53077e-09	ENSG00000240905	ENSG00000240905	RNA, 7SL, cytoplasmic 798, pseudogene [Source:HGNC Symbol;Acc:HGNC:46814]	ENST00000468562	RN7SL798P		8	q12.1	NA	RN7SL798P-201
279780	ENSG00000127184.13	COX7C	-0.60442	9.79595	51.2934	3.09471e-11	1.53482e-09	ENSG00000127184	ENSG00000127184	cytochrome c oxidase subunit 7C [Source:HGNC Symbol;Acc:HGNC:2292]	ENST00000247655	COX7C		5	q14.3	1350	COX7C-201
92516	ENSG00000206913.1	ENSG00000206913	2.10415	-1.66364	77.9165	3.10189e-11	1.53697e-09	ENSG00000206913	ENSG00000206913		ENST00000384186			11	q13.4	124902824
161043	ENSG00000289898.2	ENSG00000289898	0.815254	2.46119	51.2841	3.10575e-11	1.53747e-09	ENSG00000289898	ENSG00000289898	novel transcript	ENST00000701448			10	p11.23	NA
294823	ENSG00000126759.14	CFP	0.90928	6.94604	51.2792	3.11154e-11	1.53893e-09	ENSG00000126759	ENSG00000126759	complement factor properdin [Source:HGNC Symbol;Acc:HGNC:8864]	ENST00000640573	CFP		X	p11.23	5199	CFP-208
138852	ENSG00000306929.1	ENSG00000306929	0.971811	1.5873	51.2744	3.11727e-11	1.54026e-09	ENSG00000306929	ENSG00000306929	novel transcript	ENST00000822051			4	q22.1	NA
466075	ENSG00000126522.17	ASL	1.11247	4.89787	51.2721	3.11992e-11	1.54026e-09	ENSG00000126522	ENSG00000126522	argininosuccinate lyase [Source:HGNC Symbol;Acc:HGNC:746]	ENST00000672586	ASL		7	q11.21	435	ASL-213
249724	ENSG00000211717.3	TRBV10-1	2.36467	-1.01911	51.2311	3.16915e-11	1.56314e-09	ENSG00000211717	ENSG00000211717	T cell receptor beta variable 10-1 [Source:HGNC Symbol;Acc:HGNC:12177]	ENST00000390364	TRBV10-1		7	q34	NA	TRBV10-1-201
45507	ENSG00000288709.1	F8A2	1.40356	2.0871	51.2279	3.17303e-11	1.56363e-09	ENSG00000288709	ENSG00000288709	coagulation factor VIII associated 2 [Source:HGNC Symbol;Acc:HGNC:31849]	ENST00000369505	F8A2		X	q28	474383	F8A2-201
273145	ENSG00000150977.12	RILPL2	0.900662	5.87385	51.2142	3.18967e-11	1.5702e-09	ENSG00000150977	ENSG00000150977	Rab interacting lysosomal protein like 2 [Source:HGNC Symbol;Acc:HGNC:28787]	ENST00000718482	RILPL2		12	q24.31	196383	RILPL2-202
193334	ENSG00000287373.2	ENSG00000287373	1.37568	1.20285	51.2122	3.19218e-11	1.5702e-09	ENSG00000287373	ENSG00000287373	novel transcript, antisense to DCDC1	ENST00000663545			11	p14.1	NA
244506	ENSG00000223387.7	LINC02068	1.50907	-0.0169565	51.1984	3.20908e-11	1.57709e-09	ENSG00000223387	ENSG00000223387	long intergenic non-protein coding RNA 2068 [Source:HGNC Symbol;Acc:HGNC:52914]	ENST00000441185	LINC02068		3	q26.31	105374219	LINC02068-203
382270	ENSG00000135821.20	GLUL	-0.734024	9.32521	51.1763	3.23624e-11	1.58899e-09	ENSG00000135821	ENSG00000135821	glutamate-ammonia ligase [Source:HGNC Symbol;Acc:HGNC:4341]	ENST00000331872	GLUL		1	q25.3	2752	GLUL-202
483841	ENSG00000151461.20	UPF2	0.443657	6.17276	51.1709	3.24298e-11	1.58975e-09	ENSG00000151461	ENSG00000151461	UPF2 regulator of nonsense mediated mRNA decay [Source:HGNC Symbol;Acc:HGNC:17854]	ENST00000356352	UPF2		10	p14	26019	UPF2-201
217085	ENSG00000231189.1	ENSG00000231189	0.757136	2.21404	51.1703	3.24366e-11	1.58975e-09	ENSG00000231189	ENSG00000231189	novel transcript	ENST00000422118			2	q36.1	NA
365093	ENSG00000308579.1	ENSG00000308579	0.687168	4.12966	51.1644	3.251e-11	1.59051e-09	ENSG00000308579	ENSG00000308579	novel transcript	ENST00000835176			1	p36.33	NA
52853	ENSG00000250730.2	HMGB3P3	2.11588	-1.45614	51.1643	3.25111e-11	1.59051e-09	ENSG00000250730	ENSG00000250730	high mobility group box 3 pseudogene 3 [Source:HGNC Symbol;Acc:HGNC:39102]	ENST00000510526	HMGB3P3		5	p15.32	NA	HMGB3P3-201
45408	ENSG00000288722.1	F8A1	1.40315	2.08881	51.1484	3.27088e-11	1.59874e-09	ENSG00000288722	ENSG00000288722	coagulation factor VIII associated 1 [Source:HGNC Symbol;Acc:HGNC:3547]	ENST00000610495	F8A1		X	q28	8263	F8A1-201
315415	ENSG00000243144.8	LINC02932	2.15254	-0.796779	51.1356	3.28695e-11	1.60515e-09	ENSG00000243144	ENSG00000243144	long intergenic non-protein coding RNA 2932 [Source:HGNC Symbol;Acc:HGNC:55875]	ENST00000449361	LINC02932		7	q21.13	105375392	LINC02932-203
137568	ENSG00000177640.17	CASC2	1.33909	0.150108	51.1276	3.29704e-11	1.60862e-09	ENSG00000177640	ENSG00000177640	cancer susceptibility 2 [Source:HGNC Symbol;Acc:HGNC:22933]	ENST00000414722	CASC2		10	q26.11	255082	CASC2-201
175281	ENSG00000294230.1	ENSG00000294230	1.40013	0.498979	51.1021	3.32929e-11	1.62289e-09	ENSG00000294230	ENSG00000294230	novel transcript, antisense to E2F7	ENST00000721992			12	q21.2	NA
108454	ENSG00000171862.16	PTEN	-0.54313	8.18873	51.0689	3.37182e-11	1.64215e-09	ENSG00000171862	ENSG00000171862	phosphatase and tensin homolog [Source:HGNC Symbol;Acc:HGNC:9588]	ENST00000688308	PTEN		10	q23.31	5728	PTEN-209
15282	ENSG00000253710.5	ALG11	0.697719	4.74465	51.0528	3.39265e-11	1.64932e-09	ENSG00000253710	ENSG00000253710	ALG11 alpha-1,2-mannosyltransferase [Source:HGNC Symbol;Acc:HGNC:32456]	ENST00000649708	ALG11		13	q14.3	440138	ALG11-207
183908	ENSG00000235100.7	ENSG00000235100	1.63158	0.589515	51.0539	3.39121e-11	1.64932e-09	ENSG00000235100	ENSG00000235100	novel transcript	ENST00000777461			10	q23.31	NA
228407	ENSG00000257878.4	ENSG00000257878	1.30976	3.73286	51.003	3.45788e-11	1.67953e-09	ENSG00000257878	ENSG00000257878	novel transcript, antisense to LTA4H	ENST00000551849			12	q23.1	NA
196870	ENSG00000170006.13	TMEM154	0.565075	6.49334	50.986	3.48041e-11	1.68895e-09	ENSG00000170006	ENSG00000170006	transmembrane protein 154 [Source:HGNC Symbol;Acc:HGNC:26489]	ENST00000304385	TMEM154		4	q31.3	201799	TMEM154-201
36377	ENSG00000231703.2	ENSG00000231703	1.56129	-0.124895	50.981	3.48705e-11	1.69066e-09	ENSG00000231703	ENSG00000231703	novel transcript, antisense to TSHZ2	ENST00000436286			20	q13.2	NA
504240	ENSG00000150991.16	UBC	-0.510611	8.9138	50.9437	3.5371e-11	1.71339e-09	ENSG00000150991	ENSG00000150991	ubiquitin C [Source:HGNC Symbol;Acc:HGNC:12468]	ENST00000536769	UBC		12	q24.31	7316	UBC-205
112455	ENSG00000304537.1	ENSG00000304537	1.04944	1.00571	50.929	3.55706e-11	1.72151e-09	ENSG00000304537	ENSG00000304537	novel transcript	ENST00000804401			8	q22.1	NA
190755	ENSG00000272750.1	ENSG00000272750	1.1	1.22855	50.9231	3.56511e-11	1.72387e-09	ENSG00000272750	ENSG00000272750	novel transcript, antisense to MIA3	ENST00000608771			1	q41	NA
385881	ENSG00000151466.12	SCLT1	0.662273	5.02084	50.8887	3.61233e-11	1.74514e-09	ENSG00000151466	ENSG00000151466	sodium channel and clathrin linker 1 [Source:HGNC Symbol;Acc:HGNC:26406]	ENST00000503565	SCLT1		4	q28.2	132320	SCLT1-206
32059	ENSG00000267322.5	SNHG22	1.69309	0.69423	50.8674	3.64189e-11	1.75786e-09	ENSG00000267322	ENSG00000267322	small nucleolar RNA host gene 22 [Source:HGNC Symbol;Acc:HGNC:50285]	ENST00000615535	SNHG22		18	q21.1	103091864	SNHG22-202
96207	ENSG00000259379.1	MTND5P32	1.62134	-0.310838	50.846	3.67181e-11	1.77071e-09	ENSG00000259379	ENSG00000259379	MT-ND5 pseudogene 32 [Source:HGNC Symbol;Acc:HGNC:51951]	ENST00000560711	MTND5P32		15	q21.3	NA	MTND5P32-201
256649	ENSG00000202502.1	RNA5SP151	1.92025	1.19693	50.8302	3.69417e-11	1.77991e-09	ENSG00000202502	ENSG00000202502	RNA, 5S ribosomal pseudogene 151 [Source:HGNC Symbol;Acc:HGNC:43051]	ENST00000365632	RNA5SP151		3	q27.1	NA	RNA5SP151-201
461516	ENSG00000127526.15	SLC35E1	-0.741056	4.11298	50.8155	3.71494e-11	1.78832e-09	ENSG00000127526	ENSG00000127526	solute carrier family 35 member E1 [Source:HGNC Symbol;Acc:HGNC:20803]	ENST00000593812	SLC35E1		19	p13.11	79939	SLC35E1-207
272399	ENSG00000128016.8	ZFP36	0.867944	4.85105	50.813	3.71853e-11	1.78846e-09	ENSG00000128016	ENSG00000128016	ZFP36 ring finger protein [Source:HGNC Symbol;Acc:HGNC:12862]	ENST00000597629	ZFP36		19	q13.2	7538	ZFP36-202
292543	ENSG00000307773.1	ENSG00000307773	0.707747	3.35748	50.7709	3.77895e-11	1.81591e-09	ENSG00000307773	ENSG00000307773	novel transcript, antisense to PDE11A	ENST00000828727			2	q31.2	NA
31936	ENSG00000272274.6	ARGLU1-DT	1.49319	0.445298	50.7579	3.79783e-11	1.82336e-09	ENSG00000272274	ENSG00000272274	ARGLU1 divergent transcript [Source:HGNC Symbol;Acc:HGNC:43691]	ENST00000700965	ARGLU1-DT		13	q33.3	NA	ARGLU1-DT-212
540594	ENSG00000162613.18	FUBP1	-0.709817	6.71703	50.7178	3.85653e-11	1.84657e-09	ENSG00000162613	ENSG00000162613	far upstream element binding protein 1 [Source:HGNC Symbol;Acc:HGNC:4004]	ENST00000483894	FUBP1		1	p31.1	8880	FUBP1-208
246025	ENSG00000090061.17	CCNK	-0.689972	5.35249	50.7156	3.85981e-11	1.84657e-09	ENSG00000090061	ENSG00000090061	cyclin K [Source:HGNC Symbol;Acc:HGNC:1596]	ENST00000557165	CCNK		14	q32.2	8812	CCNK-208
482995	ENSG00000131236.18	CAP1	-0.481693	8.92683	50.7172	3.8574e-11	1.84657e-09	ENSG00000131236	ENSG00000131236	cyclase associated actin cytoskeleton regulatory protein 1 [Source:HGNC Symbol;Acc:HGNC:20040]	ENST00000372797	CAP1		1	p34.2	10487	CAP1-203
177305	ENSG00000258001.2	R3HDM2-DT	1.98663	-1.17794	50.7196	3.85393e-11	1.84657e-09	ENSG00000258001	ENSG00000258001	R3HDM2 divergent transcript [Source:HGNC Symbol;Acc:HGNC:55457]	ENST00000547552	R3HDM2-DT		12	q13.3	120766140	R3HDM2-DT-201
91039	ENSG00000267122.1	ENSG00000267122	0.95741	1.13876	50.6983	3.88541e-11	1.85553e-09	ENSG00000267122	ENSG00000267122	DOT1L antisense RNA 1 [Source:HGNC Symbol;Acc:HGNC:58317]	ENST00000585593	DOT1L-AS1		19	p13.3	124904611	DOT1L-AS1-201
518280	ENSG00000161040.19	FBXL13	1.2839	2.29346	50.7005	3.8822e-11	1.85553e-09	ENSG00000161040	ENSG00000161040	F-box and leucine rich repeat protein 13 [Source:HGNC Symbol;Acc:HGNC:21658]	ENST00000440067	FBXL13		7	q22.1	222235	FBXL13-204
435025	ENSG00000105373.19	NOP53	0.96074	9.19596	50.6734	3.92273e-11	1.8717e-09	ENSG00000105373	ENSG00000105373	NOP53 ribosome biogenesis factor [Source:HGNC Symbol;Acc:HGNC:4333]	ENST00000246802	NOP53		19	q13.33	29997	NOP53-201
137481	ENSG00000287292.2	ENSG00000287292	2.51055	2.72549	50.6624	3.93922e-11	1.87792e-09	ENSG00000287292	ENSG00000287292	novel transcript	ENST00000669991			4	q31.23	NA
513388	ENSG00000110080.20	ST3GAL4	0.767031	4.70986	50.6234	3.99855e-11	1.90452e-09	ENSG00000110080	ENSG00000110080	ST3 beta-galactoside alpha-2,3-sialyltransferase 4 [Source:HGNC Symbol;Acc:HGNC:10864]	ENST00000534733	ST3GAL4		11	q24.2	6484	ST3GAL4-220
252765	ENSG00000279727.1	LINC02033	1.59208	0.214377	50.6047	4.02732e-11	1.91654e-09	ENSG00000279727	ENSG00000279727	long intergenic non-protein coding RNA 2033 [Source:HGNC Symbol;Acc:HGNC:52867]	ENST00000623312	LINC02033		3	p22.2	105377031	LINC02033-202
381333	ENSG00000284543.2	LINC01226	0.938547	2.73856	50.5932	4.04501e-11	1.9228e-09	ENSG00000284543	ENSG00000284543	long intergenic non-protein coding RNA 1226 [Source:HGNC Symbol;Acc:HGNC:49678]	ENST00000640157	LINC01226		1	p35.2	NA	LINC01226-206
244070	ENSG00000279555.1	ENSG00000279555	0.973393	1.29221	50.5916	4.04759e-11	1.9228e-09	ENSG00000279555	ENSG00000279555	TEC	ENST00000623762			17	q22	NA
392230	ENSG00000154262.13	ABCA6	1.15882	1.56247	50.5875	4.05389e-11	1.9241e-09	ENSG00000154262	ENSG00000154262	ATP binding cassette subfamily A member 6 [Source:HGNC Symbol;Acc:HGNC:36]	ENST00000284425	ABCA6		17	q24.3	23460	ABCA6-201
348417	ENSG00000267080.9	ASB16-AS1	0.60131	6.29839	50.572	4.07812e-11	1.93374e-09	ENSG00000267080	ENSG00000267080	ASB16 antisense RNA 1 [Source:HGNC Symbol;Acc:HGNC:25442]	ENST00000588785	ASB16-AS1		17	q21.31	339201	ASB16-AS1-202
88584	ENSG00000283563.1	ENSG00000283563	1.41616	-0.141964	50.5699	4.08134e-11	1.93374e-09	ENSG00000283563	ENSG00000283563	novel protein	ENST00000635992			3	p24.1	NA
141270	ENSG00000224078.16	SNHG14	0.543268	5.73036	50.5645	4.08986e-11	1.93439e-09	ENSG00000224078	ENSG00000224078	small nucleolar RNA host gene 14 [Source:HGNC Symbol;Acc:HGNC:37462]	ENST00000557108	SNHG14		15	q11.2	NA	SNHG14-220
452000	ENSG00000160075.12	SSU72	0.691819	5.11216	50.566	4.0874e-11	1.93439e-09	ENSG00000160075	ENSG00000160075	SSU72 homolog, RNA polymerase II CTD phosphatase [Source:HGNC Symbol;Acc:HGNC:25016]	ENST00000291386	SSU72		1	p36.33	29101	SSU72-201
35682	ENSG00000308562.1	ENSG00000308562	1.5515	-0.266326	50.5561	4.10305e-11	1.93893e-09	ENSG00000308562	ENSG00000308562	novel transcript, sense intronic to MBP	ENST00000835070			18	q23	NA
215123	ENSG00000267520.2	ENSG00000267520	0.446092	4.97572	50.514	4.16974e-11	1.96873e-09	ENSG00000267520	ENSG00000267520	novel transcript	ENST00000589496			2	p16.1	NA
247817	ENSG00000101084.19	RAB5IF	-0.68735	7.46662	50.5061	4.1824e-11	1.97299e-09	ENSG00000101084	ENSG00000101084	RAB5 interacting factor [Source:HGNC Symbol;Acc:HGNC:15870]	ENST00000344795	RAB5IF		20	q11.23	55969	RAB5IF-202
462268	ENSG00000169221.14	TBC1D10B	0.738787	3.9332	50.4771	4.2292e-11	1.99333e-09	ENSG00000169221	ENSG00000169221	TBC1 domain family member 10B [Source:HGNC Symbol;Acc:HGNC:24510]	ENST00000475650	TBC1D10B		16	p11.2	26000	TBC1D10B-203
306932	ENSG00000115286.21	NDUFS7	1.28214	7.15567	50.4673	4.24514e-11	1.99909e-09	ENSG00000115286	ENSG00000115286	NADH:ubiquinone oxidoreductase core subunit S7 [Source:HGNC Symbol;Acc:HGNC:7714]	ENST00000546283	NDUFS7		19	p13.3	374291	NDUFS7-216
226087	ENSG00000298847.1	ENSG00000298847	2.23011	0.624345	50.4514	4.27094e-11	2.0095e-09	ENSG00000298847	ENSG00000298847	novel transcript, antisense to FAM198A	ENST00000758390			3	p22.1	NA
184508	ENSG00000272142.5	LYRM4-AS1	1.4025	1.01072	50.4489	4.27509e-11	2.0097e-09	ENSG00000272142	ENSG00000272142	LYRM4 antisense RNA 1 [Source:HGNC Symbol;Acc:HGNC:52055]	ENST00000653195	LYRM4-AS1		6	p25.1	100129461	LYRM4-AS1-204
70267	ENSG00000241179.1	ENSG00000241179	1.95303	-1.43538	50.4459	4.28005e-11	2.01029e-09	ENSG00000241179	ENSG00000241179	ribosomal protein L34 (RPL34) pseudogene	ENST00000473936			5	q31.1	NA
176191	ENSG00000290318.1	ENSG00000290318	-0.815965	7.58937	50.4321	4.30279e-11	2.01921e-09	ENSG00000290318	ENSG00000290318	novel protein	ENST00000704379			3	p21.31	NA
103602	ENSG00000299330.1	ENSG00000299330	1.71703	1.12135	50.4186	4.325e-11	2.02788e-09	ENSG00000299330	ENSG00000299330	novel transcript	ENST00000762632			9	q21.11	NA
482871	ENSG00000128805.15	ARHGAP22	0.792393	2.73535	50.4121	4.3358e-11	2.03021e-09	ENSG00000128805	ENSG00000128805	Rho GTPase activating protein 22 [Source:HGNC Symbol;Acc:HGNC:30320]	ENST00000477708	ARHGAP22		10	q11.23	58504	ARHGAP22-210
109148	ENSG00000286891.1	ENSG00000286891	1.42297	0.6567	50.4093	4.34047e-11	2.03021e-09	ENSG00000286891	ENSG00000286891	novel transcript	ENST00000660388			4	p13	NA
139427	ENSG00000304638.1	ENSG00000304638	1.75907	-0.730113	50.4089	4.34122e-11	2.03021e-09	ENSG00000304638	ENSG00000304638	novel transcript	ENST00000805082			15	q23	NA
136708	ENSG00000226080.1	RPL6P4	-1.45124	-0.163379	50.3969	4.36126e-11	2.03739e-09	ENSG00000226080	ENSG00000226080	ribosomal protein L6 pseudogene 4 [Source:HGNC Symbol;Acc:HGNC:36344]	ENST00000437876	RPL6P4		2	p25.1	NA	RPL6P4-201
501828	ENSG00000241685.10	ARPC1A	-0.650939	5.40714	50.3952	4.36411e-11	2.03739e-09	ENSG00000241685	ENSG00000241685	actin related protein 2/3 complex subunit 1A [Source:HGNC Symbol;Acc:HGNC:703]	ENST00000262942	ARPC1A		7	q22.1	10552	ARPC1A-201
273093	ENSG00000167996.16	FTH1	0.601645	12.3244	50.3862	4.37925e-11	2.04269e-09	ENSG00000167996	ENSG00000167996	ferritin heavy chain 1 [Source:HGNC Symbol;Acc:HGNC:3976]	ENST00000529191	FTH1		11	q12.3	2495	FTH1-203
77924	ENSG00000165383.12	LRRC18	1.90273	-1.04816	50.3679	4.40995e-11	2.05524e-09	ENSG00000165383	ENSG00000165383	leucine rich repeat containing 18 [Source:HGNC Symbol;Acc:HGNC:23199]	ENST00000374160	LRRC18		10	q11.23	474354	LRRC18-201
392844	ENSG00000143882.12	ATP6V1C2	-0.876548	3.76752	50.3615	4.4209e-11	2.05857e-09	ENSG00000143882	ENSG00000143882	ATPase H+ transporting V1 subunit C2 [Source:HGNC Symbol;Acc:HGNC:18264]	ENST00000648362	ATP6V1C2		2	p25.1	245973	ATP6V1C2-205
421506	ENSG00000007968.7	E2F2	-1.22729	3.3209	50.3195	4.49267e-11	2.09019e-09	ENSG00000007968	ENSG00000007968	E2F transcription factor 2 [Source:HGNC Symbol;Acc:HGNC:3114]	ENST00000361729	E2F2		1	p36.12	1870	E2F2-201
274525	ENSG00000300430.1	ENSG00000300430	1.2592	1.63978	50.2433	4.62608e-11	2.15041e-09	ENSG00000300430	ENSG00000300430	novel transcript	ENST00000771604			2	q37.3	105373949
479741	ENSG00000088986.11	DYNLL1	-0.380949	7.15555	50.2277	4.65385e-11	2.16147e-09	ENSG00000088986	ENSG00000088986	dynein light chain LC8-type 1 [Source:HGNC Symbol;Acc:HGNC:15476]	ENST00000392509	DYNLL1		12	q24.31	8655	DYNLL1-203
490671	ENSG00000136490.9	LIMD2	1.18845	6.15076	50.2138	4.67871e-11	2.17115e-09	ENSG00000136490	ENSG00000136490	LIM domain containing 2 [Source:HGNC Symbol;Acc:HGNC:28142]	ENST00000259006	LIMD2		17	q23.3	80774	LIMD2-201
530457	ENSG00000178149.17	DALRD3	-0.64244	5.57292	50.1306	4.83054e-11	2.23968e-09	ENSG00000178149	ENSG00000178149	DALR anticodon binding domain containing 3 [Source:HGNC Symbol;Acc:HGNC:25536]	ENST00000481001	DALRD3		3	p21.31	55152	DALRD3-210
211870	ENSG00000295728.1	ENSG00000295728	1.12854	2.98894	50.1275	4.83643e-11	2.24049e-09	ENSG00000295728	ENSG00000295728	novel transcript	ENST00000732206			3	q21.3	NA
164156	ENSG00000181274.7	FRAT2	0.781663	5.0369	50.0989	4.88974e-11	2.26208e-09	ENSG00000181274	ENSG00000181274	FRAT regulator of WNT signaling pathway 2 [Source:HGNC Symbol;Acc:HGNC:16048]	ENST00000371019	FRAT2		10	q24.1	23401	FRAT2-201
411793	ENSG00000168096.15	ANKS3	1.34793	1.52814	50.098	4.89139e-11	2.26208e-09	ENSG00000168096	ENSG00000168096	ankyrin repeat and sterile alpha motif domain containing 3 [Source:HGNC Symbol;Acc:HGNC:29422]	ENST00000614075	ANKS3		16	p13.3	124401	ANKS3-229
519513	ENSG00000106245.11	BUD31	0.532242	6.1363	50.0893	4.90778e-11	2.26772e-09	ENSG00000106245	ENSG00000106245	BUD31 homolog [Source:HGNC Symbol;Acc:HGNC:29629]	ENST00000403633	BUD31		7	q22.1	8896	BUD31-202
118534	ENSG00000288771.3	ENSG00000288771	0.562974	5.24799	50.0861	4.91394e-11	2.26863e-09	ENSG00000288771	ENSG00000288771	novel transcript, antisense to PIP5K1B	ENST00000701411			9	q21.11	NA
113864	ENSG00000287000.1	ENSG00000287000	1.00823	1.67384	49.9756	5.12696e-11	2.36496e-09	ENSG00000287000	ENSG00000287000	novel transcript	ENST00000653717			15	q26.2	124903585
41170	ENSG00000287241.2	ENSG00000287241	0.978506	1.58857	49.9665	5.14507e-11	2.37129e-09	ENSG00000287241	ENSG00000287241	novel transcript, antisense to PCSK2	ENST00000716725			20	p12.1	NA
63696	ENSG00000214485.6	RPL7P1	-0.689542	4.74467	49.9608	5.15626e-11	2.37442e-09	ENSG00000214485	ENSG00000214485	ribosomal protein L7 pseudogene 1 [Source:HGNC Symbol;Acc:HGNC:10367]	ENST00000468161	RPL7P1		5	q32	NA	RPL7P1-201
337886	ENSG00000185338.7	SOCS1	-1.40951	0.846843	49.9434	5.19089e-11	2.38428e-09	ENSG00000185338	ENSG00000185338	suppressor of cytokine signaling 1 [Source:HGNC Symbol;Acc:HGNC:19383]	ENST00000644787	SOCS1		16	p13.13	8651	SOCS1-202
371824	ENSG00000263986.1	ENSG00000263986	-1.24841	1.00788	49.9461	5.18561e-11	2.38428e-09	ENSG00000263986	ENSG00000263986	novel transcript, antisense to USP22	ENST00000580962			17	p11.2	NA
373507	ENSG00000291233.2	ENSG00000291233	0.618046	4.59585	49.9448	5.18802e-11	2.38428e-09	ENSG00000291233	ENSG00000291233	novel transcript	ENST00000685012			1	q21.2	NA
277243	ENSG00000280279.1	LINC02887	1.53654	-0.223896	49.9353	5.20712e-11	2.38971e-09	ENSG00000280279	ENSG00000280279	long intergenic non-protein coding RNA 2887 [Source:HGNC Symbol;Acc:HGNC:55047]	ENST00000623180	LINC02887		17	p13.3	NA	LINC02887-201
68869	ENSG00000206862.1	Y_RNA	1.46756	1.03584	49.929	5.2197e-11	2.39345e-09	ENSG00000206862	ENSG00000206862	Y RNA [Source:RFAM;Acc:RF00019]	ENST00000384135			X	q24	NA	Y_RNA.443-201
162883	ENSG00000309745.1	ENSG00000309745	0.810911	2.33557	49.9096	5.25873e-11	2.40931e-09	ENSG00000309745	ENSG00000309745	novel transcript, antisense to ZHX1	ENST00000843676			8	q24.13	NA
47563	ENSG00000183778.19	B3GALT5	1.25927	1.14805	49.9051	5.26797e-11	2.4115e-09	ENSG00000183778	ENSG00000183778	beta-1,3-galactosyltransferase 5 [Source:HGNC Symbol;Acc:HGNC:920]	ENST00000380620	B3GALT5		21	q22.2	10317	B3GALT5-203
131229	ENSG00000245164.11	LINC00861	0.797468	6.62182	49.8574	5.36546e-11	2.45405e-09	ENSG00000245164	ENSG00000245164	long intergenic non-protein coding RNA 861 [Source:HGNC Symbol;Acc:HGNC:45133]	ENST00000651667	LINC00861		8	q24.13	100130231	LINC00861-206
244714	ENSG00000185591.10	SP1	-0.476788	4.65766	49.8512	5.37829e-11	2.45784e-09	ENSG00000185591	ENSG00000185591	Sp1 transcription factor [Source:HGNC Symbol;Acc:HGNC:11205]	ENST00000551969	SP1		12	q13.13	6667	SP1-204
198467	ENSG00000069399.15	BCL3	0.84267	3.02762	49.8381	5.40554e-11	2.46821e-09	ENSG00000069399	ENSG00000069399	BCL3 transcription coactivator [Source:HGNC Symbol;Acc:HGNC:998]	ENST00000403534	BCL3		19	q13.32	602	BCL3-202
398215	ENSG00000151575.15	TEX9	0.875333	2.52251	49.8187	5.44603e-11	2.4846e-09	ENSG00000151575	ENSG00000151575	testis expressed 9 [Source:HGNC Symbol;Acc:HGNC:29585]	ENST00000560827	TEX9		15	q21.3	374618	TEX9-208
376915	ENSG00000101307.16	SIRPB1	0.891898	5.21157	49.8155	5.45257e-11	2.48549e-09	ENSG00000101307	ENSG00000101307	signal regulatory protein beta 1 [Source:HGNC Symbol;Acc:HGNC:15928]	ENST00000381605	SIRPB1		20	p13	10326	SIRPB1-205
263769	ENSG00000168159.15	RNF187	-1.03378	6.03888	49.7903	5.50568e-11	2.50759e-09	ENSG00000168159	ENSG00000168159	ring finger protein 187 [Source:HGNC Symbol;Acc:HGNC:27146]	ENST00000305943	RNF187		1	q42.13	149603	RNF187-201
378982	ENSG00000104894.12	CD37	0.890576	7.01066	49.7575	5.57574e-11	2.53736e-09	ENSG00000104894	ENSG00000104894	CD37 molecule [Source:HGNC Symbol;Acc:HGNC:1666]	ENST00000391859	CD37		19	q13.33	951	CD37-202
202101	ENSG00000235652.12	EPM2A-DT	0.669641	5.14838	49.7349	5.62445e-11	2.55737e-09	ENSG00000235652	ENSG00000235652	EPM2A divergent transcript [Source:HGNC Symbol;Acc:HGNC:48990]	ENST00000629681	EPM2A-DT		6	q24.3	NA	EPM2A-DT-210
27026	ENSG00000297276.1	ENSG00000297276	0.802569	4.22087	49.7153	5.66708e-11	2.5746e-09	ENSG00000297276	ENSG00000297276	novel transcript	ENST00000746723			18	p11.32	105371961
311973	ENSG00000120889.13	TNFRSF10B	0.912301	4.803	49.7064	5.68648e-11	2.58124e-09	ENSG00000120889	ENSG00000120889	TNF receptor superfamily member 10b [Source:HGNC Symbol;Acc:HGNC:11905]	ENST00000523752	TNFRSF10B		8	p21.3	8795	TNFRSF10B-208
70708	ENSG00000232828.2	ENSG00000232828	1.51544	1.04596	49.6931	5.71567e-11	2.59232e-09	ENSG00000232828	ENSG00000232828	novel transcript	ENST00000416061			X	p11.23	NA
19	ENSG00000198712.1	MT-CO2	1.65021	7.32713	49.6765	5.75239e-11	2.60679e-09	ENSG00000198712	ENSG00000198712	mitochondrially encoded cytochrome c oxidase II [Source:HGNC Symbol;Acc:HGNC:7421]	ENST00000361739	MT-CO2		MT		4513	MT-CO2-201
482003	ENSG00000198189.11	HSD17B11	0.689329	4.96803	49.6722	5.76173e-11	2.60884e-09	ENSG00000198189	ENSG00000198189	hydroxysteroid 17-beta dehydrogenase 11 [Source:HGNC Symbol;Acc:HGNC:22960]	ENST00000358290	HSD17B11		4	q22.1	51170	HSD17B11-201
132242	ENSG00000229515.1	FLT1P1	1.88142	-1.29288	49.6515	5.80785e-11	2.62615e-09	ENSG00000229515	ENSG00000229515	FLT1 pseudogene 1 [Source:HGNC Symbol;Acc:HGNC:44609]	ENST00000451650	FLT1P1		3	p21.31	NA	FLT1P1-201
304312	ENSG00000241449.7	ENSG00000241449	1.9288	-1.66491	55.2559	5.81453e-11	2.62615e-09	ENSG00000241449	ENSG00000241449	novel transcript	ENST00000665116			7	q36.1	NA
81354	ENSG00000231654.1	RPS6KA2-AS1	2.16681	-1.65651	82.2368	5.81454e-11	2.62615e-09	ENSG00000231654	ENSG00000231654	RPS6KA2 antisense RNA 1 [Source:HGNC Symbol;Acc:HGNC:40511]	ENST00000455390	RPS6KA2-AS1		6	q27	NA	RPS6KA2-AS1-201
252711	ENSG00000289565.1	ENSG00000289565	-1.84484	-0.149997	49.64	5.83361e-11	2.63257e-09	ENSG00000289565	ENSG00000289565	novel protein	ENST00000634130			1	q21.1	NA
61901	ENSG00000284956.1	ENSG00000284956	0.94088	3.4593	49.6349	5.84513e-11	2.63557e-09	ENSG00000284956	ENSG00000284956	novel protein	ENST00000520607			8	p21.3	NA
250007	ENSG00000265494.1	ENSG00000265494	1.1689	0.512545	49.6253	5.86677e-11	2.64313e-09	ENSG00000265494	ENSG00000265494	novel transcript	ENST00000580134			17	p12	NA
445882	ENSG00000144026.14	ZNF514	0.790359	3.51055	49.5976	5.92968e-11	2.66925e-09	ENSG00000144026	ENSG00000144026	zinc finger protein 514 [Source:HGNC Symbol;Acc:HGNC:25894]	ENST00000698720	ZNF514		2	q11.1	84874	ZNF514-206
45648	ENSG00000176225.15	RTTN	0.739841	3.12161	49.5813	5.96719e-11	2.6839e-09	ENSG00000176225	ENSG00000176225	rotatin [Source:HGNC Symbol;Acc:HGNC:18654]	ENST00000639487	RTTN		18	q22.2	25914	RTTN-215
334732	ENSG00000049618.25	ARID1B	-0.5319	6.0204	49.5482	6.0438e-11	2.71609e-09	ENSG00000049618	ENSG00000049618	AT-rich interaction domain 1B [Source:HGNC Symbol;Acc:HGNC:18040]	ENST00000346085	ARID1B		6	q25.3	57492	ARID1B-202
157429	ENSG00000172260.15	NEGR1	0.828778	1.89018	49.5137	6.12468e-11	2.75016e-09	ENSG00000172260	ENSG00000172260	neuronal growth regulator 1 [Source:HGNC Symbol;Acc:HGNC:17302]	ENST00000357731	NEGR1		1	p31.1	257194	NEGR1-202
321529	ENSG00000232931.7	LINC00342	0.825357	4.49061	49.5077	6.13887e-11	2.75424e-09	ENSG00000232931	ENSG00000232931	long intergenic non-protein coding RNA 342 [Source:HGNC Symbol;Acc:HGNC:42470]	ENST00000660608	LINC00342		2	q11.1	NA	LINC00342-207
75966	ENSG00000267469.1	ENSG00000267469	-0.995989	5.0099	49.4737	6.21972e-11	2.78821e-09	ENSG00000267469	ENSG00000267469	novel transcript, antisense to TLE5	ENST00000592758			19	p13.3	NA
430004	ENSG00000111669.15	TPI1	1.24123	7.88582	49.4656	6.23919e-11	2.79462e-09	ENSG00000111669	ENSG00000111669	triosephosphate isomerase 1 [Source:HGNC Symbol;Acc:HGNC:12009]	ENST00000229270	TPI1		12	p13.31	7167	TPI1-201
101647	ENSG00000253087.1	RNU6-1174P	2.0662	-0.660235	49.4593	6.25424e-11	2.79904e-09	ENSG00000253087	ENSG00000253087	RNA, U6 small nuclear 1174, pseudogene [Source:HGNC Symbol;Acc:HGNC:48137]	ENST00000517278	RNU6-1174P		3	q22.2	NA	RNU6-1174P-201
152119	ENSG00000309986.1	ENSG00000309986	0.784078	2.23895	49.4381	6.30572e-11	2.81975e-09	ENSG00000309986	ENSG00000309986	novel transcript	ENST00000846379			8	q24.21	NA
118289	ENSG00000295638.1	ENSG00000295638	1.50939	-0.822705	49.4298	6.32587e-11	2.82409e-09	ENSG00000295638	ENSG00000295638	novel transcript, antisense to DYX1C1 and LOF:DYX1C1	ENST00000731520			15	q21.3	NA
294767	ENSG00000308860.1	ENSG00000308860	1.63337	0.48527	49.4319	6.32083e-11	2.82409e-09	ENSG00000308860	ENSG00000308860	novel transcript, antisense to SP100	ENST00000836901			2	q37.1	NA
485980	ENSG00000068831.19	RASGRP2	0.743625	5.88245	49.4221	6.34476e-11	2.83019e-09	ENSG00000068831	ENSG00000068831	RAS guanyl releasing protein 2 [Source:HGNC Symbol;Acc:HGNC:9879]	ENST00000464324	RASGRP2		11	q13.1	10235	RASGRP2-218
478137	ENSG00000091640.8	SPAG7	0.896385	3.70852	49.3993	6.40073e-11	2.85281e-09	ENSG00000091640	ENSG00000091640	sperm associated antigen 7 [Source:HGNC Symbol;Acc:HGNC:11216]	ENST00000575142	SPAG7		17	p13.2	9552	SPAG7-207
169114	ENSG00000290062.2	ENSG00000290062	1.51597	0.914322	49.3937	6.41455e-11	2.85661e-09	ENSG00000290062	ENSG00000290062	novel transcript, antisense to NEDD9	ENST00000702724			6	p24.2	NA
6	ENSG00000198888.2	MT-ND1	1.50976	7.5634	49.3676	6.47932e-11	2.88309e-09	ENSG00000198888	ENSG00000198888	mitochondrially encoded NADH:ubiquinone oxidoreductase core subunit 1 [Source:HGNC Symbol;Acc:HGNC:7455]	ENST00000361390	MT-ND1		MT		4535	MT-ND1-201
465510	ENSG00000008128.23	CDK11A	0.534296	6.1389	49.3553	6.51022e-11	2.89445e-09	ENSG00000008128	ENSG00000008128	cyclin dependent kinase 11A [Source:HGNC Symbol;Acc:HGNC:1730]	ENST00000404249	CDK11A		1	p36.33	728642	CDK11A-208
422216	ENSG00000103194.16	USP10	0.967396	5.57937	49.35	6.52349e-11	2.89797e-09	ENSG00000103194	ENSG00000103194	ubiquitin specific peptidase 10 [Source:HGNC Symbol;Acc:HGNC:12608]	ENST00000219473	USP10		16	q24.1	9100	USP10-201
67624	ENSG00000077984.6	CST7	1.77283	4.249	49.3432	6.54062e-11	2.9032e-09	ENSG00000077984	ENSG00000077984	cystatin F [Source:HGNC Symbol;Acc:HGNC:2479]	ENST00000480798	CST7		20	p11.21	8530	CST7-201
313982	ENSG00000296863.1	ENSG00000296863	1.48461	0.298261	49.3386	6.55231e-11	2.906e-09	ENSG00000296863	ENSG00000296863	novel transcript, antisense to ADGRL4	ENST00000743235			1	p31.1	NA
191010	ENSG00000175806.15	MSRA	-0.964741	4.62608	49.3238	6.58973e-11	2.92021e-09	ENSG00000175806	ENSG00000175806	methionine sulfoxide reductase A [Source:HGNC Symbol;Acc:HGNC:7377]	ENST00000317173	MSRA		8	p23.1	4482	MSRA-201
80352	ENSG00000153015.17	CWC27	0.608009	5.08877	49.3214	6.59584e-11	2.92052e-09	ENSG00000153015	ENSG00000153015	CWC27 spliceosome associated cyclophilin [Source:HGNC Symbol;Acc:HGNC:10664]	ENST00000485990	CWC27		5	q12.3	10283	CWC27-202
74933	ENSG00000026103.25	FAS	0.587559	5.28631	49.3177	6.60528e-11	2.92231e-09	ENSG00000026103	ENSG00000026103	Fas cell surface death receptor [Source:HGNC Symbol;Acc:HGNC:11920]	ENST00000688239	FAS		10	q23.31	355	FAS-222
342487	ENSG00000305564.1	ENSG00000305564	1.8497	-0.932112	49.3103	6.62415e-11	2.92827e-09	ENSG00000305564	ENSG00000305564	novel transcript	ENST00000811704			1	p36.12	NA
30317	ENSG00000289894.2	ENSG00000289894	1.24237	1.10947	49.2331	6.8245e-11	3.01191e-09	ENSG00000289894	ENSG00000289894	novel transcript	ENST00000701431			13	q14.3	NA
152116	ENSG00000307033.1	ENSG00000307033	1.52799	1.72658	49.2345	6.82083e-11	3.01191e-09	ENSG00000307033	ENSG00000307033	novel transcript, antisense to AGAP4	ENST00000823010			10	q11.22	NA
318074	ENSG00000307452.1	ENSG00000307452	-1.21145	2.60702	49.2079	6.89118e-11	3.03886e-09	ENSG00000307452	ENSG00000307452	novel transcript	ENST00000826381			16	q23.1	NA
58585	ENSG00000278825.1	RN7SL640P	1.96075	-1.51461	49.1977	6.91834e-11	3.04835e-09	ENSG00000278825	ENSG00000278825	RNA, 7SL, cytoplasmic 640, pseudogene [Source:HGNC Symbol;Acc:HGNC:46656]	ENST00000622591	RN7SL640P		9	p12	NA	RN7SL640P-201
63926	ENSG00000217041.1	ENSG00000217041	1.96983	-1.05412	49.1937	6.92898e-11	3.05055e-09	ENSG00000217041	ENSG00000217041	ribosomal protein S20 (RPS20) pseudogene	ENST00000406786			6	q21	NA
223399	ENSG00000290098.2	ENSG00000290098	1.33947	2.31604	49.1903	6.93821e-11	3.05214e-09	ENSG00000290098	ENSG00000290098	novel transcript	ENST00000755648			11	p15.5	105376520
3702	ENSG00000303588.1	ENSG00000303588	-1.67822	1.66735	49.1826	6.95881e-11	3.05871e-09	ENSG00000303588	ENSG00000303588	novel transcript	ENST00000795909			KI270731.1		105379548
11876	ENSG00000263969.2	RN7SL678P	1.85877	-1.52053	49.1444	7.06216e-11	3.10162e-09	ENSG00000263969	ENSG00000263969	RNA, 7SL, cytoplasmic 678, pseudogene [Source:HGNC Symbol;Acc:HGNC:46694]	ENST00000579533	RN7SL678P		21	q22.13	NA	RN7SL678P-201
224677	ENSG00000256465.1	ENSG00000256465	2.18291	-1.43759	49.1336	7.09176e-11	3.11209e-09	ENSG00000256465	ENSG00000256465	Impact homolog (mouse) (IMPACT) pseudogene	ENST00000541142			12	p11.21	NA
311809	ENSG00000172426.16	RSPH9	-0.790802	3.94987	49.118	7.13445e-11	3.12576e-09	ENSG00000172426	ENSG00000172426	radial spoke head component 9 [Source:HGNC Symbol;Acc:HGNC:21057]	ENST00000372163	RSPH9		6	p21.1	221421	RSPH9-201
356052	ENSG00000164985.15	PSIP1	0.602916	5.89727	49.1181	7.13434e-11	3.12576e-09	ENSG00000164985	ENSG00000164985	PC4 and SRSF1 interacting protein 1 [Source:HGNC Symbol;Acc:HGNC:9527]	ENST00000380738	PSIP1		9	p22.3	11168	PSIP1-204
170185	ENSG00000218175.2	ENSG00000218175	-0.619332	3.89353	49.1094	7.15845e-11	3.13373e-09	ENSG00000218175	ENSG00000218175	ribosomal protein, large, P1 (RPLP1) pseudogene	ENST00000405359			2	q31.1	NA
45390	ENSG00000258677.2	ENSG00000258677	1.2335	0.189806	49.0973	7.19187e-11	3.14582e-09	ENSG00000258677	ENSG00000258677	novel protein, UBE2W-STAU2 readthrough	ENST00000358757			8	q21.11	NA
394085	ENSG00000198315.11	ZKSCAN8	1.10321	1.08843	49.0935	7.20237e-11	3.14787e-09	ENSG00000198315	ENSG00000198315	zinc finger with KRAB and SCAN domains 8 [Source:HGNC Symbol;Acc:HGNC:12983]	ENST00000330236	ZKSCAN8		6	p22.1	7745	ZKSCAN8-201
528044	ENSG00000132376.20	INPP5K	-0.600258	6.27015	49.0873	7.2198e-11	3.15294e-09	ENSG00000132376	ENSG00000132376	inositol polyphosphate-5-phosphatase K [Source:HGNC Symbol;Acc:HGNC:33882]	ENST00000421807	INPP5K		17	p13.3	51763	INPP5K-204
171783	ENSG00000285967.2	NIPBL-DT	0.830271	2.64544	49.0722	7.26185e-11	3.16874e-09	ENSG00000285967	ENSG00000285967	NIPBL divergent transcript [Source:HGNC Symbol;Acc:HGNC:51293]	ENST00000647750	NIPBL-DT		5	p13.2	646719	NIPBL-DT-201
52124	ENSG00000223843.6	EFCAB6-AS1	0.737688	3.34415	49.058	7.30178e-11	3.1836e-09	ENSG00000223843	ENSG00000223843	EFCAB6 antisense RNA 1 [Source:HGNC Symbol;Acc:HGNC:39999]	ENST00000431327	EFCAB6-AS1		22	q13.2	NA	EFCAB6-AS1-201
108440	ENSG00000278910.6	BANCR	1.8833	0.923144	49.0552	7.30962e-11	3.18445e-09	ENSG00000278910	ENSG00000278910	BRAF-activated non-protein coding RNA [Source:HGNC Symbol;Acc:HGNC:43877]	ENST00000690153	BANCR		9	q21.12	NA	BANCR-203
459652	ENSG00000127125.9	PPCS	0.705521	6.1761	49.0507	7.32237e-11	3.18488e-09	ENSG00000127125	ENSG00000127125	phosphopantothenoylcysteine synthetase [Source:HGNC Symbol;Acc:HGNC:25686]	ENST00000372562	PPCS		1	p34.2	79717	PPCS-204
320832	ENSG00000203721.9	LINC00862	1.50204	0.340762	49.0513	7.32066e-11	3.18488e-09	ENSG00000203721	ENSG00000203721	long intergenic non-protein coding RNA 862 [Source:HGNC Symbol;Acc:HGNC:21901]	ENST00000636153	LINC00862		1	q32.1	554279	LINC00862-203
42340	ENSG00000272256.1	ENSG00000272256	1.52341	-0.113213	49.0441	7.34107e-11	3.19045e-09	ENSG00000272256	ENSG00000272256	novel transcript, antisense to TMEM66	ENST00000606596			8	p12	NA
194688	ENSG00000131979.20	GCH1	-0.890851	4.72254	49.0091	7.44106e-11	3.23131e-09	ENSG00000131979	ENSG00000131979	GTP cyclohydrolase 1 [Source:HGNC Symbol;Acc:HGNC:4193]	ENST00000395514	GCH1		14	q22.2	2643	GCH1-202
294761	ENSG00000308806.1	ENSG00000308806	2.06891	-1.69501	72.5518	7.48696e-11	3.24603e-09	ENSG00000308806	ENSG00000308806	novel transcript	ENST00000836511			2	p11.2	NA
396925	ENSG00000135063.20	ENTREP1	2.17053	-1.68411	53.7799	7.48696e-11	3.24603e-09	ENSG00000135063	ENSG00000135063	endosomal transmembrane epsin interactor 1 [Source:HGNC Symbol;Acc:HGNC:24820]	ENST00000455972	ENTREP1		9	q21.12	9413	ENTREP1-204
270452	ENSG00000298938.1	ENSG00000298938	1.99712	-1.55732	48.9616	7.57884e-11	3.28323e-09	ENSG00000298938	ENSG00000298938	novel transcript	ENST00000759171			2	p13.2	NA
23	ENSG00000198938.2	MT-CO3	1.01494	7.55766	48.9367	7.65225e-11	3.31238e-09	ENSG00000198938	ENSG00000198938	mitochondrially encoded cytochrome c oxidase III [Source:HGNC Symbol;Acc:HGNC:7422]	ENST00000362079	MT-CO3		MT		4514	MT-CO3-201
364132	ENSG00000267002.5	ENSG00000267002	0.64091	4.36409	48.9237	7.69084e-11	3.32642e-09	ENSG00000267002	ENSG00000267002	novel transcript	ENST00000635600			17	q21.31	NA
136508	ENSG00000280809.6	LINC00836	1.42149	1.46818	48.9141	7.71953e-11	3.33617e-09	ENSG00000280809	ENSG00000280809	long intergenic non-protein coding RNA 836 [Source:HGNC Symbol;Acc:HGNC:44915]	ENST00000626230	LINC00836		10	p12.1	101929052	LINC00836-202
186842	ENSG00000259627.1	ENSG00000259627	-1.6476	0.212116	48.8828	7.81335e-11	3.37402e-09	ENSG00000259627	ENSG00000259627	novel transcript, antisense to TPM1	ENST00000558905			15	q22.2	NA
370480	ENSG00000169994.20	MYO7B	1.98691	2.52388	48.8787	7.82576e-11	3.37669e-09	ENSG00000169994	ENSG00000169994	myosin VIIB [Source:HGNC Symbol;Acc:HGNC:7607]	ENST00000409816	MYO7B		2	q14.3	4648	MYO7B-202
68059	ENSG00000222383.1	RNA5SP203	1.53344	0.0384761	48.8731	7.84269e-11	3.38129e-09	ENSG00000222383	ENSG00000222383	RNA, 5S ribosomal pseudogene 203 [Source:HGNC Symbol;Acc:HGNC:43103]	ENST00000410451	RNA5SP203		6	p24.2	NA	RNA5SP203-201
103277	ENSG00000141965.5	FEM1A	-0.62111	3.84892	48.8637	7.87139e-11	3.39097e-09	ENSG00000141965	ENSG00000141965	fem-1 homolog A [Source:HGNC Symbol;Acc:HGNC:16934]	ENST00000269856	FEM1A		19	p13.3	55527	FEM1A-201
141156	ENSG00000306205.1	ENSG00000306205	1.63807	0.237195	48.8429	7.93482e-11	3.41557e-09	ENSG00000306205	ENSG00000306205	novel transcript	ENST00000816261			15	q26.1	NA
362486	ENSG00000136925.15	TSTD2	-1.15229	3.99111	48.7968	8.07761e-11	3.47151e-09	ENSG00000136925	ENSG00000136925	thiosulfate sulfurtransferase like domain containing 2 [Source:HGNC Symbol;Acc:HGNC:30087]	ENST00000375173	TSTD2		9	q22.33	158427	TSTD2-205
304309	ENSG00000284675.2	ENSG00000284675	1.74788	-0.253178	48.7983	8.07292e-11	3.47151e-09	ENSG00000284675	ENSG00000284675	novel transcript	ENST00000641075			16	q22.3	NA
294552	ENSG00000188958.10	UTS2B	1.13092	1.04785	48.7861	8.11114e-11	3.48315e-09	ENSG00000188958	ENSG00000188958	urotensin 2B [Source:HGNC Symbol;Acc:HGNC:30894]	ENST00000340524	UTS2B		3	q28	257313	UTS2B-201
320553	ENSG00000110700.7	RPS13	1.07337	8.66039	48.7565	8.20459e-11	3.52049e-09	ENSG00000110700	ENSG00000110700	ribosomal protein S13 [Source:HGNC Symbol;Acc:HGNC:10386]	ENST00000525634	RPS13		11	p15.1	6207	RPS13-202
103783	ENSG00000255002.3	LINC02324	0.653191	5.37103	48.7472	8.23427e-11	3.53043e-09	ENSG00000255002	ENSG00000255002	long intergenic non-protein coding RNA 2324 [Source:HGNC Symbol;Acc:HGNC:53244]	ENST00000654548	LINC02324		14	q23.3	NA	LINC02324-202
101420	ENSG00000152778.10	IFIT5	-0.975676	5.26604	48.7156	8.33541e-11	3.56864e-09	ENSG00000152778	ENSG00000152778	interferon induced protein with tetratricopeptide repeats 5 [Source:HGNC Symbol;Acc:HGNC:13328]	ENST00000681359	IFIT5		10	q23.31	24138	IFIT5-207
137975	ENSG00000306485.1	ENSG00000306485	2.04643	-0.79461	48.7152	8.3366e-11	3.56864e-09	ENSG00000306485	ENSG00000306485	novel transcript	ENST00000819017			4	q12	NA
58328	ENSG00000125910.6	S1PR4	-0.736034	7.68004	48.7109	8.35073e-11	3.57187e-09	ENSG00000125910	ENSG00000125910	sphingosine-1-phosphate receptor 4 [Source:HGNC Symbol;Acc:HGNC:3170]	ENST00000591346	S1PR4		19	p13.3	8698	S1PR4-202
66343	ENSG00000171222.11	SCAND1	1.52071	5.51111	48.6797	8.45209e-11	3.61237e-09	ENSG00000171222	ENSG00000171222	SCAN domain containing 1 [Source:HGNC Symbol;Acc:HGNC:10566]	ENST00000305978	SCAND1		20	q11.23	51282	SCAND1-201
92823	ENSG00000271086.8	NAMA	0.736761	3.26157	48.6724	8.47609e-11	3.61976e-09	ENSG00000271086	ENSG00000271086	non-protein coding RNA, associated with MAP kinase pathway and growth arrest [Source:HGNC Symbol;Acc:HGNC:42408]	ENST00000603491	NAMA		9	q31.1	100996569	NAMA-203
438055	ENSG00000100749.9	VRK1	0.492247	5.42276	48.6362	8.59557e-11	3.6679e-09	ENSG00000100749	ENSG00000100749	VRK serine/threonine kinase 1 [Source:HGNC Symbol;Acc:HGNC:12718]	ENST00000553683	VRK1		14	q32.2	7443	VRK1-204
200266	ENSG00000122033.15	MTIF3	1.04543	4.87701	48.6229	8.6399e-11	3.68391e-09	ENSG00000122033	ENSG00000122033	mitochondrial translational initiation factor 3 [Source:HGNC Symbol;Acc:HGNC:29788]	ENST00000381116	MTIF3		13	q12.2	219402	MTIF3-201
284997	ENSG00000305283.1	ENSG00000305283	1.91458	-0.864916	48.6176	8.65774e-11	3.68861e-09	ENSG00000305283	ENSG00000305283	novel transcript	ENST00000810035			2	q32.3	124905959
315274	ENSG00000245768.8	ENSG00000245768	1.79111	0.59205	48.6039	8.7039e-11	3.70536e-09	ENSG00000245768	ENSG00000245768	novel transcript	ENST00000568134			16	q21	NA
123489	ENSG00000307379.1	ENSG00000307379	1.82001	-0.429185	48.5726	8.81e-11	3.74757e-09	ENSG00000307379	ENSG00000307379	novel transcript, antisense to GNAQ	ENST00000825555			9	q21.2	NA
329215	ENSG00000264630.5	PRKCA-AS1	2.03468	-1.44731	48.5621	8.84571e-11	3.75981e-09	ENSG00000264630	ENSG00000264630	PRKCA antisense RNA 1 [Source:HGNC Symbol;Acc:HGNC:51347]	ENST00000584715	PRKCA-AS1		17	q24.2	NA	PRKCA-AS1-203
228264	ENSG00000248458.2	ENSG00000248458	0.914504	1.40538	48.5579	8.86036e-11	3.76308e-09	ENSG00000248458	ENSG00000248458	novel transcript, antisense to SGIP1	ENST00000502413			1	p31.3	NA
342540	ENSG00000180644.8	PRF1	-0.726287	8.03132	48.5444	8.90658e-11	3.77974e-09	ENSG00000180644	ENSG00000180644	perforin 1 [Source:HGNC Symbol;Acc:HGNC:9360]	ENST00000638674	PRF1		10	q22.1	5551	PRF1-203
459572	ENSG00000153786.13	ZDHHC7	-0.772371	6.1403	48.5386	8.92665e-11	3.78529e-09	ENSG00000153786	ENSG00000153786	zinc finger DHHC-type palmitoyltransferase 7 [Source:HGNC Symbol;Acc:HGNC:18459]	ENST00000313732	ZDHHC7		16	q24.1	55625	ZDHHC7-201
404665	ENSG00000173914.12	RBM4B	1.12016	2.29107	48.5181	8.99789e-11	3.81251e-09	ENSG00000173914	ENSG00000173914	RNA binding motif protein 4B [Source:HGNC Symbol;Acc:HGNC:28842]	ENST00000525754	RBM4B		11	q13.2	83759	RBM4B-203
118290	ENSG00000305866.1	ENSG00000305866	-1.22539	0.409342	48.4993	9.06366e-11	3.83738e-09	ENSG00000305866	ENSG00000305866	novel transcript	ENST00000813555			9	p24.1	NA
32492	ENSG00000264151.7	ENSG00000264151	1.55811	1.05264	48.4908	9.09364e-11	3.84706e-09	ENSG00000264151	ENSG00000264151	novel transcript	ENST00000584546			18	q12.1	NA
145758	ENSG00000201113.1	RNU6-647P	1.93243	-1.55931	54.7519	9.14078e-11	3.86398e-09	ENSG00000201113	ENSG00000201113	RNA, U6 small nuclear 647, pseudogene [Source:HGNC Symbol;Acc:HGNC:47610]	ENST00000364243	RNU6-647P		2	p22.3	NA	RNU6-647P-201
450653	ENSG00000198948.12	MFAP3L	-0.993474	5.0044	48.4356	9.2901e-11	3.92403e-09	ENSG00000198948	ENSG00000198948	microfibril associated protein 3 like [Source:HGNC Symbol;Acc:HGNC:29083]	ENST00000393704	MFAP3L		4	q33	9848	MFAP3L-203
551071	ENSG00000000938.13	FGR	0.547503	7.03678	48.4225	9.33759e-11	3.93488e-09	ENSG00000000938	ENSG00000000938	FGR proto-oncogene, Src family tyrosine kinase [Source:HGNC Symbol;Acc:HGNC:3697]	ENST00000374005	FGR		1	p35.3	2268	FGR-203
313112	ENSG00000234352.10	ENSG00000234352	0.975792	0.905529	48.4265	9.32308e-11	3.93488e-09	ENSG00000234352	ENSG00000234352	novel transcript, antisense to CHRM2	ENST00000586239			7	q33	349160
196604	ENSG00000100982.12	PCIF1	1.36571	2.63051	48.4228	9.33626e-11	3.93488e-09	ENSG00000100982	ENSG00000100982	phosphorylated CTD interacting factor 1 [Source:HGNC Symbol;Acc:HGNC:16200]	ENST00000372409	PCIF1		20	q13.12	63935	PCIF1-201
102925	ENSG00000309132.1	ENSG00000309132	1.43238	1.15166	48.419	9.35015e-11	3.93711e-09	ENSG00000309132	ENSG00000309132	novel transcript, antisense to RP11-1089B7.1	ENST00000838945			14	q32.12	NA
338944	ENSG00000235920.1	THRAP3P3	-2.11522	-1.34752	48.3897	9.45685e-11	3.97584e-09	ENSG00000235920	ENSG00000235920	THRAP3 pseudogene 3 [Source:HGNC Symbol;Acc:HGNC:54834]	ENST00000445066	THRAP3P3		7	p21.3	NA	THRAP3P3-201
33369	ENSG00000102445.20	RUBCNL	0.868458	4.73723	48.391	9.45208e-11	3.97584e-09	ENSG00000102445	ENSG00000102445	rubicon like autophagy enhancer [Source:HGNC Symbol;Acc:HGNC:20420]	ENST00000676114	RUBCNL		13	q14.13	80183	RUBCNL-221
225327	ENSG00000241316.9	SUCLG2-DT	0.640289	4.29784	48.3838	9.47853e-11	3.98186e-09	ENSG00000241316	ENSG00000241316	SUCLG2 divergent transcript [Source:HGNC Symbol;Acc:HGNC:49643]	ENST00000464420	SUCLG2-DT		3	p14.1	101927111	SUCLG2-DT-201
56529	ENSG00000250039.4	ENSG00000250039	1.05957	0.697524	48.3642	9.55102e-11	4.0092e-09	ENSG00000250039	ENSG00000250039	novel transcript	ENST00000510705			4	p15.2	NA
514932	ENSG00000158023.10	CFAP251	1.11005	0.477569	48.3421	9.63317e-11	4.04055e-09	ENSG00000158023	ENSG00000158023	cilia and flagella associated protein 251 [Source:HGNC Symbol;Acc:HGNC:28506]	ENST00000397454	CFAP251		12	q24.31	144406	CFAP251-202
97168	ENSG00000251526.2	LINC02435	1.0042	1.65817	48.3006	9.78929e-11	4.10286e-09	ENSG00000251526	ENSG00000251526	long intergenic non-protein coding RNA 2435 [Source:HGNC Symbol;Acc:HGNC:53366]	ENST00000667633	LINC02435		4	q28.1	NA	LINC02435-204
24813	ENSG00000285572.3	ENSG00000285572	0.880785	1.67229	48.2415	1.00165e-10	4.19133e-09	ENSG00000285572	ENSG00000285572	novel transcript	ENST00000648060			13	q22.3	124903183
335215	ENSG00000231252.5	ENSG00000231252	1.13131	1.80068	48.2398	1.00231e-10	4.19133e-09	ENSG00000231252	ENSG00000231252	novel transcript	ENST00000423403			1	p31.3	101926964
197741	ENSG00000307989.1	ENSG00000307989	1.92001	-1.4307	48.2396	1.00236e-10	4.19133e-09	ENSG00000307989	ENSG00000307989	novel transcript, antisense to TBCB and CAPNS1	ENST00000830262			19	q13.12	NA
80326	ENSG00000289596.2	ENSG00000289596	1.70248	-0.673793	48.2134	1.01264e-10	4.23102e-09	ENSG00000289596	ENSG00000289596	novel transcript	ENST00000691924			X	p22.2	NA
88807	ENSG00000198590.12	APRG1	1.11393	1.74097	48.189	1.02226e-10	4.26794e-09	ENSG00000198590	ENSG00000198590	APRG1 tumor suppressor candidate [Source:HGNC Symbol;Acc:HGNC:24082]	ENST00000425932	APRG1		3	p22.2	339883	APRG1-204
441815	ENSG00000180596.9	H2BC4	0.859922	3.62521	48.1542	1.03614e-10	4.31985e-09	ENSG00000180596	ENSG00000180596	H2B clustered histone 4 [Source:HGNC Symbol;Acc:HGNC:4757]	ENST00000707188	H2BC4		6	p22.2	8347	H2BC4-203
175544	ENSG00000248555.8	LINC01339	1.09903	0.96543	48.1538	1.03629e-10	4.31985e-09	ENSG00000248555	ENSG00000248555	long intergenic non-protein coding RNA 1339 [Source:HGNC Symbol;Acc:HGNC:50549]	ENST00000505712	LINC01339		5	q14.3	101929495	LINC01339-201
52479	ENSG00000289564.2	ENSG00000289564	1.60812	0.680101	48.124	1.04838e-10	4.36689e-09	ENSG00000289564	ENSG00000289564	novel transcript, antisense to MAPK1	ENST00000687533			22	q11.22	NA
21181	ENSG00000261126.7	RBFADN	0.952502	1.42911	48.0987	1.05873e-10	4.40661e-09	ENSG00000261126	ENSG00000261126	RBFA downstream neighbor [Source:HGNC Symbol;Acc:HGNC:48591]	ENST00000562391	RBFADN		18	q23	NA	RBFADN-201
61710	ENSG00000224373.3	IGHV4-59	2.62111	0.55573	48.0742	1.06884e-10	4.44527e-09	ENSG00000224373	ENSG00000224373	immunoglobulin heavy variable 4-59 [Source:HGNC Symbol;Acc:HGNC:5654]	ENST00000390629	IGHV4-59		14	q32.33	NA	IGHV4-59-201
354288	ENSG00000289071.3	ENSG00000289071	1.30499	0.757182	48.0591	1.07513e-10	4.468e-09	ENSG00000289071	ENSG00000289071	novel transcript	ENST00000685957			1	q32.2	NA
446747	ENSG00000141543.12	EIF4A3	-0.720923	4.87148	48.0495	1.07912e-10	4.48113e-09	ENSG00000141543	ENSG00000141543	eukaryotic translation initiation factor 4A3 [Source:HGNC Symbol;Acc:HGNC:18683]	ENST00000649764	EIF4A3		17	q25.3	9775	EIF4A3-209
353756	ENSG00000102034.18	ELF4	0.632075	3.17247	48.0356	1.08497e-10	4.50198e-09	ENSG00000102034	ENSG00000102034	E74 like ETS transcription factor 4 [Source:HGNC Symbol;Acc:HGNC:3319]	ENST00000308167	ELF4		X	q26.1	2000	ELF4-201
68042	ENSG00000140406.4	TLNRD1	-0.797361	2.28338	48.01	1.09582e-10	4.53655e-09	ENSG00000140406	ENSG00000140406	talin rod domain containing 1 [Source:HGNC Symbol;Acc:HGNC:13519]	ENST00000267984	TLNRD1		15	q25.1	59274	TLNRD1-201
375652	ENSG00000165801.10	ARHGEF40	0.72382	4.88027	48.0122	1.09488e-10	4.53655e-09	ENSG00000165801	ENSG00000165801	Rho guanine nucleotide exchange factor 40 [Source:HGNC Symbol;Acc:HGNC:25516]	ENST00000555038	ARHGEF40		14	q11.2	55701	ARHGEF40-204
107101	ENSG00000289393.2	ENSG00000289393	1.3092	1.29932	48.0112	1.09533e-10	4.53655e-09	ENSG00000289393	ENSG00000289393	novel transcript	ENST00000687687			4	q12	NA
459904	ENSG00000164587.13	RPS14	0.73262	10.7312	48.0027	1.09894e-10	4.54599e-09	ENSG00000164587	ENSG00000164587	ribosomal protein S14 [Source:HGNC Symbol;Acc:HGNC:10387]	ENST00000401695	RPS14		5	q33.1	6208	RPS14-202
330728	ENSG00000147274.14	RBMX	0.476514	6.83271	47.9654	1.11496e-10	4.60872e-09	ENSG00000147274	ENSG00000147274	RNA binding motif protein X-linked [Source:HGNC Symbol;Acc:HGNC:9910]	ENST00000561733	RBMX		X	q26.3	27316	RBMX-206
56735	ENSG00000237704.1	MSL3P3	1.92866	-0.95781	47.9159	1.13665e-10	4.6948e-09	ENSG00000237704	ENSG00000237704	MSL3 pseudogene 3 [Source:HGNC Symbol;Acc:HGNC:56832]	ENST00000444413	MSL3P3		8	q22.2	NA	MSL3P3-201
404381	ENSG00000137145.21	DENND4C	-0.718573	5.14183	47.9029	1.14238e-10	4.7135e-09	ENSG00000137145	ENSG00000137145	DENN domain containing 4C [Source:HGNC Symbol;Acc:HGNC:26079]	ENST00000602925	DENND4C		9	p22.1	55667	DENND4C-209
121442	ENSG00000185201.18	IFITM2	1.98593	11.61	47.9017	1.14292e-10	4.7135e-09	ENSG00000185201	ENSG00000185201	interferon induced transmembrane protein 2 [Source:HGNC Symbol;Acc:HGNC:5413]	ENST00000681810	IFITM2		11	p15.5	10581	IFITM2-220
327199	ENSG00000008952.17	SEC62	1.12433	9.21288	47.8957	1.1456e-10	4.72095e-09	ENSG00000008952	ENSG00000008952	SEC62 homolog, preprotein translocation factor [Source:HGNC Symbol;Acc:HGNC:11846]	ENST00000461933	SEC62		3	q26.2	7095	SEC62-203
338659	ENSG00000303545.1	ENSG00000303545	1.7116	-0.590002	47.8877	1.14916e-10	4.73201e-09	ENSG00000303545	ENSG00000303545	novel transcript, antisense to NRCAM	ENST00000795474			7	q31.1	NA
360416	ENSG00000084453.17	SLCO1A2	1.10385	0.582088	47.8838	1.15089e-10	4.73552e-09	ENSG00000084453	ENSG00000084453	solute carrier organic anion transporter family member 1A2 [Source:HGNC Symbol;Acc:HGNC:10956]	ENST00000307378	SLCO1A2		12	p12.1	6579	SLCO1A2-201
265021	ENSG00000275976.6	SPDYE11	1.17911	0.849958	47.8762	1.15429e-10	4.7459e-09	ENSG00000275976	ENSG00000275976	speedy/RINGO cell cycle regulator family member E11 [Source:HGNC Symbol;Acc:HGNC:51507]	ENST00000340073	SPDYE11		7	q11.23	100996746	SPDYE11-201
164716	ENSG00000253736.6	ENSG00000253736	1.42273	2.48255	47.8575	1.16273e-10	4.77699e-09	ENSG00000253736	ENSG00000253736	novel transcript, antisense to DUSP1	ENST00000523005			5	q35.1	105377730
382252	ENSG00000303559.1	ENSG00000303559	1.37998	-0.326606	47.8553	1.16373e-10	4.77748e-09	ENSG00000303559	ENSG00000303559	novel transcript, antisense to NPL	ENST00000795607			1	q25.3	NA
64663	ENSG00000226950.8	DANCR	0.752965	4.95208	47.8505	1.16589e-10	4.78187e-09	ENSG00000226950	ENSG00000226950	differentiation antagonizing non-protein coding RNA [Source:HGNC Symbol;Acc:HGNC:28964]	ENST00000411630	DANCR		4	q12	57291	DANCR-201
146864	ENSG00000290285.1	ENSG00000290285	0.775692	4.69278	47.849	1.16657e-10	4.78187e-09	ENSG00000290285	ENSG00000290285	novel transcript	ENST00000703815			12	p13.33	NA
221649	ENSG00000119383.21	PTPA	-0.644885	5.38194	47.8241	1.17793e-10	4.82478e-09	ENSG00000119383	ENSG00000119383	protein phosphatase 2 phosphatase activator [Source:HGNC Symbol;Acc:HGNC:9308]	ENST00000358994	PTPA		9	q34.11	5524	PTPA-206
264961	ENSG00000131725.14	WDR44	-0.83359	3.54541	47.8047	1.18685e-10	4.85399e-09	ENSG00000131725	ENSG00000131725	WD repeat domain 44 [Source:HGNC Symbol;Acc:HGNC:30512]	ENST00000254029	WDR44		X	q24	54521	WDR44-201
81768	ENSG00000183530.14	PRR14L	-0.602266	3.90828	47.8061	1.1862e-10	4.85399e-09	ENSG00000183530	ENSG00000183530	proline rich 14 like [Source:HGNC Symbol;Acc:HGNC:28738]	ENST00000330495	PRR14L		22	q12.2	253143	PRR14L-202
407692	ENSG00000069431.14	ABCC9	0.5963	4.28426	47.7811	1.19777e-10	4.89492e-09	ENSG00000069431	ENSG00000069431	ATP binding cassette subfamily C member 9 [Source:HGNC Symbol;Acc:HGNC:60]	ENST00000261200	ABCC9		12	p12.1	10060	ABCC9-201
199349	ENSG00000154889.17	MPPE1	0.753912	5.13854	47.7661	1.20481e-10	4.91327e-09	ENSG00000154889	ENSG00000154889	metallophosphoesterase 1 [Source:HGNC Symbol;Acc:HGNC:15988]	ENST00000588072	MPPE1		18	p11.21	65258	MPPE1-211
324465	ENSG00000172469.17	MANEA	1.07304	3.21179	47.7657	1.20498e-10	4.91327e-09	ENSG00000172469	ENSG00000172469	mannosidase endo-alpha [Source:HGNC Symbol;Acc:HGNC:21072]	ENST00000369293	MANEA		6	q16.1	79694	MANEA-202
129823	ENSG00000255491.5	ENSG00000255491	1.54448	-0.436289	47.7691	1.20341e-10	4.91327e-09	ENSG00000255491	ENSG00000255491	novel transcript	ENST00000664428			8	q24.13	105375743
55683	ENSG00000270075.1	ENSG00000270075	-1.30298	0.280609	47.7279	1.22284e-10	4.98234e-09	ENSG00000270075	ENSG00000270075	novel transcript, antisense to ITPRIP	ENST00000472915			10	q25.1	NA
105546	ENSG00000270332.5	SMC2-DT	0.956475	4.05153	47.7093	1.23172e-10	5.01098e-09	ENSG00000270332	ENSG00000270332	SMC2 divergent transcript [Source:HGNC Symbol;Acc:HGNC:50827]	ENST00000603487	SMC2-DT		9	q31.1	101928550	SMC2-DT-201
151252	ENSG00000308103.1	ENSG00000308103	2.07342	-1.63992	63.5989	1.23155e-10	5.01098e-09	ENSG00000308103	ENSG00000308103	novel transcript, antisense to ARHGAP24	ENST00000831763			4	q21.23	NA
551954	ENSG00000001461.19	NIPAL3	-0.710694	5.53085	47.7032	1.23465e-10	5.0191e-09	ENSG00000001461	ENSG00000001461	NIPA like domain containing 3 [Source:HGNC Symbol;Acc:HGNC:25233]	ENST00000374399	NIPAL3		1	p36.11	57185	NIPAL3-204
276204	ENSG00000256637.10	LINC01965	1.01857	1.19629	47.6999	1.23621e-10	5.0217e-09	ENSG00000256637	ENSG00000256637	long intergenic non-protein coding RNA 1965 [Source:HGNC Symbol;Acc:HGNC:52790]	ENST00000688553	LINC01965		2	q12.1	NA	LINC01965-210
303252	ENSG00000230461.11	PROX1-AS1	0.964426	2.13484	47.6558	1.25765e-10	5.10493e-09	ENSG00000230461	ENSG00000230461	PROX1 antisense RNA 1 [Source:HGNC Symbol;Acc:HGNC:43656]	ENST00000433082	PROX1-AS1		1	q32.3	NA	PROX1-AS1-202
291656	ENSG00000288869.3	SMANTIS	1.61222	4.33764	47.6323	1.26916e-10	5.14781e-09	ENSG00000288869	ENSG00000288869	SMARCA4 interacting SWI/SNF chromatin remodeling complex scaffold lncRNA [Source:HGNC Symbol;Acc:HGNC:54417]	ENST00000692020	SMANTIS		2	p13.3	107985770	SMANTIS-211
131467	ENSG00000286196.2	ENSG00000286196	0.863135	2.09245	47.5844	1.29306e-10	5.24082e-09	ENSG00000286196	ENSG00000286196	Novel transcript, antisense to SH2D3C	ENST00000765260			9	q34.11	NA
56810	ENSG00000269220.2	LINC00528	1.21259	0.688902	47.5816	1.29447e-10	5.24262e-09	ENSG00000269220	ENSG00000269220	long intergenic non-protein coding RNA 528 [Source:HGNC Symbol;Acc:HGNC:26875]	ENST00000600723	LINC00528		22	q11.21	200298	LINC00528-201
501720	ENSG00000089693.11	MLF2	1.15842	4.83503	47.5516	1.3097e-10	5.30032e-09	ENSG00000089693	ENSG00000089693	myeloid leukemia factor 2 [Source:HGNC Symbol;Acc:HGNC:7126]	ENST00000203630	MLF2		12	p13.31	8079	MLF2-201
83234	ENSG00000283098.3	ENSG00000283098	0.826444	2.73147	47.5391	1.31609e-10	5.32221e-09	ENSG00000283098	ENSG00000283098	novel transcript	ENST00000716754			14	q13.3	NA
173637	ENSG00000258754.8	LINC01579	1.29754	0.688966	47.5333	1.31906e-10	5.33022e-09	ENSG00000258754	ENSG00000258754	long intergenic non-protein coding RNA 1579 [Source:HGNC Symbol;Acc:HGNC:27519]	ENST00000557481	LINC01579		15	q26.2	NA	LINC01579-208
176195	ENSG00000304024.1	ENSG00000304024	2.24706	-0.293063	47.5187	1.32656e-10	5.35651e-09	ENSG00000304024	ENSG00000304024	novel transcript, antisense to TRMT1	ENST00000798943			19	p13.13	NA
376046	ENSG00000196262.15	PPIA	1.2088	8.38704	47.5022	1.33511e-10	5.38704e-09	ENSG00000196262	ENSG00000196262	peptidylprolyl isomerase A [Source:HGNC Symbol;Acc:HGNC:9253]	ENST00000481437	PPIA		7	p13	5478	PPIA-207
28643	ENSG00000266720.2	RN7SL14P	1.93628	-1.15473	47.4417	1.36695e-10	5.5114e-09	ENSG00000266720	ENSG00000266720	RNA, 7SL, cytoplasmic 14, pseudogene [Source:HGNC Symbol;Acc:HGNC:46030]	ENST00000579715	RN7SL14P		20	p11.23	NA	RN7SL14P-201
13706	ENSG00000233480.3	LINC01683	0.952584	1.56735	47.4384	1.36875e-10	5.51453e-09	ENSG00000233480	ENSG00000233480	long intergenic non-protein coding RNA 1683 [Source:HGNC Symbol;Acc:HGNC:52471]	ENST00000652251	LINC01683		21	q21.1	NA	LINC01683-202
503029	ENSG00000160058.19	BSDC1	-0.692502	6.07145	47.4231	1.37693e-10	5.54335e-09	ENSG00000160058	ENSG00000160058	BSD domain containing 1 [Source:HGNC Symbol;Acc:HGNC:25501]	ENST00000455895	BSDC1		1	p35.1	55108	BSDC1-206
413763	ENSG00000130520.11	LSM4	-0.696491	6.08337	47.3911	1.39418e-10	5.60863e-09	ENSG00000130520	ENSG00000130520	LSM4 homolog, U6 small nuclear RNA and mRNA degradation associated [Source:HGNC Symbol;Acc:HGNC:17259]	ENST00000593829	LSM4		19	p13.11	25804	LSM4-203
253780	ENSG00000260750.7	ENSG00000260750	0.887563	1.89528	47.3134	1.43705e-10	5.77682e-09	ENSG00000260750	ENSG00000260750	novel transcript	ENST00000660578			16	q24.2	NA
327544	ENSG00000176358.16	TAC4	1.86447	-1.72018	62.6479	1.45811e-10	5.85713e-09	ENSG00000176358	ENSG00000176358	tachykinin precursor 4 [Source:HGNC Symbol;Acc:HGNC:16641]	ENST00000436235	TAC4		17	q21.33	255061	TAC4-205
536067	ENSG00000159202.18	UBE2Z	-0.884276	6.37358	47.2584	1.46823e-10	5.89338e-09	ENSG00000159202	ENSG00000159202	ubiquitin conjugating enzyme E2 Z [Source:HGNC Symbol;Acc:HGNC:25847]	ENST00000360943	UBE2Z		17	q21.32	65264	UBE2Z-201
75239	ENSG00000228459.6	LINC01546	1.05202	1.31499	47.2546	1.47041e-10	5.89777e-09	ENSG00000228459	ENSG00000228459	long intergenic non-protein coding RNA 1546 [Source:HGNC Symbol;Acc:HGNC:27336]	ENST00000457435	LINC01546		X	p22.33	NA	LINC01546-201
368580	ENSG00000140323.6	DISP2	0.899932	1.84645	47.2254	1.48723e-10	5.95677e-09	ENSG00000140323	ENSG00000140323	dispatched RND transporter family member 2 [Source:HGNC Symbol;Acc:HGNC:19712]	ENST00000267889	DISP2		15	q15.1	85455	DISP2-201
378551	ENSG00000178295.15	GEN1	1.04969	1.5784	47.2253	1.48732e-10	5.95677e-09	ENSG00000178295	ENSG00000178295	GEN1 Holliday junction 5' flap endonuclease [Source:HGNC Symbol;Acc:HGNC:26881]	ENST00000317402	GEN1		2	p24.2	348654	GEN1-201
407020	ENSG00000158874.12	APOA2	1.96665	-1.68862	51.8539	1.48964e-10	5.96163e-09	ENSG00000158874	ENSG00000158874	apolipoprotein A2 [Source:HGNC Symbol;Acc:HGNC:601]	ENST00000463273	APOA2		1	q23.3	336	APOA2-202
124565	ENSG00000301400.1	ENSG00000301400	0.77365	3.05095	47.211	1.49563e-10	5.98121e-09	ENSG00000301400	ENSG00000301400	novel transcript	ENST00000778687			4	q21.21	NA
230636	ENSG00000279946.1	ENSG00000279946	1.76086	-0.322311	47.2065	1.49825e-10	5.98726e-09	ENSG00000279946	ENSG00000279946	novel transcript, sense intronic to RASSF5	ENST00000624347			1	q32.1	NA
160356	ENSG00000247828.11	TMEM161B-DT	0.640633	4.49335	47.2007	1.50166e-10	5.99642e-09	ENSG00000247828	ENSG00000247828	TMEM161B divergent transcript [Source:HGNC Symbol;Acc:HGNC:43839]	ENST00000513011	TMEM161B-DT		5	q14.3	100505894	TMEM161B-DT-212
175998	ENSG00000258168.7	ENSG00000258168	0.995784	1.83772	47.1909	1.50742e-10	6.01501e-09	ENSG00000258168	ENSG00000258168	PTPRB antisense RNA 1 [Source:HGNC Symbol;Acc:HGNC:58150]	ENST00000549460	PTPRB-AS1		12	q15	NA	PTPRB-AS1-206
43101	ENSG00000147459.18	DOCK5	0.610853	5.09157	47.1812	1.51311e-10	6.03327e-09	ENSG00000147459	ENSG00000147459	dedicator of cytokinesis 5 [Source:HGNC Symbol;Acc:HGNC:23476]	ENST00000410074	DOCK5		8	p21.2	80005	DOCK5-202
512285	ENSG00000185946.16	RNPC3	0.763202	4.55047	47.1757	1.51637e-10	6.04179e-09	ENSG00000185946	ENSG00000185946	RNA binding region (RNP1, RRM) containing 3 [Source:HGNC Symbol;Acc:HGNC:18666]	ENST00000524631	RNPC3		1	p21.1	55599	RNPC3-202
106162	ENSG00000251075.3	HTT-AS	0.892199	3.22983	47.1659	1.52217e-10	6.06045e-09	ENSG00000251075	ENSG00000251075	HTT antisense RNA [Source:HGNC Symbol;Acc:HGNC:37118]	ENST00000660368	HTT-AS		4	p16.3	100750326	HTT-AS-203
96171	ENSG00000259651.2	MTCO3P23	1.69605	-0.626433	47.1527	1.53006e-10	6.08739e-09	ENSG00000259651	ENSG00000259651	MT-CO3 pseudogene 23 [Source:HGNC Symbol;Acc:HGNC:52126]	ENST00000561363	MTCO3P23		15	q21.3	NA	MTCO3P23-201
104213	ENSG00000172320.4	OR5A1	0.933487	1.88613	47.1312	1.5429e-10	6.13398e-09	ENSG00000172320	ENSG00000172320	olfactory receptor family 5 subfamily A member 1 [Source:HGNC Symbol;Acc:HGNC:8319]	ENST00000641045	OR5A1		11	q12.1	219982	OR5A1-201
68605	ENSG00000178458.5	H3P16	-1.36576	0.00671817	47.1283	1.54465e-10	6.13643e-09	ENSG00000178458	ENSG00000178458	H3 histone pseudogene 16 [Source:HGNC Symbol;Acc:HGNC:42982]	ENST00000230495	H3P16		4	q31.1	NA	H3P16-201
286528	ENSG00000111653.20	ING4	0.893822	4.22451	47.1256	1.54632e-10	6.13856e-09	ENSG00000111653	ENSG00000111653	inhibitor of growth family member 4 [Source:HGNC Symbol;Acc:HGNC:19423]	ENST00000341550	ING4		12	p13.31	51147	ING4-201
46519	ENSG00000301473.1	ENSG00000301473	1.86824	-0.908846	47.1171	1.55144e-10	6.15436e-09	ENSG00000301473	ENSG00000301473	novel transcript	ENST00000779064			22	p11.2	124907097
140556	ENSG00000299843.1	ENSG00000299843	1.51003	-0.604759	47.1026	1.56024e-10	6.18474e-09	ENSG00000299843	ENSG00000299843	novel transcript, antisense to BTNL3	ENST00000766731			5	q35.3	NA
321011	ENSG00000173230.17	GOLGB1	0.430912	6.50892	47.0687	1.58103e-10	6.26255e-09	ENSG00000173230	ENSG00000173230	golgin B1 [Source:HGNC Symbol;Acc:HGNC:4429]	ENST00000340645	GOLGB1		3	q13.33	2804	GOLGB1-201
134520	ENSG00000100307.13	CBX7	0.710581	3.70207	47.062	1.5852e-10	6.26988e-09	ENSG00000100307	ENSG00000100307	chromobox 7 [Source:HGNC Symbol;Acc:HGNC:1557]	ENST00000475962	CBX7		22	q13.1	23492	CBX7-204
252751	ENSG00000148291.10	SURF2	1.13892	2.72245	47.0637	1.58412e-10	6.26988e-09	ENSG00000148291	ENSG00000148291	surfeit 2 [Source:HGNC Symbol;Acc:HGNC:11475]	ENST00000371964	SURF2		9	q34.2	6835	SURF2-201
17423	ENSG00000282997.1	ENSG00000282997	1.31578	0.0642815	47.034	1.60259e-10	6.33405e-09	ENSG00000282997	ENSG00000282997	novel transcript	ENST00000634535			13	q31.3	NA
271646	ENSG00000085514.16	PILRA	0.929932	5.3314	47.0062	1.62011e-10	6.39861e-09	ENSG00000085514	ENSG00000085514	paired immunoglobin like type 2 receptor alpha [Source:HGNC Symbol;Acc:HGNC:20396]	ENST00000432297	PILRA		7	q22.1	29992	PILRA-204
233749	ENSG00000235453.12	SMIM27	0.634108	6.40427	46.9872	1.63218e-10	6.44157e-09	ENSG00000235453	ENSG00000235453	small integral membrane protein 27 [Source:HGNC Symbol;Acc:HGNC:31420]	ENST00000453396	SMIM27		9	p21.1	100129250	SMIM27-204
115431	ENSG00000254153.3	LINC02950	0.728967	4.91088	46.9774	1.63841e-10	6.46145e-09	ENSG00000254153	ENSG00000254153	long intergenic non-protein coding RNA 2950 [Source:HGNC Symbol;Acc:HGNC:55965]	ENST00000521218	LINC02950		8	p23.1	123466212	LINC02950-201
46704	ENSG00000259607.1	ENSG00000259607	-1.19397	0.30245	46.9658	1.64587e-10	6.48442e-09	ENSG00000259607	ENSG00000259607	novel transcript, antisense to KIF13B	ENST00000560714			8	p12	NA
144917	ENSG00000268650.4	ENSG00000268650	2.44715	-1.53729	47.3162	1.64663e-10	6.48442e-09	ENSG00000268650	ENSG00000268650	novel transcript, antisense to PDE4C	ENST00000594805			19	p13.11	NA
302716	ENSG00000227733.13	ENSG00000227733	1.20916	0.450929	46.9529	1.65421e-10	6.50953e-09	ENSG00000227733	ENSG00000227733	novel transcript	ENST00000599640			1	q21.2	101927468
192918	ENSG00000286044.2	ENSG00000286044	0.770352	1.93073	46.9405	1.66219e-10	6.53619e-09	ENSG00000286044	ENSG00000286044	novel transcript	ENST00000652518			11	q24.1	NA
251922	ENSG00000169032.11	MAP2K1	-0.713711	5.57806	46.933	1.66708e-10	6.55065e-09	ENSG00000169032	ENSG00000169032	mitogen-activated protein kinase kinase 1 [Source:HGNC Symbol;Acc:HGNC:6840]	ENST00000425818	MAP2K1		15	q22.31	5604	MAP2K1-202
443328	ENSG00000090432.7	MUL1	1.0547	1.15127	46.9192	1.67608e-10	6.58123e-09	ENSG00000090432	ENSG00000090432	mitochondrial E3 ubiquitin protein ligase 1 [Source:HGNC Symbol;Acc:HGNC:25762]	ENST00000264198	MUL1		1	p36.12	79594	MUL1-201
218691	ENSG00000099810.21	MTAP	0.565085	3.5772	46.8976	1.69032e-10	6.62799e-09	ENSG00000099810	ENSG00000099810	methylthioadenosine phosphorylase [Source:HGNC Symbol;Acc:HGNC:7413]	ENST00000644715	MTAP		9	p21.3	4507	MTAP-213
219528	ENSG00000296868.1	ENSG00000296868	1.88556	-0.696799	46.8974	1.69044e-10	6.62799e-09	ENSG00000296868	ENSG00000296868	novel transcript, antisense to CMTM8	ENST00000743257			3	p22.3	NA
208651	ENSG00000287131.2	ENSG00000287131	1.86043	0.652523	46.8587	1.71622e-10	6.72421e-09	ENSG00000287131	ENSG00000287131	novel transcript	ENST00000658676			3	p13	105377156
32267	ENSG00000100138.15	SNU13	-0.493041	7.53601	46.8508	1.72153e-10	6.74011e-09	ENSG00000100138	ENSG00000100138	small nuclear ribonucleoprotein 13 [Source:HGNC Symbol;Acc:HGNC:7819]	ENST00000401959	SNU13		22	q13.2	4809	SNU13-202
136565	ENSG00000118492.19	ADGB	1.3555	0.201135	46.8249	1.73904e-10	6.80376e-09	ENSG00000118492	ENSG00000118492	androglobin [Source:HGNC Symbol;Acc:HGNC:21212]	ENST00000522396	ADGB		6	q24.3	79747	ADGB-210
248633	ENSG00000290932.2	ENSG00000290932	1.94999	-1.20693	46.8203	1.74213e-10	6.81094e-09	ENSG00000290932	ENSG00000290932	novel transcript	ENST00000723644			3	p25.1	NA
402562	ENSG00000106686.18	SPATA6L	1.02929	1.58818	46.8081	1.7505e-10	6.83872e-09	ENSG00000106686	ENSG00000106686	spermatogenesis associated 6 like [Source:HGNC Symbol;Acc:HGNC:25472]	ENST00000485616	SPATA6L		9	p24.1	55064	SPATA6L-208
313969	ENSG00000260592.4	ENSG00000260592	1.24775	7.18586	46.8029	1.75406e-10	6.84767e-09	ENSG00000260592	ENSG00000260592	novel transcript, antisense to TMC5	ENST00000702436			16	p12.3	124903659
497914	ENSG00000105866.15	SP4	-0.766976	3.53619	46.7965	1.75846e-10	6.85592e-09	ENSG00000105866	ENSG00000105866	Sp4 transcription factor [Source:HGNC Symbol;Acc:HGNC:11209]	ENST00000222584	SP4		7	p15.3	6671	SP4-201
284462	ENSG00000305100.1	ENSG00000305100	2.1031	-1.18568	46.7961	1.75871e-10	6.85592e-09	ENSG00000305100	ENSG00000305100	novel transcript	ENST00000808741			2	q24.3	NA
161412	ENSG00000274281.1	ENSG00000274281	0.735293	2.03068	46.7906	1.76249e-10	6.86571e-09	ENSG00000274281	ENSG00000274281	novel transcript	ENST00000612997			15	q14	NA
316177	ENSG00000309538.1	ENSG00000309538	1.22884	0.158684	46.7726	1.77497e-10	6.90439e-09	ENSG00000309538	ENSG00000309538	novel transcript, antisense to AGMO	ENST00000841885			7	p21.2	NA
37871	ENSG00000132965.10	ALOX5AP	1.79413	6.70731	46.7737	1.77418e-10	6.90439e-09	ENSG00000132965	ENSG00000132965	arachidonate 5-lipoxygenase activating protein [Source:HGNC Symbol;Acc:HGNC:436]	ENST00000617770	ALOX5AP		13	q12.3	241	ALOX5AP-203
253370	ENSG00000164182.12	NDUFAF2	1.00375	4.43661	46.7554	1.78694e-10	6.94595e-09	ENSG00000164182	ENSG00000164182	NADH:ubiquinone oxidoreductase complex assembly factor 2 [Source:HGNC Symbol;Acc:HGNC:28086]	ENST00000678452	NDUFAF2		5	q12.1	91942	NDUFAF2-207
259779	ENSG00000284624.2	ENSG00000284624	0.642426	3.40059	46.7487	1.79162e-10	6.95914e-09	ENSG00000284624	ENSG00000284624	novel transcript	ENST00000773771			3	q21.2	NA
162067	ENSG00000123610.5	TNFAIP6	1.1955	2.70281	46.7009	1.82544e-10	7.08542e-09	ENSG00000123610	ENSG00000123610	TNF alpha induced protein 6 [Source:HGNC Symbol;Acc:HGNC:11898]	ENST00000243347	TNFAIP6		2	q23.3	7130	TNFAIP6-201
510603	ENSG00000133048.13	CHI3L1	1.30868	5.01065	46.6981	1.82742e-10	7.08804e-09	ENSG00000133048	ENSG00000133048	chitinase 3 like 1 [Source:HGNC Symbol;Acc:HGNC:1932]	ENST00000473185	CHI3L1		1	q32.1	1116	CHI3L1-204
149023	ENSG00000307857.1	ENSG00000307857	1.70695	-0.536621	46.6775	1.84225e-10	7.14042e-09	ENSG00000307857	ENSG00000307857	novel transcript	ENST00000829437			4	q13.3	NA
60894	ENSG00000290908.1	ENSG00000290908	-0.824922	2.30516	46.6723	1.84595e-10	7.14454e-09	ENSG00000290908	ENSG00000290908	novel transcript	ENST00000602449			X	q22.1	NA
204356	ENSG00000130706.13	ADRM1	1.20054	5.12662	46.6732	1.84529e-10	7.14454e-09	ENSG00000130706	ENSG00000130706	ADRM1 26S proteasome ubiquitin receptor [Source:HGNC Symbol;Acc:HGNC:15759]	ENST00000491935	ADRM1		20	q13.33	11047	ADRM1-204
218334	ENSG00000145476.16	CYP4V2	-0.763731	3.16924	46.6552	1.85837e-10	7.18745e-09	ENSG00000145476	ENSG00000145476	cytochrome P450 family 4 subfamily V member 2 [Source:HGNC Symbol;Acc:HGNC:23198]	ENST00000378802	CYP4V2		4	q35.1	285440	CYP4V2-201
246800	ENSG00000293970.1	ENSG00000293970	0.898956	1.28307	46.639	1.87019e-10	7.22802e-09	ENSG00000293970	ENSG00000293970	novel transcript	ENST00000720279			11	q24.3	NA
364880	ENSG00000266473.2	HELZ-AS1	1.11607	2.11745	46.6242	1.88107e-10	7.26488e-09	ENSG00000266473	ENSG00000266473	HELZ antisense RNA 1 [Source:HGNC Symbol;Acc:HGNC:55319]	ENST00000717273	HELZ-AS1		17	q24.2	NA	HELZ-AS1-204
519373	ENSG00000164776.11	PHKG1	-0.95652	2.73494	46.6161	1.88706e-10	7.28282e-09	ENSG00000164776	ENSG00000164776	phosphorylase kinase catalytic subunit gamma 1 [Source:HGNC Symbol;Acc:HGNC:8930]	ENST00000452681	PHKG1		7	p11.2	5260	PHKG1-205
119071	ENSG00000259485.3	LINC02253	1.48903	-0.450411	46.6114	1.89052e-10	7.29098e-09	ENSG00000259485	ENSG00000259485	long intergenic non-protein coding RNA 2253 [Source:HGNC Symbol;Acc:HGNC:53151]	ENST00000559321	LINC02253		15	q26.2	107984764	LINC02253-201
418642	ENSG00000149231.16	CCDC82	0.716192	5.05872	46.5919	1.90498e-10	7.3415e-09	ENSG00000149231	ENSG00000149231	coiled-coil domain containing 82 [Source:HGNC Symbol;Acc:HGNC:26282]	ENST00000679696	CCDC82		11	q21	79780	CCDC82-223
233762	ENSG00000286185.1	ENSG00000286185	0.618962	4.83464	46.5865	1.90899e-10	7.35172e-09	ENSG00000286185	ENSG00000286185	novel protein, identical to neuroblastoma breakpoint family, member 19 NBPF19	ENST00000621744			1	q21.2	NA
77686	ENSG00000226705.1	SDCBPP1	1.95307	-1.04156	46.5738	1.91856e-10	7.38333e-09	ENSG00000226705	ENSG00000226705	syndecan binding protein pseudogene 1 [Source:HGNC Symbol;Acc:HGNC:44684]	ENST00000440192	SDCBPP1		10	p15.1	NA	SDCBPP1-201
447335	ENSG00000120709.11	FAM53C	0.485225	3.56024	46.5551	1.93259e-10	7.43203e-09	ENSG00000120709	ENSG00000120709	family with sequence similarity 53 member C [Source:HGNC Symbol;Acc:HGNC:1336]	ENST00000512180	FAM53C		5	q31.2	51307	FAM53C-210
224575	ENSG00000171180.3	OR2M4	1.12711	0.584774	46.5422	1.94245e-10	7.46119e-09	ENSG00000171180	ENSG00000171180	olfactory receptor family 2 subfamily M member 4 [Source:HGNC Symbol;Acc:HGNC:8270]	ENST00000641868	OR2M4		1	q44	26245	OR2M4-201
164417	ENSG00000293909.1	ENSG00000293909	1.40571	0.19773	46.5415	1.94293e-10	7.46119e-09	ENSG00000293909	ENSG00000293909	novel transcript, antisense to STXBP5	ENST00000719837			6	q24.3	NA
353981	ENSG00000280136.3	ENSG00000280136	0.743045	4.00062	46.5261	1.9547e-10	7.50105e-09	ENSG00000280136	ENSG00000280136	novel transcript	ENST00000624936			17	p13.3	NA
268482	ENSG00000172146.4	OR1A1	0.729363	3.89876	46.5177	1.96112e-10	7.51821e-09	ENSG00000172146	ENSG00000172146	olfactory receptor family 1 subfamily A member 1 [Source:HGNC Symbol;Acc:HGNC:8179]	ENST00000642014	OR1A1		17	p13.3	8383	OR1A1-203
433317	ENSG00000204852.17	TCTN1	0.816979	3.53439	46.5166	1.96195e-10	7.51821e-09	ENSG00000204852	ENSG00000204852	tectonic family member 1 [Source:HGNC Symbol;Acc:HGNC:26113]	ENST00000550703	TCTN1		12	q24.11	79600	TCTN1-223
67896	ENSG00000239545.3	RN7SL822P	1.89759	-1.16325	46.5017	1.97345e-10	7.55695e-09	ENSG00000239545	ENSG00000239545	RNA, 7SL, cytoplasmic 822, pseudogene [Source:HGNC Symbol;Acc:HGNC:46838]	ENST00000475674	RN7SL822P		4	q12	NA	RN7SL822P-201
270278	ENSG00000114737.16	CISH	-0.76965	5.1609	46.4988	1.97572e-10	7.56026e-09	ENSG00000114737	ENSG00000114737	cytokine inducible SH2 containing protein [Source:HGNC Symbol;Acc:HGNC:1984]	ENST00000348721	CISH		3	p21.2	1154	CISH-201
287589	ENSG00000285860.2	ENSG00000285860	1.97519	-1.24764	46.482	1.98872e-10	7.60464e-09	ENSG00000285860	ENSG00000285860	novel transcript	ENST00000650328			7	p15.2	NA
330356	ENSG00000290989.2	SEPTIN7P13	0.877851	3.02908	46.4769	1.99274e-10	7.61462e-09	ENSG00000290989	ENSG00000290989	septin 7 pseudogene 13 [Source:NCBI gene (formerly Entrezgene);Acc:100287497]	ENST00000622033		SEPTIN7P13-206	1	q42.11	100287497	SEPTIN7P13-206
33595	ENSG00000214612.3	RPS19P1	-0.780812	1.59332	46.4247	2.03391e-10	7.76647e-09	ENSG00000214612	ENSG00000214612	ribosomal protein S19 pseudogene 1 [Source:HGNC Symbol;Acc:HGNC:16534]	ENST00000415286	RPS19P1		20	p11.23	NA	RPS19P1-201
306642	ENSG00000236866.6	TENT5C-DT	1.91611	-1.68077	49.6443	2.03664e-10	7.7714e-09	ENSG00000236866	ENSG00000236866	TENT5C divergent transcript [Source:HGNC Symbol;Acc:HGNC:55656]	ENST00000440801	TENT5C-DT		1	p12	100996263	TENT5C-DT-202
27475	ENSG00000307967.1	ENSG00000307967	0.813811	1.98219	46.4145	2.04207e-10	7.78661e-09	ENSG00000307967	ENSG00000307967	novel transcript, antisense to ACOD1	ENST00000830114			13	q22.3	NA
207234	ENSG00000117298.16	ECE1	0.638133	5.19908	46.3892	2.06239e-10	7.85859e-09	ENSG00000117298	ENSG00000117298	endothelin converting enzyme 1 [Source:HGNC Symbol;Acc:HGNC:3146]	ENST00000415912	ECE1		1	p36.12	1889	ECE1-204
156215	ENSG00000235655.3	H3P6	-0.951295	4.36953	46.3868	2.06436e-10	7.86055e-09	ENSG00000235655	ENSG00000235655	H3 histone pseudogene 6 [Source:HGNC Symbol;Acc:HGNC:42980]	ENST00000369387	H3P6		2	q31.1	NA	H3P6-201
288721	ENSG00000102317.18	RBM3	-0.600963	6.59256	46.3686	2.07906e-10	7.91095e-09	ENSG00000102317	ENSG00000102317	RNA binding motif protein 3 [Source:HGNC Symbol;Acc:HGNC:9900]	ENST00000472897	RBM3		X	p11.23	5935	RBM3-205
310649	ENSG00000283518.2	LINC02775	1.97909	-1.32452	46.3618	2.08468e-10	7.92678e-09	ENSG00000283518	ENSG00000283518	long intergenic non-protein coding RNA 2775 [Source:HGNC Symbol;Acc:HGNC:54294]	ENST00000637598	LINC02775		1	q32.3	NA	LINC02775-201
281103	ENSG00000151923.18	TIAL1	-0.637348	5.94792	46.3525	2.09228e-10	7.95006e-09	ENSG00000151923	ENSG00000151923	TIA1 cytotoxic granule associated RNA binding protein like 1 [Source:HGNC Symbol;Acc:HGNC:11804]	ENST00000369093	TIAL1		10	q26.11	7073	TIAL1-203
516523	ENSG00000114316.13	USP4	0.515909	5.62233	46.3501	2.09419e-10	7.95174e-09	ENSG00000114316	ENSG00000114316	ubiquitin specific peptidase 4 [Source:HGNC Symbol;Acc:HGNC:12627]	ENST00000265560	USP4		3	p21.31	7375	USP4-201
542443	ENSG00000143947.15	RPS27A	1.44145	8.73783	46.3057	2.13101e-10	8.08587e-09	ENSG00000143947	ENSG00000143947	ribosomal protein S27a [Source:HGNC Symbol;Acc:HGNC:10417]	ENST00000402285	RPS27A		2	p16.1	6233	RPS27A-202
129844	ENSG00000293313.2	ZNF37BP	0.640141	4.25263	46.2953	2.13971e-10	8.11322e-09	ENSG00000293313	ENSG00000293313	zinc finger protein 37B, pseudogene [Source:HGNC Symbol;Acc:HGNC:13103]	ENST00000452075	ZNF37BP		10	q11.21	100129482	ZNF37BP-203
96176	ENSG00000259626.2	MTND3P12	1.94283	-1.16451	46.2882	2.1457e-10	8.1302e-09	ENSG00000259626	ENSG00000259626	MT-ND3 pseudogene 12 [Source:HGNC Symbol;Acc:HGNC:52072]	ENST00000559068	MTND3P12		15	q21.3	NA	MTND3P12-201
483627	ENSG00000133393.13	CEP20	-0.682244	4.56858	46.2772	2.15492e-10	8.14834e-09	ENSG00000133393	ENSG00000133393	centrosomal protein 20 [Source:HGNC Symbol;Acc:HGNC:26435]	ENST00000255759	CEP20		16	p13.11	123811	CEP20-201
172105	ENSG00000006071.16	ABCC8	1.16089	2.57277	46.2796	2.15288e-10	8.14834e-09	ENSG00000006071	ENSG00000006071	ATP binding cassette subfamily C member 8 [Source:HGNC Symbol;Acc:HGNC:59]	ENST00000644772	ABCC8		11	p15.1	6833	ABCC8-237
194048	ENSG00000279891.1	FLJ42393	1.68138	-0.863951	46.2771	2.155e-10	8.14834e-09	ENSG00000279891	ENSG00000279891	uncharacterized LOC401105 [Source:NCBI gene (formerly Entrezgene);Acc:401105]	ENST00000623801		FLJ42393-201	3	q27.3	401105	FLJ42393-201
108874	ENSG00000184992.13	BRI3BP	-0.571262	4.29792	46.2546	2.17414e-10	8.21496e-09	ENSG00000184992	ENSG00000184992	BRI3 binding protein [Source:HGNC Symbol;Acc:HGNC:14251]	ENST00000341446	BRI3BP		12	q24.31	140707	BRI3BP-201
116740	ENSG00000291093.2	SVIL-AS1	0.759013	3.84843	46.2496	2.17839e-10	8.22529e-09	ENSG00000291093	ENSG00000291093	SVIL antisense RNA 1 [Source:NCBI gene (formerly Entrezgene);Acc:102724316]	ENST00000430295		SVIL-AS1-206	10	p11.23	102724316	SVIL-AS1-206
240730	ENSG00000283041.1	ENSG00000283041	-0.738791	7.04804	46.2081	2.21413e-10	8.34858e-09	ENSG00000283041	ENSG00000283041	eukaryotic translation elongation factor 1 gamma (	ENST00000634247			7	q33	NA
126037	ENSG00000308674.1	ENSG00000308674	2.10843	-1.64102	51.6262	2.21286e-10	8.34858e-09	ENSG00000308674	ENSG00000308674	novel transcript	ENST00000835650			9	p21.1	NA
449456	ENSG00000137648.20	TMPRSS4	1.52769	0.313777	46.1837	2.2354e-10	8.42291e-09	ENSG00000137648	ENSG00000137648	transmembrane serine protease 4 [Source:HGNC Symbol;Acc:HGNC:11878]	ENST00000616579	TMPRSS4		11	q23.3	56649	TMPRSS4-219
536621	ENSG00000153827.15	TRIP12	-0.507318	7.15862	46.17	2.24748e-10	8.4543e-09	ENSG00000153827	ENSG00000153827	thyroid hormone receptor interactor 12 [Source:HGNC Symbol;Acc:HGNC:12306]	ENST00000675453	TRIP12		2	q36.3	9320	TRIP12-219
513654	ENSG00000180398.13	MCFD2	0.445666	5.77534	46.1677	2.24947e-10	8.4543e-09	ENSG00000180398	ENSG00000180398	multiple coagulation factor deficiency 2, ER cargo receptor complex subunit [Source:HGNC Symbol;Acc:HGNC:18451]	ENST00000444761	MCFD2		2	p21	90411	MCFD2-212
163868	ENSG00000237943.8	PRKCQ-AS1	0.925292	4.5393	46.1672	2.24998e-10	8.4543e-09	ENSG00000237943	ENSG00000237943	PRKCQ antisense RNA 1 [Source:HGNC Symbol;Acc:HGNC:44689]	ENST00000445427	PRKCQ-AS1		10	p15.1	439949	PRKCQ-AS1-202
146066	ENSG00000296159.1	ENSG00000296159	1.05068	1.50857	46.1714	2.24623e-10	8.4543e-09	ENSG00000296159	ENSG00000296159	novel transcript, antisense to ZNF253	ENST00000736925			19	p13.11	NA
57066	ENSG00000249068.1	ENSG00000249068	1.89411	-0.868969	46.1652	2.25173e-10	8.45499e-09	ENSG00000249068	ENSG00000249068	cancer/testis antigen family 45, member A5 pseudogene	ENST00000510014			5	q21.3	NA
354297	ENSG00000284692.3	ENSG00000284692	1.28111	0.16288	46.1231	2.28921e-10	8.58979e-09	ENSG00000284692	ENSG00000284692	novel transcript	ENST00000641426			1	p36.31	NA
420880	ENSG00000167114.13	SLC27A4	-0.842885	2.26019	46.1094	2.30157e-10	8.63017e-09	ENSG00000167114	ENSG00000167114	solute carrier family 27 member 4 [Source:HGNC Symbol;Acc:HGNC:10998]	ENST00000300456	SLC27A4		9	q34.11	10999	SLC27A4-201
95954	ENSG00000303418.1	ENSG00000303418	1.04703	2.56965	46.0933	2.31612e-10	8.67872e-09	ENSG00000303418	ENSG00000303418	novel transcript	ENST00000794348			14	q24.3	124903350
155450	ENSG00000111305.19	GSG1	1.28212	1.04771	46.035	2.36976e-10	8.86741e-09	ENSG00000111305	ENSG00000111305	germ cell associated 1 [Source:HGNC Symbol;Acc:HGNC:19716]	ENST00000432710	GSG1		12	p13.1	83445	GSG1-204
386609	ENSG00000025423.11	HSD17B6	1.42986	1.10795	46.0368	2.36812e-10	8.86741e-09	ENSG00000025423	ENSG00000025423	hydroxysteroid 17-beta dehydrogenase 6 [Source:HGNC Symbol;Acc:HGNC:23316]	ENST00000555159	HSD17B6		12	q13.3	8630	HSD17B6-206
496516	ENSG00000214097.5	SMCO1	1.73467	0.354568	45.9874	2.41444e-10	9.02839e-09	ENSG00000214097	ENSG00000214097	single-pass membrane protein with coiled-coil domains 1 [Source:HGNC Symbol;Acc:HGNC:27407]	ENST00000397537	SMCO1		3	q29	255798	SMCO1-201
305240	ENSG00000293925.1	ENSG00000293925	1.15911	0.397877	45.9775	2.42386e-10	9.05733e-09	ENSG00000293925	ENSG00000293925	novel transcript	ENST00000719967			2	p11.2	NA
205425	ENSG00000102710.21	SUPT20H	-0.649015	5.3689	45.9755	2.42578e-10	9.05826e-09	ENSG00000102710	ENSG00000102710	SPT20 homolog, SAGA complex component [Source:HGNC Symbol;Acc:HGNC:20596]	ENST00000484078	SUPT20H		13	q13.3	55578	SUPT20H-217
221750	ENSG00000166923.12	GREM1	1.1179	0.690118	45.9673	2.4336e-10	9.0812e-09	ENSG00000166923	ENSG00000166923	gremlin 1, DAN family BMP antagonist [Source:HGNC Symbol;Acc:HGNC:2001]	ENST00000560677	GREM1		15	q13.3	26585	GREM1-201
332303	ENSG00000255198.7	SNHG9	1.12927	4.33541	45.9596	2.44098e-10	9.10244e-09	ENSG00000255198	ENSG00000255198	small nucleolar RNA host gene 9 [Source:HGNC Symbol;Acc:HGNC:33102]	ENST00000531523	SNHG9		16	p13.3	NA	SNHG9-201
539360	ENSG00000122176.12	FMOD	3.66583	-0.461768	45.9457	2.45436e-10	9.14603e-09	ENSG00000122176	ENSG00000122176	fibromodulin [Source:HGNC Symbol;Acc:HGNC:3774]	ENST00000354955	FMOD		1	q32.1	2331	FMOD-201
271342	ENSG00000257315.4	ZBED6	0.384972	4.20238	45.9259	2.47353e-10	9.2048e-09	ENSG00000257315	ENSG00000257315	zinc finger BED-type containing 6 [Source:HGNC Symbol;Acc:HGNC:33273]	ENST00000550078	ZBED6		1	q32.1	100381270	ZBED6-201
345958	ENSG00000290998.1	ENSG00000290998	1.89824	-0.975968	45.9269	2.47249e-10	9.2048e-09	ENSG00000290998	ENSG00000290998	novel transcript	ENST00000355920			7	q11.23	NA
454197	ENSG00000105792.19	CFAP69	0.700596	3.72111	45.9176	2.4816e-10	9.22849e-09	ENSG00000105792	ENSG00000105792	cilia and flagella associated protein 69 [Source:HGNC Symbol;Acc:HGNC:26107]	ENST00000389297	CFAP69		7	q21.13	79846	CFAP69-201
127768	ENSG00000285831.2	ENSG00000285831	0.881155	2.5278	45.9106	2.48843e-10	9.24751e-09	ENSG00000285831	ENSG00000285831	novel transcript	ENST00000648942			5	q11.2	NA
288997	ENSG00000214756.8	CSKMT	1.06911	2.43664	45.8978	2.50093e-10	9.28378e-09	ENSG00000214756	ENSG00000214756	citrate synthase lysine methyltransferase [Source:HGNC Symbol;Acc:HGNC:33113]	ENST00000398922	CSKMT		11	q12.3	751071	CSKMT-201
127098	ENSG00000253295.3	ENSG00000253295	1.64697	-0.220059	45.8967	2.50201e-10	9.28378e-09	ENSG00000253295	ENSG00000253295	novel transcript	ENST00000666787			5	q35.1	101928093
106408	ENSG00000227200.2	ENSG00000227200	1.65612	-0.509397	45.8954	2.50333e-10	9.28378e-09	ENSG00000227200	ENSG00000227200	novel transcript	ENST00000437461			9	q33.3	NA
174520	ENSG00000025293.17	PHF20	0.587125	5.21159	45.8811	2.5174e-10	9.3212e-09	ENSG00000025293	ENSG00000025293	PHD finger protein 20 [Source:HGNC Symbol;Acc:HGNC:16098]	ENST00000461122	PHF20		20	q11.22	51230	PHF20-207
213833	ENSG00000227598.2	ENSG00000227598	1.50644	-0.237493	45.8802	2.51828e-10	9.3212e-09	ENSG00000227598	ENSG00000227598	novel transcript	ENST00000444102			6	q27	NA
50979	ENSG00000276961.1	MIR7848	1.7661	-0.702056	45.8799	2.51859e-10	9.3212e-09	ENSG00000276961	ENSG00000276961	microRNA 7848 [Source:HGNC Symbol;Acc:HGNC:50058]	ENST00000617402	MIR7848		8	q24.22	102466865	MIR7848-201
141758	ENSG00000269604.1	ENSG00000269604	-0.827656	2.79586	45.8504	2.54794e-10	9.42336e-09	ENSG00000269604	ENSG00000269604	novel transcript, antisense to FEM1A	ENST00000601192			19	p13.3	NA
423433	ENSG00000204482.11	LST1	1.08486	7.1808	45.8478	2.55061e-10	9.42681e-09	ENSG00000204482	ENSG00000204482	leukocyte specific transcript 1 [Source:HGNC Symbol;Acc:HGNC:14189]	ENST00000418507	LST1		6	p21.33	7940	LST1-214
246616	ENSG00000304335.1	ENSG00000304335	-0.888595	1.63771	45.8306	2.56788e-10	9.48416e-09	ENSG00000304335	ENSG00000304335	novel transcript, antisense to TPP1	ENST00000802576			11	p15.4	NA
25447	ENSG00000177337.10	DLGAP1-AS1	0.793887	4.16278	45.8283	2.57021e-10	9.48629e-09	ENSG00000177337	ENSG00000177337	DLGAP1 antisense RNA 1 [Source:HGNC Symbol;Acc:HGNC:31676]	ENST00000577995	DLGAP1-AS1		18	p11.31	NA	DLGAP1-AS1-206
406847	ENSG00000158109.15	TPRG1L	-0.683759	4.85489	45.8224	2.57621e-10	9.49943e-09	ENSG00000158109	ENSG00000158109	tumor protein p63 regulated 1 like [Source:HGNC Symbol;Acc:HGNC:27007]	ENST00000378344	TPRG1L		1	p36.32	127262	TPRG1L-202
511171	ENSG00000137962.13	ARHGAP29	0.709351	2.52412	45.8213	2.57728e-10	9.49943e-09	ENSG00000137962	ENSG00000137962	Rho GTPase activating protein 29 [Source:HGNC Symbol;Acc:HGNC:30207]	ENST00000546444	ARHGAP29		1	p22.1	9411	ARHGAP29-204
82951	ENSG00000225470.10	JPX	0.457905	5.67001	45.8035	2.59542e-10	9.55978e-09	ENSG00000225470	ENSG00000225470	JPX transcript, XIST activator [Source:HGNC Symbol;Acc:HGNC:37191]	ENST00000664637	JPX		X	q13.2	554203	JPX-256
208590	ENSG00000225476.1	MTCO3P5	1.33574	1.15405	45.7985	2.6005e-10	9.56547e-09	ENSG00000225476	ENSG00000225476	MT-CO3 pseudogene 5 [Source:HGNC Symbol;Acc:HGNC:52123]	ENST00000433620	MTCO3P5		2	q22.2	NA	MTCO3P5-201
355513	ENSG00000264666.4	ENSG00000264666	1.83065	-0.784184	45.7993	2.59969e-10	9.56547e-09	ENSG00000264666	ENSG00000264666	novel transcript	ENST00000583662			17	p11.2	NA
108025	ENSG00000099341.13	PSMD8	1.01442	6.80835	45.7924	2.6067e-10	9.58174e-09	ENSG00000099341	ENSG00000099341	proteasome 26S subunit, non-ATPase 8 [Source:HGNC Symbol;Acc:HGNC:9566]	ENST00000700293	PSMD8		19	q13.2	5714	PSMD8-210
80048	ENSG00000102580.15	DNAJC3	-0.620208	5.0402	45.7764	2.6232e-10	9.63584e-09	ENSG00000102580	ENSG00000102580	DnaJ heat shock protein family (Hsp40) member C3 [Source:HGNC Symbol;Acc:HGNC:9439]	ENST00000602402	DNAJC3		13	q32.1	5611	DNAJC3-202
322602	ENSG00000284601.2	ENSG00000284601	1.48425	0.386774	45.7459	2.65486e-10	9.74553e-09	ENSG00000284601	ENSG00000284601	novel transcript	ENST00000641973			1	p32.3	105378736
190240	ENSG00000287497.4	ENSG00000287497	1.10326	1.83733	45.6596	2.74653e-10	1.00752e-08	ENSG00000287497	ENSG00000287497	novel transcript	ENST00000716075			6	p25.1	NA
368618	ENSG00000148120.19	AOPEP	0.883437	2.31684	45.6425	2.76509e-10	1.01364e-08	ENSG00000148120	ENSG00000148120	aminopeptidase O (putative) [Source:HGNC Symbol;Acc:HGNC:1361]	ENST00000489318	AOPEP		9	q22.32	84909	AOPEP-218
316312	ENSG00000130985.17	UBA1	1.14158	4.58128	45.6353	2.77289e-10	1.01581e-08	ENSG00000130985	ENSG00000130985	ubiquitin like modifier activating enzyme 1 [Source:HGNC Symbol;Acc:HGNC:12469]	ENST00000377351	UBA1		X	p11.3	7317	UBA1-203
198235	ENSG00000305635.1	ENSG00000305635	1.59564	6.10944	45.6127	2.79767e-10	1.0242e-08	ENSG00000305635	ENSG00000305635	novel transcript, antisense to BAX and FTL	ENST00000812089			19	q13.33	NA
52913	ENSG00000176244.7	ACBD7	1.07514	0.700688	45.6047	2.80643e-10	1.02671e-08	ENSG00000176244	ENSG00000176244	acyl-CoA binding domain containing 7 [Source:HGNC Symbol;Acc:HGNC:17715]	ENST00000356189	ACBD7		10	p13	414149	ACBD7-201
215990	ENSG00000249267.9	LINC00939	0.966531	0.931892	45.6011	2.81041e-10	1.02745e-08	ENSG00000249267	ENSG00000249267	long intergenic non-protein coding RNA 939 [Source:HGNC Symbol;Acc:HGNC:48631]	ENST00000822064	LINC00939		12	q24.32	400084	LINC00939-207
16483	ENSG00000291280.2	ENSG00000291280	2.01682	2.73191	45.5995	2.81226e-10	1.02745e-08	ENSG00000291280	ENSG00000291280	novel transcript	ENST00000428576			21	q11.2	NA
247781	ENSG00000303385.1	ENSG00000303385	2.47226	-0.655367	45.5767	2.83761e-10	1.03601e-08	ENSG00000303385	ENSG00000303385	novel transcript	ENST00000794070			3	q13.2	NA
67456	ENSG00000286035.1	ENSG00000286035	1.23625	0.319882	45.5553	2.8616e-10	1.04407e-08	ENSG00000286035	ENSG00000286035	novel transcript	ENST00000652524			4	q21.22	NA
168657	ENSG00000285692.1	ENSG00000285692	1.74629	-0.579911	45.5476	2.8703e-10	1.04654e-08	ENSG00000285692	ENSG00000285692	Novel transcript, antisense to ATF7	ENST00000648881			12	q13.13	NA
112188	ENSG00000214787.11	MS4A4E	0.550325	5.68753	45.5379	2.88122e-10	1.04981e-08	ENSG00000214787	ENSG00000214787	membrane spanning 4-domains A4E [Source:HGNC Symbol;Acc:HGNC:14284]	ENST00000651255	MS4A4E		11	q12.2	643680	MS4A4E-208
435553	ENSG00000120925.16	RNF170	-0.769115	4.26406	45.5216	2.89975e-10	1.05585e-08	ENSG00000120925	ENSG00000120925	ring finger protein 170 [Source:HGNC Symbol;Acc:HGNC:25358]	ENST00000319104	RNF170		8	p11.21	81790	RNF170-203
103212	ENSG00000258743.9	LINC02301	0.816248	2.9521	45.5158	2.90646e-10	1.05756e-08	ENSG00000258743	ENSG00000258743	long intergenic non-protein coding RNA 2301 [Source:HGNC Symbol;Acc:HGNC:53220]	ENST00000555798	LINC02301		14	q31.1	NA	LINC02301-203
444961	ENSG00000118849.10	RARRES1	1.9152	-0.636158	45.5141	2.90834e-10	1.05756e-08	ENSG00000118849	ENSG00000118849	retinoic acid receptor responder 1 [Source:HGNC Symbol;Acc:HGNC:9867]	ENST00000237696	RARRES1		3	q25.32	5918	RARRES1-201
323346	ENSG00000176595.4	KBTBD11	-0.741925	2.79168	45.5066	2.91697e-10	1.05998e-08	ENSG00000176595	ENSG00000176595	kelch repeat and BTB domain containing 11 [Source:HGNC Symbol;Acc:HGNC:29104]	ENST00000320248	KBTBD11		8	p23.3	9920	KBTBD11-201
306139	ENSG00000204264.12	PSMB8	1.49661	4.23747	45.5042	2.91974e-10	1.06028e-08	ENSG00000204264	ENSG00000204264	proteasome 20S subunit beta 8 [Source:HGNC Symbol;Acc:HGNC:9545]	ENST00000395339	PSMB8		6	p21.32	5696	PSMB8-203
25352	ENSG00000293300.1	ENSG00000293300	-0.820478	7.16063	45.4905	2.93548e-10	1.06528e-08	ENSG00000293300	ENSG00000293300	novel transcript	ENST00000583065			18	p11.31	NA
520913	ENSG00000173442.13	EHBP1L1	0.691818	4.51059	45.4774	2.9507e-10	1.07008e-08	ENSG00000173442	ENSG00000173442	EH domain binding protein 1 like 1 [Source:HGNC Symbol;Acc:HGNC:30682]	ENST00000533237	EHBP1L1		11	q13.1	254102	EHBP1L1-208
57916	ENSG00000270225.1	MTCO2P22	2.04983	1.27752	45.4556	2.97613e-10	1.07858e-08	ENSG00000270225	ENSG00000270225	MT-CO2 pseudogene 22 [Source:HGNC Symbol;Acc:HGNC:52151]	ENST00000603246	MTCO2P22		5	q21.1	NA	MTCO2P22-201
41578	ENSG00000280434.1	ENSG00000280434	1.02547	1.72414	45.4403	2.99408e-10	1.08436e-08	ENSG00000280434	ENSG00000280434	novel transcript, sense overlapping PARVB	ENST00000624919			22	q13.31	NA
172781	ENSG00000287963.2	ENSG00000287963	1.37535	-0.118761	45.4281	3.00859e-10	1.08889e-08	ENSG00000287963	ENSG00000287963	novel transcript	ENST00000660390			5	q33.2	NA
326833	ENSG00000142089.17	IFITM3	2.11498	7.76861	45.4169	3.02182e-10	1.09294e-08	ENSG00000142089	ENSG00000142089	interferon induced transmembrane protein 3 [Source:HGNC Symbol;Acc:HGNC:5414]	ENST00000679793	IFITM3		11	p15.5	10410	IFITM3-212
130845	ENSG00000300775.1	ENSG00000300775	2.308	-1.35139	45.3788	3.06752e-10	1.10873e-08	ENSG00000300775	ENSG00000300775	novel transcript	ENST00000773959			15	q22.31	NA
169568	ENSG00000100652.5	SLC10A1	1.51522	-0.435156	45.3662	3.08278e-10	1.1135e-08	ENSG00000100652	ENSG00000100652	solute carrier family 10 member 1 [Source:HGNC Symbol;Acc:HGNC:10905]	ENST00000216540	SLC10A1		14	q24.1	6554	SLC10A1-201
44920	ENSG00000295501.1	ENSG00000295501	0.897509	1.35178	45.3491	3.10367e-10	1.1203e-08	ENSG00000295501	ENSG00000295501	novel transcript, antisense to ANKRD54 and BPIFC	ENST00000730489			22	q12.3	NA
251462	ENSG00000132471.12	WBP2	-0.620044	8.18624	45.3406	3.11415e-10	1.12333e-08	ENSG00000132471	ENSG00000132471	WW domain binding protein 2 [Source:HGNC Symbol;Acc:HGNC:12738]	ENST00000254806	WBP2		17	q25.1	23558	WBP2-201
352891	ENSG00000303136.1	ENSG00000303136	0.980491	2.23856	45.3309	3.12602e-10	1.12687e-08	ENSG00000303136	ENSG00000303136	novel transcript, antisense to PECAM1	ENST00000792136			17	q23.3	NA
47380	ENSG00000302604.1	ENSG00000302604	1.88397	-0.923467	45.3193	3.14032e-10	1.13127e-08	ENSG00000302604	ENSG00000302604	novel transcript	ENST00000788098			22	q11.21	NA
83336	ENSG00000289195.2	ENSG00000289195	1.73715	-0.988166	45.3103	3.15145e-10	1.13452e-08	ENSG00000289195	ENSG00000289195	novel transcript	ENST00000716815			14	q21.3	NA
244329	ENSG00000148296.7	SURF6	0.597618	2.77441	45.3073	3.15517e-10	1.13511e-08	ENSG00000148296	ENSG00000148296	surfeit 6 [Source:HGNC Symbol;Acc:HGNC:11478]	ENST00000372022	SURF6		9	q34.2	6838	SURF6-201
348047	ENSG00000226026.8	RWDD3-DT	0.741166	3.40806	45.3008	3.16338e-10	1.1373e-08	ENSG00000226026	ENSG00000226026	RWDD3 divergent transcript [Source:HGNC Symbol;Acc:HGNC:55839]	ENST00000663020	RWDD3-DT		1	p21.3	101928118	RWDD3-DT-203
462098	ENSG00000142669.15	SH3BGRL3	1.59311	8.39033	45.2889	3.17818e-10	1.14187e-08	ENSG00000142669	ENSG00000142669	SH3 domain binding glutamate rich protein like 3 [Source:HGNC Symbol;Acc:HGNC:15568]	ENST00000270792	SH3BGRL3		1	p36.11	83442	SH3BGRL3-201
28138	ENSG00000290490.2	ENSG00000290490	1.42044	-0.131395	45.2812	3.18785e-10	1.14458e-08	ENSG00000290490	ENSG00000290490	novel transcript	ENST00000605924			13	q14.3	NA
277905	ENSG00000284376.1	ENSG00000284376	1.40512	0.276948	45.2795	3.18997e-10	1.14458e-08	ENSG00000284376	ENSG00000284376	novel transcript	ENST00000639326			1	q32.2	NA
93002	ENSG00000185261.16	KIAA0825	0.65153	5.11612	45.2765	3.19375e-10	1.14518e-08	ENSG00000185261	ENSG00000185261	KIAA0825 [Source:HGNC Symbol;Acc:HGNC:28532]	ENST00000682413	KIAA0825		5	q15	285600	KIAA0825-204
68874	ENSG00000267064.2	UXT-AS1	1.00829	2.37261	45.2684	3.204e-10	1.14809e-08	ENSG00000267064	ENSG00000267064	UXT antisense RNA 1 [Source:HGNC Symbol;Acc:HGNC:49239]	ENST00000591832	UXT-AS1		X	p11.23	100133957	UXT-AS1-202
400455	ENSG00000137857.18	DUOX1	1.61647	1.75495	45.1903	3.30419e-10	1.18321e-08	ENSG00000137857	ENSG00000137857	dual oxidase 1 [Source:HGNC Symbol;Acc:HGNC:3062]	ENST00000321429	DUOX1		15	q21.1	53905	DUOX1-201
69523	ENSG00000281990.1	IGHV1-69-2	2.09738	-1.59543	45.1723	3.32775e-10	1.19086e-08	ENSG00000281990	ENSG00000281990	immunoglobulin heavy variable 1-69-2 [Source:HGNC Symbol;Acc:HGNC:5562]	ENST00000632209	IGHV1-69-2		14	q32.33	NA	IGHV1-69-2-202
18426	ENSG00000293906.1	ENSG00000293906	1.63096	0.932637	45.1688	3.33232e-10	1.19171e-08	ENSG00000293906	ENSG00000293906	novel transcript, antisense to SLC46A3	ENST00000719829			13	q12.3	NA
83744	ENSG00000137709.10	POU2F3	0.962945	1.4238	45.1623	3.34094e-10	1.194e-08	ENSG00000137709	ENSG00000137709	POU class 2 homeobox 3 [Source:HGNC Symbol;Acc:HGNC:19864]	ENST00000260264	POU2F3		11	q23.3	25833	POU2F3-201
155600	ENSG00000309542.1	ENSG00000309542	1.90688	-1.46988	45.1578	3.34681e-10	1.19531e-08	ENSG00000309542	ENSG00000309542	novel transcript	ENST00000841894			4	q35.1	NA
393610	ENSG00000137073.24	UBAP2	1.11703	5.56513	45.1492	3.35814e-10	1.19856e-08	ENSG00000137073	ENSG00000137073	ubiquitin associated protein 2 [Source:HGNC Symbol;Acc:HGNC:14185]	ENST00000379238	UBAP2		9	p13.3	55833	UBAP2-204
464256	ENSG00000099785.11	MARCHF2	-0.671116	6.53217	45.1468	3.36135e-10	1.19892e-08	ENSG00000099785	ENSG00000099785	membrane associated ring-CH-type finger 2 [Source:HGNC Symbol;Acc:HGNC:28038]	ENST00000381035	MARCHF2		19	p13.2	51257	MARCHF2-202
20333	ENSG00000289644.2	ENSG00000289644	1.86224	-1.41471	45.1442	3.36485e-10	1.19938e-08	ENSG00000289644	ENSG00000289644	novel transcript	ENST00000691393			13	q22.1	NA
477141	ENSG00000133706.20	LARS1	0.505904	5.61915	45.112	3.4078e-10	1.21389e-08	ENSG00000133706	ENSG00000133706	leucyl-tRNA synthetase 1 [Source:HGNC Symbol;Acc:HGNC:6512]	ENST00000674181	LARS1		5	q32	51520	LARS1-215
42371	ENSG00000280224.1	ENSG00000280224	1.69297	-0.32052	45.0824	3.44783e-10	1.22734e-08	ENSG00000280224	ENSG00000280224	novel transcript	ENST00000625038			22	q13.33	NA
442707	ENSG00000186577.14	SMIM29	0.883066	5.32962	45.0741	3.45926e-10	1.2306e-08	ENSG00000186577	ENSG00000186577	small integral membrane protein 29 [Source:HGNC Symbol;Acc:HGNC:1340]	ENST00000636500	SMIM29		6	p21.31	221491	SMIM29-208
60814	ENSG00000279608.1	ENSG00000279608	0.959168	1.49236	45.0492	3.49333e-10	1.2419e-08	ENSG00000279608	ENSG00000279608	TEC	ENST00000624351			9	p13.3	NA
111665	ENSG00000279192.1	PWAR5	1.37396	0.0961646	45.0406	3.50525e-10	1.24532e-08	ENSG00000279192	ENSG00000279192	Prader Willi/Angelman region RNA 5 [Source:HGNC Symbol;Acc:HGNC:30090]	ENST00000624480	PWAR5		15	q11.2	NA	PWAR5-201
354850	ENSG00000293515.2	WFDC21P	2.20743	1.73839	44.9915	3.57381e-10	1.26884e-08	ENSG00000293515	ENSG00000293515	WAP four-disulfide core domain 21, pseudogene [Source:HGNC Symbol;Acc:HGNC:50357]	ENST00000685091	WFDC21P		17	q23.1	645638	WFDC21P-210
155710	ENSG00000156500.16	PABIR3	0.686911	3.77262	44.9822	3.58698e-10	1.27268e-08	ENSG00000156500	ENSG00000156500	PABIR family member 3 [Source:HGNC Symbol;Acc:HGNC:25202]	ENST00000645288	PABIR3		X	q26.3	159091	PABIR3-216
60207	ENSG00000165409.18	TSHR	0.734528	2.0697	44.9805	3.5894e-10	1.27271e-08	ENSG00000165409	ENSG00000165409	thyroid stimulating hormone receptor [Source:HGNC Symbol;Acc:HGNC:12373]	ENST00000557096	TSHR		14	q31.1	7253	TSHR-209
342725	ENSG00000235397.1	EPN2-AS1	1.94965	-1.25228	44.9655	3.61071e-10	1.27943e-08	ENSG00000235397	ENSG00000235397	EPN2 antisense RNA 1 [Source:HGNC Symbol;Acc:HGNC:40849]	ENST00000451099	EPN2-AS1		17	p11.2	100874018	EPN2-AS1-201
277956	ENSG00000234004.4	ENSG00000234004	-0.650138	2.65731	44.9426	3.64358e-10	1.29023e-08	ENSG00000234004	ENSG00000234004	pseudogene similar to ribosomal protein S25 (RPS25)	ENST00000427600			1	q32.2	NA
28321	ENSG00000200301.1	RNA5SP483	1.90541	-0.631767	44.904	3.69951e-10	1.30918e-08	ENSG00000200301	ENSG00000200301	RNA, 5S ribosomal pseudogene 483 [Source:HGNC Symbol;Acc:HGNC:43383]	ENST00000363431	RNA5SP483		20	q11.22	NA	RNA5SP483-201
505005	ENSG00000110852.5	CLEC2B	0.678978	5.27315	44.9003	3.70496e-10	1.31008e-08	ENSG00000110852	ENSG00000110852	C-type lectin domain family 2 member B [Source:HGNC Symbol;Acc:HGNC:2053]	ENST00000228438	CLEC2B		12	p13.31	9976	CLEC2B-201
541161	ENSG00000135870.13	RC3H1	0.701831	5.32137	44.8989	3.70692e-10	1.31008e-08	ENSG00000135870	ENSG00000135870	ring finger and CCCH-type domains 1 [Source:HGNC Symbol;Acc:HGNC:29434]	ENST00000367696	RC3H1		1	q25.1	149041	RC3H1-202
140483	ENSG00000299814.1	ENSG00000299814	1.90437	-1.27505	44.8933	3.71522e-10	1.31216e-08	ENSG00000299814	ENSG00000299814	novel transcript	ENST00000766655			5	q31.1	NA
186657	ENSG00000228495.4	LINC01013	0.730639	4.42866	44.8759	3.7408e-10	1.32033e-08	ENSG00000228495	ENSG00000228495	long intergenic non-protein coding RNA 1013 [Source:HGNC Symbol;Acc:HGNC:48987]	ENST00000706350	LINC01013		6	q23.2	100507254	LINC01013-287
509160	ENSG00000111581.10	NUP107	-0.730289	4.21414	44.8645	3.75764e-10	1.32283e-08	ENSG00000111581	ENSG00000111581	nucleoporin 107 [Source:HGNC Symbol;Acc:HGNC:29914]	ENST00000229179	NUP107		12	q15	57122	NUP107-201
157442	ENSG00000110321.19	EIF4G2	-0.614753	8.58046	44.8662	3.75522e-10	1.32283e-08	ENSG00000110321	ENSG00000110321	eukaryotic translation initiation factor 4 gamma 2 [Source:HGNC Symbol;Acc:HGNC:3297]	ENST00000526148	EIF4G2		11	p15.4	1982	EIF4G2-208
451883	ENSG00000173020.11	GRK2	0.69219	5.65246	44.8684	3.75197e-10	1.32283e-08	ENSG00000173020	ENSG00000173020	G protein-coupled receptor kinase 2 [Source:HGNC Symbol;Acc:HGNC:289]	ENST00000308595	GRK2		11	q13.2	156	GRK2-201
13612	ENSG00000283384.1	ENSG00000283384	0.699158	4.86985	44.8652	3.75663e-10	1.32283e-08	ENSG00000283384	ENSG00000283384	novel transcript	ENST00000637731			13	q33.3	NA
275285	ENSG00000138834.15	MAPK8IP3	0.786174	3.07713	44.8571	3.76874e-10	1.32429e-08	ENSG00000138834	ENSG00000138834	mitogen-activated protein kinase 8 interacting protein 3 [Source:HGNC Symbol;Acc:HGNC:6884]	ENST00000685674	MAPK8IP3		16	p13.3	23162	MAPK8IP3-219
164205	ENSG00000269439.8	PGLS-DT	1.10434	0.668944	44.8568	3.76913e-10	1.32429e-08	ENSG00000269439	ENSG00000269439	PGLS divergent transcript [Source:HGNC Symbol;Acc:HGNC:55274]	ENST00000596643	PGLS-DT		19	p13.11	100507551	PGLS-DT-202
55994	ENSG00000270218.1	ENSG00000270218	1.91677	-1.57721	46.5351	3.76598e-10	1.32429e-08	ENSG00000270218	ENSG00000270218	transmembrane protein 126A (TMEM126A) pseudogene	ENST00000604244			15	q22.31	NA
188244	ENSG00000242759.10	LINC00882	0.817153	2.47962	44.8545	3.77256e-10	1.32463e-08	ENSG00000242759	ENSG00000242759	long intergenic non-protein coding RNA 882 [Source:HGNC Symbol;Acc:HGNC:48568]	ENST00000660862	LINC00882		3	q13.12	NA	LINC00882-239
207660	ENSG00000136371.11	MTHFS	0.954036	5.14339	44.8522	3.77607e-10	1.325e-08	ENSG00000136371	ENSG00000136371	methenyltetrahydrofolate synthetase [Source:HGNC Symbol;Acc:HGNC:7437]	ENST00000560261	MTHFS		15	q25.1	10588	MTHFS-203
141960	ENSG00000288827.1	ENSG00000288827	1.18128	0.973984	44.8335	3.80403e-10	1.33395e-08	ENSG00000288827	ENSG00000288827	novel transcript, sense intronic to DHX34	ENST00000690888			19	q13.32	NA
455621	ENSG00000248333.9	CDK11B	0.487305	5.81399	44.8261	3.81512e-10	1.33697e-08	ENSG00000248333	ENSG00000248333	cyclin dependent kinase 11B [Source:HGNC Symbol;Acc:HGNC:1729]	ENST00000341832	CDK11B		1	p36.33	984	CDK11B-203
37793	ENSG00000149488.14	TMC2	1.16595	1.31012	44.8102	3.83924e-10	1.34455e-08	ENSG00000149488	ENSG00000149488	transmembrane channel like 2 [Source:HGNC Symbol;Acc:HGNC:16527]	ENST00000358864	TMC2		20	p13	117532	TMC2-201
538983	ENSG00000143862.8	ARL8A	-0.809321	3.55423	44.7978	3.85813e-10	1.34942e-08	ENSG00000143862	ENSG00000143862	ARF like GTPase 8A [Source:HGNC Symbol;Acc:HGNC:25192]	ENST00000272217	ARL8A		1	q32.1	127829	ARL8A-201
314065	ENSG00000289956.2	ENSG00000289956	0.95322	0.967605	44.7978	3.85808e-10	1.34942e-08	ENSG00000289956	ENSG00000289956	novel transcript	ENST00000702842			7	q22.1	NA
219697	ENSG00000258289.10	CHURC1	0.614034	6.78572	44.7932	3.86512e-10	1.35012e-08	ENSG00000258289	ENSG00000258289	churchill domain containing 1 [Source:HGNC Symbol;Acc:HGNC:20099]	ENST00000607599	CHURC1		14	q23.3	91612	CHURC1-208
259598	ENSG00000226913.3	BSN-DT	1.47887	0.130897	44.7938	3.86418e-10	1.35012e-08	ENSG00000226913	ENSG00000226913	BSN divergent transcript [Source:HGNC Symbol;Acc:HGNC:42445]	ENST00000816620	BSN-DT		3	p21.31	100132677	BSN-DT-206
299022	ENSG00000272537.2	ENSG00000272537	1.76991	-0.0648259	44.7838	3.87956e-10	1.35429e-08	ENSG00000272537	ENSG00000272537	novel transcript	ENST00000605985			7	p21.2	105375168
414526	ENSG00000103018.18	CYB5B	-0.652164	5.40727	44.7664	3.90634e-10	1.36276e-08	ENSG00000103018	ENSG00000103018	cytochrome b5 type B [Source:HGNC Symbol;Acc:HGNC:24374]	ENST00000686649	CYB5B		16	q22.1	80777	CYB5B-209
51287	ENSG00000213569.4	GTF3C6P2	-1.39537	0.187345	44.7592	3.91735e-10	1.36572e-08	ENSG00000213569	ENSG00000213569	GTF3C6 pseudogene 2 [Source:HGNC Symbol;Acc:HGNC:55024]	ENST00000399148	GTF3C6P2		X	q22.3	NA	GTF3C6P2-201
527763	ENSG00000108671.11	PSMD11	-0.523902	6.62727	44.754	3.92548e-10	1.36767e-08	ENSG00000108671	ENSG00000108671	proteasome 26S subunit, non-ATPase 11 [Source:HGNC Symbol;Acc:HGNC:9556]	ENST00000578213	PSMD11		17	q11.2	5717	PSMD11-206
499426	ENSG00000071189.21	SNX13	0.660136	3.63134	44.7375	3.9511e-10	1.37572e-08	ENSG00000071189	ENSG00000071189	sorting nexin 13 [Source:HGNC Symbol;Acc:HGNC:21335]	ENST00000428135	SNX13		7	p21.1	23161	SNX13-203
121037	ENSG00000141452.11	RMC1	-0.624226	5.62999	44.7224	3.97486e-10	1.3831e-08	ENSG00000141452	ENSG00000141452	regulator of MON1-CCZ1 [Source:HGNC Symbol;Acc:HGNC:24326]	ENST00000615148	RMC1		18	q11.2	29919	RMC1-214
118787	ENSG00000291203.2	ENSG00000291203	0.813233	3.45278	44.7177	3.98217e-10	1.38475e-08	ENSG00000291203	ENSG00000291203	novel transcript	ENST00000692067			4	q26	NA
94318	ENSG00000257621.10	PSMA3-AS1	0.466385	6.74774	44.7103	3.99391e-10	1.38752e-08	ENSG00000257621	ENSG00000257621	PSMA3 antisense RNA 1 [Source:HGNC Symbol;Acc:HGNC:26445]	ENST00000554360	PSMA3-AS1		14	q23.1	379025	PSMA3-AS1-204
364337	ENSG00000307187.1	ENSG00000307187	1.51014	-0.216	44.7094	3.99525e-10	1.38752e-08	ENSG00000307187	ENSG00000307187	novel transcript	ENST00000824432			1	q21.1	105369140
167647	ENSG00000224371.7	ENSG00000224371	1.73548	-0.253324	44.6995	4.01102e-10	1.3921e-08	ENSG00000224371	ENSG00000224371	novel transcript	ENST00000437861			6	q26	NA
379602	ENSG00000169641.16	LUZP1	-0.880477	5.07256	44.6804	4.04136e-10	1.4015e-08	ENSG00000169641	ENSG00000169641	leucine zipper protein 1 [Source:HGNC Symbol;Acc:HGNC:14985]	ENST00000475164	LUZP1		1	p36.12	7798	LUZP1-204
274932	ENSG00000163545.11	NUAK2	0.99868	2.51475	44.6792	4.04329e-10	1.4015e-08	ENSG00000163545	ENSG00000163545	NUAK family kinase 2 [Source:HGNC Symbol;Acc:HGNC:29558]	ENST00000367157	NUAK2		1	q32.1	81788	NUAK2-201
224630	ENSG00000173171.15	MTX1	0.92104	4.89162	44.6695	4.05886e-10	1.406e-08	ENSG00000173171	ENSG00000173171	metaxin 1 [Source:HGNC Symbol;Acc:HGNC:7504]	ENST00000368376	MTX1		1	q22	4580	MTX1-202
99692	ENSG00000245213.8	GALNT7-DT	0.726842	3.12377	44.6674	4.06223e-10	1.40627e-08	ENSG00000245213	ENSG00000245213	GALNT7 divergent transcript [Source:HGNC Symbol;Acc:HGNC:55604]	ENST00000656803	GALNT7-DT		4	q34.1	101930370	GALNT7-DT-204
524280	ENSG00000152558.15	TMEM123	-0.574361	6.75716	44.6623	4.07044e-10	1.40821e-08	ENSG00000152558	ENSG00000152558	transmembrane protein 123 [Source:HGNC Symbol;Acc:HGNC:30138]	ENST00000398136	TMEM123		11	q22.2	114908	TMEM123-202
256064	ENSG00000113719.17	ERGIC1	0.599309	5.85508	44.6578	4.07763e-10	1.40979e-08	ENSG00000113719	ENSG00000113719	endoplasmic reticulum-golgi intermediate compartment 1 [Source:HGNC Symbol;Acc:HGNC:29205]	ENST00000393784	ERGIC1		5	q35.1	57222	ERGIC1-202
352686	ENSG00000132155.14	RAF1	0.481118	6.54056	44.6464	4.09617e-10	1.4153e-08	ENSG00000132155	ENSG00000132155	Raf-1 proto-oncogene, serine/threonine kinase [Source:HGNC Symbol;Acc:HGNC:9829]	ENST00000688543	RAF1		3	p25.2	5894	RAF1-236
54652	ENSG00000249584.1	LINC02225	0.939361	1.51187	44.6337	4.11682e-10	1.42153e-08	ENSG00000249584	ENSG00000249584	long intergenic non-protein coding RNA 2225 [Source:HGNC Symbol;Acc:HGNC:53094]	ENST00000510444	LINC02225		5	q11.2	101928539	LINC02225-201
393996	ENSG00000113391.19	ARB2A	0.727641	3.43848	44.6312	4.12076e-10	1.42198e-08	ENSG00000113391	ENSG00000113391	ARB2 cotranscriptional regulator A [Source:HGNC Symbol;Acc:HGNC:25365]	ENST00000395965	ARB2A		5	q15	83989	ARB2A-201
102647	ENSG00000213872.3	RPL32P11	1.89946	-1.39523	44.6254	4.13022e-10	1.42349e-08	ENSG00000213872	ENSG00000213872	ribosomal protein L32 pseudogene 11 [Source:HGNC Symbol;Acc:HGNC:35723]	ENST00000458542	RPL32P11		3	p24.2	NA	RPL32P11-201
424078	ENSG00000158825.6	CDA	1.96435	5.08521	44.6253	4.1304e-10	1.42349e-08	ENSG00000158825	ENSG00000158825	cytidine deaminase [Source:HGNC Symbol;Acc:HGNC:1712]	ENST00000461985	CDA		1	p36.12	978	CDA-202
181440	ENSG00000269242.1	ENSG00000269242	-0.51978	3.56923	44.6219	4.13598e-10	1.4245e-08	ENSG00000269242	ENSG00000269242	novel transcript	ENST00000597692			19	p13.13	NA
154540	ENSG00000287277.3	ENSG00000287277	0.61511	3.9952	44.5891	4.18997e-10	1.44218e-08	ENSG00000287277	ENSG00000287277	novel transcript	ENST00000665216			10	p14	105376387
20740	ENSG00000178690.4	DYNAP	1.0286	2.64418	44.5686	4.22419e-10	1.45304e-08	ENSG00000178690	ENSG00000178690	dynactin associated protein [Source:HGNC Symbol;Acc:HGNC:26808]	ENST00000585973	DYNAP		18	q21.2	284254	DYNAP-202
305779	ENSG00000254003.2	SRI-AS1	0.759866	4.7291	44.5479	4.25891e-10	1.46405e-08	ENSG00000254003	ENSG00000254003	SRI antisense RNA 1 [Source:HGNC Symbol;Acc:HGNC:40564]	ENST00000591739	SRI-AS1		7	q21.12	102723885	SRI-AS1-205
162375	ENSG00000250377.3	GSCAR	-1.71604	-0.599375	44.5344	4.28167e-10	1.47094e-08	ENSG00000250377	ENSG00000250377	glioma stem cell association long noncoding RNA [Source:HGNC Symbol;Acc:HGNC:56879]	ENST00000663453	GSCAR		5	q14.3	NA	GSCAR-204
248026	ENSG00000151651.16	ADAM8	0.479923	6.16433	44.5186	4.30863e-10	1.47926e-08	ENSG00000151651	ENSG00000151651	ADAM metallopeptidase domain 8 [Source:HGNC Symbol;Acc:HGNC:215]	ENST00000415217	ADAM8		10	q26.3	101	ADAM8-201
174471	ENSG00000130150.12	MOSPD2	0.568224	3.4071	44.5051	4.33175e-10	1.48625e-08	ENSG00000130150	ENSG00000130150	motile sperm domain containing 2 [Source:HGNC Symbol;Acc:HGNC:28381]	ENST00000380492	MOSPD2		X	p22.2	158747	MOSPD2-201
196430	ENSG00000157890.19	MEGF11	1.52529	0.259482	44.4959	4.34755e-10	1.49073e-08	ENSG00000157890	ENSG00000157890	multiple EGF like domains 11 [Source:HGNC Symbol;Acc:HGNC:29635]	ENST00000409699	MEGF11		15	q22.31	84465	MEGF11-203
386753	ENSG00000261065.1	ENSG00000261065	-2.0464	-1.63711	59.7103	4.36056e-10	1.49424e-08	ENSG00000261065	ENSG00000261065	novel transcript	ENST00000565388			1	q32.1	NA
427632	ENSG00000156502.14	SUPV3L1	0.972808	2.11372	44.4828	4.3701e-10	1.49657e-08	ENSG00000156502	ENSG00000156502	Suv3 like RNA helicase [Source:HGNC Symbol;Acc:HGNC:11471]	ENST00000359655	SUPV3L1		10	q22.1	6832	SUPV3L1-201
438582	ENSG00000130770.18	ATP5IF1	0.668366	6.14658	44.4805	4.37408e-10	1.49698e-08	ENSG00000130770	ENSG00000130770	ATP synthase inhibitory factor subunit 1 [Source:HGNC Symbol;Acc:HGNC:871]	ENST00000497986	ATP5IF1		1	p35.3	93974	ATP5IF1-204
25308	ENSG00000235552.7	RPL6P27	-0.800224	7.18109	44.4492	4.42867e-10	1.51381e-08	ENSG00000235552	ENSG00000235552	ribosomal protein L6 pseudogene 27 [Source:HGNC Symbol;Acc:HGNC:36133]	ENST00000489915	RPL6P27		18	p11.31	NA	RPL6P27-201
263656	ENSG00000233639.10	PANTR1	0.750668	1.40307	44.4491	4.42884e-10	1.51381e-08	ENSG00000233639	ENSG00000233639	POU3F3 adjacent non-coding transcript 1 [Source:HGNC Symbol;Acc:HGNC:49513]	ENST00000669335	PANTR1		2	q12.1	100506421	PANTR1-214
289110	ENSG00000100949.15	RABGGTA	1.36954	2.00341	44.4396	4.44544e-10	1.51852e-08	ENSG00000100949	ENSG00000100949	Rab geranylgeranyltransferase subunit alpha [Source:HGNC Symbol;Acc:HGNC:9795]	ENST00000561055	RABGGTA		14	q12	5875	RABGGTA-221
53824	ENSG00000273451.1	ENSG00000273451	1.85609	-0.467182	44.4352	4.45323e-10	1.52022e-08	ENSG00000273451	ENSG00000273451	novel transcript, sense intronic to ZMYND8	ENST00000609320			20	q13.12	NA
305986	ENSG00000289251.3	ENSG00000289251	1.01797	1.6322	44.4242	4.47279e-10	1.52497e-08	ENSG00000289251	ENSG00000289251	novel transcript	ENST00000687711			7	p13	NA
316211	ENSG00000297513.1	ENSG00000297513	1.41799	-0.0102999	44.4252	4.47089e-10	1.52497e-08	ENSG00000297513	ENSG00000297513	novel transcript, antisense to SMYD3	ENST00000748491			1	q44	NA
326131	ENSG00000286802.2	ENSG00000286802	1.17939	0.771184	44.4111	4.49597e-10	1.53191e-08	ENSG00000286802	ENSG00000286802	novel transcript, antisense to GBP7and GBP2	ENST00000654891			1	p22.2	105378842
183168	ENSG00000289850.2	ENSG00000289850	1.87609	2.15417	44.3947	4.52532e-10	1.54094e-08	ENSG00000289850	ENSG00000289850	novel transcript	ENST00000701030			6	q24.2	NA
225030	ENSG00000240476.3	LINC00973	1.03051	2.52448	44.3804	4.55097e-10	1.5487e-08	ENSG00000240476	ENSG00000240476	long intergenic non-protein coding RNA 973 [Source:HGNC Symbol;Acc:HGNC:48868]	ENST00000715231	LINC00973		3	q12.1	105374003	LINC00973-204
308976	ENSG00000185219.18	ZNF445	0.406339	4.2799	44.3633	4.58202e-10	1.55829e-08	ENSG00000185219	ENSG00000185219	zinc finger protein 445 [Source:HGNC Symbol;Acc:HGNC:21018]	ENST00000396077	ZNF445		3	p21.31	353274	ZNF445-201
287392	ENSG00000196116.8	TDRD7	-0.858167	2.38983	44.351	4.6043e-10	1.5639e-08	ENSG00000196116	ENSG00000196116	tudor domain containing 7 [Source:HGNC Symbol;Acc:HGNC:30831]	ENST00000355295	TDRD7		9	q22.33	23424	TDRD7-201
310700	ENSG00000228382.4	ITPKB-IT1	1.02164	1.01188	44.3522	4.60221e-10	1.5639e-08	ENSG00000228382	ENSG00000228382	ITPKB intronic transcript 1 [Source:HGNC Symbol;Acc:HGNC:41349]	ENST00000443422	ITPKB-IT1		1	q42.12	100506443	ITPKB-IT1-202
535878	ENSG00000196187.12	TMEM63A	0.531304	3.13816	44.3202	4.66085e-10	1.58212e-08	ENSG00000196187	ENSG00000196187	transmembrane protein 63A [Source:HGNC Symbol;Acc:HGNC:29118]	ENST00000366835	TMEM63A		1	q42.12	9725	TMEM63A-201
38303	ENSG00000283743.2	ENSG00000283743	0.675229	4.66735	44.3103	4.67928e-10	1.58737e-08	ENSG00000283743	ENSG00000283743	novel transcript	ENST00000638776			X	p11.23	NA
202861	ENSG00000258017.4	TUBA1B-AS1	-0.634246	5.87933	44.2924	4.71249e-10	1.59764e-08	ENSG00000258017	ENSG00000258017	TUBA1B antisense RNA 1 [Source:HGNC Symbol;Acc:HGNC:56356]	ENST00000548149	TUBA1B-AS1		12	q13.12	NA	TUBA1B-AS1-203
214508	ENSG00000155629.15	PIK3AP1	-0.620595	5.19469	44.2535	4.78568e-10	1.62144e-08	ENSG00000155629	ENSG00000155629	phosphoinositide-3-kinase adaptor protein 1 [Source:HGNC Symbol;Acc:HGNC:30034]	ENST00000339364	PIK3AP1		10	q24.1	118788	PIK3AP1-201
119040	ENSG00000205086.8	LINC02898	1.07738	0.569935	44.2509	4.79067e-10	1.62211e-08	ENSG00000205086	ENSG00000205086	long intergenic non-protein coding RNA 2898 [Source:HGNC Symbol;Acc:HGNC:42966]	ENST00000378711	LINC02898		2	p21	400950	LINC02898-201
276651	ENSG00000092330.19	TINF2	-0.540229	6.34039	44.2305	4.82955e-10	1.63425e-08	ENSG00000092330	ENSG00000092330	TERF1 interacting nuclear factor 2 [Source:HGNC Symbol;Acc:HGNC:11824]	ENST00000699682	TINF2		14	q12	26277	TINF2-214
94856	ENSG00000302673.1	ENSG00000302673	1.8504	0.135643	44.2112	4.86667e-10	1.64579e-08	ENSG00000302673	ENSG00000302673	novel transcript, sense intronic to HSP90AA1	ENST00000788673			14	q32.31	NA
338215	ENSG00000290385.2	ENSG00000290385	0.803413	2.01681	44.2074	4.87406e-10	1.64725e-08	ENSG00000290385	ENSG00000290385	novel transcript	ENST00000431321			1	p36.33	NA
469445	ENSG00000023445.17	BIRC3	0.716225	7.35372	44.1989	4.89051e-10	1.65178e-08	ENSG00000023445	ENSG00000023445	baculoviral IAP repeat containing 3 [Source:HGNC Symbol;Acc:HGNC:591]	ENST00000527309	BIRC3		11	q22.2	330	BIRC3-203
186851	ENSG00000251138.8	LINC02882	0.659011	3.89403	44.1766	4.93393e-10	1.66541e-08	ENSG00000251138	ENSG00000251138	long intergenic non-protein coding RNA 2882 [Source:HGNC Symbol;Acc:HGNC:54802]	ENST00000716241	LINC02882		12	q21.1	100507377	LINC02882-220
552105	ENSG00000188641.14	DPYD	0.531844	3.80284	44.1564	4.97358e-10	1.67774e-08	ENSG00000188641	ENSG00000188641	dihydropyrimidine dehydrogenase [Source:HGNC Symbol;Acc:HGNC:3012]	ENST00000370192	DPYD		1	p21.3	1806	DPYD-202
27080	ENSG00000289927.2	ENSG00000289927	0.932328	1.34984	44.1453	4.99547e-10	1.68408e-08	ENSG00000289927	ENSG00000289927	novel transcript, sense intronic to KCNJ15	ENST00000701791			21	q22.13	NA
168895	ENSG00000296262.1	ENSG00000296262	1.11609	2.47595	44.1431	4.99987e-10	1.68452e-08	ENSG00000296262	ENSG00000296262	novel transcript	ENST00000737664			15	q26.3	NA
110878	ENSG00000303754.1	ENSG00000303754	1.90414	-1.34169	44.1361	5.01373e-10	1.68813e-08	ENSG00000303754	ENSG00000303754	novel transcript	ENST00000796982			8	p11.21	NA
109627	ENSG00000287126.1	ENSG00000287126	0.660028	2.83446	44.1274	5.03108e-10	1.69292e-08	ENSG00000287126	ENSG00000287126	novel transcript	ENST00000656939			2	p25.3	124907726
504437	ENSG00000167733.14	HSD11B1L	1.62876	0.546964	44.0963	5.09359e-10	1.71289e-08	ENSG00000167733	ENSG00000167733	hydroxysteroid 11-beta dehydrogenase 1 like [Source:HGNC Symbol;Acc:HGNC:30419]	ENST00000577257	HSD11B1L		19	p13.3	374875	HSD11B1L-207
467294	ENSG00000141968.8	VAV1	0.500623	6.32782	44.0936	5.09904e-10	1.71366e-08	ENSG00000141968	ENSG00000141968	vav guanine nucleotide exchange factor 1 [Source:HGNC Symbol;Acc:HGNC:12657]	ENST00000304076	VAV1		19	p13.3	7409	VAV1-201
61974	ENSG00000213563.7	C8orf82	-0.976014	2.88126	44.0797	5.12725e-10	1.72073e-08	ENSG00000213563	ENSG00000213563	chromosome 8 open reading frame 82 [Source:HGNC Symbol;Acc:HGNC:33826]	ENST00000524821	C8orf82		8	q24.3	414919	C8orf82-202
362947	ENSG00000225880.7	LINC00115	0.68632	7.70405	44.0786	5.12963e-10	1.72073e-08	ENSG00000225880	ENSG00000225880	long intergenic non-protein coding RNA 115 [Source:HGNC Symbol;Acc:HGNC:26211]	ENST00000419394	LINC00115		1	p36.33	NA	LINC00115-202
37521	ENSG00000211666.2	IGLV2-14	2.75758	5.50396	44.0789	5.12897e-10	1.72073e-08	ENSG00000211666	ENSG00000211666	immunoglobulin lambda variable 2-14 [Source:HGNC Symbol;Acc:HGNC:5888]	ENST00000390312	IGLV2-14		22	q11.22	NA	IGLV2-14-201
231830	ENSG00000151743.11	AMN1	0.798122	2.27058	44.0708	5.14548e-10	1.72498e-08	ENSG00000151743	ENSG00000151743	antagonist of mitotic exit network 1 homolog [Source:HGNC Symbol;Acc:HGNC:27281]	ENST00000281471	AMN1		12	p11.21	196394	AMN1-201
295730	ENSG00000116990.12	MYCL	-1.03049	3.24697	44.055	5.17782e-10	1.73475e-08	ENSG00000116990	ENSG00000116990	MYCL proto-oncogene, bHLH transcription factor [Source:HGNC Symbol;Acc:HGNC:7555]	ENST00000372816	MYCL		1	p34.2	4610	MYCL-202
423146	ENSG00000008405.12	CRY1	-1.02178	3.05918	44.0467	5.19495e-10	1.73833e-08	ENSG00000008405	ENSG00000008405	cryptochrome circadian regulator 1 [Source:HGNC Symbol;Acc:HGNC:2384]	ENST00000008527	CRY1		12	q23.3	1407	CRY1-201
487579	ENSG00000197013.11	ZNF429	0.544684	3.95408	44.0473	5.19363e-10	1.73833e-08	ENSG00000197013	ENSG00000197013	zinc finger protein 429 [Source:HGNC Symbol;Acc:HGNC:20817]	ENST00000594022	ZNF429		19	p12	353088	ZNF429-202
289952	ENSG00000162399.9	BSND	1.78666	-1.58858	54.1785	5.2078e-10	1.74155e-08	ENSG00000162399	ENSG00000162399	barttin CLCNK type accessory subunit beta [Source:HGNC Symbol;Acc:HGNC:16512]	ENST00000651561	BSND		1	p32.3	7809	BSND-201
389258	ENSG00000178381.13	ZFAND2A	1.08617	2.91085	44.0097	5.27167e-10	1.76182e-08	ENSG00000178381	ENSG00000178381	zinc finger AN1-type containing 2A [Source:HGNC Symbol;Acc:HGNC:28073]	ENST00000401903	ZFAND2A		7	p22.3	90637	ZFAND2A-203
465247	ENSG00000000460.17	FIRRM	1.52805	3.93694	44.0038	5.28413e-10	1.7649e-08	ENSG00000000460	ENSG00000000460	FIGNL1 interacting regulator of recombination and mitosis [Source:HGNC Symbol;Acc:HGNC:25565]	ENST00000498289	FIRRM		1	q24.2	55732	FIRRM-209
57716	ENSG00000285551.2	LINC02929	1.63036	-0.515979	44.0005	5.29114e-10	1.76615e-08	ENSG00000285551	ENSG00000285551	long intergenic non-protein coding RNA 2929 [Source:HGNC Symbol;Acc:HGNC:55812]	ENST00000395251	LINC02929		10	q21.2	124902436	LINC02929-204
351024	ENSG00000070756.17	PABPC1	-0.945448	11.5634	43.9798	5.33477e-10	1.77962e-08	ENSG00000070756	ENSG00000070756	poly(A) binding protein cytoplasmic 1 [Source:HGNC Symbol;Acc:HGNC:8554]	ENST00000518293	PABPC1		8	q22.3	26986	PABPC1-206
77007	ENSG00000287918.3	ENSG00000287918	1.76226	-0.117782	43.9704	5.35467e-10	1.78515e-08	ENSG00000287918	ENSG00000287918	novel transcript, antisense to VMA21	ENST00000668689			X	q28	NA
266893	ENSG00000111052.8	LIN7A	0.686227	3.22984	43.944	5.41098e-10	1.80282e-08	ENSG00000111052	ENSG00000111052	lin-7 homolog A, crumbs cell polarity complex component [Source:HGNC Symbol;Acc:HGNC:17787]	ENST00000552864	LIN7A		12	q21.31	8825	LIN7A-204
302861	ENSG00000295475.1	ENSG00000295475	1.54745	-0.507489	43.9411	5.41739e-10	1.80384e-08	ENSG00000295475	ENSG00000295475	novel transcript, antisense to N4BP1	ENST00000730325			16	q12.1	NA
161291	ENSG00000279595.1	ENSG00000279595	1.98726	-1.14752	43.9259	5.45019e-10	1.81365e-08	ENSG00000279595	ENSG00000279595	TEC	ENST00000623362			15	q11.2	NA
420697	ENSG00000149182.15	ARFGAP2	0.43183	6.31652	43.9121	5.48005e-10	1.82134e-08	ENSG00000149182	ENSG00000149182	ARF GTPase activating protein 2 [Source:HGNC Symbol;Acc:HGNC:13504]	ENST00000527927	ARFGAP2		11	p11.2	84364	ARFGAP2-214
314540	ENSG00000231758.4	ARHGAP15-AS1	0.850126	1.86163	43.9125	5.47921e-10	1.82134e-08	ENSG00000231758	ENSG00000231758	ARHGAP15 antisense RNA 1 [Source:HGNC Symbol;Acc:HGNC:40949]	ENST00000658730	ARHGAP15-AS1		2	q22.3	NA	ARHGAP15-AS1-206
244377	ENSG00000277957.1	SENP3-EIF4A1	0.861804	5.36493	43.9093	5.48626e-10	1.82229e-08	ENSG00000277957	ENSG00000277957	SENP3-EIF4A1 readthrough (NMD candidate) [Source:HGNC Symbol;Acc:HGNC:49182]	ENST00000614237	SENP3-EIF4A1		17	p13.1	NA	SENP3-EIF4A1-201
268116	ENSG00000205238.12	SPDYE2	1.01686	1.87349	43.9054	5.4947e-10	1.82285e-08	ENSG00000205238	ENSG00000205238	speedy/RINGO cell cycle regulator family member E2 [Source:HGNC Symbol;Acc:HGNC:33841]	ENST00000691607	SPDYE2		7	q22.1	441273	SPDYE2-203
62129	ENSG00000250015.1	ENSG00000250015	1.92685	-1.17856	43.9061	5.49319e-10	1.82285e-08	ENSG00000250015	ENSG00000250015	novel transcript	ENST00000507813			5	q23.1	NA
44224	ENSG00000169018.6	FEM1B	-0.577331	2.92558	43.8927	5.5225e-10	1.83076e-08	ENSG00000169018	ENSG00000169018	fem-1 homolog B [Source:HGNC Symbol;Acc:HGNC:3649]	ENST00000306917	FEM1B		15	q23	10116	FEM1B-201
359613	ENSG00000299826.1	ENSG00000299826	1.94444	-1.71039	73.2969	5.52529e-10	1.83076e-08	ENSG00000299826	ENSG00000299826	novel transcript, antisense to RAI1	ENST00000766680			17	p11.2	124903942
139628	ENSG00000302365.1	ENSG00000302365	1.45873	-0.124155	43.8785	5.55367e-10	1.83903e-08	ENSG00000302365	ENSG00000302365	novel transcript, antisense to TNKS2	ENST00000786181			10	q23.32	NA
166180	ENSG00000277027.2	RMRP	1.74212	-0.972291	43.8757	5.55978e-10	1.83993e-08	ENSG00000277027	ENSG00000277027	RNA component of mitochondrial RNA processing endoribonuclease [Source:HGNC Symbol;Acc:HGNC:10031]	ENST00000363046	RMRP		9	p13.3	6023	RMRP-201
473030	ENSG00000112584.14	FAM120B	0.669657	4.33977	43.8406	5.63805e-10	1.86469e-08	ENSG00000112584	ENSG00000112584	family with sequence similarity 120 member B [Source:HGNC Symbol;Acc:HGNC:21109]	ENST00000630384	FAM120B		6	q27	84498	FAM120B-205
259465	ENSG00000223496.3	EXOSC6	-0.561804	5.32745	43.8326	5.65592e-10	1.86832e-08	ENSG00000223496	ENSG00000223496	exosome component 6 [Source:HGNC Symbol;Acc:HGNC:19055]	ENST00000435634	EXOSC6		16	q22.1	118460	EXOSC6-201
368652	ENSG00000128951.14	DUT	-0.557002	6.19045	43.8338	5.65314e-10	1.86832e-08	ENSG00000128951	ENSG00000128951	deoxyuridine triphosphatase [Source:HGNC Symbol;Acc:HGNC:3078]	ENST00000559935	DUT		15	q21.1	1854	DUT-210
71530	ENSG00000298367.1	ENSG00000298367	0.61879	2.9541	43.8259	5.67094e-10	1.87214e-08	ENSG00000298367	ENSG00000298367	novel transcript	ENST00000755115			X	q23	NA
331893	ENSG00000213062.6	ENSG00000213062	0.875886	1.25819	43.8186	5.68745e-10	1.87567e-08	ENSG00000213062	ENSG00000213062	novel transcript	ENST00000392097			1	q24.2	NA
510105	ENSG00000174842.17	GLMN	1.15983	1.22202	43.8181	5.68857e-10	1.87567e-08	ENSG00000174842	ENSG00000174842	glomulin, FKBP associated protein [Source:HGNC Symbol;Acc:HGNC:14373]	ENST00000370360	GLMN		1	p22.1	11146	GLMN-201
14975	ENSG00000226525.5	RPS7P10	-1.18064	-0.215104	43.7969	5.73669e-10	1.88808e-08	ENSG00000226525	ENSG00000226525	ribosomal protein S7 pseudogene 10 [Source:HGNC Symbol;Acc:HGNC:39903]	ENST00000464254	RPS7P10		13	q12.11	NA	RPS7P10-201
384008	ENSG00000271383.9	NBPF19	0.630791	5.10815	43.7969	5.73667e-10	1.88808e-08	ENSG00000271383	ENSG00000271383	NBPF member 19 [Source:HGNC Symbol;Acc:HGNC:31999]	ENST00000651566	NBPF19		1	q21.2	101060226	NBPF19-201
332266	ENSG00000198736.13	MSRB1	0.867593	6.43439	43.798	5.73417e-10	1.88808e-08	ENSG00000198736	ENSG00000198736	methionine sulfoxide reductase B1 [Source:HGNC Symbol;Acc:HGNC:14133]	ENST00000361871	MSRB1		16	p13.3	51734	MSRB1-201
193983	ENSG00000298216.1	ENSG00000298216	1.8768	-1.45102	43.7936	5.74433e-10	1.88945e-08	ENSG00000298216	ENSG00000298216	novel transcript	ENST00000753953			11	p15.5	NA
367724	ENSG00000310527.1	WASH9P	1.06482	1.97529	43.7699	5.79869e-10	1.90617e-08	ENSG00000310527	ENSG00000310527	WAS protein family homolog 9, pseudogene [Source:NCBI gene (formerly Entrezgene);Acc:100996442]	ENST00000831131		WASH9P-202	1	p36.33	100996442	WASH9P-202
274439	ENSG00000234455.2	ENSG00000234455	1.52022	-0.0478465	43.7492	5.84651e-10	1.92072e-08	ENSG00000234455	ENSG00000234455	novel transcript	ENST00000441053			2	q14.2	NA
246580	ENSG00000099860.10	GADD45B	-0.562139	6.13148	43.7459	5.85433e-10	1.92212e-08	ENSG00000099860	ENSG00000099860	growth arrest and DNA damage inducible beta [Source:HGNC Symbol;Acc:HGNC:4096]	ENST00000586759	GADD45B		19	p13.3	4616	GADD45B-203
240597	ENSG00000305796.1	ENSG00000305796	1.00019	2.39138	43.7436	5.85958e-10	1.92268e-08	ENSG00000305796	ENSG00000305796	novel transcript	ENST00000812978			3	q29	NA
244071	ENSG00000279281.1	ENSG00000279281	1.19035	0.080348	43.7156	5.92528e-10	1.94306e-08	ENSG00000279281	ENSG00000279281	TEC	ENST00000623054			17	q22	NA
234127	ENSG00000104408.11	EIF3E	0.6668	6.73123	43.7131	5.93105e-10	1.94378e-08	ENSG00000104408	ENSG00000104408	eukaryotic translation initiation factor 3 subunit E [Source:HGNC Symbol;Acc:HGNC:3277]	ENST00000678042	EIF3E		8	q23.1	3646	EIF3E-246
233871	ENSG00000302290.1	ENSG00000302290	2.02289	-1.24429	43.7074	5.94447e-10	1.947e-08	ENSG00000302290	ENSG00000302290	novel transcript, antisense to NLGN1	ENST00000785555			3	q26.31	NA
230991	ENSG00000198604.11	BAZ1A	0.488042	6.552	43.6741	6.02379e-10	1.97178e-08	ENSG00000198604	ENSG00000198604	bromodomain adjacent to zinc finger domain 1A [Source:HGNC Symbol;Acc:HGNC:960]	ENST00000360310	BAZ1A		14	q13.2	11177	BAZ1A-202
376970	ENSG00000179743.5	SPEN-AS1	0.673125	2.82394	43.671	6.03121e-10	1.97302e-08	ENSG00000179743	ENSG00000179743	SPEN antisense RNA 1 [Source:HGNC Symbol;Acc:HGNC:55937]	ENST00000746505	SPEN-AS1		1	p36.21	729614	SPEN-AS1-204
518395	ENSG00000067704.10	IARS2	-0.539004	3.0182	43.6637	6.0487e-10	1.97754e-08	ENSG00000067704	ENSG00000067704	isoleucyl-tRNA synthetase 2, mitochondrial [Source:HGNC Symbol;Acc:HGNC:29685]	ENST00000366922	IARS2		1	q41	55699	IARS2-201
377904	ENSG00000167851.16	CD300A	0.465567	5.91964	43.6618	6.05326e-10	1.97784e-08	ENSG00000167851	ENSG00000167851	CD300a molecule [Source:HGNC Symbol;Acc:HGNC:19319]	ENST00000648095	CD300A		17	q25.1	11314	CD300A-207
533518	ENSG00000138071.15	ACTR2	-0.465929	7.80607	43.6579	6.06281e-10	1.97976e-08	ENSG00000138071	ENSG00000138071	actin related protein 2 [Source:HGNC Symbol;Acc:HGNC:169]	ENST00000476840	ACTR2		2	p14	10097	ACTR2-204
148062	ENSG00000169446.6	MMGT1	-0.674304	3.28712	43.624	6.14496e-10	2.00538e-08	ENSG00000169446	ENSG00000169446	membrane magnesium transporter 1 [Source:HGNC Symbol;Acc:HGNC:28100]	ENST00000305963	MMGT1		X	q26.3	93380	MMGT1-201
376226	ENSG00000274512.6	TBC1D3L	0.982264	2.0751	43.6053	6.19097e-10	2.01917e-08	ENSG00000274512	ENSG00000274512	TBC1 domain family member 3L [Source:HGNC Symbol;Acc:HGNC:51246]	ENST00000617678	TBC1D3L		17	q12	729873	TBC1D3L-202
16	ENSG00000198804.2	MT-CO1	1.07442	7.36356	43.5755	6.26472e-10	2.042e-08	ENSG00000198804	ENSG00000198804	mitochondrially encoded cytochrome c oxidase I [Source:HGNC Symbol;Acc:HGNC:7419]	ENST00000361624	MT-CO1		MT		4512	MT-CO1-201
98632	ENSG00000255346.11	NOX5	1.10569	0.806869	43.5717	6.27429e-10	2.04388e-08	ENSG00000255346	ENSG00000255346	NADPH oxidase 5 [Source:HGNC Symbol;Acc:HGNC:14874]	ENST00000388866	NOX5		15	q23	79400	NOX5-201
196850	ENSG00000250461.1	ENSG00000250461	0.777092	2.49627	43.5618	6.29893e-10	2.05068e-08	ENSG00000250461	ENSG00000250461	family with sequence similarity 133, member B (FAM133B) pseudogene	ENST00000439448			5	q12.1	NA
34538	ENSG00000130590.14	SAMD10	1.76234	-0.722926	43.5243	6.39385e-10	2.08033e-08	ENSG00000130590	ENSG00000130590	sterile alpha motif domain containing 10 [Source:HGNC Symbol;Acc:HGNC:16129]	ENST00000369886	SAMD10		20	q13.33	140700	SAMD10-201
429013	ENSG00000198933.11	TBKBP1	1.23283	1.18368	43.5048	6.44359e-10	2.09525e-08	ENSG00000198933	ENSG00000198933	TBK1 binding protein 1 [Source:HGNC Symbol;Acc:HGNC:30140]	ENST00000578982	TBKBP1		17	q21.32	9755	TBKBP1-203
261056	ENSG00000231536.2	ENSG00000231536	1.77463	-1.51735	43.4892	6.48376e-10	2.10705e-08	ENSG00000231536	ENSG00000231536	novel transcript	ENST00000458252			2	q13	NA
169609	ENSG00000290460.2	ENSG00000290460	1.02172	2.78263	43.486	6.49198e-10	2.10845e-08	ENSG00000290460	ENSG00000290460	novel transcript	ENST00000608251			10	q11.22	NA
59096	ENSG00000064489.23	BORCS8-MEF2B	1.19158	1.42425	43.4839	6.49734e-10	2.10893e-08	ENSG00000064489	ENSG00000064489	BORCS8-MEF2B readthrough [Source:HGNC Symbol;Acc:HGNC:39979]	ENST00000354191	BORCS8-MEF2B		19	p13.11	NA	BORCS8-MEF2B-201
100086	ENSG00000287841.2	ENSG00000287841	1.14151	1.11011	43.4454	6.59791e-10	2.14029e-08	ENSG00000287841	ENSG00000287841	novel transcript	ENST00000659448			4	q22.3	NA
247583	ENSG00000310492.1	ENSG00000310492	1.83266	-1.42257	43.4268	6.64685e-10	2.15487e-08	ENSG00000310492	ENSG00000310492	novel transcript, sense intronic to RP11-79P21.2	ENST00000850397			3	p13	NA
120901	ENSG00000289271.3	ENSG00000289271	1.6522	-0.141824	43.4193	6.66661e-10	2.15998e-08	ENSG00000289271	ENSG00000289271	novel transcript, sense intronic to PCSK6	ENST00000690076			15	q26.3	NA
65542	ENSG00000278935.1	ENSG00000278935	1.98531	-1.15465	43.4165	6.6741e-10	2.16112e-08	ENSG00000278935	ENSG00000278935	novel transcript	ENST00000623212			15	q11.1	NA
212691	ENSG00000237187.10	NR2F1-AS1	0.782245	2.31164	43.3992	6.72027e-10	2.17476e-08	ENSG00000237187	ENSG00000237187	NR2F1 regulatory antisense RNA 1 [Source:HGNC Symbol;Acc:HGNC:48622]	ENST00000660523	NR2F1-AS1		5	q15	441094	NR2F1-AS1-242
291338	ENSG00000307218.1	ENSG00000307218	1.71019	-0.588056	43.3905	6.74372e-10	2.17585e-08	ENSG00000307218	ENSG00000307218	novel transcript, sense intronic to RNF149	ENST00000824602			2	q11.2	NA
348763	ENSG00000299210.1	ENSG00000299210	1.86384	-1.45324	43.3935	6.73569e-10	2.17585e-08	ENSG00000299210	ENSG00000299210	novel transcript, antisense to RPL19	ENST00000761622			17	q12	NA
255244	ENSG00000294698.1	ENSG00000294698	1.88506	-1.39226	43.3918	6.74009e-10	2.17585e-08	ENSG00000294698	ENSG00000294698	novel transcript, antisense to WDR82	ENST00000725273			3	p21.2	NA
37583	ENSG00000273141.1	ENSG00000273141	1.94724	-1.54709	43.3945	6.73293e-10	2.17585e-08	ENSG00000273141	ENSG00000273141	novel transcript, antisense to MPPE1	ENST00000609611			18	p11.21	NA
101907	ENSG00000148680.16	HTR7	2.11001	0.631785	43.3942	6.73384e-10	2.17585e-08	ENSG00000148680	ENSG00000148680	5-hydroxytryptamine receptor 7 [Source:HGNC Symbol;Acc:HGNC:5302]	ENST00000277874	HTR7		10	q23.31	3363	HTR7-201
177384	ENSG00000302671.1	ENSG00000302671	1.61061	0.0627921	43.3712	6.7957e-10	2.19131e-08	ENSG00000302671	ENSG00000302671	novel transcript	ENST00000788638			10	q22.3	NA
405940	ENSG00000163785.14	RYK	-0.812122	3.29528	43.3555	6.83832e-10	2.20243e-08	ENSG00000163785	ENSG00000163785	receptor like tyrosine kinase [Source:HGNC Symbol;Acc:HGNC:10481]	ENST00000484106	RYK		3	q22.2	6259	RYK-205
202663	ENSG00000245552.10	LNCRNA-IUR	0.618121	6.57537	43.3564	6.83577e-10	2.20243e-08	ENSG00000245552	ENSG00000245552	lncRNA imatinib upregulated [Source:HGNC Symbol;Acc:HGNC:55755]	ENST00000501356	LNCRNA-IUR		11	q21	100129203	LNCRNA-IUR-201
83626	ENSG00000258819.3	LINC02289	1.22393	3.05858	43.3524	6.84677e-10	2.20384e-08	ENSG00000258819	ENSG00000258819	long intergenic non-protein coding RNA 2289 [Source:HGNC Symbol;Acc:HGNC:53205]	ENST00000716908	LINC02289		14	q24.3	102724190	LINC02289-214
199646	ENSG00000058673.17	ZC3H11A	0.370868	6.50875	43.3015	6.98719e-10	2.2477e-08	ENSG00000058673	ENSG00000058673	zinc finger CCCH-type containing 11A [Source:HGNC Symbol;Acc:HGNC:29093]	ENST00000466470	ZC3H11A		1	q32.1	9877	ZC3H11A-208
531698	ENSG00000106263.19	EIF3B	-0.566018	5.72144	43.2989	6.99436e-10	2.24867e-08	ENSG00000106263	ENSG00000106263	eukaryotic translation initiation factor 3 subunit B [Source:HGNC Symbol;Acc:HGNC:3280]	ENST00000431643	EIF3B		7	p22.3	8662	EIF3B-204
142348	ENSG00000236922.11	LINC01378	0.936075	1.88496	43.2973	6.99892e-10	2.2488e-08	ENSG00000236922	ENSG00000236922	long intergenic non-protein coding RNA 1378 [Source:HGNC Symbol;Acc:HGNC:50645]	ENST00000717599	LINC01378		4	q26	NA	LINC01378-253
105742	ENSG00000228862.6	ENSG00000228862	1.40466	-0.211643	43.2575	7.11066e-10	2.28334e-08	ENSG00000228862	ENSG00000228862	novel transcript	ENST00000647777			8	q12.2	NA
85958	ENSG00000203930.15	LINC00632	0.697107	2.92606	43.2483	7.13675e-10	2.29036e-08	ENSG00000203930	ENSG00000203930	long intergenic non-protein coding RNA 632 [Source:HGNC Symbol;Acc:HGNC:27865]	ENST00000607004	LINC00632		X	q27.1	286411	LINC00632-205
265060	ENSG00000161939.19	RNASEK-C17orf49	1.4894	6.12399	43.2447	7.14699e-10	2.29229e-08	ENSG00000161939	ENSG00000161939	RNASEK-C17orf49 readthrough [Source:HGNC Symbol;Acc:HGNC:44419]	ENST00000549775	RNASEK-C17orf49		17	p13.1	NA	RNASEK-C17orf49-203
67303	ENSG00000280184.2	ENSG00000280184	0.782005	2.31004	43.2418	7.15527e-10	2.29358e-08	ENSG00000280184	ENSG00000280184	TEC	ENST00000638502			6	q24.3	NA
552350	ENSG00000163220.11	S100A9	-0.601784	10.3493	43.2013	7.27173e-10	2.32954e-08	ENSG00000163220	ENSG00000163220	S100 calcium binding protein A9 [Source:HGNC Symbol;Acc:HGNC:10499]	ENST00000368738	S100A9		1	q21.3	6280	S100A9-201
180682	ENSG00000239862.1	IGKV1-37	2.70529	1.35184	43.1984	7.28011e-10	2.33084e-08	ENSG00000239862	ENSG00000239862	immunoglobulin kappa variable 1-37 (non-functional) [Source:HGNC Symbol;Acc:HGNC:5739]	ENST00000465170	IGKV1-37		2	p11.2	NA	IGKV1-37-201
88692	ENSG00000111358.14	GTF2H3	-0.831926	2.25662	43.1935	7.29453e-10	2.33408e-08	ENSG00000111358	ENSG00000111358	general transcription factor IIH subunit 3 [Source:HGNC Symbol;Acc:HGNC:4657]	ENST00000618160	GTF2H3		12	q24.31	2967	GTF2H3-214
78206	ENSG00000258643.6	BCL2L2-PABPN1	-0.614329	6.48453	43.1706	7.36155e-10	2.35208e-08	ENSG00000258643	ENSG00000258643	BCL2L2-PABPN1 readthrough [Source:HGNC Symbol;Acc:HGNC:42959]	ENST00000678502	BCL2L2-PABPN1		14	q11.2	100529063	BCL2L2-PABPN1-203
136127	ENSG00000111729.15	CLEC4A	0.912407	4.62069	43.1698	7.36381e-10	2.35208e-08	ENSG00000111729	ENSG00000111729	C-type lectin domain family 4 member A [Source:HGNC Symbol;Acc:HGNC:13257]	ENST00000229332	CLEC4A		12	p13.31	50856	CLEC4A-201
365419	ENSG00000214087.10	ARL16	1.05485	3.68019	43.1698	7.36382e-10	2.35208e-08	ENSG00000214087	ENSG00000214087	ARF like GTPase 16 [Source:HGNC Symbol;Acc:HGNC:27902]	ENST00000570561	ARL16		17	q25.3	339231	ARL16-201
211543	ENSG00000260239.3	LINC02533	2.30542	-1.42369	43.1484	7.42676e-10	2.37078e-08	ENSG00000260239	ENSG00000260239	long intergenic non-protein coding RNA 2533 [Source:HGNC Symbol;Acc:HGNC:53566]	ENST00000674020	LINC02533		6	p25.1	NA	LINC02533-203
128762	ENSG00000259736.2	CRTC3-AS1	1.1514	0.496772	43.1324	7.47449e-10	2.38461e-08	ENSG00000259736	ENSG00000259736	CRTC3 antisense RNA 1 [Source:HGNC Symbol;Acc:HGNC:51433]	ENST00000559531	CRTC3-AS1		15	q26.1	NA	CRTC3-AS1-202
315887	ENSG00000262097.4	LINC02185	1.11869	1.93899	43.1011	7.56837e-10	2.41314e-08	ENSG00000262097	ENSG00000262097	long intergenic non-protein coding RNA 2185 [Source:HGNC Symbol;Acc:HGNC:53047]	ENST00000668908	LINC02185		16	p13.12	NA	LINC02185-205
328920	ENSG00000259804.2	CTCF-DT	0.901763	2.36491	43.0962	7.58312e-10	2.415e-08	ENSG00000259804	ENSG00000259804	CTCF divergent transcript [Source:HGNC Symbol;Acc:HGNC:55409]	ENST00000748475	CTCF-DT		16	q22.1	100505942	CTCF-DT-207
236229	ENSG00000301649.1	ENSG00000301649	1.96107	-0.104964	43.0963	7.5829e-10	2.415e-08	ENSG00000301649	ENSG00000301649	novel transcript, antisense to VPS37B	ENST00000780554			12	q24.31	NA
150115	ENSG00000307918.1	ENSG00000307918	1.86436	0.67654	43.0789	7.63569e-10	2.43031e-08	ENSG00000307918	ENSG00000307918	novel transcript	ENST00000829801			4	q34.3	NA
264982	ENSG00000219200.12	RNASEK	2.03601	7.13413	43.0761	7.64426e-10	2.4316e-08	ENSG00000219200	ENSG00000219200	ribonuclease K [Source:HGNC Symbol;Acc:HGNC:33911]	ENST00000548577	RNASEK		17	p13.1	440400	RNASEK-202
25659	ENSG00000270299.1	ENSG00000270299	-0.787058	3.30288	43.0577	7.70065e-10	2.4481e-08	ENSG00000270299	ENSG00000270299	novel protein	ENST00000488788			20	p13	NA
320648	ENSG00000213676.13	ATF6B	1.13321	3.0911	43.0535	7.71351e-10	2.44997e-08	ENSG00000213676	ENSG00000213676	activating transcription factor 6 beta [Source:HGNC Symbol;Acc:HGNC:2349]	ENST00000375203	ATF6B		6	p21.32	1388	ATF6B-210
74508	ENSG00000279315.1	ENSG00000279315	2.08339	-1.19506	43.0528	7.71559e-10	2.44997e-08	ENSG00000279315	ENSG00000279315	TEC	ENST00000624062			10	q25.2	NA
206455	ENSG00000275846.2	ENSG00000275846	0.718403	4.02102	43.0423	7.74817e-10	2.45887e-08	ENSG00000275846	ENSG00000275846	novel transcript	ENST00000611708			6	p22.2	105374989
461910	ENSG00000138814.17	PPP3CA	-0.44809	7.2483	43.0065	7.85966e-10	2.49075e-08	ENSG00000138814	ENSG00000138814	protein phosphatase 3 catalytic subunit alpha [Source:HGNC Symbol;Acc:HGNC:9314]	ENST00000512215	PPP3CA		4	q24	5530	PPP3CA-207
437012	ENSG00000273559.5	CWC25	0.816187	4.20237	43.0068	7.85872e-10	2.49075e-08	ENSG00000273559	ENSG00000273559	CWC25 spliceosome associated protein homolog [Source:HGNC Symbol;Acc:HGNC:25989]	ENST00000614790	CWC25		17	q12	54883	CWC25-202
96191	ENSG00000259600.2	ENSG00000259600	1.8799	-0.794274	43.0056	7.86241e-10	2.49075e-08	ENSG00000259600	ENSG00000259600	mitochondrially encoded NADH 4L (MT-ND4L) pseudogene	ENST00000559334			15	q21.3	NA
27460	ENSG00000238197.9	PAXBP1-AS1	0.775675	4.37223	42.9847	7.92835e-10	2.51017e-08	ENSG00000238197	ENSG00000238197	PAXBP1 antisense RNA 1 [Source:HGNC Symbol;Acc:HGNC:39603]	ENST00000691027	PAXBP1-AS1		21	q22.11	100506215	PAXBP1-AS1-215
399431	ENSG00000106123.13	EPHB6	1.19399	2.50068	42.9644	7.99277e-10	2.52908e-08	ENSG00000106123	ENSG00000106123	EPH receptor B6 [Source:HGNC Symbol;Acc:HGNC:3396]	ENST00000619012	EPHB6		7	q34	2051	EPHB6-210
313984	ENSG00000296871.1	ENSG00000296871	1.08716	2.8856	42.9555	8.02125e-10	2.53661e-08	ENSG00000296871	ENSG00000296871	novel transcript	ENST00000743266			1	p36.32	NA
535437	ENSG00000115594.12	IL1R1	0.918056	2.2127	42.946	8.05181e-10	2.5433e-08	ENSG00000115594	ENSG00000115594	interleukin 1 receptor type 1 [Source:HGNC Symbol;Acc:HGNC:5993]	ENST00000452403	IL1R1		2	q11.2	3554	IL1R1-213
180806	ENSG00000250036.1	IGKV1D-37	2.78022	1.26434	42.9467	8.04937e-10	2.5433e-08	ENSG00000250036	ENSG00000250036	immunoglobulin kappa variable 1D-37 (non-functional) [Source:HGNC Symbol;Acc:HGNC:5755]	ENST00000509129	IGKV1D-37		2	p11.2	NA	IGKV1D-37-201
435941	ENSG00000168310.12	IRF2	-0.372294	7.33388	42.9386	8.0755e-10	2.54929e-08	ENSG00000168310	ENSG00000168310	interferon regulatory factor 2 [Source:HGNC Symbol;Acc:HGNC:6117]	ENST00000696840	IRF2		4	q35.1	3660	IRF2-210
73276	ENSG00000255871.2	ENSG00000255871	1.13723	0.978477	42.9329	8.09394e-10	2.55363e-08	ENSG00000255871	ENSG00000255871	novel transcript	ENST00000418574			12	p12.3	NA
355938	ENSG00000287177.2	ENSG00000287177	1.03557	0.803454	42.9246	8.12074e-10	2.56059e-08	ENSG00000287177	ENSG00000287177	novel transcript	ENST00000660627			1	q43	NA
111861	ENSG00000298842.1	ENSG00000298842	1.80471	-0.396881	42.8941	8.22024e-10	2.59045e-08	ENSG00000298842	ENSG00000298842	novel transcript	ENST00000758375			4	p15.1	NA
501742	ENSG00000144645.16	OSBPL10	0.637225	2.62571	42.8835	8.25531e-10	2.59999e-08	ENSG00000144645	ENSG00000144645	oxysterol binding protein like 10 [Source:HGNC Symbol;Acc:HGNC:16395]	ENST00000429492	OSBPL10		3	p22.3	114884	OSBPL10-203
107261	ENSG00000169609.14	C15orf40	0.532153	4.7515	42.8516	8.3611e-10	2.63178e-08	ENSG00000169609	ENSG00000169609	chromosome 15 open reading frame 40 [Source:HGNC Symbol;Acc:HGNC:28443]	ENST00000514272	C15orf40		15	q25.2	123207	C15orf40-208
82753	ENSG00000276522.1	RN7SL462P	1.8378	-1.51997	42.8498	8.36729e-10	2.63219e-08	ENSG00000276522	ENSG00000276522	RNA, 7SL, cytoplasmic 462, pseudogene [Source:HGNC Symbol;Acc:HGNC:46478]	ENST00000610302	RN7SL462P		9	q12	NA	RN7SL462P-201
27686	ENSG00000267586.8	LINC00907	1.02141	1.15367	42.8481	8.37301e-10	2.63246e-08	ENSG00000267586	ENSG00000267586	long intergenic non-protein coding RNA 907 [Source:HGNC Symbol;Acc:HGNC:44327]	ENST00000601948	LINC00907		18	q12.3	284260	LINC00907-211
326248	ENSG00000204922.5	UQCC3	1.25034	3.23919	42.8063	8.51382e-10	2.67518e-08	ENSG00000204922	ENSG00000204922	ubiquinol-cytochrome c reductase complex assembly factor 3 [Source:HGNC Symbol;Acc:HGNC:34399]	ENST00000531323	UQCC3		11	q12.3	790955	UQCC3-202
128491	ENSG00000309428.1	ENSG00000309428	0.793297	5.4417	42.7842	8.58926e-10	2.69732e-08	ENSG00000309428	ENSG00000309428	novel transcript	ENST00000841030			9	q13	NA
29818	ENSG00000267057.7	LINC01905	1.06031	0.654163	42.7778	8.61148e-10	2.70273e-08	ENSG00000267057	ENSG00000267057	long intergenic non-protein coding RNA 1905 [Source:HGNC Symbol;Acc:HGNC:52724]	ENST00000716275	LINC01905		18	q21.2	102724698	LINC01905-251
307748	ENSG00000172932.16	ANKRD13D	0.549931	7.26535	42.7711	8.63452e-10	2.70839e-08	ENSG00000172932	ENSG00000172932	ankyrin repeat domain 13D [Source:HGNC Symbol;Acc:HGNC:27880]	ENST00000512101	ANKRD13D		11	q13.2	338692	ANKRD13D-212
268173	ENSG00000297981.1	ENSG00000297981	1.69533	-1.0857	42.7691	8.64138e-10	2.70897e-08	ENSG00000297981	ENSG00000297981	novel transcript	ENST00000752297			2	p22.2	NA
294931	ENSG00000064666.15	CNN2	0.592945	8.36117	42.7645	8.65739e-10	2.71242e-08	ENSG00000064666	ENSG00000064666	calponin 2 [Source:HGNC Symbol;Acc:HGNC:2156]	ENST00000562015	CNN2		19	p13.3	1265	CNN2-203
515706	ENSG00000078369.19	GNB1	-0.40525	8.69173	42.7237	8.79969e-10	2.75408e-08	ENSG00000078369	ENSG00000078369	G protein subunit beta 1 [Source:HGNC Symbol;Acc:HGNC:4396]	ENST00000615252	GNB1		1	p36.33	2782	GNB1-210
127542	ENSG00000289196.3	ENSG00000289196	1.50278	-0.335374	42.7235	8.80056e-10	2.75408e-08	ENSG00000289196	ENSG00000289196	novel transcript	ENST00000692264			5	p13.1	NA
399908	ENSG00000124523.17	SIRT5	-0.714257	5.3882	42.7139	8.83441e-10	2.76308e-08	ENSG00000124523	ENSG00000124523	sirtuin 5 [Source:HGNC Symbol;Acc:HGNC:14933]	ENST00000680432	SIRT5		6	p23	23408	SIRT5-213
247699	ENSG00000239453.1	SIDT1-AS1	1.51458	0.949736	42.7049	8.86605e-10	2.77137e-08	ENSG00000239453	ENSG00000239453	SIDT1 antisense RNA 1 [Source:HGNC Symbol;Acc:HGNC:41126]	ENST00000462180	SIDT1-AS1		3	q13.2	NA	SIDT1-AS1-201
299326	ENSG00000268218.1	ENSG00000268218	1.09637	0.709063	42.6954	8.89982e-10	2.78032e-08	ENSG00000268218	ENSG00000268218	novel transcript, antisense to ANKRD11	ENST00000602042			16	q24.3	NA
360992	ENSG00000154582.18	ELOC	0.528465	5.96393	42.6797	8.95598e-10	2.79625e-08	ENSG00000154582	ENSG00000154582	elongin C [Source:HGNC Symbol;Acc:HGNC:11617]	ENST00000602840	ELOC		8	q21.11	6921	ELOC-209
386104	ENSG00000104517.13	UBR5	-0.651943	5.15103	42.6704	8.98913e-10	2.80498e-08	ENSG00000104517	ENSG00000104517	ubiquitin protein ligase E3 component n-recognin 5 [Source:HGNC Symbol;Acc:HGNC:16806]	ENST00000520539	UBR5		8	q22.3	51366	UBR5-207
505152	ENSG00000051128.19	HOMER3	1.11534	4.91845	42.6506	9.06085e-10	2.82573e-08	ENSG00000051128	ENSG00000051128	homer scaffold protein 3 [Source:HGNC Symbol;Acc:HGNC:17514]	ENST00000433218	HOMER3		19	p13.11	9454	HOMER3-203
116010	ENSG00000251136.12	PARAIL	0.765863	4.93174	42.6481	9.06973e-10	2.82687e-08	ENSG00000251136	ENSG00000251136	palmitic acid regulated anti-inflammatory lncRNA [Source:HGNC Symbol;Acc:HGNC:55545]	ENST00000519655	PARAIL		8	q21.3	101929709	PARAIL-202
247194	ENSG00000281195.1	ENSG00000281195	1.25106	1.52285	42.6151	9.19044e-10	2.86285e-08	ENSG00000281195	ENSG00000281195	novel transcript	ENST00000434786			2	p13.2	NA
45377	ENSG00000253383.1	ENSG00000253383	1.58356	-0.487387	42.6033	9.23389e-10	2.87354e-08	ENSG00000253383	ENSG00000253383	60S ribosomal protein L36 (RPL36) pseudogene	ENST00000522790			8	q21.11	NA
140484	ENSG00000305595.1	ENSG00000305595	2.06131	-1.08776	42.6029	9.23539e-10	2.87354e-08	ENSG00000305595	ENSG00000305595	novel transcript	ENST00000811878			15	q26.3	NA
371379	ENSG00000290867.2	LINC01145	0.620798	3.86909	42.5881	9.29031e-10	2.88731e-08	ENSG00000290867	ENSG00000290867	long intergenic non-protein coding RNA 1145 [Source:NCBI gene (formerly Entrezgene);Acc:103091866]	ENST00000578899		LINC01145-203	1	q21.1	103091866	LINC01145-203
61981	ENSG00000168594.15	ADAM29	2.82148	-0.881052	42.5883	9.28927e-10	2.88731e-08	ENSG00000168594	ENSG00000168594	ADAM metallopeptidase domain 29 [Source:HGNC Symbol;Acc:HGNC:207]	ENST00000507652	ADAM29		4	q34.1	11086	ADAM29-207
208265	ENSG00000298634.1	ENSG00000298634	0.887696	1.83272	42.5813	9.3154e-10	2.89344e-08	ENSG00000298634	ENSG00000298634	novel transcript	ENST00000757028			5	q33.1	NA
225416	ENSG00000203395.2	ENSG00000203395	1.75062	-1.19953	42.5682	9.36434e-10	2.90697e-08	ENSG00000203395	ENSG00000203395	novel transcript, antisense to PLEK	ENST00000366218			2	p14	NA
498836	ENSG00000116237.16	ICMT	-0.788296	3.46133	42.5659	9.373e-10	2.908e-08	ENSG00000116237	ENSG00000116237	isoprenylcysteine carboxyl methyltransferase [Source:HGNC Symbol;Acc:HGNC:5350]	ENST00000343813	ICMT		1	p36.31	23463	ICMT-201
259217	ENSG00000032219.19	ARID4A	0.554833	5.97217	42.5578	9.40347e-10	2.91578e-08	ENSG00000032219	ENSG00000032219	AT-rich interaction domain 4A [Source:HGNC Symbol;Acc:HGNC:9885]	ENST00000348476	ARID4A		14	q23.1	5926	ARID4A-201
518833	ENSG00000128606.13	LRRC17	2.04864	-0.914184	42.5539	9.4183e-10	2.9187e-08	ENSG00000128606	ENSG00000128606	leucine rich repeat containing 17 [Source:HGNC Symbol;Acc:HGNC:16895]	ENST00000498487	LRRC17		7	q22.1	10234	LRRC17-205
289181	ENSG00000261158.1	ENSG00000261158	1.60464	-0.167893	42.5437	9.45661e-10	2.9289e-08	ENSG00000261158	ENSG00000261158	novel transcript, antisense to CPPED1	ENST00000569407			16	p13.12	NA
92003	ENSG00000280399.1	ENSG00000280399	0.703416	3.48462	42.5341	9.49301e-10	2.93849e-08	ENSG00000280399	ENSG00000280399	TEC	ENST00000624916			3	q22.3	NA
303200	ENSG00000303071.1	ENSG00000303071	1.86931	-0.824425	42.5109	9.58185e-10	2.96429e-08	ENSG00000303071	ENSG00000303071	novel transcript	ENST00000791567			7	p13	124901624
411336	ENSG00000106868.17	SUSD1	-0.691697	3.59659	42.5031	9.61167e-10	2.97049e-08	ENSG00000106868	ENSG00000106868	sushi domain containing 1 [Source:HGNC Symbol;Acc:HGNC:25413]	ENST00000374270	SUSD1		9	q32	64420	SUSD1-204
254152	ENSG00000171316.14	CHD7	0.632997	4.65048	42.5028	9.61286e-10	2.97049e-08	ENSG00000171316	ENSG00000171316	chromodomain helicase DNA binding protein 7 [Source:HGNC Symbol;Acc:HGNC:20626]	ENST00000423902	CHD7		8	q12.2	55636	CHD7-201
247192	ENSG00000256746.5	MADD-AS1	1.87307	-0.590223	42.4983	9.63021e-10	2.97246e-08	ENSG00000256746	ENSG00000256746	MADD antisense RNA 1 [Source:HGNC Symbol;Acc:HGNC:40354]	ENST00000543925	MADD-AS1		11	p11.2	101928943	MADD-AS1-201
338562	ENSG00000290125.2	ENSG00000290125	2.14172	-0.839494	42.4994	9.626e-10	2.97246e-08	ENSG00000290125	ENSG00000290125	novel transcript	ENST00000703082			1	q32.1	NA
369519	ENSG00000308099.1	ENSG00000308099	1.20999	0.703349	42.4899	9.66247e-10	2.98071e-08	ENSG00000308099	ENSG00000308099	novel transcript, antisense to LRRC37B	ENST00000831750			17	q11.2	NA
518018	ENSG00000161036.13	LRWD1	0.78768	3.3466	42.4645	9.76121e-10	3.00945e-08	ENSG00000161036	ENSG00000161036	leucine rich repeats and WD repeat domain containing 1 [Source:HGNC Symbol;Acc:HGNC:21769]	ENST00000463739	LRWD1		7	q22.1	222229	LRWD1-202
201892	ENSG00000168522.13	FNTA	0.444923	4.82954	42.4554	9.79683e-10	3.01872e-08	ENSG00000168522	ENSG00000168522	farnesyltransferase, CAAX box, subunit alpha [Source:HGNC Symbol;Acc:HGNC:3782]	ENST00000533559	FNTA		8	p11.21	2339	FNTA-213
89213	ENSG00000255163.1	HSPE1P18	1.26366	-0.015635	42.4527	9.8075e-10	3.02029e-08	ENSG00000255163	ENSG00000255163	heat shock protein family E (Hsp10) member 1 pseudogene 18 [Source:HGNC Symbol;Acc:HGNC:49337]	ENST00000517602	HSPE1P18		11	q23.3	NA	HSPE1P18-201
509957	ENSG00000163166.15	IWS1	0.540857	4.00485	42.4488	9.82291e-10	3.02331e-08	ENSG00000163166	ENSG00000163166	interacts with SUPT6H, CTD assembly factor 1 [Source:HGNC Symbol;Acc:HGNC:25467]	ENST00000412979	IWS1		2	q14.3	55677	IWS1-203
180185	ENSG00000233087.8	RAB6D	-1.05916	0.505726	42.4394	9.86012e-10	3.03304e-08	ENSG00000233087	ENSG00000233087	RAB6D, member RAS oncogene family [Source:HGNC Symbol;Acc:HGNC:30272]	ENST00000623617	RAB6D		2	q21.1	150786	RAB6D-201
362030	ENSG00000273018.8	FAM106A	0.554172	5.4298	42.4353	9.87619e-10	3.03626e-08	ENSG00000273018	ENSG00000273018	family with sequence similarity 106 member A [Source:HGNC Symbol;Acc:HGNC:25682]	ENST00000425211	FAM106A		17	p11.2	80039	FAM106A-206
113353	ENSG00000235725.1	LINC03050	0.836382	1.02011	42.4245	9.91891e-10	3.04766e-08	ENSG00000235725	ENSG00000235725	long intergenic non-protein coding RNA 3050 [Source:HGNC Symbol;Acc:HGNC:56283]	ENST00000420724	LINC03050		2	p14	126568848	LINC03050-201
163746	ENSG00000175779.6	LINC02694	0.684641	3.36129	42.4134	9.96316e-10	3.05951e-08	ENSG00000175779	ENSG00000175779	long intergenic non-protein coding RNA 2694 [Source:HGNC Symbol;Acc:HGNC:33796]	ENST00000643648	LINC02694		15	q14	400359	LINC02694-207
316451	ENSG00000236824.2	BCYRN1	0.630284	3.30105	42.407	9.98884e-10	3.06566e-08	ENSG00000236824	ENSG00000236824	brain cytoplasmic RNA 1 [Source:HGNC Symbol;Acc:HGNC:1022]	ENST00000418539	BCYRN1		2	p21	618	BCYRN1-201
391394	ENSG00000161920.11	MED11	1.09174	2.43198	42.3934	1.00432e-09	3.08059e-08	ENSG00000161920	ENSG00000161920	mediator complex subunit 11 [Source:HGNC Symbol;Acc:HGNC:32687]	ENST00000575284	MED11		17	p13.2	400569	MED11-203
13967	ENSG00000215386.16	MIR99AHG	0.685337	4.2223	42.3864	1.00717e-09	3.08758e-08	ENSG00000215386	ENSG00000215386	mir-99a-let-7c cluster host gene [Source:HGNC Symbol;Acc:HGNC:1274]	ENST00000635845	MIR99AHG		21	q21.1	388815	MIR99AHG-221
547898	ENSG00000138433.16	CIR1	0.541377	5.24642	42.3751	1.01171e-09	3.09974e-08	ENSG00000138433	ENSG00000138433	corepressor interacting with RBPJ, CIR1 [Source:HGNC Symbol;Acc:HGNC:24217]	ENST00000342016	CIR1		2	q31.1	9541	CIR1-201
297616	ENSG00000223646.3	LINC03076	2.39469	-0.936956	42.3376	1.02701e-09	3.14486e-08	ENSG00000223646	ENSG00000223646	long intergenic non-protein coding RNA 3076 [Source:HGNC Symbol;Acc:HGNC:56656]	ENST00000453459	LINC03076		7	q31.1	100996249	LINC03076-201
366772	ENSG00000184162.15	NR2C2AP	-0.682493	4.81644	42.3281	1.03095e-09	3.15514e-08	ENSG00000184162	ENSG00000184162	nuclear receptor 2C2 associated protein [Source:HGNC Symbol;Acc:HGNC:30763]	ENST00000420605	NR2C2AP		19	p13.11	126382	NR2C2AP-202
197376	ENSG00000228548.1	ITPKB-AS1	1.10817	1.22009	42.3095	1.03866e-09	3.17691e-08	ENSG00000228548	ENSG00000228548	ITPKB antisense RNA 1 [Source:HGNC Symbol;Acc:HGNC:40312]	ENST00000453525	ITPKB-AS1		1	q42.12	NA	ITPKB-AS1-201
98943	ENSG00000291075.2	FRG1HP	0.666425	4.31799	42.2903	1.04669e-09	3.19967e-08	ENSG00000291075	ENSG00000291075	FSHD region gene 1 family member H, pseudogene [Source:NCBI gene (formerly Entrezgene);Acc:100132352]	ENST00000690347		FRG1HP-215	9	p11.2	100132352	FRG1HP-215
198550	ENSG00000237716.3	ENSG00000237716	1.15077	0.123353	42.285	1.0489e-09	3.20461e-08	ENSG00000237716	ENSG00000237716	novel transcript	ENST00000427591			6	p25.2	NA
457332	ENSG00000163191.6	S100A11	2.0326	7.87759	42.2824	1.05e-09	3.20616e-08	ENSG00000163191	ENSG00000163191	S100 calcium binding protein A11 [Source:HGNC Symbol;Acc:HGNC:10488]	ENST00000271638	S100A11		1	q21.3	6282	S100A11-201
63368	ENSG00000243227.3	RN7SL55P	1.5676	-0.681194	42.2641	1.05774e-09	3.228e-08	ENSG00000243227	ENSG00000243227	RNA, 7SL, cytoplasmic 55, pseudogene [Source:HGNC Symbol;Acc:HGNC:46071]	ENST00000464534	RN7SL55P		4	q25	NA	RN7SL55P-201
543158	ENSG00000158859.10	ADAMTS4	0.820356	1.75042	42.2322	1.07136e-09	3.26766e-08	ENSG00000158859	ENSG00000158859	ADAM metallopeptidase with thrombospondin type 1 motif 4 [Source:HGNC Symbol;Acc:HGNC:220]	ENST00000367996	ADAMTS4		1	q23.3	9507	ADAMTS4-202
326027	ENSG00000300155.1	ENSG00000300155	1.37824	-0.445254	42.2308	1.07195e-09	3.26766e-08	ENSG00000300155	ENSG00000300155	novel transcript	ENST00000769539			1	p21.3	NA
164634	ENSG00000225937.3	PCA3	0.775238	2.52577	42.2224	1.07557e-09	3.27414e-08	ENSG00000225937	ENSG00000225937	prostate cancer associated 3 [Source:HGNC Symbol;Acc:HGNC:8637]	ENST00000642542	PCA3		9	q21.2	50652	PCA3-203
358161	ENSG00000289016.2	ENSG00000289016	1.87989	-1.23862	42.2217	1.07589e-09	3.27414e-08	ENSG00000289016	ENSG00000289016	novel transcript	ENST00000685048			17	q22	101927389
11637	ENSG00000221837.7	KRTAP10-9	2.01031	-1.7104	50.5467	1.07503e-09	3.27414e-08	ENSG00000221837	ENSG00000221837	keratin associated protein 10-9 [Source:HGNC Symbol;Acc:HGNC:22971]	ENST00000397911	KRTAP10-9		21	q22.3	386676	KRTAP10-9-201
160638	ENSG00000251034.2	ENSG00000251034	0.568761	4.68609	42.2175	1.0777e-09	3.27779e-08	ENSG00000251034	ENSG00000251034	novel transcript	ENST00000668235			8	p21.3	NA
140948	ENSG00000302873.1	ENSG00000302873	1.73036	-1.50212	42.2099	1.08098e-09	3.28593e-08	ENSG00000302873	ENSG00000302873	novel transcript, antisense to ZNF37A	ENST00000790161			10	p11.1	NA
278769	ENSG00000106328.10	FSCN3	-1.06742	5.65341	42.2044	1.08334e-09	3.28943e-08	ENSG00000106328	ENSG00000106328	fascin actin-bundling protein 3 [Source:HGNC Symbol;Acc:HGNC:3961]	ENST00000478328	FSCN3		7	q32.1	29999	FSCN3-204
485224	ENSG00000170892.13	TSEN34	1.02788	4.63496	42.205	1.08309e-09	3.28943e-08	ENSG00000170892	ENSG00000170892	tRNA splicing endonuclease subunit 34 [Source:HGNC Symbol;Acc:HGNC:15506]	ENST00000455798	TSEN34		19	q13.42	79042	TSEN34-205
310005	ENSG00000205571.15	SMN2	-0.674286	3.30923	42.1953	1.0873e-09	3.29959e-08	ENSG00000205571	ENSG00000205571	survival of motor neuron 2, centromeric [Source:HGNC Symbol;Acc:HGNC:11118]	ENST00000511812	SMN2		5	q13.2	6606	SMN2-210
467954	ENSG00000172081.14	MOB3A	0.595141	4.73162	42.1862	1.09129e-09	3.30869e-08	ENSG00000172081	ENSG00000172081	MOB kinase activator 3A [Source:HGNC Symbol;Acc:HGNC:29802]	ENST00000357066	MOB3A		19	p13.3	126308	MOB3A-201
330203	ENSG00000229127.2	KANSL1L-AS1	1.04444	0.867908	42.1857	1.09152e-09	3.30869e-08	ENSG00000229127	ENSG00000229127	KANSL1L antisense RNA 1 [Source:HGNC Symbol;Acc:HGNC:41139]	ENST00000668130	KANSL1L-AS1		2	q34	NA	KANSL1L-AS1-202
407598	ENSG00000124570.21	SERPINB6	0.813821	5.9609	42.152	1.10637e-09	3.35182e-08	ENSG00000124570	ENSG00000124570	serpin family B member 6 [Source:HGNC Symbol;Acc:HGNC:8950]	ENST00000643314	SERPINB6		6	p25.2	5269	SERPINB6-211
112018	ENSG00000251377.3	ENSG00000251377	1.0125	1.02378	42.1394	1.11199e-09	3.36696e-08	ENSG00000251377	ENSG00000251377	novel transcript	ENST00000653378			4	q31.3	NA
245793	ENSG00000286086.2	ENSG00000286086	1.15854	0.0437329	42.1334	1.11467e-09	3.37317e-08	ENSG00000286086	ENSG00000286086	TMEM41A divergent transcript [Source:HGNC Symbol;Acc:HGNC:58335]	ENST00000651456	TMEM41A-DT		3	q27.2	NA	TMEM41A-DT-201
73253	ENSG00000120314.19	WDR55	0.73186	5.0861	42.1108	1.1248e-09	3.40193e-08	ENSG00000120314	ENSG00000120314	WD repeat domain 55 [Source:HGNC Symbol;Acc:HGNC:25971]	ENST00000358337	WDR55		5	q31.3	54853	WDR55-201
400986	ENSG00000177105.10	RHOG	1.67687	5.69926	42.1	1.12969e-09	3.41481e-08	ENSG00000177105	ENSG00000177105	ras homolog family member G [Source:HGNC Symbol;Acc:HGNC:672]	ENST00000351018	RHOG		11	p15.4	391	RHOG-201
74680	ENSG00000302645.1	ENSG00000302645	1.96641	-1.05545	42.0795	1.13901e-09	3.44106e-08	ENSG00000302645	ENSG00000302645	novel transcript, sense overlapping FOXR2	ENST00000788465			X	p11.21	NA
430865	ENSG00000138029.14	HADHB	-0.423967	6.16872	42.0733	1.14184e-09	3.44769e-08	ENSG00000138029	ENSG00000138029	hydroxyacyl-CoA dehydrogenase trifunctional multienzyme complex subunit beta [Source:HGNC Symbol;Acc:HGNC:4803]	ENST00000448743	HADHB		2	p23.3	3032	HADHB-205
312718	ENSG00000287151.2	LINC03124	0.865138	2.7757	42.0695	1.14359e-09	3.45105e-08	ENSG00000287151	ENSG00000287151	long intergenic non-protein coding RNA 3124 [Source:HGNC Symbol;Acc:HGNC:25077]	ENST00000652878	LINC03124		2	q21.1	29798	LINC03124-205
55738	ENSG00000273717.1	RN7SL343P	1.84505	-1.51807	42.0505	1.15234e-09	3.47551e-08	ENSG00000273717	ENSG00000273717	RNA, 7SL, cytoplasmic 343, pseudogene [Source:HGNC Symbol;Acc:HGNC:46359]	ENST00000620904	RN7SL343P		9	p11.2	NA	RN7SL343P-201
301715	ENSG00000291179.2	ENSG00000291179	1.5258	0.12132	42.0436	1.15554e-09	3.48322e-08	ENSG00000291179	ENSG00000291179	novel transcript	ENST00000619106			16	p12.1	554206
196059	ENSG00000177738.7	ANXA2R-OT1	0.729149	4.73943	42.0393	1.15754e-09	3.48732e-08	ENSG00000177738	ENSG00000177738	ANXA2R overlapping transcript 1 [Source:HGNC Symbol;Acc:HGNC:48996]	ENST00000654466	ANXA2R-OT1		5	p12	648987	ANXA2R-OT1-205
105050	ENSG00000300025.1	ENSG00000300025	0.981229	2.91764	42.0361	1.15902e-09	3.48982e-08	ENSG00000300025	ENSG00000300025	novel transcript	ENST00000768230			9	p11.1	NA
68463	ENSG00000279670.1	ENSG00000279670	1.0252	1.36114	42.0296	1.16204e-09	3.49699e-08	ENSG00000279670	ENSG00000279670	TEC	ENST00000624779			9	p21.3	NA
247138	ENSG00000252835.1	SCARNA21	1.83847	-1.07768	42.0037	1.17422e-09	3.53166e-08	ENSG00000252835	ENSG00000252835	small Cajal body-specific RNA 21 [Source:HGNC Symbol;Acc:HGNC:32579]	ENST00000517026	SCARNA21		17	p13.1	677763	SCARNA21-201
244247	ENSG00000289641.2	ENSG00000289641	1.73818	-0.67367	41.9854	1.18286e-09	3.55567e-08	ENSG00000289641	ENSG00000289641	novel transcript	ENST00000687847			3	q21.3	NA
394915	ENSG00000132581.10	SDF2	-0.498451	4.45784	41.9458	1.20184e-09	3.60871e-08	ENSG00000132581	ENSG00000132581	stromal cell derived factor 2 [Source:HGNC Symbol;Acc:HGNC:10675]	ENST00000247020	SDF2		17	q11.2	6388	SDF2-201
330297	ENSG00000065361.17	ERBB3	0.905222	1.26814	41.9463	1.20161e-09	3.60871e-08	ENSG00000065361	ENSG00000065361	erb-b2 receptor tyrosine kinase 3 [Source:HGNC Symbol;Acc:HGNC:3431]	ENST00000643266	ERBB3		12	q13.2	2065	ERBB3-222
72455	ENSG00000299352.1	ENSG00000299352	0.929341	0.899027	41.9405	1.20438e-09	3.61434e-08	ENSG00000299352	ENSG00000299352	novel transcript	ENST00000762802			X	p11.3	NA
60242	ENSG00000278895.1	ENSG00000278895	0.949946	1.25045	41.9358	1.20668e-09	3.61924e-08	ENSG00000278895	ENSG00000278895	novel transcript	ENST00000624591			19	q12	NA
63425	ENSG00000178935.5	ZNF552	0.736996	2.00596	41.9278	1.21056e-09	3.62887e-08	ENSG00000178935	ENSG00000178935	zinc finger protein 552 [Source:HGNC Symbol;Acc:HGNC:26135]	ENST00000594473	ZNF552		19	q13.43	79818	ZNF552-202
492828	ENSG00000170581.15	STAT2	-0.706787	8.39149	41.9075	1.22045e-09	3.65649e-08	ENSG00000170581	ENSG00000170581	signal transducer and activator of transcription 2 [Source:HGNC Symbol;Acc:HGNC:11363]	ENST00000556539	STAT2		12	q13.3	6773	STAT2-207
357552	ENSG00000309002.1	ENSG00000309002	1.189	-0.0376115	41.9025	1.22289e-09	3.66177e-08	ENSG00000309002	ENSG00000309002	novel transcript	ENST00000837719			1	q42.3	NA
196398	ENSG00000256422.9	LINC02552	1.79378	0.652767	41.8991	1.22458e-09	3.66478e-08	ENSG00000256422	ENSG00000256422	long intergenic non-protein coding RNA 2552 [Source:HGNC Symbol;Acc:HGNC:53587]	ENST00000536529	LINC02552		11	q22.3	NA	LINC02552-201
10849	ENSG00000265590.10	CFAP298-TCP10L	0.643099	3.19705	41.8613	1.2433e-09	3.71876e-08	ENSG00000265590	ENSG00000265590	CFAP298-TCP10L readthrough [Source:HGNC Symbol;Acc:HGNC:54636]	ENST00000673740	CFAP298-TCP10L		21	q22.11	110091775	CFAP298-TCP10L-209
242665	ENSG00000288006.1	ENSG00000288006	1.46723	0.253053	41.8546	1.24669e-09	3.72685e-08	ENSG00000288006	ENSG00000288006	novel transcript	ENST00000659097			17	q25.1	NA
244567	ENSG00000288700.3	ENSG00000288700	0.775663	4.78126	41.8323	1.25788e-09	3.75821e-08	ENSG00000288700	ENSG00000288700	novel transcrpt	ENST00000683452			3	q22.2	NA
280843	ENSG00000254206.6	NPIPB11	0.985907	1.11599	41.8304	1.25886e-09	3.75908e-08	ENSG00000254206	ENSG00000254206	nuclear pore complex interacting protein family member B11 [Source:HGNC Symbol;Acc:HGNC:37453]	ENST00000698511	NPIPB11		16	p11.2	728888	NPIPB11-203
64337	ENSG00000237464.2	ENSG00000237464	-1.31242	1.08052	41.8176	1.26536e-09	3.77639e-08	ENSG00000237464	ENSG00000237464	novel transcript	ENST00000803564			20	q13.12	107987282
277275	ENSG00000277602.1	ENSG00000277602	1.56932	-0.286161	41.8	1.27433e-09	3.80108e-08	ENSG00000277602	ENSG00000277602	novel transcript	ENST00000618631			16	p13.3	NA
97668	ENSG00000249348.3	UGDH-AS1	0.556838	4.15825	41.7985	1.27509e-09	3.80124e-08	ENSG00000249348	ENSG00000249348	UGDH antisense RNA 1 [Source:HGNC Symbol;Acc:HGNC:40601]	ENST00000685788	UGDH-AS1		4	p14	100885776	UGDH-AS1-202
143354	ENSG00000223761.2	ENSG00000223761	1.28717	-0.39564	41.7851	1.28197e-09	3.81964e-08	ENSG00000223761	ENSG00000223761	novel transcript	ENST00000446794			10	q23.2	NA
130199	ENSG00000179523.8	EIF3J-DT	0.777485	3.97667	41.7755	1.28694e-09	3.83032e-08	ENSG00000179523	ENSG00000179523	EIF3J divergent transcript [Source:HGNC Symbol;Acc:HGNC:48616]	ENST00000560750	EIF3J-DT		15	q21.1	645212	EIF3J-DT-205
25234	ENSG00000260861.6	ENSG00000260861	1.40325	1.02917	41.7754	1.28697e-09	3.83032e-08	ENSG00000260861	ENSG00000260861	novel protein, SIRPB1-SIRPD readthrough	ENST00000566961			20	p13	NA
475127	ENSG00000023734.11	STRAP	-0.437956	4.44689	41.7739	1.28775e-09	3.83053e-08	ENSG00000023734	ENSG00000023734	serine/threonine kinase receptor associated protein [Source:HGNC Symbol;Acc:HGNC:30796]	ENST00000541731	STRAP		12	p12.3	11171	STRAP-206
36585	ENSG00000279298.1	ENSG00000279298	1.68606	0.27503	41.7696	1.28999e-09	3.83511e-08	ENSG00000279298	ENSG00000279298	novel transcript	ENST00000623422			22	q11.23	NA
400711	ENSG00000188404.10	SELL	0.994421	7.43302	41.7647	1.29255e-09	3.84059e-08	ENSG00000188404	ENSG00000188404	selectin L [Source:HGNC Symbol;Acc:HGNC:10720]	ENST00000236147	SELL		1	q24.2	6402	SELL-201
279346	ENSG00000302526.1	ENSG00000302526	1.34085	-0.320029	41.7557	1.29721e-09	3.85233e-08	ENSG00000302526	ENSG00000302526	novel transcript, antisense to EIF2AK3	ENST00000787642			2	p11.2	NA
288296	ENSG00000282033.2	ENSG00000282033	1.70975	-1.57449	41.7498	1.3003e-09	3.8594e-08	ENSG00000282033	ENSG00000282033	novel transcript	ENST00000632044			2	q13	NA
538990	ENSG00000116133.13	DHCR24	-1.14968	4.42375	41.7342	1.30846e-09	3.88031e-08	ENSG00000116133	ENSG00000116133	24-dehydrocholesterol reductase [Source:HGNC Symbol;Acc:HGNC:2859]	ENST00000371269	DHCR24		1	p32.3	1718	DHCR24-201
115327	ENSG00000271869.3	DCTN6-DT	0.827587	2.03817	41.7336	1.30878e-09	3.88031e-08	ENSG00000271869	ENSG00000271869	DCTN6 divergent transcript [Source:HGNC Symbol;Acc:HGNC:55241]	ENST00000607315	DCTN6-DT		8	p12	118597835	DCTN6-DT-201
37133	ENSG00000207802.1	MIR646	1.8913	-1.65656	65.3157	1.31036e-09	3.88287e-08	ENSG00000207802	ENSG00000207802	microRNA 646 [Source:HGNC Symbol;Acc:HGNC:32902]	ENST00000385067	MIR646		20	q13.33	693231	MIR646-201
88190	ENSG00000157152.17	SYN2	2.05539	-1.28662	41.7286	1.31143e-09	3.88389e-08	ENSG00000157152	ENSG00000157152	synapsin II [Source:HGNC Symbol;Acc:HGNC:11495]	ENST00000621198	SYN2		3	p25.2	6854	SYN2-206
43232	ENSG00000250130.1	GAPDHP43	1.75031	-1.26759	41.707	1.3229e-09	3.91396e-08	ENSG00000250130	ENSG00000250130	glyceraldehyde 3 phosphate dehydrogenase pseudogene 43 [Source:HGNC Symbol;Acc:HGNC:37800]	ENST00000508195	GAPDHP43		15	q15.3	NA	GAPDHP43-201
282618	ENSG00000286214.1	COPG2IT1	1.80083	-1.04573	41.7067	1.32303e-09	3.91396e-08	ENSG00000286214	ENSG00000286214	COPG2 imprinted transcript 1 [Source:HGNC Symbol;Acc:HGNC:2238]	ENST00000651844	COPG2IT1		7	q32.2	NA	COPG2IT1-201
493545	ENSG00000162924.16	REL	0.374413	6.26521	41.6997	1.32675e-09	3.91855e-08	ENSG00000162924	ENSG00000162924	REL proto-oncogene, NF-kB subunit [Source:HGNC Symbol;Acc:HGNC:9954]	ENST00000699191	REL		2	p16.1	5966	REL-204
369531	ENSG00000163714.18	U2SURP	0.622646	5.67435	41.7002	1.32647e-09	3.91855e-08	ENSG00000163714	ENSG00000163714	U2 snRNP associated SURP domain containing [Source:HGNC Symbol;Acc:HGNC:30855]	ENST00000600150	U2SURP		3	q23	23350	U2SURP-217
313428	ENSG00000291139.2	DPY19L2P2	1.03449	1.9926	41.7008	1.32617e-09	3.91855e-08	ENSG00000291139	ENSG00000291139	DPY19L2 pseudogene 2 [Source:HGNC Symbol;Acc:HGNC:21764]	ENST00000439473	DPY19L2P2		7	q22.1	349152	DPY19L2P2-210
139140	ENSG00000287920.1	ENSG00000287920	0.575759	2.70406	41.6932	1.33025e-09	3.92615e-08	ENSG00000287920	ENSG00000287920	novel transcript, antisense to NEDD9	ENST00000664890			6	p24.2	NA
146271	ENSG00000222057.1	RNU4-62P	0.975069	0.841795	41.6922	1.33078e-09	3.92615e-08	ENSG00000222057	ENSG00000222057	RNA, U4 small nuclear 62, pseudogene [Source:HGNC Symbol;Acc:HGNC:46998]	ENST00000410125	RNU4-62P		3	q13.33	NA	RNU4-62P-201
329243	ENSG00000287396.2	ENSG00000287396	2.06586	-0.738359	41.6874	1.33336e-09	3.93163e-08	ENSG00000287396	ENSG00000287396	novel transcript	ENST00000664694			1	p36.32	124903825
450703	ENSG00000164169.13	PRMT9	0.89418	2.87321	41.6779	1.33846e-09	3.94452e-08	ENSG00000164169	ENSG00000164169	protein arginine methyltransferase 9 [Source:HGNC Symbol;Acc:HGNC:25099]	ENST00000322396	PRMT9		4	q31.23	90826	PRMT9-201
211781	ENSG00000214851.6	LINC00612	1.57606	1.58223	41.6722	1.3415e-09	3.95134e-08	ENSG00000214851	ENSG00000214851	long intergenic non-protein coding RNA 612 [Source:HGNC Symbol;Acc:HGNC:28621]	ENST00000538094	LINC00612		12	p13.31	253128	LINC00612-201
105185	ENSG00000158352.18	SHROOM4	1.01573	1.86187	41.6594	1.34842e-09	3.96954e-08	ENSG00000158352	ENSG00000158352	shroom family member 4 [Source:HGNC Symbol;Acc:HGNC:29215]	ENST00000289292	SHROOM4		X	p11.22	57477	SHROOM4-201
392498	ENSG00000118816.12	CCNI	-0.81418	9.05463	41.6497	1.3537e-09	3.98291e-08	ENSG00000118816	ENSG00000118816	cyclin I [Source:HGNC Symbol;Acc:HGNC:1595]	ENST00000718433	CCNI		4	q21.1	10983	CCNI-210
524702	ENSG00000084234.18	APLP2	-0.416944	8.22945	41.6478	1.35473e-09	3.9838e-08	ENSG00000084234	ENSG00000084234	amyloid beta precursor like protein 2 [Source:HGNC Symbol;Acc:HGNC:598]	ENST00000650012	APLP2		11	q24.3	334	APLP2-226
52676	ENSG00000246451.2	KLC1-AS1	0.643623	2.45475	41.6419	1.35794e-09	3.99107e-08	ENSG00000246451	ENSG00000246451	KLC1 antisense RNA 1 [Source:HGNC Symbol;Acc:HGNC:56065]	ENST00000498989	KLC1-AS1		14	q32.33	NA	KLC1-AS1-201
95888	ENSG00000258602.3	LINC01629	1.42149	0.207161	41.6355	1.36148e-09	3.99929e-08	ENSG00000258602	ENSG00000258602	long intergenic non-protein coding RNA 1629 [Source:HGNC Symbol;Acc:HGNC:52260]	ENST00000692603	LINC01629		14	q24.3	105370578	LINC01629-202
304721	ENSG00000180667.11	YOD1	-1.36955	6.05268	41.6267	1.36632e-09	4.01132e-08	ENSG00000180667	ENSG00000180667	YOD1 deubiquitinase [Source:HGNC Symbol;Acc:HGNC:25035]	ENST00000315927	YOD1		1	q32.1	55432	YOD1-201
422825	ENSG00000117862.14	TXNDC12	0.673901	4.61371	41.6249	1.36726e-09	4.01192e-08	ENSG00000117862	ENSG00000117862	thioredoxin domain containing 12 [Source:HGNC Symbol;Acc:HGNC:24626]	ENST00000469458	TXNDC12		1	p32.3	51060	TXNDC12-202
60014	ENSG00000165868.16	HSPA12A	0.890944	1.49534	41.6183	1.37091e-09	4.02046e-08	ENSG00000165868	ENSG00000165868	heat shock protein family A (Hsp70) member 12A [Source:HGNC Symbol;Acc:HGNC:19022]	ENST00000369209	HSPA12A		10	q25.3	259217	HSPA12A-201
448694	ENSG00000104331.9	BPNT2	-0.670739	2.45577	41.6167	1.37179e-09	4.02085e-08	ENSG00000104331	ENSG00000104331	3'(2'), 5'-bisphosphate nucleotidase 2 [Source:HGNC Symbol;Acc:HGNC:26019]	ENST00000262644	BPNT2		8	q12.1	54928	BPNT2-201
[truncated: 16,621 more rows]
