# Supplementary material for: A whole-transcriptome analysis of differentially expressed genes, transcripts, and transcript usage in blood samples from Parkinson’s disease patients
Source: Exp Biol Med (Maywood). 2026 Jul 8;251:11099. doi: 10.3389/ebm.2026.11099 (PMC13388229; doi:10.3389/ebm.2026.11099)
Supplement: Supplementary file 6 [file Table5.xlsx]

## Sheet: PD145results_dexseqANN
	geneTXID	geneID	TXID	Log2MeanExon	Log2FC	pvalue	padj	txid	ensembl_gene_id	description	ensembl_transcript_id	hgnc_symbol	entrezgene_trans_name	chromosome_name	band	entrezgene_id	external_transcript_name
78207	ENSG00000258643.6:ENST00000553781.5	ENSG00000258643.6	ENST00000553781.5	5.77728	0.390513	1.53982e-37	2.56719e-32	ENST00000553781	ENSG00000258643	BCL2L2-PABPN1 readthrough [Source:HGNC Symbol;Acc:HGNC:42959]	ENST00000553781	BCL2L2-PABPN1		14	q11.2	100529063	BCL2L2-PABPN1-201
520405	ENSG00000085117.13:ENST00000524750.1	ENSG00000085117.13	ENST00000524750.1	4.87461	-0.91319	3.14548e-37	2.62207e-32	ENST00000524750	ENSG00000085117	CD82 molecule [Source:HGNC Symbol;Acc:HGNC:6210]	ENST00000524750	CD82		11	p11.2	3732	CD82-204
299380	ENSG00000167522.18:ENST00000646838.1	ENSG00000167522.18	ENST00000646838.1	3.72134	-1.19449	2.45976e-33	9.93553e-29	ENST00000646838	ENSG00000167522	ankyrin repeat domain containing 11 [Source:HGNC Symbol;Acc:HGNC:21316]	ENST00000646838	ANKRD11		16	q24.3	29123	ANKRD11-237
459911	ENSG00000164587.13:ENST00000519855.1	ENSG00000164587.13	ENST00000519855.1	5.02388	-1.41222	2.71159e-33	9.93553e-29	ENST00000519855	ENSG00000164587	ribosomal protein S14 [Source:HGNC Symbol;Acc:HGNC:10387]	ENST00000519855	RPS14		5	q33.1	6208	RPS14-206
300484	ENSG00000114902.14:ENST00000474945.1	ENSG00000114902.14	ENST00000474945.1	6.45528	-1.07759	3.29574e-33	9.93553e-29	ENST00000474945	ENSG00000114902	signal peptidase complex subunit 1 [Source:HGNC Symbol;Acc:HGNC:23401]	ENST00000474945	SPCS1		3	p21.1	28972	SPCS1-204
266684	ENSG00000105640.13:ENST00000597648.5	ENSG00000105640.13	ENST00000597648.5	9.02457	-0.359432	3.57565e-33	9.93553e-29	ENST00000597648	ENSG00000105640	ribosomal protein L18a [Source:HGNC Symbol;Acc:HGNC:10311]	ENST00000597648	RPL18A		19	p13.11	6142	RPL18A-202
276651	ENSG00000092330.19:ENST00000699682.1	ENSG00000092330.19	ENST00000699682.1	5.33312	0.642427	9.57869e-33	2.28137e-28	ENST00000699682	ENSG00000092330	TERF1 interacting nuclear factor 2 [Source:HGNC Symbol;Acc:HGNC:11824]	ENST00000699682	TINF2		14	q12	26277	TINF2-214
78206	ENSG00000258643.6:ENST00000678502.1	ENSG00000258643.6	ENST00000678502.1	8.38033	-0.838307	4.61916e-32	9.62633e-28	ENST00000678502	ENSG00000258643	BCL2L2-PABPN1 readthrough [Source:HGNC Symbol;Acc:HGNC:42959]	ENST00000678502	BCL2L2-PABPN1		14	q11.2	100529063	BCL2L2-PABPN1-203
351044	ENSG00000070756.17:ENST00000679197.1	ENSG00000070756.17	ENST00000679197.1	8.55532	-0.689711	5.23477e-32	9.69711e-28	ENST00000679197	ENSG00000070756	poly(A) binding protein cytoplasmic 1 [Source:HGNC Symbol;Acc:HGNC:8554]	ENST00000679197	PABPC1		8	q22.3	26986	PABPC1-240
459910	ENSG00000164587.13:ENST00000642507.1	ENSG00000164587.13	ENST00000642507.1	9.52423	-0.359652	1.65142e-31	2.75325e-27	ENST00000642507	ENSG00000164587	ribosomal protein S14 [Source:HGNC Symbol;Acc:HGNC:10387]	ENST00000642507	RPS14		5	q33.1	6208	RPS14-208
289917	ENSG00000166164.17:ENST00000569774.6	ENSG00000166164.17	ENST00000569774.6	3.78106	-1.52364	2.20325e-31	3.11711e-27	ENST00000569774	ENSG00000166164	bromodomain containing 7 [Source:HGNC Symbol;Acc:HGNC:14310]	ENST00000569774	BRD7		16	q12.1	29117	BRD7-207
350738	ENSG00000156482.11:ENST00000523172.5	ENSG00000156482.11	ENST00000523172.5	8.02301	-0.837993	2.2436e-31	3.11711e-27	ENST00000523172	ENSG00000156482	ribosomal protein L30 [Source:HGNC Symbol;Acc:HGNC:10333]	ENST00000523172	RPL30		8	q22.2	6156	RPL30-213
299379	ENSG00000167522.18:ENST00000643964.1	ENSG00000167522.18	ENST00000643964.1	3.74237	-1.18383	2.61072e-31	3.34815e-27	ENST00000643964	ENSG00000167522	ankyrin repeat domain containing 11 [Source:HGNC Symbol;Acc:HGNC:21316]	ENST00000643964	ANKRD11		16	q24.3	29123	ANKRD11-224
348569	ENSG00000162244.12:ENST00000475248.5	ENSG00000162244.12	ENST00000475248.5	7.47613	-0.670326	2.94954e-31	3.51249e-27	ENST00000475248	ENSG00000162244	ribosomal protein L29 [Source:HGNC Symbol;Acc:HGNC:10331]	ENST00000475248	RPL29		3	p21.2	6159	RPL29-203
396232	ENSG00000161011.20:ENST00000510187.5	ENSG00000161011.20	ENST00000510187.5	5.84778	-0.743169	4.72131e-31	4.94227e-27	ENST00000510187	ENSG00000161011	sequestosome 1 [Source:HGNC Symbol;Acc:HGNC:11280]	ENST00000510187	SQSTM1		5	q35.3	8878	SQSTM1-213
493588	ENSG00000114331.16:ENST00000326793.11	ENSG00000114331.16	ENST00000326793.11	7.59243	-0.484998	4.74306e-31	4.94227e-27	ENST00000326793	ENSG00000114331	ArfGAP with coiled-coil, ankyrin repeat and PH domains 2 [Source:HGNC Symbol;Acc:HGNC:16469]	ENST00000326793	ACAP2		3	q29	23527	ACAP2-201
255097	ENSG00000186468.13:ENST00000507980.1	ENSG00000186468.13	ENST00000507980.1	9.9188	0.62243	5.39431e-31	5.29023e-27	ENST00000507980	ENSG00000186468	ribosomal protein S23 [Source:HGNC Symbol;Acc:HGNC:10410]	ENST00000507980	RPS23		5	q14.2	6228	RPS23-204
505107	ENSG00000205352.11:ENST00000549581.5	ENSG00000205352.11	ENST00000549581.5	7.00014	-0.58616	6.91579e-31	6.40556e-27	ENST00000549581	ENSG00000205352	proline rich 13 [Source:HGNC Symbol;Acc:HGNC:24528]	ENST00000549581	PRR13		12	q13.13	54458	PRR13-207
213720	ENSG00000161016.18:ENST00000529920.5	ENSG00000161016.18	ENST00000529920.5	8.93501	-0.554723	2.11464e-30	1.85554e-26	ENST00000529920	ENSG00000161016	ribosomal protein L8 [Source:HGNC Symbol;Acc:HGNC:10368]	ENST00000529920	RPL8		8	q24.3	6132	RPL8-209
81875	ENSG00000129003.19:ENST00000645819.1	ENSG00000129003.19	ENST00000645819.1	4.9172	1.04974	2.62042e-30	2.18438e-26	ENST00000645819	ENSG00000129003	vacuolar protein sorting 13 homolog C [Source:HGNC Symbol;Acc:HGNC:23594]	ENST00000645819	VPS13C		15	q22.2	54832	VPS13C-210
532449	ENSG00000247596.10:ENST00000678681.1	ENSG00000247596.10	ENST00000678681.1	4.84882	-0.74414	4.10881e-30	3.262e-26	ENST00000678681	ENSG00000247596	twinfilin actin binding protein 2 [Source:HGNC Symbol;Acc:HGNC:9621]	ENST00000678681	TWF2		3	p21.2	11344	TWF2-213
404926	ENSG00000126777.18:ENST00000556631.1	ENSG00000126777.18	ENST00000556631.1	5.28402	-1.23799	4.79361e-30	3.63268e-26	ENST00000556631	ENSG00000126777	kinectin 1 [Source:HGNC Symbol;Acc:HGNC:6467]	ENST00000556631	KTN1		14	q22.3	3895	KTN1-224
371240	ENSG00000182149.21:ENST00000456820.2	ENSG00000182149.21	ENST00000456820.2	5.52654	-0.86051	6.62117e-30	4.79949e-26	ENST00000456820	ENSG00000182149	IST1 factor associated with ESCRT-III [Source:HGNC Symbol;Acc:HGNC:28977]	ENST00000456820	IST1		16	q22.2	9798	IST1-206
81877	ENSG00000129003.19:ENST00000395898.3	ENSG00000129003.19	ENST00000395898.3	4.87117	1.05626	1.66936e-29	1.15965e-25	ENST00000395898	ENSG00000129003	vacuolar protein sorting 13 homolog C [Source:HGNC Symbol;Acc:HGNC:23594]	ENST00000395898	VPS13C		15	q22.2	54832	VPS13C-202
118195	ENSG00000141458.13:ENST00000269228.10	ENSG00000141458.13	ENST00000269228.10	4.68655	-1.38873	2.11304e-29	1.40131e-25	ENST00000269228	ENSG00000141458	NPC intracellular cholesterol transporter 1 [Source:HGNC Symbol;Acc:HGNC:7897]	ENST00000269228	NPC1		18	q11.2	4864	NPC1-201
434764	ENSG00000159023.23:ENST00000460378.1	ENSG00000159023.23	ENST00000460378.1	6.8456	-0.996748	2.18535e-29	1.40131e-25	ENST00000460378	ENSG00000159023	erythrocyte membrane protein band 4.1 [Source:HGNC Symbol;Acc:HGNC:3377]	ENST00000460378	EPB41		1	p35.3	2035	EPB41-207
408346	ENSG00000135930.15:ENST00000409167.8	ENSG00000135930.15	ENST00000409167.8	4.84743	-0.865565	2.65165e-29	1.63735e-25	ENST00000409167	ENSG00000135930	eukaryotic translation initiation factor 4E family member 2 [Source:HGNC Symbol;Acc:HGNC:3293]	ENST00000409167	EIF4E2		2	q37.1	9470	EIF4E2-203
102019	ENSG00000196954.14:ENST00000525116.5	ENSG00000196954.14	ENST00000525116.5	7.0109	-0.830637	2.8201e-29	1.67917e-25	ENST00000525116	ENSG00000196954	caspase 4 [Source:HGNC Symbol;Acc:HGNC:1505]	ENST00000525116	CASP4		11	q22.3	837	CASP4-205
213721	ENSG00000161016.18:ENST00000533397.5	ENSG00000161016.18	ENST00000533397.5	8.80725	-0.631449	6.91334e-29	3.97446e-25	ENST00000533397	ENSG00000161016	ribosomal protein L8 [Source:HGNC Symbol;Acc:HGNC:10368]	ENST00000533397	RPL8		8	q24.3	6132	RPL8-213
350739	ENSG00000156482.11:ENST00000521726.1	ENSG00000156482.11	ENST00000521726.1	10.0452	-0.476419	1.37908e-28	7.66402e-25	ENST00000521726	ENSG00000156482	ribosomal protein L30 [Source:HGNC Symbol;Acc:HGNC:10333]	ENST00000521726	RPL30		8	q22.2	6156	RPL30-211
144882	ENSG00000149177.15:ENST00000440289.6	ENSG00000149177.15	ENST00000440289.6	6.2082	1.17824	2.99796e-28	1.61232e-24	ENST00000440289	ENSG00000149177	protein tyrosine phosphatase receptor type J [Source:HGNC Symbol;Acc:HGNC:9673]	ENST00000440289	PTPRJ		11	p11.2	5795	PTPRJ-202
471032	ENSG00000146247.15:ENST00000700170.1	ENSG00000146247.15	ENST00000700170.1	5.13866	-0.816331	4.59381e-28	2.39338e-24	ENST00000700170	ENSG00000146247	pleckstrin homology domain interacting protein [Source:HGNC Symbol;Acc:HGNC:15673]	ENST00000700170	PHIP		6	q14.1	55023	PHIP-213
157447	ENSG00000110321.19:ENST00000396525.7	ENSG00000110321.19	ENST00000396525.7	7.41736	-0.609412	4.95179e-28	2.5017e-24	ENST00000396525	ENSG00000110321	eukaryotic translation initiation factor 4 gamma 2 [Source:HGNC Symbol;Acc:HGNC:3297]	ENST00000396525	EIF4G2		11	p15.4	1982	EIF4G2-202
400815	ENSG00000108298.12:ENST00000678573.1	ENSG00000108298.12	ENST00000678573.1	9.53731	-0.713771	5.51628e-28	2.70493e-24	ENST00000678573	ENSG00000108298	ribosomal protein L19 [Source:HGNC Symbol;Acc:HGNC:10312]	ENST00000678573	RPL19		17	q12	6143	RPL19-210
403597	ENSG00000071127.18:ENST00000699796.1	ENSG00000071127.18	ENST00000699796.1	5.36143	-0.612092	5.7998e-28	2.76269e-24	ENST00000699796	ENSG00000071127	WD repeat domain 1 [Source:HGNC Symbol;Acc:HGNC:12754]	ENST00000699796	WDR1		4	p16.1	9948	WDR1-228
404925	ENSG00000126777.18:ENST00000334975.13	ENSG00000126777.18	ENST00000334975.13	5.28271	-1.14521	6.10001e-28	2.81506e-24	ENST00000334975	ENSG00000126777	kinectin 1 [Source:HGNC Symbol;Acc:HGNC:6467]	ENST00000334975	KTN1		14	q22.3	3895	KTN1-201
505198	ENSG00000111640.15:ENST00000466588.5	ENSG00000111640.15	ENST00000466588.5	8.11732	-0.441631	6.24742e-28	2.81506e-24	ENST00000466588	ENSG00000111640	glyceraldehyde-3-phosphate dehydrogenase [Source:HGNC Symbol;Acc:HGNC:4141]	ENST00000466588	GAPDH		12	p13.31	2597	GAPDH-207
337118	ENSG00000172531.16:ENST00000679175.1	ENSG00000172531.16	ENST00000679175.1	6.87733	-0.427492	1.29882e-27	5.69842e-24	ENST00000679175	ENSG00000172531	protein phosphatase 1 catalytic subunit alpha [Source:HGNC Symbol;Acc:HGNC:9281]	ENST00000679175	PPP1CA		11	q13.2	5499	PPP1CA-214
211601	ENSG00000147065.18:ENST00000697142.1	ENSG00000147065.18	ENST00000697142.1	6.93144	-0.615124	2.01413e-27	8.61015e-24	ENST00000697142	ENSG00000147065	moesin [Source:HGNC Symbol;Acc:HGNC:7373]	ENST00000697142	MSN		X	q12	4478	MSN-216
331562	ENSG00000103187.8:ENST00000564057.1	ENSG00000103187.8	ENST00000564057.1	8.74861	-0.364229	2.1595e-27	8.93792e-24	ENST00000564057	ENSG00000103187	coactosin like F-actin binding protein 1 [Source:HGNC Symbol;Acc:HGNC:18304]	ENST00000564057	COTL1		16	q24.1	23406	COTL1-203
412249	ENSG00000135486.19:ENST00000330752.12	ENSG00000135486.19	ENST00000330752.12	7.20128	-0.448268	2.19802e-27	8.93792e-24	ENST00000330752	ENSG00000135486	heterogeneous nuclear ribonucleoprotein A1 [Source:HGNC Symbol;Acc:HGNC:5031]	ENST00000330752	HNRNPA1		12	q13.13	3178	HNRNPA1-201
249498	ENSG00000105122.13:ENST00000599694.1	ENSG00000105122.13	ENST00000599694.1	5.48453	-0.648724	2.79297e-27	1.10868e-23	ENST00000599694	ENSG00000105122	RAS protein activator like 3 [Source:HGNC Symbol;Acc:HGNC:26129]	ENST00000599694	RASAL3		19	p13.12	64926	RASAL3-204
525469	ENSG00000105835.13:ENST00000680468.1	ENSG00000105835.13	ENST00000680468.1	7.84653	-0.497292	3.23166e-27	1.25298e-23	ENST00000680468	ENSG00000105835	nicotinamide phosphoribosyltransferase [Source:HGNC Symbol;Acc:HGNC:30092]	ENST00000680468	NAMPT		7	q22.3	10135	NAMPT-223
454760	ENSG00000092148.14:ENST00000692014.1	ENSG00000092148.14	ENST00000692014.1	4.79752	-0.893377	4.08851e-27	1.54917e-23	ENST00000692014	ENSG00000092148	HECT domain E3 ubiquitin protein ligase 1 [Source:HGNC Symbol;Acc:HGNC:20157]	ENST00000692014	HECTD1		14	q12	25831	HECTD1-226
365037	ENSG00000133703.14:ENST00000687356.1	ENSG00000133703.14	ENST00000687356.1	4.40662	-0.728977	4.60521e-27	1.70618e-23	ENST00000687356	ENSG00000133703	KRAS proto-oncogene, GTPase [Source:HGNC Symbol;Acc:HGNC:6407]	ENST00000687356	KRAS		12	p12.1	3845	KRAS-208
400812	ENSG00000108298.12:ENST00000579260.5	ENSG00000108298.12	ENST00000579260.5	9.58083	-0.642018	5.00615e-27	1.8144e-23	ENST00000579260	ENSG00000108298	ribosomal protein L19 [Source:HGNC Symbol;Acc:HGNC:10312]	ENST00000579260	RPL19		17	q12	6143	RPL19-203
505201	ENSG00000111640.15:ENST00000396858.5	ENSG00000111640.15	ENST00000396858.5	8.13556	-0.440146	6.63431e-27	2.35334e-23	ENST00000396858	ENSG00000111640	glyceraldehyde-3-phosphate dehydrogenase [Source:HGNC Symbol;Acc:HGNC:4141]	ENST00000396858	GAPDH		12	p13.31	2597	GAPDH-203
237229	ENSG00000008988.11:ENST00000521289.5	ENSG00000008988.11	ENST00000521289.5	5.50693	-0.748105	1.06407e-26	3.69589e-23	ENST00000521289	ENSG00000008988	ribosomal protein S20 [Source:HGNC Symbol;Acc:HGNC:10405]	ENST00000521289	RPS20		8	q12.1	6224	RPS20-209
413920	ENSG00000141002.20:ENST00000570116.6	ENSG00000141002.20	ENST00000570116.6	5.77532	-0.580788	1.18291e-26	4.02478e-23	ENST00000570116	ENSG00000141002	TCF25 ribosome quality control complex subunit [Source:HGNC Symbol;Acc:HGNC:29181]	ENST00000570116	TCF25		16	q24.3	22980	TCF25-224
81866	ENSG00000125743.11:ENST00000590212.1	ENSG00000125743.11	ENST00000590212.1	4.16377	-1.03581	1.30124e-26	4.33886e-23	ENST00000590212	ENSG00000125743	small nuclear ribonucleoprotein D2 polypeptide [Source:HGNC Symbol;Acc:HGNC:11159]	ENST00000590212	SNRPD2		19	q13.32	6633	SNRPD2-208
418303	ENSG00000083845.9:ENST00000596314.5	ENSG00000083845.9	ENST00000596314.5	7.75858	-0.812836	1.74884e-26	5.71698e-23	ENST00000596314	ENSG00000083845	ribosomal protein S5 [Source:HGNC Symbol;Acc:HGNC:10426]	ENST00000596314	RPS5		19	q13.43	6193	RPS5-203
147138	ENSG00000247556.8:ENST00000707013.1	ENSG00000247556.8	ENST00000707013.1	4.18251	-1.30374	2.17259e-26	6.96567e-23	ENST00000707013	ENSG00000247556	OIP5 antisense RNA 1 [Source:HGNC Symbol;Acc:HGNC:43563]	ENST00000707013	OIP5-AS1		15	q15.1	729082	OIP5-AS1-226
400021	ENSG00000164754.16:ENST00000685972.1	ENSG00000164754.16	ENST00000685972.1	7.09761	-0.681389	2.2963e-26	7.22338e-23	ENST00000685972	ENSG00000164754	RAD21 cohesin complex component [Source:HGNC Symbol;Acc:HGNC:9811]	ENST00000685972	RAD21		8	q24.11	5885	RAD21-211
255099	ENSG00000186468.13:ENST00000503605.1	ENSG00000186468.13	ENST00000503605.1	9.65238	-0.418924	2.5027e-26	7.72686e-23	ENST00000503605	ENSG00000186468	ribosomal protein S23 [Source:HGNC Symbol;Acc:HGNC:10410]	ENST00000503605	RPS23		5	q14.2	6228	RPS23-202
403600	ENSG00000071127.18:ENST00000502702.6	ENSG00000071127.18	ENST00000502702.6	5.42715	-0.554217	2.69514e-26	8.16972e-23	ENST00000502702	ENSG00000071127	WD repeat domain 1 [Source:HGNC Symbol;Acc:HGNC:12754]	ENST00000502702	WDR1		4	p16.1	9948	WDR1-203
391080	ENSG00000221983.8:ENST00000598780.5	ENSG00000221983.8	ENST00000598780.5	9.07299	-0.43799	3.45552e-26	1.02876e-22	ENST00000598780	ENSG00000221983	ubiquitin A-52 residue ribosomal protein fusion product 1 [Source:HGNC Symbol;Acc:HGNC:12458]	ENST00000598780	UBA52		19	p13.11	7311	UBA52-210
356767	ENSG00000062598.18:ENST00000462593.1	ENSG00000062598.18	ENST00000462593.1	2.20419	1.86634	7.87548e-26	2.30351e-22	ENST00000462593	ENSG00000062598	engulfment and cell motility 2 [Source:HGNC Symbol;Acc:HGNC:17233]	ENST00000462593	ELMO2		20	q13.12	63916	ELMO2-210
415208	ENSG00000063177.13:ENST00000550973.5	ENSG00000063177.13	ENST00000550973.5	8.63152	-0.44731	9.59752e-26	2.75879e-22	ENST00000550973	ENSG00000063177	ribosomal protein L18 [Source:HGNC Symbol;Acc:HGNC:10310]	ENST00000550973	RPL18		19	q13.33	6141	RPL18-211
414914	ENSG00000162747.13:ENST00000421702.4	ENSG00000162747.13	ENST00000421702.4	8.33244	0.378409	9.79191e-26	2.76696e-22	ENST00000421702	ENSG00000162747	Fc gamma receptor IIIb [Source:HGNC Symbol;Acc:HGNC:3620]	ENST00000421702	FCGR3B		1	q23.3	2215	FCGR3B-202
552865	ENSG00000171824.14:ENST00000490565.1	ENSG00000171824.14	ENST00000490565.1	4.31067	-0.993673	1.08739e-25	3.02149e-22	ENST00000490565	ENSG00000171824	exosome component 10 [Source:HGNC Symbol;Acc:HGNC:9138]	ENST00000490565	EXOSC10		1	p36.22	5394	EXOSC10-210
391072	ENSG00000221983.8:ENST00000596304.5	ENSG00000221983.8	ENST00000596304.5	9.12641	-0.428252	1.15153e-25	3.14726e-22	ENST00000596304	ENSG00000221983	ubiquitin A-52 residue ribosomal protein fusion product 1 [Source:HGNC Symbol;Acc:HGNC:12458]	ENST00000596304	UBA52		19	p13.11	7311	UBA52-208
397697	ENSG00000133961.22:ENST00000356296.8	ENSG00000133961.22	ENST00000356296.8	6.11602	-0.500932	1.28138e-25	3.44566e-22	ENST00000356296	ENSG00000133961	NUMB endocytic adaptor protein [Source:HGNC Symbol;Acc:HGNC:8060]	ENST00000356296	NUMB		14	q24.3	8650	NUMB-202
506951	ENSG00000185885.17:ENST00000680938.1	ENSG00000185885.17	ENST00000680938.1	8.68048	0.469595	1.32267e-25	3.50026e-22	ENST00000680938	ENSG00000185885	interferon induced transmembrane protein 1 [Source:HGNC Symbol;Acc:HGNC:5412]	ENST00000680938	IFITM1		11	p15.5	8519	IFITM1-219
449082	ENSG00000179218.15:ENST00000586760.2	ENSG00000179218.15	ENST00000586760.2	6.50006	-0.49322	1.35603e-25	3.53246e-22	ENST00000586760	ENSG00000179218	calreticulin [Source:HGNC Symbol;Acc:HGNC:1455]	ENST00000586760	CALR		19	p13.13	811	CALR-202
337114	ENSG00000172531.16:ENST00000376745.9	ENSG00000172531.16	ENST00000376745.9	8.33285	0.584193	1.54122e-25	3.95311e-22	ENST00000376745	ENSG00000172531	protein phosphatase 1 catalytic subunit alpha [Source:HGNC Symbol;Acc:HGNC:9281]	ENST00000376745	PPP1CA		11	q13.2	5499	PPP1CA-203
270538	ENSG00000151465.14:ENST00000498747.1	ENSG00000151465.14	ENST00000498747.1	3.92182	-0.932974	1.74664e-25	4.3762e-22	ENST00000498747	ENSG00000151465	cell division cycle 123 [Source:HGNC Symbol;Acc:HGNC:16827]	ENST00000498747	CDC123		10	p14	8872	CDC123-209
524919	ENSG00000197448.14:ENST00000443571.6	ENSG00000197448.14	ENST00000443571.6	5.89391	-1.17682	1.75867e-25	4.3762e-22	ENST00000443571	ENSG00000197448	glutathione S-transferase kappa 1 [Source:HGNC Symbol;Acc:HGNC:16906]	ENST00000443571	GSTK1		7	q34	373156	GSTK1-205
58286	ENSG00000005810.20:ENST00000695082.1	ENSG00000005810.20	ENST00000695082.1	4.28196	-0.928662	1.86069e-25	4.54981e-22	ENST00000695082	ENSG00000005810	MYC binding protein 2 [Source:HGNC Symbol;Acc:HGNC:23386]	ENST00000695082	MYCBP2		13	q22.3	23077	MYCBP2-216
358401	ENSG00000109743.12:ENST00000514445.5	ENSG00000109743.12	ENST00000514445.5	4.73444	0.856818	1.88302e-25	4.54981e-22	ENST00000514445	ENSG00000109743	bone marrow stromal cell antigen 1 [Source:HGNC Symbol;Acc:HGNC:1118]	ENST00000514445	BST1		4	p15.32	683	BST1-204
437103	ENSG00000123064.13:ENST00000549271.1	ENSG00000123064.13	ENST00000549271.1	4.97463	-0.732043	2.06258e-25	4.91249e-22	ENST00000549271	ENSG00000123064	DEAD-box helicase 54 [Source:HGNC Symbol;Acc:HGNC:20084]	ENST00000549271	DDX54		12	q24.13	79039	DDX54-206
282048	ENSG00000213246.7:ENST00000581540.5	ENSG00000213246.7	ENST00000581540.5	4.63241	-1.0252	2.42816e-25	5.70172e-22	ENST00000581540	ENSG00000213246	SPT4 homolog, DSIF elongation factor subunit [Source:HGNC Symbol;Acc:HGNC:11467]	ENST00000581540	SUPT4H1		17	q22	6827	SUPT4H1-207
351060	ENSG00000070756.17:ENST00000517921.2	ENSG00000070756.17	ENST00000517921.2	4.07811	1.5793	2.92013e-25	6.76171e-22	ENST00000517921	ENSG00000070756	poly(A) binding protein cytoplasmic 1 [Source:HGNC Symbol;Acc:HGNC:8554]	ENST00000517921	PABPC1		8	q22.3	26986	PABPC1-203
428722	ENSG00000159199.14:ENST00000513781.5	ENSG00000159199.14	ENST00000513781.5	5.08012	-0.998413	3.16833e-25	7.23594e-22	ENST00000513781	ENSG00000159199	ATP synthase membrane subunit c locus 1 [Source:HGNC Symbol;Acc:HGNC:841]	ENST00000513781	ATP5MC1		17	q21.32	516	ATP5MC1-208
276653	ENSG00000092330.19:ENST00000699684.1	ENSG00000092330.19	ENST00000699684.1	4.99521	0.624873	3.23927e-25	7.282e-22	ENST00000699684	ENSG00000092330	TERF1 interacting nuclear factor 2 [Source:HGNC Symbol;Acc:HGNC:11824]	ENST00000699684	TINF2		14	q12	26277	TINF2-216
237216	ENSG00000008988.11:ENST00000618656.2	ENSG00000008988.11	ENST00000618656.2	7.11859	-1.03974	3.27585e-25	7.282e-22	ENST00000618656	ENSG00000008988	ribosomal protein S20 [Source:HGNC Symbol;Acc:HGNC:10405]	ENST00000618656	RPS20		8	q12.1	6224	RPS20-212
503036	ENSG00000160058.19:ENST00000373520.8	ENSG00000160058.19	ENST00000373520.8	3.43568	1.25777	3.37995e-25	7.41453e-22	ENST00000373520	ENSG00000160058	BSD domain containing 1 [Source:HGNC Symbol;Acc:HGNC:25501]	ENST00000373520	BSDC1		1	p35.1	55108	BSDC1-202
326282	ENSG00000170017.12:ENST00000472644.6	ENSG00000170017.12	ENST00000472644.6	5.07619	-0.350615	3.58925e-25	7.77142e-22	ENST00000472644	ENSG00000170017	activated leukocyte cell adhesion molecule [Source:HGNC Symbol;Acc:HGNC:400]	ENST00000472644	ALCAM		3	q13.11	214	ALCAM-205
334387	ENSG00000130830.15:ENST00000482757.1	ENSG00000130830.15	ENST00000482757.1	6.69057	-1.01531	3.85183e-25	8.23304e-22	ENST00000482757	ENSG00000130830	MAGUK p55 scaffold protein 1 [Source:HGNC Symbol;Acc:HGNC:7219]	ENST00000482757	MPP1		X	q28	4354	MPP1-213
240724	ENSG00000129562.11:ENST00000543337.1	ENSG00000129562.11	ENST00000543337.1	5.13116	-0.654454	3.92037e-25	8.27347e-22	ENST00000543337	ENSG00000129562	defender against cell death 1 [Source:HGNC Symbol;Acc:HGNC:2664]	ENST00000543337	DAD1		14	q11.2	1603	DAD1-205
403599	ENSG00000071127.18:ENST00000515743.5	ENSG00000071127.18	ENST00000515743.5	5.15948	-1.03378	4.78933e-25	9.98097e-22	ENST00000515743	ENSG00000071127	WD repeat domain 1 [Source:HGNC Symbol;Acc:HGNC:12754]	ENST00000515743	WDR1		4	p16.1	9948	WDR1-216
258660	ENSG00000178982.10:ENST00000538434.5	ENSG00000178982.10	ENST00000538434.5	6.42516	-0.78615	5.06695e-25	1.04292e-21	ENST00000538434	ENSG00000178982	eukaryotic translation initiation factor 3 subunit K [Source:HGNC Symbol;Acc:HGNC:24656]	ENST00000538434	EIF3K		19	q13.2	27335	EIF3K-202
513070	ENSG00000167526.15:ENST00000563749.1	ENSG00000167526.15	ENST00000563749.1	7.00541	-0.93173	5.31329e-25	1.08028e-21	ENST00000563749	ENSG00000167526	ribosomal protein L13 [Source:HGNC Symbol;Acc:HGNC:10303]	ENST00000563749	RPL13		16	q24.3	6137	RPL13-212
276656	ENSG00000092330.19:ENST00000399423.8	ENSG00000092330.19	ENST00000399423.8	5.04233	0.737936	5.38667e-25	1.08201e-21	ENST00000399423	ENSG00000092330	TERF1 interacting nuclear factor 2 [Source:HGNC Symbol;Acc:HGNC:11824]	ENST00000399423	TINF2		14	q12	26277	TINF2-202
357341	ENSG00000136819.15:ENST00000461349.5	ENSG00000136819.15	ENST00000461349.5	6.7856	-0.516171	5.96267e-25	1.17565e-21	ENST00000461349	ENSG00000136819	chromosome 9 open reading frame 78 [Source:HGNC Symbol;Acc:HGNC:24932]	ENST00000461349	C9orf78		9	q34.11	51759	C9orf78-202
251255	ENSG00000148834.13:ENST00000445155.5	ENSG00000148834.13	ENST00000445155.5	5.41109	-0.378587	5.99389e-25	1.17565e-21	ENST00000445155	ENSG00000148834	glutathione S-transferase omega 1 [Source:HGNC Symbol;Acc:HGNC:13312]	ENST00000445155	GSTO1		10	q25.1	9446	GSTO1-204
334847	ENSG00000291141.2:ENST00000622787.5	ENSG00000291141.2	ENST00000622787.5	2.58935	-0.999025	6.35934e-25	1.23282e-21	ENST00000622787	ENSG00000291141	embigin pseudogene 1 [Source:HGNC Symbol;Acc:HGNC:38661]	ENST00000622787	EMBP1		1	p11.2	647121	EMBP1-203
481382	ENSG00000164111.15:ENST00000296511.10	ENSG00000164111.15	ENST00000296511.10	8.63778	0.344997	7.41334e-25	1.42063e-21	ENST00000296511	ENSG00000164111	annexin A5 [Source:HGNC Symbol;Acc:HGNC:543]	ENST00000296511	ANXA5		4	q27	308	ANXA5-201
337100	ENSG00000126267.11:ENST00000392201.1	ENSG00000126267.11	ENST00000392201.1	6.51214	-0.734804	8.06205e-25	1.5149e-21	ENST00000392201	ENSG00000126267	cytochrome c oxidase subunit 6B1 [Source:HGNC Symbol;Acc:HGNC:2280]	ENST00000392201	COX6B1		19	q13.12	1340	COX6B1-201
510851	ENSG00000203747.13:ENST00000699401.1	ENSG00000203747.13	ENST00000699401.1	7.51116	0.495085	8.08698e-25	1.5149e-21	ENST00000699401	ENSG00000203747	Fc gamma receptor IIIa [Source:HGNC Symbol;Acc:HGNC:3619]	ENST00000699401	FCGR3A		1	q23.3	2214	FCGR3A-213
238756	ENSG00000125952.21:ENST00000556892.6	ENSG00000125952.21	ENST00000556892.6	5.39874	-0.514631	8.87468e-25	1.64398e-21	ENST00000556892	ENSG00000125952	MYC associated factor X [Source:HGNC Symbol;Acc:HGNC:6913]	ENST00000556892	MAX		14	q23.3	4149	MAX-215
270215	ENSG00000147403.18:ENST00000489200.5	ENSG00000147403.18	ENST00000489200.5	7.97448	-0.920752	9.84797e-25	1.80424e-21	ENST00000489200	ENSG00000147403	ribosomal protein L10 [Source:HGNC Symbol;Acc:HGNC:10298]	ENST00000489200	RPL10		X	q28	6134	RPL10-214
219686	ENSG00000136156.15:ENST00000648898.1	ENSG00000136156.15	ENST00000648898.1	7.30509	-0.525121	9.96788e-25	1.80635e-21	ENST00000648898	ENSG00000136156	integral membrane protein 2B [Source:HGNC Symbol;Acc:HGNC:6174]	ENST00000648898	ITM2B		13	q14.2	9445	ITM2B-207
549835	ENSG00000143416.21:ENST00000427977.6	ENSG00000143416.21	ENST00000427977.6	6.20735	-0.810088	1.05423e-24	1.88991e-21	ENST00000427977	ENSG00000143416	selenium binding protein 1 [Source:HGNC Symbol;Acc:HGNC:10719]	ENST00000427977	SELENBP1		1	q21.3	8991	SELENBP1-206
502938	ENSG00000196352.18:ENST00000695823.1	ENSG00000196352.18	ENST00000695823.1	6.34254	-0.748825	1.49783e-24	2.65658e-21	ENST00000695823	ENSG00000196352	CD55 molecule (Cromer blood group) [Source:HGNC Symbol;Acc:HGNC:2665]	ENST00000695823	CD55		1	q32.2	1604	CD55-215
481385	ENSG00000164111.15:ENST00000515017.5	ENSG00000164111.15	ENST00000515017.5	7.55917	-0.782056	1.64051e-24	2.87456e-21	ENST00000515017	ENSG00000164111	annexin A5 [Source:HGNC Symbol;Acc:HGNC:543]	ENST00000515017	ANXA5		4	q27	308	ANXA5-210
290882	ENSG00000010322.16:ENST00000488380.5	ENSG00000010322.16	ENST00000488380.5	2.73166	2.21518	1.65522e-24	2.87456e-21	ENST00000488380	ENSG00000010322	nischarin [Source:HGNC Symbol;Acc:HGNC:18006]	ENST00000488380	NISCH		3	p21.1	11188	NISCH-212
250085	ENSG00000127951.8:ENST00000248598.6	ENSG00000127951.8	ENST00000248598.6	10.5524	-0.639678	1.76839e-24	3.03944e-21	ENST00000248598	ENSG00000127951	fibrinogen like 2 [Source:HGNC Symbol;Acc:HGNC:3696]	ENST00000248598	FGL2		7	q11.23	10875	FGL2-201
250086	ENSG00000127951.8:ENST00000637771.2	ENSG00000127951.8	ENST00000637771.2	6.02105	0.703687	1.79303e-24	3.05034e-21	ENST00000637771	ENSG00000127951	fibrinogen like 2 [Source:HGNC Symbol;Acc:HGNC:3696]	ENST00000637771	FGL2		7	q11.23	10875	FGL2-202
326299	ENSG00000105372.8:ENST00000598399.1	ENSG00000105372.8	ENST00000598399.1	5.24705	-1.84982	1.95891e-24	3.29888e-21	ENST00000598399	ENSG00000105372	ribosomal protein S19 [Source:HGNC Symbol;Acc:HGNC:10402]	ENST00000598399	RPS19		19	q13.2	6223	RPS19-204
219688	ENSG00000136156.15:ENST00000648312.1	ENSG00000136156.15	ENST00000648312.1	7.30816	-0.528497	2.10809e-24	3.51461e-21	ENST00000648312	ENSG00000136156	integral membrane protein 2B [Source:HGNC Symbol;Acc:HGNC:6174]	ENST00000648312	ITM2B		13	q14.2	9445	ITM2B-205
250270	ENSG00000171311.13:ENST00000485122.6	ENSG00000171311.13	ENST00000485122.6	5.13042	-0.809663	2.13895e-24	3.53075e-21	ENST00000485122	ENSG00000171311	exosome component 1 [Source:HGNC Symbol;Acc:HGNC:17286]	ENST00000485122	EXOSC1		10	q24.1	51013	EXOSC1-210
290883	ENSG00000010322.16:ENST00000420808.2	ENSG00000010322.16	ENST00000420808.2	2.76925	2.15197	2.37419e-24	3.88064e-21	ENST00000420808	ENSG00000010322	nischarin [Source:HGNC Symbol;Acc:HGNC:18006]	ENST00000420808	NISCH		3	p21.1	11188	NISCH-202
204568	ENSG00000105518.14:ENST00000590482.5	ENSG00000105518.14	ENST00000590482.5	3.78939	-1.38717	2.49067e-24	4.0315e-21	ENST00000590482	ENSG00000105518	transmembrane protein 205 [Source:HGNC Symbol;Acc:HGNC:29631]	ENST00000590482	TMEM205		19	p13.2	374882	TMEM205-212
325021	ENSG00000173821.20:ENST00000559070.5	ENSG00000173821.20	ENST00000559070.5	4.43444	0.840529	2.70595e-24	4.33785e-21	ENST00000559070	ENSG00000173821	ring finger protein 213 [Source:HGNC Symbol;Acc:HGNC:14539]	ENST00000559070	RNF213		17	q25.3	57674	RNF213-207
487749	ENSG00000136280.17:ENST00000488727.5	ENSG00000136280.17	ENST00000488727.5	5.865	-0.65473	2.84017e-24	4.49714e-21	ENST00000488727	ENSG00000136280	CCM2 scaffold protein [Source:HGNC Symbol;Acc:HGNC:21708]	ENST00000488727	CCM2		7	p13	83605	CCM2-216
498289	ENSG00000154144.13:ENST00000531033.1	ENSG00000154144.13	ENST00000531033.1	2.91065	-1.41729	2.85926e-24	4.49714e-21	ENST00000531033	ENSG00000154144	transforming growth factor beta regulator 1 [Source:HGNC Symbol;Acc:HGNC:29551]	ENST00000531033	TBRG1		11	q24.2	84897	TBRG1-209
431483	ENSG00000198242.14:ENST00000580755.1	ENSG00000198242.14	ENST00000580755.1	8.22935	-0.980559	3.00765e-24	4.68631e-21	ENST00000580755	ENSG00000198242	ribosomal protein L23a [Source:HGNC Symbol;Acc:HGNC:10317]	ENST00000580755	RPL23A		17	q11.2	6147	RPL23A-208
454171	ENSG00000010256.12:ENST00000415995.5	ENSG00000010256.12	ENST00000415995.5	4.55564	-0.81863	3.27327e-24	5.05296e-21	ENST00000415995	ENSG00000010256	ubiquinol-cytochrome c reductase core protein 1 [Source:HGNC Symbol;Acc:HGNC:12585]	ENST00000415995	UQCRC1		3	p21.31	7384	UQCRC1-203
532441	ENSG00000247596.10:ENST00000305533.10	ENSG00000247596.10	ENST00000305533.10	6.34644	0.664755	3.43709e-24	5.25717e-21	ENST00000305533	ENSG00000247596	twinfilin actin binding protein 2 [Source:HGNC Symbol;Acc:HGNC:9621]	ENST00000305533	TWF2		3	p21.2	11344	TWF2-201
236926	ENSG00000141469.18:ENST00000644925.1	ENSG00000141469.18	ENST00000644925.1	1.49956	2.41752	3.64097e-24	5.51838e-21	ENST00000644925	ENSG00000141469	solute carrier family 14 member 1 (Kidd blood group) [Source:HGNC Symbol;Acc:HGNC:10918]	ENST00000644925	SLC14A1		18	q12.3	6563	SLC14A1-220
81872	ENSG00000129003.19:ENST00000560637.5	ENSG00000129003.19	ENST00000560637.5	6.86863	-0.609524	4.38422e-24	6.58503e-21	ENST00000560637	ENSG00000129003	vacuolar protein sorting 13 homolog C [Source:HGNC Symbol;Acc:HGNC:23594]	ENST00000560637	VPS13C		15	q22.2	54832	VPS13C-207
504500	ENSG00000131143.10:ENST00000568339.5	ENSG00000131143.10	ENST00000568339.5	8.62024	0.481272	4.57275e-24	6.80687e-21	ENST00000568339	ENSG00000131143	cytochrome c oxidase subunit 4I1 [Source:HGNC Symbol;Acc:HGNC:2265]	ENST00000568339	COX4I1		16	q24.1	1327	COX4I1-215
251256	ENSG00000148834.13:ENST00000432659.1	ENSG00000148834.13	ENST00000432659.1	4.43187	-0.926347	4.99959e-24	7.37639e-21	ENST00000432659	ENSG00000148834	glutathione S-transferase omega 1 [Source:HGNC Symbol;Acc:HGNC:13312]	ENST00000432659	GSTO1		10	q25.1	9446	GSTO1-203
455007	ENSG00000072778.20:ENST00000583858.5	ENSG00000072778.20	ENST00000583858.5	5.97881	-0.656868	5.16728e-24	7.55693e-21	ENST00000583858	ENSG00000072778	acyl-CoA dehydrogenase very long chain [Source:HGNC Symbol;Acc:HGNC:92]	ENST00000583858	ACADVL		17	p13.1	37	ACADVL-237
384795	ENSG00000122390.19:ENST00000573201.6	ENSG00000122390.19	ENST00000573201.6	3.49767	1.5191	5.43537e-24	7.87987e-21	ENST00000573201	ENSG00000122390	N-alpha-acetyltransferase 60, NatF catalytic subunit [Source:HGNC Symbol;Acc:HGNC:25875]	ENST00000573201	NAA60		16	p13.3	79903	NAA60-218
498681	ENSG00000013306.16:ENST00000592372.5	ENSG00000013306.16	ENST00000592372.5	8.28706	-0.487042	5.64167e-24	8.10844e-21	ENST00000592372	ENSG00000013306	solute carrier family 25 member 39 [Source:HGNC Symbol;Acc:HGNC:24279]	ENST00000592372	SLC25A39		17	q21.31	51629	SLC25A39-215
415299	ENSG00000213523.12:ENST00000523259.5	ENSG00000213523.12	ENST00000523259.5	5.48002	-0.787231	5.85094e-24	8.33734e-21	ENST00000523259	ENSG00000213523	steroid receptor RNA activator 1 [Source:HGNC Symbol;Acc:HGNC:11281]	ENST00000523259	SRA1		5	q31.3	10011	SRA1-203
89867	ENSG00000123066.9:ENST00000649775.1	ENSG00000123066.9	ENST00000649775.1	5.31249	-0.630665	7.34946e-24	1.03839e-20	ENST00000649775	ENSG00000123066	mediator complex subunit 13L [Source:HGNC Symbol;Acc:HGNC:22962]	ENST00000649775	MED13L		12	q24.21	23389	MED13L-226
66999	ENSG00000136147.18:ENST00000486276.1	ENSG00000136147.18	ENST00000486276.1	3.69269	-1.68307	7.47177e-24	1.0387e-20	ENST00000486276	ENSG00000136147	PHD finger protein 11 [Source:HGNC Symbol;Acc:HGNC:17024]	ENST00000486276	PHF11		13	q14.2	51131	PHF11-212
546483	ENSG00000126088.14:ENST00000652165.1	ENSG00000126088.14	ENST00000652165.1	4.36195	-0.951291	7.47625e-24	1.0387e-20	ENST00000652165	ENSG00000126088	uroporphyrinogen decarboxylase [Source:HGNC Symbol;Acc:HGNC:12591]	ENST00000652165	UROD		1	p34.1	7389	UROD-225
415297	ENSG00000213523.12:ENST00000602775.5	ENSG00000213523.12	ENST00000602775.5	7.2594	0.147348	7.74963e-24	1.06778e-20	ENST00000602775	ENSG00000213523	steroid receptor RNA activator 1 [Source:HGNC Symbol;Acc:HGNC:11281]	ENST00000602775	SRA1		5	q31.3	10011	SRA1-205
235166	ENSG00000213741.11:ENST00000557519.1	ENSG00000213741.11	ENST00000557519.1	8.03892	-0.939518	7.9088e-24	1.08078e-20	ENST00000557519	ENSG00000213741	ribosomal protein S29 [Source:HGNC Symbol;Acc:HGNC:10419]	ENST00000557519	RPS29		14	q21.3	6235	RPS29-208
108474	ENSG00000171862.16:ENST00000700025.1	ENSG00000171862.16	ENST00000700025.1	2.9806	1.25644	8.65767e-24	1.1735e-20	ENST00000700025	ENSG00000171862	phosphatase and tensin homolog [Source:HGNC Symbol;Acc:HGNC:9588]	ENST00000700025	PTEN		10	q23.31	5728	PTEN-216
253299	ENSG00000127603.32:ENST00000689726.1	ENSG00000127603.32	ENST00000689726.1	3.97945	-0.708145	9.76931e-24	1.3135e-20	ENST00000689726	ENSG00000127603	microtubule actin crosslinking factor 1 [Source:HGNC Symbol;Acc:HGNC:13664]	ENST00000689726	MACF1		1	p34.3	23499	MACF1-251
330730	ENSG00000147274.14:ENST00000496459.2	ENSG00000147274.14	ENST00000496459.2	5.75849	-0.834132	1.02599e-23	1.36842e-20	ENST00000496459	ENSG00000147274	RNA binding motif protein X-linked [Source:HGNC Symbol;Acc:HGNC:9910]	ENST00000496459	RBMX		X	q26.3	27316	RBMX-205
492953	ENSG00000162032.16:ENST00000563668.5	ENSG00000162032.16	ENST00000563668.5	5.34919	-0.626161	1.18823e-23	1.57224e-20	ENST00000563668	ENSG00000162032	splA/ryanodine receptor domain and SOCS box containing 3 [Source:HGNC Symbol;Acc:HGNC:30629]	ENST00000563668	SPSB3		16	p13.3	90864	SPSB3-202
423788	ENSG00000187514.17:ENST00000448874.5	ENSG00000187514.17	ENST00000448874.5	9.4405	-0.434558	1.50576e-23	1.97669e-20	ENST00000448874	ENSG00000187514	prothymosin alpha [Source:HGNC Symbol;Acc:HGNC:9623]	ENST00000448874	PTMA		2	q37.1	5757	PTMA-208
337119	ENSG00000172531.16:ENST00000527663.6	ENSG00000172531.16	ENST00000527663.6	6.58721	-0.839764	1.91273e-23	2.49133e-20	ENST00000527663	ENSG00000172531	protein phosphatase 1 catalytic subunit alpha [Source:HGNC Symbol;Acc:HGNC:9281]	ENST00000527663	PPP1CA		11	q13.2	5499	PPP1CA-205
141030	ENSG00000125995.16:ENST00000397416.1	ENSG00000125995.16	ENST00000397416.1	6.04046	-0.476171	1.95412e-23	2.52551e-20	ENST00000397416	ENSG00000125995	reactive oxygen species modulator 1 [Source:HGNC Symbol;Acc:HGNC:16185]	ENST00000397416	ROMO1		20	q11.22	140823	ROMO1-205
251254	ENSG00000148834.13:ENST00000369713.10	ENSG00000148834.13	ENST00000369713.10	7.16405	0.653589	2.03651e-23	2.61175e-20	ENST00000369713	ENSG00000148834	glutathione S-transferase omega 1 [Source:HGNC Symbol;Acc:HGNC:13312]	ENST00000369713	GSTO1		10	q25.1	9446	GSTO1-202
514552	ENSG00000184432.11:ENST00000504295.1	ENSG00000184432.11	ENST00000504295.1	4.55825	1.60546	2.05618e-23	2.61685e-20	ENST00000504295	ENSG00000184432	COPI coat complex subunit beta 2 [Source:HGNC Symbol;Acc:HGNC:2232]	ENST00000504295	COPB2		3	q23	9276	COPB2-204
108272	ENSG00000104856.15:ENST00000589972.1	ENSG00000104856.15	ENST00000589972.1	5.39781	-0.439598	2.2333e-23	2.82073e-20	ENST00000589972	ENSG00000104856	RELB proto-oncogene, NF-kB subunit [Source:HGNC Symbol;Acc:HGNC:9956]	ENST00000589972	RELB		19	q13.32	5971	RELB-206
356587	ENSG00000262246.6:ENST00000537233.6	ENSG00000262246.6	ENST00000537233.6	5.91226	-0.512159	2.33953e-23	2.93268e-20	ENST00000537233	ENSG00000262246	coronin 7 [Source:HGNC Symbol;Acc:HGNC:26161]	ENST00000537233	CORO7		16	p13.3	79585	CORO7-202
400022	ENSG00000164754.16:ENST00000687902.1	ENSG00000164754.16	ENST00000687902.1	7.10833	-0.640961	2.67062e-23	3.32273e-20	ENST00000687902	ENSG00000164754	RAD21 cohesin complex component [Source:HGNC Symbol;Acc:HGNC:9811]	ENST00000687902	RAD21		8	q24.11	5885	RAD21-215
15119	ENSG00000197971.16:ENST00000493247.1	ENSG00000197971.16	ENST00000493247.1	2.93023	1.20831	2.72867e-23	3.36981e-20	ENST00000493247	ENSG00000197971	myelin basic protein [Source:HGNC Symbol;Acc:HGNC:6925]	ENST00000493247	MBP		18	q23	4155	MBP-222
238359	ENSG00000166710.23:ENST00000559907.5	ENSG00000166710.23	ENST00000559907.5	4.79748	1.29843	2.93414e-23	3.59692e-20	ENST00000559907	ENSG00000166710	beta-2-microglobulin [Source:HGNC Symbol;Acc:HGNC:914]	ENST00000559907	B2M		15	q21.1	567	B2M-204
206467	ENSG00000224893.7:ENST00000667732.1	ENSG00000224893.7	ENST00000667732.1	3.24016	-1.52717	3.1785e-23	3.84785e-20	ENST00000667732	ENSG00000224893	long intergenic non-protein coding RNA 2840 [Source:HGNC Symbol;Acc:HGNC:54374]	ENST00000667732	LINC02840		6	q25.2	105378065	LINC02840-211
505197	ENSG00000111640.15:ENST00000474249.5	ENSG00000111640.15	ENST00000474249.5	8.21142	-0.309571	3.185e-23	3.84785e-20	ENST00000474249	ENSG00000111640	glyceraldehyde-3-phosphate dehydrogenase [Source:HGNC Symbol;Acc:HGNC:4141]	ENST00000474249	GAPDH		12	p13.31	2597	GAPDH-208
505193	ENSG00000111640.15:ENST00000229239.10	ENSG00000111640.15	ENST00000229239.10	9.69675	0.718137	3.7388e-23	4.48441e-20	ENST00000229239	ENSG00000111640	glyceraldehyde-3-phosphate dehydrogenase [Source:HGNC Symbol;Acc:HGNC:4141]	ENST00000229239	GAPDH		12	p13.31	2597	GAPDH-201
420109	ENSG00000140105.18:ENST00000344102.9	ENSG00000140105.18	ENST00000344102.9	7.66555	-0.399119	3.86919e-23	4.60765e-20	ENST00000344102	ENSG00000140105	tryptophanyl-tRNA synthetase 1 [Source:HGNC Symbol;Acc:HGNC:12729]	ENST00000344102	WARS1		14	q32.2	7453	WARS1-201
299366	ENSG00000167522.18:ENST00000330736.10	ENSG00000167522.18	ENST00000330736.10	6.03048	0.453496	4.01318e-23	4.74523e-20	ENST00000330736	ENSG00000167522	ankyrin repeat domain containing 11 [Source:HGNC Symbol;Acc:HGNC:21316]	ENST00000330736	ANKRD11		16	q24.3	29123	ANKRD11-202
270341	ENSG00000143669.16:ENST00000697235.1	ENSG00000143669.16	ENST00000697235.1	5.56654	-0.792138	4.90986e-23	5.7646e-20	ENST00000697235	ENSG00000143669	lysosomal trafficking regulator [Source:HGNC Symbol;Acc:HGNC:1968]	ENST00000697235	LYST		1	q42.3	1130	LYST-221
308993	ENSG00000169567.13:ENST00000520028.2	ENSG00000169567.13	ENST00000520028.2	6.95617	-0.712311	5.3781e-23	6.27019e-20	ENST00000520028	ENSG00000169567	histidine triad nucleotide binding protein 1 [Source:HGNC Symbol;Acc:HGNC:4912]	ENST00000520028	HINT1		5	q31.1	3094	HINT1-210
413495	ENSG00000167671.12:ENST00000590466.2	ENSG00000167671.12	ENST00000590466.2	8.61137	-0.377871	5.46162e-23	6.32334e-20	ENST00000590466	ENSG00000167671	UBX domain protein 6 [Source:HGNC Symbol;Acc:HGNC:14928]	ENST00000590466	UBXN6		19	p13.3	80700	UBXN6-206
471534	ENSG00000113558.19:ENST00000517625.5	ENSG00000113558.19	ENST00000517625.5	5.74999	-0.981538	5.72427e-23	6.58173e-20	ENST00000517625	ENSG00000113558	S-phase kinase associated protein 1 [Source:HGNC Symbol;Acc:HGNC:10899]	ENST00000517625	SKP1		5	q31.1	6500	SKP1-203
527294	ENSG00000143774.18:ENST00000366728.6	ENSG00000143774.18	ENST00000366728.6	8.77964	-0.66228	6.33416e-23	7.23309e-20	ENST00000366728	ENSG00000143774	guanylate kinase 1 [Source:HGNC Symbol;Acc:HGNC:4693]	ENST00000366728	GUK1		1	q42.13	2987	GUK1-208
403598	ENSG00000071127.18:ENST00000699797.1	ENSG00000071127.18	ENST00000699797.1	5.53211	-0.52411	6.81449e-23	7.72865e-20	ENST00000699797	ENSG00000071127	WD repeat domain 1 [Source:HGNC Symbol;Acc:HGNC:12754]	ENST00000699797	WDR1		4	p16.1	9948	WDR1-229
69940	ENSG00000273899.5:ENST00000484650.1	ENSG00000273899.5	ENST00000484650.1	2.55958	-1.37442	7.8974e-23	8.89631e-20	ENST00000484650	ENSG00000273899	nucleolar protein 12 [Source:HGNC Symbol;Acc:HGNC:28585]	ENST00000484650	NOL12		22	q13.1	79159	NOL12-205
538013	ENSG00000135940.7:ENST00000258424.3	ENSG00000135940.7	ENST00000258424.3	9.55477	0.429182	8.0487e-23	9.0059e-20	ENST00000258424	ENSG00000135940	cytochrome c oxidase subunit 5B [Source:HGNC Symbol;Acc:HGNC:2269]	ENST00000258424	COX5B		2	q11.2	1329	COX5B-201
321812	ENSG00000266714.11:ENST00000579052.5	ENSG00000266714.11	ENST00000579052.5	3.29411	-0.951385	8.17371e-23	9.08481e-20	ENST00000579052	ENSG00000266714	myosin XVB [Source:HGNC Symbol;Acc:HGNC:14083]	ENST00000579052	MYO15B		17	q25.1	80022	MYO15B-213
308996	ENSG00000169567.13:ENST00000506908.2	ENSG00000169567.13	ENST00000506908.2	7.04847	0.506957	8.9771e-23	9.91167e-20	ENST00000506908	ENSG00000169567	histidine triad nucleotide binding protein 1 [Source:HGNC Symbol;Acc:HGNC:4912]	ENST00000506908	HINT1		5	q31.1	3094	HINT1-204
308995	ENSG00000169567.13:ENST00000675491.1	ENSG00000169567.13	ENST00000675491.1	7.03358	0.498257	9.48424e-23	1.04027e-19	ENST00000675491	ENSG00000169567	histidine triad nucleotide binding protein 1 [Source:HGNC Symbol;Acc:HGNC:4912]	ENST00000675491	HINT1		5	q31.1	3094	HINT1-214
456761	ENSG00000172663.9:ENST00000393877.3	ENSG00000172663.9	ENST00000393877.3	3.75225	-0.858523	1.06376e-22	1.14904e-19	ENST00000393877	ENSG00000172663	transmembrane protein 134 [Source:HGNC Symbol;Acc:HGNC:26142]	ENST00000393877	TMEM134		11	q13.2	80194	TMEM134-202
476320	ENSG00000150093.20:ENST00000676460.1	ENSG00000150093.20	ENST00000676460.1	6.13422	1.24118	1.06666e-22	1.14904e-19	ENST00000676460	ENSG00000150093	integrin subunit beta 1 [Source:HGNC Symbol;Acc:HGNC:6153]	ENST00000676460	ITGB1		10	p11.22	3688	ITGB1-220
118192	ENSG00000141458.13:ENST00000590723.5	ENSG00000141458.13	ENST00000590723.5	5.27757	0.914147	1.06827e-22	1.14904e-19	ENST00000590723	ENSG00000141458	NPC intracellular cholesterol transporter 1 [Source:HGNC Symbol;Acc:HGNC:7897]	ENST00000590723	NPC1		18	q11.2	4864	NPC1-209
445974	ENSG00000140455.17:ENST00000560202.1	ENSG00000140455.17	ENST00000560202.1	3.63557	-1.24485	1.14339e-22	1.2157e-19	ENST00000560202	ENSG00000140455	ubiquitin specific peptidase 3 [Source:HGNC Symbol;Acc:HGNC:12626]	ENST00000560202	USP3		15	q22.31	9960	USP3-218
407283	ENSG00000175482.9:ENST00000539074.1	ENSG00000175482.9	ENST00000539074.1	4.71765	-1.19014	1.14482e-22	1.2157e-19	ENST00000539074	ENSG00000175482	DNA polymerase delta 4, accessory subunit [Source:HGNC Symbol;Acc:HGNC:14106]	ENST00000539074	POLD4		11	q13.2	57804	POLD4-211
527306	ENSG00000143774.18:ENST00000470040.5	ENSG00000143774.18	ENST00000470040.5	8.47381	-1.07636	1.23841e-22	1.30676e-19	ENST00000470040	ENSG00000143774	guanylate kinase 1 [Source:HGNC Symbol;Acc:HGNC:4693]	ENST00000470040	GUK1		1	q42.13	2987	GUK1-218
129469	ENSG00000100603.14:ENST00000554775.5	ENSG00000100603.14	ENST00000554775.5	5.84734	-0.662862	1.38259e-22	1.4422e-19	ENST00000554775	ENSG00000100603	SNW domain containing 1 [Source:HGNC Symbol;Acc:HGNC:16696]	ENST00000554775	SNW1		14	q24.3	22938	SNW1-204
258970	ENSG00000145592.14:ENST00000504562.1	ENSG00000145592.14	ENST00000504562.1	8.58244	0.248295	1.38407e-22	1.4422e-19	ENST00000504562	ENSG00000145592	ribosomal protein L37 [Source:HGNC Symbol;Acc:HGNC:10347]	ENST00000504562	RPL37		5	p13.1	6167	RPL37-202
400814	ENSG00000108298.12:ENST00000678791.1	ENSG00000108298.12	ENST00000678791.1	9.4244	-0.807397	1.4932e-22	1.54625e-19	ENST00000678791	ENSG00000108298	ribosomal protein L19 [Source:HGNC Symbol;Acc:HGNC:10312]	ENST00000678791	RPL19		17	q12	6143	RPL19-212
253519	ENSG00000105185.12:ENST00000592786.5	ENSG00000105185.12	ENST00000592786.5	3.82404	-1.04183	1.7375e-22	1.78813e-19	ENST00000592786	ENSG00000105185	programmed cell death 5 [Source:HGNC Symbol;Acc:HGNC:8764]	ENST00000592786	PDCD5		19	q13.11	9141	PDCD5-208
332679	ENSG00000198258.11:ENST00000589372.1	ENSG00000198258.11	ENST00000589372.1	8.3833	-0.279243	1.83407e-22	1.87593e-19	ENST00000589372	ENSG00000198258	ubiquitin like 5 [Source:HGNC Symbol;Acc:HGNC:13736]	ENST00000589372	UBL5		19	p13.2	59286	UBL5-205
230192	ENSG00000198034.11:ENST00000316084.10	ENSG00000198034.11	ENST00000316084.10	10.3718	0.531528	1.9181e-22	1.94992e-19	ENST00000316084	ENSG00000198034	ribosomal protein S4 X-linked [Source:HGNC Symbol;Acc:HGNC:10424]	ENST00000316084	RPS4X		X	q13.1	6191	RPS4X-201
504512	ENSG00000131143.10:ENST00000564648.1	ENSG00000131143.10	ENST00000564648.1	7.66834	-0.83931	2.04524e-22	2.0634e-19	ENST00000564648	ENSG00000131143	cytochrome c oxidase subunit 4I1 [Source:HGNC Symbol;Acc:HGNC:2265]	ENST00000564648	COX4I1		16	q24.1	1327	COX4I1-207
337117	ENSG00000172531.16:ENST00000532446.5	ENSG00000172531.16	ENST00000532446.5	6.8317	-0.434286	2.05449e-22	2.0634e-19	ENST00000532446	ENSG00000172531	protein phosphatase 1 catalytic subunit alpha [Source:HGNC Symbol;Acc:HGNC:9281]	ENST00000532446	PPP1CA		11	q13.2	5499	PPP1CA-208
532146	ENSG00000163479.14:ENST00000529008.5	ENSG00000163479.14	ENST00000529008.5	3.83209	-0.756165	2.57599e-22	2.57167e-19	ENST00000529008	ENSG00000163479	signal sequence receptor subunit 2 [Source:HGNC Symbol;Acc:HGNC:11324]	ENST00000529008	SSR2		1	q22	6746	SSR2-215
385639	ENSG00000176731.12:ENST00000615697.4	ENSG00000176731.12	ENST00000615697.4	3.60749	-0.749066	2.91943e-22	2.89719e-19	ENST00000615697	ENSG00000176731	ribosomal biogenesis factor [Source:HGNC Symbol;Acc:HGNC:32235]	ENST00000615697	RBIS		8	q21.2	401466	RBIS-212
133308	ENSG00000197536.12:ENST00000407797.6	ENSG00000197536.12	ENST00000407797.6	4.40873	-0.792943	3.02358e-22	2.98279e-19	ENST00000407797	ENSG00000197536	colitis associated IRF1 antisense regulator of intestinal homeostasis [Source:HGNC Symbol;Acc:HGNC:33838]	ENST00000407797	CARINH		5	q31.1	NA	CARINH-204
459905	ENSG00000164587.13:ENST00000407193.7	ENSG00000164587.13	ENST00000407193.7	11.3338	0.45091	3.26161e-22	3.19868e-19	ENST00000407193	ENSG00000164587	ribosomal protein S14 [Source:HGNC Symbol;Acc:HGNC:10387]	ENST00000407193	RPS14		5	q33.1	6208	RPS14-203
452719	ENSG00000132485.14:ENST00000611683.1	ENSG00000132485.14	ENST00000611683.1	5.10498	0.859753	3.37296e-22	3.28854e-19	ENST00000611683	ENSG00000132485	zinc finger RANBP2-type containing 2 [Source:HGNC Symbol;Acc:HGNC:13058]	ENST00000611683	ZRANB2		1	p31.1	9406	ZRANB2-207
391307	ENSG00000149273.15:ENST00000525933.1	ENSG00000149273.15	ENST00000525933.1	5.93839	-0.681145	3.42056e-22	3.31555e-19	ENST00000525933	ENSG00000149273	ribosomal protein S3 [Source:HGNC Symbol;Acc:HGNC:10420]	ENST00000525933	RPS3		11	q13.4	6188	RPS3-205
397700	ENSG00000133961.22:ENST00000556772.5	ENSG00000133961.22	ENST00000556772.5	6.08987	-0.585515	3.47504e-22	3.3489e-19	ENST00000556772	ENSG00000133961	NUMB endocytic adaptor protein [Source:HGNC Symbol;Acc:HGNC:8060]	ENST00000556772	NUMB		14	q24.3	8650	NUMB-223
299890	ENSG00000114353.17:ENST00000422163.5	ENSG00000114353.17	ENST00000422163.5	5.27404	0.608711	4.35056e-22	4.16854e-19	ENST00000422163	ENSG00000114353	G protein subunit alpha i2 [Source:HGNC Symbol;Acc:HGNC:4385]	ENST00000422163	GNAI2		3	p21.31	2771	GNAI2-203
350473	ENSG00000177156.11:ENST00000530666.1	ENSG00000177156.11	ENST00000530666.1	4.36728	-0.888528	4.55853e-22	4.33786e-19	ENST00000530666	ENSG00000177156	transaldolase 1 [Source:HGNC Symbol;Acc:HGNC:11559]	ENST00000530666	TALDO1		11	p15.5	6888	TALDO1-206
510064	ENSG00000135828.11:ENST00000367559.7	ENSG00000135828.11	ENST00000367559.7	4.69341	-0.386427	4.57931e-22	4.33786e-19	ENST00000367559	ENSG00000135828	ribonuclease L [Source:HGNC Symbol;Acc:HGNC:10050]	ENST00000367559	RNASEL		1	q25.3	6041	RNASEL-201
510065	ENSG00000135828.11:ENST00000539397.1	ENSG00000135828.11	ENST00000539397.1	3.7022	0.559141	4.88207e-22	4.59853e-19	ENST00000539397	ENSG00000135828	ribonuclease L [Source:HGNC Symbol;Acc:HGNC:10050]	ENST00000539397	RNASEL		1	q25.3	6041	RNASEL-202
251469	ENSG00000132471.12:ENST00000586257.5	ENSG00000132471.12	ENST00000586257.5	5.23382	-1.12558	5.14238e-22	4.8165e-19	ENST00000586257	ENSG00000132471	WW domain binding protein 2 [Source:HGNC Symbol;Acc:HGNC:12738]	ENST00000586257	WBP2		17	q25.1	23558	WBP2-205
351053	ENSG00000070756.17:ENST00000523555.6	ENSG00000070756.17	ENST00000523555.6	4.40204	1.47449	5.2032e-22	4.84624e-19	ENST00000523555	ENSG00000070756	poly(A) binding protein cytoplasmic 1 [Source:HGNC Symbol;Acc:HGNC:8554]	ENST00000523555	PABPC1		8	q22.3	26986	PABPC1-222
17921	ENSG00000122034.17:ENST00000435781.5	ENSG00000122034.17	ENST00000435781.5	3.88823	1.3504	5.5845e-22	5.17248e-19	ENST00000435781	ENSG00000122034	general transcription factor IIIA [Source:HGNC Symbol;Acc:HGNC:4662]	ENST00000435781	GTF3A		13	q12.2	2971	GTF3A-203
535238	ENSG00000035862.13:ENST00000586713.6	ENSG00000035862.13	ENST00000586713.6	5.15588	-0.428052	5.86292e-22	5.40036e-19	ENST00000586713	ENSG00000035862	TIMP metallopeptidase inhibitor 2 [Source:HGNC Symbol;Acc:HGNC:11821]	ENST00000586713	TIMP2		17	q25.3	7077	TIMP2-205
358399	ENSG00000109743.12:ENST00000382346.7	ENSG00000109743.12	ENST00000382346.7	6.6698	-0.213734	5.92352e-22	5.4262e-19	ENST00000382346	ENSG00000109743	bone marrow stromal cell antigen 1 [Source:HGNC Symbol;Acc:HGNC:1118]	ENST00000382346	BST1		4	p15.32	683	BST1-202
221169	ENSG00000079308.21:ENST00000446688.5	ENSG00000079308.21	ENST00000446688.5	4.69066	1.17631	6.01392e-22	5.47892e-19	ENST00000446688	ENSG00000079308	tensin 1 [Source:HGNC Symbol;Acc:HGNC:11973]	ENST00000446688	TNS1		2	q35	7145	TNS1-208
267150	ENSG00000131051.24:ENST00000496183.5	ENSG00000131051.24	ENST00000496183.5	3.82118	-1.30046	6.10798e-22	5.52736e-19	ENST00000496183	ENSG00000131051	RNA binding motif protein 39 [Source:HGNC Symbol;Acc:HGNC:15923]	ENST00000496183	RBM39		20	q11.22	9584	RBM39-241
452125	ENSG00000177674.16:ENST00000376637.7	ENSG00000177674.16	ENST00000376637.7	7.60369	-0.753188	6.13341e-22	5.52736e-19	ENST00000376637	ENSG00000177674	angiotensin II receptor associated protein [Source:HGNC Symbol;Acc:HGNC:13539]	ENST00000376637	AGTRAP		1	p36.22	57085	AGTRAP-204
487133	ENSG00000159346.13:ENST00000495562.5	ENSG00000159346.13	ENST00000495562.5	9.08712	-0.45266	6.45158e-22	5.78283e-19	ENST00000495562	ENSG00000159346	adiponectin receptor 1 [Source:HGNC Symbol;Acc:HGNC:24040]	ENST00000495562	ADIPOR1		1	q32.1	51094	ADIPOR1-205
509610	ENSG00000163565.20:ENST00000562225.1	ENSG00000163565.20	ENST00000562225.1	6.38109	-0.551156	6.63832e-22	5.9184e-19	ENST00000562225	ENSG00000163565	interferon gamma inducible protein 16 [Source:HGNC Symbol;Acc:HGNC:5395]	ENST00000562225	IFI16		1	q23.1	3428	IFI16-211
454758	ENSG00000092148.14:ENST00000686883.1	ENSG00000092148.14	ENST00000686883.1	4.78815	-0.801014	6.67775e-22	5.92188e-19	ENST00000686883	ENSG00000092148	HECT domain E3 ubiquitin protein ligase 1 [Source:HGNC Symbol;Acc:HGNC:20157]	ENST00000686883	HECTD1		14	q12	25831	HECTD1-219
498680	ENSG00000013306.16:ENST00000586016.5	ENSG00000013306.16	ENST00000586016.5	8.6153	-0.460268	6.84828e-22	6.04098e-19	ENST00000586016	ENSG00000013306	solute carrier family 25 member 39 [Source:HGNC Symbol;Acc:HGNC:24279]	ENST00000586016	SLC25A39		17	q21.31	51629	SLC25A39-207
105315	ENSG00000111335.14:ENST00000680122.1	ENSG00000111335.14	ENST00000680122.1	4.92585	-0.594993	7.30104e-22	6.40647e-19	ENST00000680122	ENSG00000111335	2'-5'-oligoadenylate synthetase 2 [Source:HGNC Symbol;Acc:HGNC:8087]	ENST00000680122	OAS2		12	q24.13	4939	OAS2-208
454645	ENSG00000198668.14:ENST00000659177.1	ENSG00000198668.14	ENST00000659177.1	5.59136	-0.857737	7.43981e-22	6.49406e-19	ENST00000659177	ENSG00000198668	calmodulin 1 [Source:HGNC Symbol;Acc:HGNC:1442]	ENST00000659177	CALM1		14	q32.11	801	CALM1-216
482301	ENSG00000105669.14:ENST00000262812.9	ENSG00000105669.14	ENST00000262812.9	6.45698	0.426095	7.56463e-22	6.56862e-19	ENST00000262812	ENSG00000105669	COPI coat complex subunit epsilon [Source:HGNC Symbol;Acc:HGNC:2234]	ENST00000262812	COPE		19	p13.11	11316	COPE-201
364267	ENSG00000164597.15:ENST00000393603.7	ENSG00000164597.15	ENST00000393603.7	2.0563	2.00618	7.71114e-22	6.66115e-19	ENST00000393603	ENSG00000164597	component of oligomeric golgi complex 5 [Source:HGNC Symbol;Acc:HGNC:14857]	ENST00000393603	COG5		7	q22.3	10466	COG5-203
168847	ENSG00000213809.9:ENST00000540267.5	ENSG00000213809.9	ENST00000540267.5	7.43629	-0.358878	7.82713e-22	6.70628e-19	ENST00000540267	ENSG00000213809	killer cell lectin like receptor K1 [Source:HGNC Symbol;Acc:HGNC:18788]	ENST00000540267	KLRK1		12	p13.2	22914	KLRK1-203
478668	ENSG00000145425.10:ENST00000512797.5	ENSG00000145425.10	ENST00000512797.5	4.93481	-0.974644	7.84384e-22	6.70628e-19	ENST00000512797	ENSG00000145425	ribosomal protein S3A [Source:HGNC Symbol;Acc:HGNC:10421]	ENST00000512797	RPS3A		4	q31.3	6189	RPS3A-211
548452	ENSG00000078618.23:ENST00000491410.1	ENSG00000078618.23	ENST00000491410.1	4.33703	1.0313	8.69436e-22	7.39553e-19	ENST00000491410	ENSG00000078618	nardilysin convertase [Source:HGNC Symbol;Acc:HGNC:7995]	ENST00000491410	NRDC		1	p32.3	4898	NRDC-211
484334	ENSG00000146535.15:ENST00000407653.1	ENSG00000146535.15	ENST00000407653.1	3.83911	-0.182124	9.19498e-22	7.78166e-19	ENST00000407653	ENSG00000146535	G protein subunit alpha 12 [Source:HGNC Symbol;Acc:HGNC:4380]	ENST00000407653	GNA12		7	p22.2	2768	GNA12-202
291599	ENSG00000066926.13:ENST00000652755.1	ENSG00000066926.13	ENST00000652755.1	7.28717	-0.413344	9.87921e-22	8.31849e-19	ENST00000652755	ENSG00000066926	ferrochelatase [Source:HGNC Symbol;Acc:HGNC:3647]	ENST00000652755	FECH		18	q21.31	2235	FECH-212
395468	ENSG00000113140.11:ENST00000520687.1	ENSG00000113140.11	ENST00000520687.1	6.09423	-0.332311	1.03775e-21	8.69412e-19	ENST00000520687	ENSG00000113140	secreted protein acidic and cysteine rich [Source:HGNC Symbol;Acc:HGNC:11219]	ENST00000520687	SPARC		5	q33.1	6678	SPARC-202
143826	ENSG00000159128.16:ENST00000696724.1	ENSG00000159128.16	ENST00000696724.1	6.91746	-0.6526	1.08947e-21	9.08184e-19	ENST00000696724	ENSG00000159128	interferon gamma receptor 2 [Source:HGNC Symbol;Acc:HGNC:5440]	ENST00000696724	IFNGR2		21	q22.11	3460	IFNGR2-207
403583	ENSG00000071127.18:ENST00000561486.1	ENSG00000071127.18	ENST00000561486.1	1.69378	1.67973	1.15264e-21	9.56056e-19	ENST00000561486	ENSG00000071127	WD repeat domain 1 [Source:HGNC Symbol;Acc:HGNC:12754]	ENST00000561486	WDR1		4	p16.1	9948	WDR1-217
530439	ENSG00000116406.20:ENST00000687113.1	ENSG00000116406.20	ENST00000687113.1	4.63217	-0.762	1.16777e-21	9.63814e-19	ENST00000687113	ENSG00000116406	ER degradation enhancing alpha-mannosidase like protein 3 [Source:HGNC Symbol;Acc:HGNC:16787]	ENST00000687113	EDEM3		1	q25.3	80267	EDEM3-211
393460	ENSG00000168591.16:ENST00000587630.1	ENSG00000168591.16	ENST00000587630.1	3.485	-0.957349	1.34633e-21	1.10541e-18	ENST00000587630	ENSG00000168591	transmembrane and ubiquitin like domain containing 2 [Source:HGNC Symbol;Acc:HGNC:28459]	ENST00000587630	TMUB2		17	q21.31	79089	TMUB2-207
497064	ENSG00000138495.7:ENST00000497997.1	ENSG00000138495.7	ENST00000497997.1	3.58393	-0.764978	1.35259e-21	1.10541e-18	ENST00000497997	ENSG00000138495	cytochrome c oxidase copper chaperone COX17 [Source:HGNC Symbol;Acc:HGNC:2264]	ENST00000497997	COX17		3	q13.33	10063	COX17-207
513072	ENSG00000167526.15:ENST00000563270.5	ENSG00000167526.15	ENST00000563270.5	9.77171	-0.496248	1.6382e-21	1.32964e-18	ENST00000563270	ENSG00000167526	ribosomal protein L13 [Source:HGNC Symbol;Acc:HGNC:10303]	ENST00000563270	RPL13		16	q24.3	6137	RPL13-211
147184	ENSG00000247556.8:ENST00000707024.1	ENSG00000247556.8	ENST00000707024.1	4.33212	-1.37925	1.64291e-21	1.32964e-18	ENST00000707024	ENSG00000247556	OIP5 antisense RNA 1 [Source:HGNC Symbol;Acc:HGNC:43563]	ENST00000707024	OIP5-AS1		15	q15.1	729082	OIP5-AS1-237
313629	ENSG00000078124.13:ENST00000680351.1	ENSG00000078124.13	ENST00000680351.1	1.84644	-1.29629	1.75626e-21	1.41451e-18	ENST00000680351	ENSG00000078124	alkaline ceramidase 3 [Source:HGNC Symbol;Acc:HGNC:16066]	ENST00000680351	ACER3		11	q13.5	55331	ACER3-222
495642	ENSG00000139626.16:ENST00000550743.6	ENSG00000139626.16	ENST00000550743.6	5.85616	-0.50675	1.76743e-21	1.41666e-18	ENST00000550743	ENSG00000139626	integrin subunit beta 7 [Source:HGNC Symbol;Acc:HGNC:6162]	ENST00000550743	ITGB7		12	q13.13	3695	ITGB7-209
536644	ENSG00000153827.15:ENST00000479037.5	ENSG00000153827.15	ENST00000479037.5	3.44781	1.12913	1.85905e-21	1.48297e-18	ENST00000479037	ENSG00000153827	thyroid hormone receptor interactor 12 [Source:HGNC Symbol;Acc:HGNC:12306]	ENST00000479037	TRIP12		2	q36.3	9320	TRIP12-215
384791	ENSG00000122390.19:ENST00000649205.1	ENSG00000122390.19	ENST00000649205.1	4.5299	-0.54629	2.10294e-21	1.66954e-18	ENST00000649205	ENSG00000122390	N-alpha-acetyltransferase 60, NatF catalytic subunit [Source:HGNC Symbol;Acc:HGNC:25875]	ENST00000649205	NAA60		16	p13.3	79903	NAA60-239
484332	ENSG00000146535.15:ENST00000491117.5	ENSG00000146535.15	ENST00000491117.5	3.86579	-0.177926	2.26989e-21	1.79354e-18	ENST00000491117	ENSG00000146535	G protein subunit alpha 12 [Source:HGNC Symbol;Acc:HGNC:4380]	ENST00000491117	GNA12		7	p22.2	2768	GNA12-207
373068	ENSG00000153310.22:ENST00000522941.5	ENSG00000153310.22	ENST00000522941.5	3.79057	-1.01892	2.28607e-21	1.7978e-18	ENST00000522941	ENSG00000153310	CYFIP related Rac1 interactor B [Source:HGNC Symbol;Acc:HGNC:25216]	ENST00000522941	CYRIB		8	q24.21	51571	CYRIB-224
460198	ENSG00000122406.14:ENST00000315741.5	ENSG00000122406.14	ENST00000315741.5	4.07105	-0.99319	2.35373e-21	1.84232e-18	ENST00000315741	ENSG00000122406	ribosomal protein L5 [Source:HGNC Symbol;Acc:HGNC:10360]	ENST00000315741	RPL5		1	p22.1	6125	RPL5-201
260187	ENSG00000101782.15:ENST00000581220.1	ENSG00000101782.15	ENST00000581220.1	8.20868	-0.93459	2.45425e-21	1.91202e-18	ENST00000581220	ENSG00000101782	RIO kinase 3 [Source:HGNC Symbol;Acc:HGNC:11451]	ENST00000581220	RIOK3		18	q11.2	8780	RIOK3-204
471031	ENSG00000146247.15:ENST00000700116.1	ENSG00000146247.15	ENST00000700116.1	5.34186	-0.59442	2.52974e-21	1.96167e-18	ENST00000700116	ENSG00000146247	pleckstrin homology domain interacting protein [Source:HGNC Symbol;Acc:HGNC:15673]	ENST00000700116	PHIP		6	q14.1	55023	PHIP-207
438717	ENSG00000092010.15:ENST00000382708.7	ENSG00000092010.15	ENST00000382708.7	8.28548	0.626764	2.76034e-21	2.13057e-18	ENST00000382708	ENSG00000092010	proteasome activator subunit 1 [Source:HGNC Symbol;Acc:HGNC:9568]	ENST00000382708	PSME1		14	q12	5720	PSME1-202
550022	ENSG00000090621.15:ENST00000531243.2	ENSG00000090621.15	ENST00000531243.2	2.57466	1.56496	2.85875e-21	2.19636e-18	ENST00000531243	ENSG00000090621	poly(A) binding protein cytoplasmic 4 [Source:HGNC Symbol;Acc:HGNC:8557]	ENST00000531243	PABPC4		1	p34.3	8761	PABPC4-225
388794	ENSG00000089220.5:ENST00000261313.3	ENSG00000089220.5	ENST00000261313.3	7.27603	0.59415	2.88487e-21	2.20626e-18	ENST00000261313	ENSG00000089220	phosphatidylethanolamine binding protein 1 [Source:HGNC Symbol;Acc:HGNC:8630]	ENST00000261313	PEBP1		12	q24.23	5037	PEBP1-201
388795	ENSG00000089220.5:ENST00000542939.1	ENSG00000089220.5	ENST00000542939.1	4.58777	-0.762537	2.97981e-21	2.26846e-18	ENST00000542939	ENSG00000089220	phosphatidylethanolamine binding protein 1 [Source:HGNC Symbol;Acc:HGNC:8630]	ENST00000542939	PEBP1		12	q24.23	5037	PEBP1-202
505200	ENSG00000111640.15:ENST00000466525.1	ENSG00000111640.15	ENST00000466525.1	7.99506	-0.732928	3.12984e-21	2.37185e-18	ENST00000466525	ENSG00000111640	glyceraldehyde-3-phosphate dehydrogenase [Source:HGNC Symbol;Acc:HGNC:4141]	ENST00000466525	GAPDH		12	p13.31	2597	GAPDH-206
65436	ENSG00000107099.18:ENST00000684637.1	ENSG00000107099.18	ENST00000684637.1	6.8603	-0.467398	3.22938e-21	2.43621e-18	ENST00000684637	ENSG00000107099	dedicator of cytokinesis 8 [Source:HGNC Symbol;Acc:HGNC:19191]	ENST00000684637	DOCK8		9	p24.3	81704	DOCK8-224
409474	ENSG00000092531.10:ENST00000567094.5	ENSG00000092531.10	ENST00000567094.5	2.73025	1.43325	3.42372e-21	2.57118e-18	ENST00000567094	ENSG00000092531	synaptosome associated protein 23 [Source:HGNC Symbol;Acc:HGNC:11131]	ENST00000567094	SNAP23		15	q15.1	8773	SNAP23-214
552694	ENSG00000081237.22:ENST00000367364.5	ENSG00000081237.22	ENST00000367364.5	3.03664	1.34759	3.61421e-21	2.70207e-18	ENST00000367364	ENSG00000081237	protein tyrosine phosphatase receptor type C [Source:HGNC Symbol;Acc:HGNC:9666]	ENST00000367364	PTPRC		1	q31.3	5788	PTPRC-202
289423	ENSG00000174748.22:ENST00000644684.1	ENSG00000174748.22	ENST00000644684.1	9.34499	-0.387779	4.29403e-21	3.19598e-18	ENST00000644684	ENSG00000174748	ribosomal protein L15 [Source:HGNC Symbol;Acc:HGNC:10306]	ENST00000644684	RPL15		3	p24.2	6138	RPL15-215
548442	ENSG00000078618.23:ENST00000440943.5	ENSG00000078618.23	ENST00000440943.5	6.33749	-0.524458	4.48949e-21	3.32662e-18	ENST00000440943	ENSG00000078618	nardilysin convertase [Source:HGNC Symbol;Acc:HGNC:7995]	ENST00000440943	NRDC		1	p32.3	4898	NRDC-203
499200	ENSG00000184110.15:ENST00000566086.1	ENSG00000184110.15	ENST00000566086.1	4.26614	-1.25253	4.52358e-21	3.33704e-18	ENST00000566086	ENSG00000184110	eukaryotic translation initiation factor 3 subunit C [Source:HGNC Symbol;Acc:HGNC:3279]	ENST00000566086	EIF3C		16	p11.2	8663	EIF3C-208
438469	ENSG00000164054.17:ENST00000443308.6	ENSG00000164054.17	ENST00000443308.6	7.53575	-0.475346	4.73917e-21	3.48068e-18	ENST00000443308	ENSG00000164054	shisa family member 5 [Source:HGNC Symbol;Acc:HGNC:30376]	ENST00000443308	SHISA5		3	p21.31	51246	SHISA5-209
228186	ENSG00000136810.13:ENST00000374517.6	ENSG00000136810.13	ENST00000374517.6	7.50646	0.651248	5.52672e-21	4.04129e-18	ENST00000374517	ENSG00000136810	thioredoxin [Source:HGNC Symbol;Acc:HGNC:12435]	ENST00000374517	TXN		9	q31.3	7295	TXN-202
351046	ENSG00000070756.17:ENST00000519004.5	ENSG00000070756.17	ENST00000519004.5	5.89609	1.12482	5.63662e-21	4.10366e-18	ENST00000519004	ENSG00000070756	poly(A) binding protein cytoplasmic 1 [Source:HGNC Symbol;Acc:HGNC:8554]	ENST00000519004	PABPC1		8	q22.3	26986	PABPC1-208
532542	ENSG00000163931.17:ENST00000469678.1	ENSG00000163931.17	ENST00000469678.1	6.3325	-0.919164	6.00936e-21	4.356e-18	ENST00000469678	ENSG00000163931	transketolase [Source:HGNC Symbol;Acc:HGNC:11834]	ENST00000469678	TKT		3	p21.1	7086	TKT-209
514656	ENSG00000177731.16:ENST00000581858.5	ENSG00000177731.16	ENST00000581858.5	4.9093	-0.670818	6.0807e-21	4.38864e-18	ENST00000581858	ENSG00000177731	FLII actin remodeling protein [Source:HGNC Symbol;Acc:HGNC:3750]	ENST00000581858	FLII		17	p11.2	2314	FLII-227
519293	ENSG00000172354.10:ENST00000424361.5	ENSG00000172354.10	ENST00000424361.5	7.31453	-0.433335	6.13757e-21	4.41058e-18	ENST00000424361	ENSG00000172354	G protein subunit beta 2 [Source:HGNC Symbol;Acc:HGNC:4398]	ENST00000424361	GNB2		7	q22.1	2783	GNB2-206
454757	ENSG00000092148.14:ENST00000688459.1	ENSG00000092148.14	ENST00000688459.1	4.75226	-0.789042	6.65718e-21	4.76346e-18	ENST00000688459	ENSG00000092148	HECT domain E3 ubiquitin protein ligase 1 [Source:HGNC Symbol;Acc:HGNC:20157]	ENST00000688459	HECTD1		14	q12	25831	HECTD1-221
550021	ENSG00000090621.15:ENST00000451091.2	ENSG00000090621.15	ENST00000451091.2	2.5469	1.5555	6.73408e-21	4.79789e-18	ENST00000451091	ENSG00000090621	poly(A) binding protein cytoplasmic 4 [Source:HGNC Symbol;Acc:HGNC:8557]	ENST00000451091	PABPC4		1	p34.3	8761	PABPC4-207
343572	ENSG00000114127.11:ENST00000392981.7	ENSG00000114127.11	ENST00000392981.7	6.45245	-0.220251	6.82183e-21	4.83972e-18	ENST00000392981	ENSG00000114127	5'-3' exoribonuclease 1 [Source:HGNC Symbol;Acc:HGNC:30654]	ENST00000392981	XRN1		3	q23	54464	XRN1-202
431663	ENSG00000173812.11:ENST00000469308.1	ENSG00000173812.11	ENST00000469308.1	8.55252	-0.305281	6.96575e-21	4.92089e-18	ENST00000469308	ENSG00000173812	eukaryotic translation initiation factor 1 [Source:HGNC Symbol;Acc:HGNC:3249]	ENST00000469308	EIF1		17	q21.2	10209	EIF1-204
102024	ENSG00000196954.14:ENST00000530309.1	ENSG00000196954.14	ENST00000530309.1	5.14647	-0.560682	7.17067e-21	5.04428e-18	ENST00000530309	ENSG00000196954	caspase 4 [Source:HGNC Symbol;Acc:HGNC:1505]	ENST00000530309	CASP4		11	q22.3	837	CASP4-208
53862	ENSG00000175354.20:ENST00000591901.5	ENSG00000175354.20	ENST00000591901.5	4.11285	-0.971232	7.24348e-21	5.07409e-18	ENST00000591901	ENSG00000175354	protein tyrosine phosphatase non-receptor type 2 [Source:HGNC Symbol;Acc:HGNC:9650]	ENST00000591901	PTPN2		18	p11.21	5771	PTPN2-213
53871	ENSG00000175354.20:ENST00000645816.1	ENSG00000175354.20	ENST00000645816.1	3.48582	0.981004	7.35412e-21	5.10947e-18	ENST00000645816	ENSG00000175354	protein tyrosine phosphatase non-receptor type 2 [Source:HGNC Symbol;Acc:HGNC:9650]	ENST00000645816	PTPN2		18	p11.21	5771	PTPN2-220
343570	ENSG00000114127.11:ENST00000264951.8	ENSG00000114127.11	ENST00000264951.8	6.45161	-0.2199	7.35529e-21	5.10947e-18	ENST00000264951	ENSG00000114127	5'-3' exoribonuclease 1 [Source:HGNC Symbol;Acc:HGNC:30654]	ENST00000264951	XRN1		3	q23	54464	XRN1-201
242832	ENSG00000006652.15:ENST00000675717.1	ENSG00000006652.15	ENST00000675717.1	5.10333	-0.642765	7.87539e-21	5.44807e-18	ENST00000675717	ENSG00000006652	interferon related developmental regulator 1 [Source:HGNC Symbol;Acc:HGNC:5456]	ENST00000675717	IFRD1		7	q31.1	3475	IFRD1-222
278633	ENSG00000182774.13:ENST00000561157.5	ENSG00000182774.13	ENST00000561157.5	6.9211	1.91411	8.18385e-21	5.62371e-18	ENST00000561157	ENSG00000182774	ribosomal protein S17 [Source:HGNC Symbol;Acc:HGNC:10397]	ENST00000561157	RPS17		15	q25.2	6218	RPS17-208
408508	ENSG00000073331.18:ENST00000509722.5	ENSG00000073331.18	ENST00000509722.5	3.56363	1.06592	8.19675e-21	5.62371e-18	ENST00000509722	ENSG00000073331	alpha kinase 1 [Source:HGNC Symbol;Acc:HGNC:20917]	ENST00000509722	ALPK1		4	q25	80216	ALPK1-214
538015	ENSG00000135940.7:ENST00000491989.1	ENSG00000135940.7	ENST00000491989.1	7.79826	-0.720058	8.45284e-21	5.75797e-18	ENST00000491989	ENSG00000135940	cytochrome c oxidase subunit 5B [Source:HGNC Symbol;Acc:HGNC:2269]	ENST00000491989	COX5B		2	q11.2	1329	COX5B-203
527314	ENSG00000143774.18:ENST00000477206.5	ENSG00000143774.18	ENST00000477206.5	8.16426	-1.05824	8.46151e-21	5.75797e-18	ENST00000477206	ENSG00000143774	guanylate kinase 1 [Source:HGNC Symbol;Acc:HGNC:4693]	ENST00000477206	GUK1		1	q42.13	2987	GUK1-220
260180	ENSG00000101782.15:ENST00000584052.5	ENSG00000101782.15	ENST00000584052.5	5.54515	0.699404	8.73284e-21	5.91845e-18	ENST00000584052	ENSG00000101782	RIO kinase 3 [Source:HGNC Symbol;Acc:HGNC:11451]	ENST00000584052	RIOK3		18	q11.2	8780	RIOK3-208
526915	ENSG00000130429.16:ENST00000468337.2	ENSG00000130429.16	ENST00000468337.2	9.57067	-0.362299	9.03342e-21	6.09738e-18	ENST00000468337	ENSG00000130429	actin related protein 2/3 complex subunit 1B [Source:HGNC Symbol;Acc:HGNC:704]	ENST00000468337	ARPC1B		7	q22.1	10095	ARPC1B-214
191821	ENSG00000063601.17:ENST00000542156.5	ENSG00000063601.17	ENST00000542156.5	0.819158	2.34145	9.27073e-21	6.23232e-18	ENST00000542156	ENSG00000063601	myotubularin related protein 1 [Source:HGNC Symbol;Acc:HGNC:7449]	ENST00000542156	MTMR1		X	q28	8776	MTMR1-214
142959	ENSG00000136167.15:ENST00000674665.1	ENSG00000136167.15	ENST00000674665.1	8.44238	-0.25857	9.71347e-21	6.50373e-18	ENST00000674665	ENSG00000136167	lymphocyte cytosolic protein 1 [Source:HGNC Symbol;Acc:HGNC:6528]	ENST00000674665	LCP1		13	q14.13	3936	LCP1-208
122154	ENSG00000301147.1:ENST00000776579.1	ENSG00000301147.1	ENST00000776579.1	3.07217	-1.32628	1.02258e-20	6.81935e-18	ENST00000776579	ENSG00000301147	novel transcript	ENST00000776579			4	q35.2	105377613
67595	ENSG00000171049.9:ENST00000600258.1	ENSG00000171049.9	ENST00000600258.1	3.1932	2.42989	1.03378e-20	6.86661e-18	ENST00000600258	ENSG00000171049	formyl peptide receptor 2 [Source:HGNC Symbol;Acc:HGNC:3827]	ENST00000600258	FPR2		19	q13.41	2358	FPR2-205
392129	ENSG00000171863.15:ENST00000407445.8	ENSG00000171863.15	ENST00000407445.8	6.52768	-0.48485	1.17977e-20	7.80522e-18	ENST00000407445	ENSG00000171863	ribosomal protein S7 [Source:HGNC Symbol;Acc:HGNC:10440]	ENST00000407445	RPS7		2	p25.3	6201	RPS7-203
472699	ENSG00000149932.17:ENST00000566848.5	ENSG00000149932.17	ENST00000566848.5	7.07192	-0.341995	1.22135e-20	8.04839e-18	ENST00000566848	ENSG00000149932	transmembrane protein 219 [Source:HGNC Symbol;Acc:HGNC:25201]	ENST00000566848	TMEM219		16	p11.2	124446	TMEM219-204
334741	ENSG00000049618.25:ENST00000636748.1	ENSG00000049618.25	ENST00000636748.1	4.35468	1.32799	1.24394e-20	8.16492e-18	ENST00000636748	ENSG00000049618	AT-rich interaction domain 1B [Source:HGNC Symbol;Acc:HGNC:18040]	ENST00000636748	ARID1B		6	q25.3	57492	ARID1B-218
299370	ENSG00000167522.18:ENST00000642443.1	ENSG00000167522.18	ENST00000642443.1	5.3002	0.46405	1.27119e-20	8.29432e-18	ENST00000642443	ENSG00000167522	ankyrin repeat domain containing 11 [Source:HGNC Symbol;Acc:HGNC:21316]	ENST00000642443	ANKRD11		16	q24.3	29123	ANKRD11-220
438718	ENSG00000092010.15:ENST00000561435.5	ENSG00000092010.15	ENST00000561435.5	8.44928	-0.305595	1.2736e-20	8.29432e-18	ENST00000561435	ENSG00000092010	proteasome activator subunit 1 [Source:HGNC Symbol;Acc:HGNC:9568]	ENST00000561435	PSME1		14	q12	5720	PSME1-210
99636	ENSG00000158578.21:ENST00000498636.1	ENSG00000158578.21	ENST00000498636.1	7.67625	-0.449566	1.31995e-20	8.56271e-18	ENST00000498636	ENSG00000158578	5'-aminolevulinate synthase 2 [Source:HGNC Symbol;Acc:HGNC:397]	ENST00000498636	ALAS2		X	p11.21	212	ALAS2-207
435958	ENSG00000168310.12:ENST00000696853.1	ENSG00000168310.12	ENST00000696853.1	4.22225	1.17169	1.43537e-20	9.27538e-18	ENST00000696853	ENSG00000168310	interferon regulatory factor 2 [Source:HGNC Symbol;Acc:HGNC:6117]	ENST00000696853	IRF2		4	q35.1	3660	IRF2-223
219684	ENSG00000136156.15:ENST00000647800.2	ENSG00000136156.15	ENST00000647800.2	9.51868	0.454287	1.53349e-20	9.87117e-18	ENST00000647800	ENSG00000136156	integral membrane protein 2B [Source:HGNC Symbol;Acc:HGNC:6174]	ENST00000647800	ITM2B		13	q14.2	9445	ITM2B-204
390193	ENSG00000130958.13:ENST00000375259.9	ENSG00000130958.13	ENST00000375259.9	4.22015	-0.474661	1.58957e-20	1.01928e-17	ENST00000375259	ENSG00000130958	solute carrier family 35 member D2 [Source:HGNC Symbol;Acc:HGNC:20799]	ENST00000375259	SLC35D2		9	q22.32	11046	SLC35D2-203
330735	ENSG00000147274.14:ENST00000562646.5	ENSG00000147274.14	ENST00000562646.5	5.56181	0.409314	1.60452e-20	1.0224e-17	ENST00000562646	ENSG00000147274	RNA binding motif protein X-linked [Source:HGNC Symbol;Acc:HGNC:9910]	ENST00000562646	RBMX		X	q26.3	27316	RBMX-207
106567	ENSG00000101109.14:ENST00000698221.1	ENSG00000101109.14	ENST00000698221.1	4.51634	0.735414	1.6067e-20	1.0224e-17	ENST00000698221	ENSG00000101109	serine/threonine kinase 4 [Source:HGNC Symbol;Acc:HGNC:11408]	ENST00000698221	STK4		20	q13.12	6789	STK4-210
65340	ENSG00000254996.5:ENST00000532219.5	ENSG00000254996.5	ENST00000532219.5	6.71134	0.45137	1.70554e-20	1.08117e-17	ENST00000532219	ENSG00000254996	ANKHD1-EIF4EBP3 readthrough [Source:HGNC Symbol;Acc:HGNC:33530]	ENST00000532219	ANKHD1-EIF4EBP3		5	q31.3	404734	ANKHD1-EIF4EBP3-203
497062	ENSG00000138495.7:ENST00000486606.5	ENSG00000138495.7	ENST00000486606.5	3.88739	-0.467492	1.75819e-20	1.11033e-17	ENST00000486606	ENSG00000138495	cytochrome c oxidase copper chaperone COX17 [Source:HGNC Symbol;Acc:HGNC:2264]	ENST00000486606	COX17		3	q13.33	10063	COX17-204
443544	ENSG00000113272.14:ENST00000523575.1	ENSG00000113272.14	ENST00000523575.1	2.93351	-1.1377	1.81944e-20	1.14467e-17	ENST00000523575	ENSG00000113272	tRNA-histidine guanylyltransferase 1 like [Source:HGNC Symbol;Acc:HGNC:26053]	ENST00000523575	THG1L		5	q33.3	54974	THG1L-203
475313	ENSG00000156508.20:ENST00000850907.1	ENSG00000156508.20	ENST00000850907.1	10.5354	-0.399659	1.86971e-20	1.17187e-17	ENST00000850907	ENSG00000156508	eukaryotic translation elongation factor 1 alpha 1 [Source:HGNC Symbol;Acc:HGNC:3189]	ENST00000850907	EEF1A1		6	q13	1915	EEF1A1-224
291604	ENSG00000066926.13:ENST00000682485.1	ENSG00000066926.13	ENST00000682485.1	5.27126	1.10031	1.89631e-20	1.18409e-17	ENST00000682485	ENSG00000066926	ferrochelatase [Source:HGNC Symbol;Acc:HGNC:3647]	ENST00000682485	FECH		18	q21.31	2235	FECH-213
448775	ENSG00000104529.19:ENST00000533494.6	ENSG00000104529.19	ENST00000533494.6	6.1724	-0.601636	1.90408e-20	1.18451e-17	ENST00000533494	ENSG00000104529	eukaryotic translation elongation factor 1 delta [Source:HGNC Symbol;Acc:HGNC:3211]	ENST00000533494	EEF1D		8	q24.3	1936	EEF1D-246
299891	ENSG00000114353.17:ENST00000446079.5	ENSG00000114353.17	ENST00000446079.5	5.27388	0.587409	2.00996e-20	1.24573e-17	ENST00000446079	ENSG00000114353	G protein subunit alpha i2 [Source:HGNC Symbol;Acc:HGNC:4385]	ENST00000446079	GNAI2		3	p21.31	2771	GNAI2-206
548740	ENSG00000070831.18:ENST00000695862.1	ENSG00000070831.18	ENST00000695862.1	7.10757	-0.41912	2.11539e-20	1.30621e-17	ENST00000695862	ENSG00000070831	cell division cycle 42 [Source:HGNC Symbol;Acc:HGNC:1736]	ENST00000695862	CDC42		1	p36.12	998	CDC42-223
414189	ENSG00000131844.17:ENST00000683339.1	ENSG00000131844.17	ENST00000683339.1	3.25461	-1.04845	2.19164e-20	1.34831e-17	ENST00000683339	ENSG00000131844	methylcrotonyl-CoA carboxylase subunit 2 [Source:HGNC Symbol;Acc:HGNC:6937]	ENST00000683339	MCCC2		5	q13.2	64087	MCCC2-227
526717	ENSG00000177830.18:ENST00000524538.1	ENSG00000177830.18	ENST00000524538.1	4.92298	-0.750826	2.25957e-20	1.38498e-17	ENST00000524538	ENSG00000177830	chitinase domain containing 1 [Source:HGNC Symbol;Acc:HGNC:28474]	ENST00000524538	CHID1		11	p15.5	66005	CHID1-206
466281	ENSG00000119559.17:ENST00000588849.1	ENSG00000119559.17	ENST00000588849.1	3.22725	-0.884535	2.28609e-20	1.39611e-17	ENST00000588849	ENSG00000119559	chromosome 19 open reading frame 25 [Source:HGNC Symbol;Acc:HGNC:26711]	ENST00000588849	C19orf25		19	p13.3	148223	C19orf25-206
515388	ENSG00000160752.15:ENST00000612683.1	ENSG00000160752.15	ENST00000612683.1	4.66168	-0.539033	2.30544e-20	1.40279e-17	ENST00000612683	ENSG00000160752	farnesyl diphosphate synthase [Source:HGNC Symbol;Acc:HGNC:3631]	ENST00000612683	FDPS		1	q22	2224	FDPS-221
183999	ENSG00000167286.12:ENST00000526561.1	ENSG00000167286.12	ENST00000526561.1	5.1765	-0.496597	2.38387e-20	1.44523e-17	ENST00000526561	ENSG00000167286	CD3 delta subunit of T-cell receptor complex [Source:HGNC Symbol;Acc:HGNC:1673]	ENST00000526561	CD3D		11	q23.3	915	CD3D-203
273336	ENSG00000204628.12:ENST00000507756.5	ENSG00000204628.12	ENST00000507756.5	5.43119	0.623422	2.39784e-20	1.44844e-17	ENST00000507756	ENSG00000204628	receptor for activated C kinase 1 [Source:HGNC Symbol;Acc:HGNC:4399]	ENST00000507756	RACK1		5	q35.3	10399	RACK1-217
291598	ENSG00000066926.13:ENST00000262093.11	ENSG00000066926.13	ENST00000262093.11	7.34793	-0.332949	2.46189e-20	1.48176e-17	ENST00000262093	ENSG00000066926	ferrochelatase [Source:HGNC Symbol;Acc:HGNC:3647]	ENST00000262093	FECH		18	q21.31	2235	FECH-201
153244	ENSG00000171552.14:ENST00000422920.2	ENSG00000171552.14	ENST00000422920.2	4.9009	1.15611	2.53069e-20	1.51769e-17	ENST00000422920	ENSG00000171552	BCL2 like 1 [Source:HGNC Symbol;Acc:HGNC:992]	ENST00000422920	BCL2L1		20	q11.21	598	BCL2L1-205
100942	ENSG00000269893.11:ENST00000729031.1	ENSG00000269893.11	ENST00000729031.1	5.35465	-0.71694	2.57468e-20	1.53853e-17	ENST00000729031	ENSG00000269893	small nucleolar RNA host gene 8 [Source:HGNC Symbol;Acc:HGNC:33098]	ENST00000729031	SNHG8		4	q26	NA	SNHG8-223
230190	ENSG00000198034.11:ENST00000470671.1	ENSG00000198034.11	ENST00000470671.1	6.18212	-0.511529	2.58487e-20	1.5391e-17	ENST00000470671	ENSG00000198034	ribosomal protein S4 X-linked [Source:HGNC Symbol;Acc:HGNC:10424]	ENST00000470671	RPS4X		X	q13.1	6191	RPS4X-203
218850	ENSG00000100804.19:ENST00000425762.2	ENSG00000100804.19	ENST00000425762.2	4.25287	-1.00476	2.63344e-20	1.56245e-17	ENST00000425762	ENSG00000100804	proteasome 20S subunit beta 5 [Source:HGNC Symbol;Acc:HGNC:9542]	ENST00000425762	PSMB5		14	q11.2	5693	PSMB5-203
253523	ENSG00000105185.12:ENST00000588622.1	ENSG00000105185.12	ENST00000588622.1	3.74154	-1.12607	2.92746e-20	1.73073e-17	ENST00000588622	ENSG00000105185	programmed cell death 5 [Source:HGNC Symbol;Acc:HGNC:8764]	ENST00000588622	PDCD5		19	q13.11	9141	PDCD5-206
484333	ENSG00000146535.15:ENST00000407904.7	ENSG00000146535.15	ENST00000407904.7	3.91697	-0.142118	3.21889e-20	1.8963e-17	ENST00000407904	ENSG00000146535	G protein subunit alpha 12 [Source:HGNC Symbol;Acc:HGNC:4380]	ENST00000407904	GNA12		7	p22.2	2768	GNA12-203
299363	ENSG00000167522.18:ENST00000378330.7	ENSG00000167522.18	ENST00000378330.7	6.17665	0.33568	3.28171e-20	1.9265e-17	ENST00000378330	ENSG00000167522	ankyrin repeat domain containing 11 [Source:HGNC Symbol;Acc:HGNC:21316]	ENST00000378330	ANKRD11		16	q24.3	29123	ANKRD11-203
65342	ENSG00000254996.5:ENST00000437495.1	ENSG00000254996.5	ENST00000437495.1	5.28486	-0.293038	3.74549e-20	2.18959e-17	ENST00000437495	ENSG00000254996	ANKHD1-EIF4EBP3 readthrough [Source:HGNC Symbol;Acc:HGNC:33530]	ENST00000437495	ANKHD1-EIF4EBP3		5	q31.3	404734	ANKHD1-EIF4EBP3-201
538022	ENSG00000230124.8:ENST00000415414.5	ENSG00000230124.8	ENST00000415414.5	1.62841	1.42002	3.75613e-20	2.18959e-17	ENST00000415414	ENSG00000230124	acyl-CoA binding domain containing 6 [Source:HGNC Symbol;Acc:HGNC:23339]	ENST00000415414	ACBD6		1	q25.3	84320	ACBD6-202
294341	ENSG00000114391.14:ENST00000704288.1	ENSG00000114391.14	ENST00000704288.1	6.30854	-0.636118	3.91115e-20	2.27201e-17	ENST00000704288	ENSG00000114391	ribosomal protein L24 [Source:HGNC Symbol;Acc:HGNC:10325]	ENST00000704288	RPL24		3	q12.3	6152	RPL24-211
407282	ENSG00000175482.9:ENST00000528087.1	ENSG00000175482.9	ENST00000528087.1	5.03254	-0.880955	4.06115e-20	2.35095e-17	ENST00000528087	ENSG00000175482	DNA polymerase delta 4, accessory subunit [Source:HGNC Symbol;Acc:HGNC:14106]	ENST00000528087	POLD4		11	q13.2	57804	POLD4-203
344228	ENSG00000137154.13:ENST00000380381.3	ENSG00000137154.13	ENST00000380381.3	5.10111	1.52399	4.1465e-20	2.39206e-17	ENST00000380381	ENSG00000137154	ribosomal protein S6 [Source:HGNC Symbol;Acc:HGNC:10429]	ENST00000380381	RPS6		9	p22.1	6194	RPS6-202
248731	ENSG00000124214.21:ENST00000437404.2	ENSG00000124214.21	ENST00000437404.2	2.85102	1.95858	4.18673e-20	2.40693e-17	ENST00000437404	ENSG00000124214	staufen double-stranded RNA binding protein 1 [Source:HGNC Symbol;Acc:HGNC:11370]	ENST00000437404	STAU1		20	q13.13	6780	STAU1-208
415298	ENSG00000213523.12:ENST00000336283.9	ENSG00000213523.12	ENST00000336283.9	7.25034	0.129512	4.21893e-20	2.41711e-17	ENST00000336283	ENSG00000213523	steroid receptor RNA activator 1 [Source:HGNC Symbol;Acc:HGNC:11281]	ENST00000336283	SRA1		5	q31.3	10011	SRA1-201
547471	ENSG00000163563.8:ENST00000368141.5	ENSG00000163563.8	ENST00000368141.5	10.9032	0.086369	4.33657e-20	2.476e-17	ENST00000368141	ENSG00000163563	myeloid cell nuclear differentiation antigen [Source:HGNC Symbol;Acc:HGNC:7183]	ENST00000368141	MNDA		1	q23.1	4332	MNDA-201
420929	ENSG00000182511.12:ENST00000414248.6	ENSG00000182511.12	ENST00000414248.6	6.26203	-0.417824	4.48237e-20	2.55052e-17	ENST00000414248	ENSG00000182511	FES proto-oncogene, tyrosine kinase [Source:HGNC Symbol;Acc:HGNC:3657]	ENST00000414248	FES		15	q26.1	2242	FES-204
132069	ENSG00000230537.3:ENST00000658132.1	ENSG00000230537.3	ENST00000658132.1	3.4328	1.4143	4.58071e-20	2.5976e-17	ENST00000658132	ENSG00000230537	long intergenic non-protein coding RNA 2937 [Source:HGNC Symbol;Acc:HGNC:55942]	ENST00000658132	LINC02937		9	q22.31	105379829	LINC02937-204
513257	ENSG00000122565.19:ENST00000456948.5	ENSG00000122565.19	ENST00000456948.5	4.2477	1.32715	4.67324e-20	2.64109e-17	ENST00000456948	ENSG00000122565	chromobox 3 [Source:HGNC Symbol;Acc:HGNC:1553]	ENST00000456948	CBX3		7	p15.2	11335	CBX3-204
404910	ENSG00000126777.18:ENST00000555498.5	ENSG00000126777.18	ENST00000555498.5	5.17085	1.30546	4.84991e-20	2.73168e-17	ENST00000555498	ENSG00000126777	kinectin 1 [Source:HGNC Symbol;Acc:HGNC:6467]	ENST00000555498	KTN1		14	q22.3	3895	KTN1-221
419701	ENSG00000108465.15:ENST00000578663.1	ENSG00000108465.15	ENST00000578663.1	3.3416	-1.01219	5.22556e-20	2.93335e-17	ENST00000578663	ENSG00000108465	CDK5 regulatory subunit associated protein 3 [Source:HGNC Symbol;Acc:HGNC:18673]	ENST00000578663	CDK5RAP3		17	q21.32	80279	CDK5RAP3-209
516620	ENSG00000110801.14:ENST00000535293.5	ENSG00000110801.14	ENST00000535293.5	4.83302	-0.918	5.75633e-20	3.22046e-17	ENST00000535293	ENSG00000110801	proteasome 26S subunit, non-ATPase 9 [Source:HGNC Symbol;Acc:HGNC:9567]	ENST00000535293	PSMD9		12	q24.31	5715	PSMD9-203
270355	ENSG00000143669.16:ENST00000465349.5	ENSG00000143669.16	ENST00000465349.5	5.54248	0.590692	6.03455e-20	3.36482e-17	ENST00000465349	ENSG00000143669	lysosomal trafficking regulator [Source:HGNC Symbol;Acc:HGNC:1968]	ENST00000465349	LYST		1	q42.3	1130	LYST-204
506949	ENSG00000185885.17:ENST00000681938.1	ENSG00000185885.17	ENST00000681938.1	9.76832	0.365272	6.07215e-20	3.3745e-17	ENST00000681938	ENSG00000185885	interferon induced transmembrane protein 1 [Source:HGNC Symbol;Acc:HGNC:5412]	ENST00000681938	IFITM1		11	p15.5	8519	IFITM1-229
527289	ENSG00000143774.18:ENST00000312726.9	ENSG00000143774.18	ENST00000312726.9	10.3173	1.11424	6.36268e-20	3.52421e-17	ENST00000312726	ENSG00000143774	guanylate kinase 1 [Source:HGNC Symbol;Acc:HGNC:4693]	ENST00000312726	GUK1		1	q42.13	2987	GUK1-201
462666	ENSG00000108953.17:ENST00000466227.6	ENSG00000108953.17	ENST00000466227.6	4.70443	-0.731665	6.4415e-20	3.55605e-17	ENST00000466227	ENSG00000108953	tyrosine 3-monooxygenase/tryptophan 5-monooxygenase activation protein epsilon [Source:HGNC Symbol;Acc:HGNC:12851]	ENST00000466227	YWHAE		17	p13.3	7531	YWHAE-202
66496	ENSG00000093072.19:ENST00000696218.1	ENSG00000093072.19	ENST00000696218.1	3.97459	-0.783266	6.50485e-20	3.57917e-17	ENST00000696218	ENSG00000093072	adenosine deaminase 2 [Source:HGNC Symbol;Acc:HGNC:1839]	ENST00000696218	ADA2		22	q11.1	51816	ADA2-222
54705	ENSG00000120533.13:ENST00000521619.1	ENSG00000120533.13	ENST00000521619.1	4.52705	-1.16825	6.54292e-20	3.58828e-17	ENST00000521619	ENSG00000120533	ENY2 transcription and export complex 2 subunit [Source:HGNC Symbol;Acc:HGNC:24449]	ENST00000521619	ENY2		8	q23.1	56943	ENY2-209
514862	ENSG00000106628.13:ENST00000698978.1	ENSG00000106628.13	ENST00000698978.1	1.49137	-1.56176	6.90606e-20	3.76406e-17	ENST00000698978	ENSG00000106628	DNA polymerase delta 2, accessory subunit [Source:HGNC Symbol;Acc:HGNC:9176]	ENST00000698978	POLD2		7	p13	5425	POLD2-252
270340	ENSG00000143669.16:ENST00000462376.2	ENSG00000143669.16	ENST00000462376.2	5.73383	-0.775573	6.90861e-20	3.76406e-17	ENST00000462376	ENSG00000143669	lysosomal trafficking regulator [Source:HGNC Symbol;Acc:HGNC:1968]	ENST00000462376	LYST		1	q42.3	1130	LYST-203
415300	ENSG00000213523.12:ENST00000602875.5	ENSG00000213523.12	ENST00000602875.5	4.66681	-1.2165	7.54276e-20	4.09618e-17	ENST00000602875	ENSG00000213523	steroid receptor RNA activator 1 [Source:HGNC Symbol;Acc:HGNC:11281]	ENST00000602875	SRA1		5	q31.3	10011	SRA1-206
502940	ENSG00000196352.18:ENST00000695825.1	ENSG00000196352.18	ENST00000695825.1	5.04136	1.16179	7.80005e-20	4.22216e-17	ENST00000695825	ENSG00000196352	CD55 molecule (Cromer blood group) [Source:HGNC Symbol;Acc:HGNC:2665]	ENST00000695825	CD55		1	q32.2	1604	CD55-217
229312	ENSG00000140264.22:ENST00000445816.5	ENSG00000140264.22	ENST00000445816.5	7.15418	-1.34255	7.89231e-20	4.25827e-17	ENST00000445816	ENSG00000140264	small EDRK-rich factor 2 [Source:HGNC Symbol;Acc:HGNC:10757]	ENST00000445816	SERF2		15	q15.3	10169	SERF2-212
68641	ENSG00000214078.13:ENST00000483495.5	ENSG00000214078.13	ENST00000483495.5	4.40334	-0.658038	8.30827e-20	4.46824e-17	ENST00000483495	ENSG00000214078	copine 1 [Source:HGNC Symbol;Acc:HGNC:2314]	ENST00000483495	CPNE1		20	q11.22	8904	CPNE1-225
190521	ENSG00000148290.10:ENST00000495952.5	ENSG00000148290.10	ENST00000495952.5	5.1849	-0.550497	8.38677e-20	4.49596e-17	ENST00000495952	ENSG00000148290	SURF1 cytochrome c oxidase assembly factor [Source:HGNC Symbol;Acc:HGNC:11474]	ENST00000495952	SURF1		9	q34.2	6834	SURF1-204
79315	ENSG00000244754.9:ENST00000511143.5	ENSG00000244754.9	ENST00000511143.5	2.55666	-1.23914	8.46075e-20	4.52108e-17	ENST00000511143	ENSG00000244754	NEDD4 binding protein 2 like 2 [Source:HGNC Symbol;Acc:HGNC:26916]	ENST00000511143	N4BP2L2		13	q13.1	10443	N4BP2L2-214
395467	ENSG00000113140.11:ENST00000231061.9	ENSG00000113140.11	ENST00000231061.9	6.79352	0.17609	8.50962e-20	4.53266e-17	ENST00000231061	ENSG00000113140	secreted protein acidic and cysteine rich [Source:HGNC Symbol;Acc:HGNC:11219]	ENST00000231061	SPARC		5	q33.1	6678	SPARC-201
299364	ENSG00000167522.18:ENST00000301030.10	ENSG00000167522.18	ENST00000301030.10	6.18085	0.332645	8.60099e-20	4.56674e-17	ENST00000301030	ENSG00000167522	ankyrin repeat domain containing 11 [Source:HGNC Symbol;Acc:HGNC:21316]	ENST00000301030	ANKRD11		16	q24.3	29123	ANKRD11-201
502939	ENSG00000196352.18:ENST00000695824.1	ENSG00000196352.18	ENST00000695824.1	3.87497	1.4066	8.90931e-20	4.71543e-17	ENST00000695824	ENSG00000196352	CD55 molecule (Cromer blood group) [Source:HGNC Symbol;Acc:HGNC:2665]	ENST00000695824	CD55		1	q32.2	1604	CD55-216
527290	ENSG00000143774.18:ENST00000453943.6	ENSG00000143774.18	ENST00000453943.6	10.1188	0.87069	9.16766e-20	4.83681e-17	ENST00000453943	ENSG00000143774	guanylate kinase 1 [Source:HGNC Symbol;Acc:HGNC:4693]	ENST00000453943	GUK1		1	q42.13	2987	GUK1-212
291608	ENSG00000066926.13:ENST00000585747.1	ENSG00000066926.13	ENST00000585747.1	4.61546	1.12846	9.27821e-20	4.87969e-17	ENST00000585747	ENSG00000066926	ferrochelatase [Source:HGNC Symbol;Acc:HGNC:3647]	ENST00000585747	FECH		18	q21.31	2235	FECH-205
15904	ENSG00000215472.10:ENST00000332968.11	ENSG00000215472.10	ENST00000332968.11	4.65393	-0.499745	1.01879e-19	5.34126e-17	ENST00000332968	ENSG00000215472	RPL17-C18orf32 readthrough [Source:HGNC Symbol;Acc:HGNC:44661]	ENST00000332968	RPL17-C18orf32		18	q21.1	100526842	RPL17-C18orf32-201
372277	ENSG00000198286.11:ENST00000698652.1	ENSG00000198286.11	ENST00000698652.1	4.89657	-0.30683	1.02389e-19	5.35117e-17	ENST00000698652	ENSG00000198286	caspase recruitment domain family member 11 [Source:HGNC Symbol;Acc:HGNC:16393]	ENST00000698652	CARD11		7	p22.2	84433	CARD11-206
532452	ENSG00000247596.10:ENST00000499914.2	ENSG00000247596.10	ENST00000499914.2	4.86757	-0.543209	1.04077e-19	5.42243e-17	ENST00000499914	ENSG00000247596	twinfilin actin binding protein 2 [Source:HGNC Symbol;Acc:HGNC:9621]	ENST00000499914	TWF2		3	p21.2	11344	TWF2-203
270823	ENSG00000185088.14:ENST00000330964.10	ENSG00000185088.14	ENST00000330964.10	7.66462	0.441314	1.05349e-19	5.47161e-17	ENST00000330964	ENSG00000185088	ribosomal protein S27 like [Source:HGNC Symbol;Acc:HGNC:18476]	ENST00000330964	RPS27L		15	q22.2	51065	RPS27L-201
202932	ENSG00000159658.15:ENST00000674302.1	ENSG00000159658.15	ENST00000674302.1	5.23077	1.22516	1.05861e-19	5.48112e-17	ENST00000674302	ENSG00000159658	EF-hand calcium binding domain 14 [Source:HGNC Symbol;Acc:HGNC:29051]	ENST00000674302	EFCAB14		1	p33	9813	EFCAB14-210
229654	ENSG00000182287.15:ENST00000672063.1	ENSG00000182287.15	ENST00000672063.1	3.75624	1.02222	1.06799e-19	5.51252e-17	ENST00000672063	ENSG00000182287	adaptor related protein complex 1 subunit sigma 2 [Source:HGNC Symbol;Acc:HGNC:560]	ENST00000672063	AP1S2		X	p22.2	8905	AP1S2-208
274326	ENSG00000013725.14:ENST00000344931.9	ENSG00000013725.14	ENST00000344931.9	6.28911	-0.289363	1.07577e-19	5.53555e-17	ENST00000344931	ENSG00000013725	CD6 molecule [Source:HGNC Symbol;Acc:HGNC:1691]	ENST00000344931	CD6		11	q12.2	923	CD6-202
282255	ENSG00000091592.17:ENST00000571307.2	ENSG00000091592.17	ENST00000571307.2	4.42173	0.975763	1.1036e-19	5.65822e-17	ENST00000571307	ENSG00000091592	NLR family pyrin domain containing 1 [Source:HGNC Symbol;Acc:HGNC:14374]	ENST00000571307	NLRP1		17	p13.2	22861	NLRP1-205
452714	ENSG00000132485.14:ENST00000477096.1	ENSG00000132485.14	ENST00000477096.1	5.49368	-0.888322	1.10639e-19	5.65822e-17	ENST00000477096	ENSG00000132485	zinc finger RANBP2-type containing 2 [Source:HGNC Symbol;Acc:HGNC:13058]	ENST00000477096	ZRANB2		1	p31.1	9406	ZRANB2-204
79310	ENSG00000244754.9:ENST00000674437.1	ENSG00000244754.9	ENST00000674437.1	2.72957	-1.26436	1.15386e-19	5.88293e-17	ENST00000674437	ENSG00000244754	NEDD4 binding protein 2 like 2 [Source:HGNC Symbol;Acc:HGNC:26916]	ENST00000674437	N4BP2L2		13	q13.1	10443	N4BP2L2-238
409750	ENSG00000141027.23:ENST00000580617.5	ENSG00000141027.23	ENST00000580617.5	2.85584	-1.34279	1.17127e-19	5.94724e-17	ENST00000580617	ENSG00000141027	nuclear receptor corepressor 1 [Source:HGNC Symbol;Acc:HGNC:7672]	ENST00000580617	NCOR1		17	p11.2	9611	NCOR1-219
258669	ENSG00000178982.10:ENST00000590134.1	ENSG00000178982.10	ENST00000590134.1	6.3937	-0.788834	1.17361e-19	5.94724e-17	ENST00000590134	ENSG00000178982	eukaryotic translation initiation factor 3 subunit K [Source:HGNC Symbol;Acc:HGNC:24656]	ENST00000590134	EIF3K		19	q13.2	27335	EIF3K-209
248077	ENSG00000132341.12:ENST00000541679.7	ENSG00000132341.12	ENST00000541679.7	4.87035	-0.961341	1.20405e-19	6.08302e-17	ENST00000541679	ENSG00000132341	RAN, member RAS oncogene family [Source:HGNC Symbol;Acc:HGNC:9846]	ENST00000541679	RAN		12	q24.33	5901	RAN-211
448345	ENSG00000134516.20:ENST00000524185.5	ENSG00000134516.20	ENST00000524185.5	4.47996	1.08363	1.30725e-19	6.58444e-17	ENST00000524185	ENSG00000134516	dedicator of cytokinesis 2 [Source:HGNC Symbol;Acc:HGNC:2988]	ENST00000524185	DOCK2		5	q35.1	1794	DOCK2-215
263653	ENSG00000167196.14:ENST00000564220.1	ENSG00000167196.14	ENST00000564220.1	2.48725	-1.19649	1.3293e-19	6.67535e-17	ENST00000564220	ENSG00000167196	F-box protein 22 [Source:HGNC Symbol;Acc:HGNC:13593]	ENST00000564220	FBXO22		15	q24.2	26263	FBXO22-204
108470	ENSG00000171862.16:ENST00000416679.1	ENSG00000171862.16	ENST00000416679.1	2.28184	1.64654	1.36594e-19	6.83873e-17	ENST00000416679	ENSG00000171862	phosphatase and tensin homolog [Source:HGNC Symbol;Acc:HGNC:9588]	ENST00000416679	PTEN		10	q23.31	5728	PTEN-202
228188	ENSG00000136810.13:ENST00000487892.1	ENSG00000136810.13	ENST00000487892.1	5.41962	-0.297929	1.41582e-19	7.06722e-17	ENST00000487892	ENSG00000136810	thioredoxin [Source:HGNC Symbol;Acc:HGNC:12435]	ENST00000487892	TXN		9	q31.3	7295	TXN-203
526807	ENSG00000118007.13:ENST00000236698.9	ENSG00000118007.13	ENST00000236698.9	4.05737	-0.487261	1.52242e-19	7.57666e-17	ENST00000236698	ENSG00000118007	STAG1 cohesin complex component [Source:HGNC Symbol;Acc:HGNC:11354]	ENST00000236698	STAG1		3	q22.3	10274	STAG1-201
246778	ENSG00000225889.11:ENST00000661002.1	ENSG00000225889.11	ENST00000661002.1	3.93069	-1.88418	1.58512e-19	7.86523e-17	ENST00000661002	ENSG00000225889	novel transcript, antisense to PELI1	ENST00000661002			2	p14	NA
404615	ENSG00000104763.20:ENST00000636435.1	ENSG00000104763.20	ENST00000636435.1	5.44334	1.13278	1.6134e-19	7.98179e-17	ENST00000636435	ENSG00000104763	N-acylsphingosine amidohydrolase 1 [Source:HGNC Symbol;Acc:HGNC:735]	ENST00000636435	ASAH1		8	p22	427	ASAH1-225
325020	ENSG00000173821.20:ENST00000319921.4	ENSG00000173821.20	ENST00000319921.4	6.39519	1.47918	1.6248e-19	8.01442e-17	ENST00000319921	ENSG00000173821	ring finger protein 213 [Source:HGNC Symbol;Acc:HGNC:14539]	ENST00000319921	RNF213		17	q25.3	57674	RNF213-201
353451	ENSG00000126456.16:ENST00000599144.5	ENSG00000126456.16	ENST00000599144.5	5.79208	-0.441954	1.69846e-19	8.353e-17	ENST00000599144	ENSG00000126456	interferon regulatory factor 3 [Source:HGNC Symbol;Acc:HGNC:6118]	ENST00000599144	IRF3		19	q13.33	3661	IRF3-221
65586	ENSG00000156265.17:ENST00000710354.1	ENSG00000156265.17	ENST00000710354.1	7.08753	-0.340171	1.7281e-19	8.47377e-17	ENST00000710354	ENSG00000156265	MAP3K7 C-terminal like [Source:HGNC Symbol;Acc:HGNC:16457]	ENST00000710354	MAP3K7CL		21	q21.3	56911	MAP3K7CL-216
390194	ENSG00000130958.13:ENST00000253270.13	ENSG00000130958.13	ENST00000253270.13	4.357	-0.360612	1.76964e-19	8.65205e-17	ENST00000253270	ENSG00000130958	solute carrier family 35 member D2 [Source:HGNC Symbol;Acc:HGNC:20799]	ENST00000253270	SLC35D2		9	q22.32	11046	SLC35D2-201
360727	ENSG00000118564.15:ENST00000503196.5	ENSG00000118564.15	ENST00000503196.5	4.35805	0.901367	1.79097e-19	8.70979e-17	ENST00000503196	ENSG00000118564	F-box and leucine rich repeat protein 5 [Source:HGNC Symbol;Acc:HGNC:13602]	ENST00000503196	FBXL5		4	p15.32	26234	FBXL5-203
353448	ENSG00000126456.16:ENST00000596765.5	ENSG00000126456.16	ENST00000596765.5	4.16102	-0.866201	1.7919e-19	8.70979e-17	ENST00000596765	ENSG00000126456	interferon regulatory factor 3 [Source:HGNC Symbol;Acc:HGNC:6118]	ENST00000596765	IRF3		19	q13.33	3661	IRF3-212
147188	ENSG00000247556.8:ENST00000821975.1	ENSG00000247556.8	ENST00000821975.1	4.21372	-1.29138	1.80133e-19	8.73014e-17	ENST00000821975	ENSG00000247556	OIP5 antisense RNA 1 [Source:HGNC Symbol;Acc:HGNC:43563]	ENST00000821975	OIP5-AS1		15	q15.1	729082	OIP5-AS1-273
53874	ENSG00000175354.20:ENST00000592776.1	ENSG00000175354.20	ENST00000592776.1	2.72879	1.48548	1.8263e-19	8.82554e-17	ENST00000592776	ENSG00000175354	protein tyrosine phosphatase non-receptor type 2 [Source:HGNC Symbol;Acc:HGNC:9650]	ENST00000592776	PTPN2		18	p11.21	5771	PTPN2-215
527310	ENSG00000143774.18:ENST00000486668.5	ENSG00000143774.18	ENST00000486668.5	8.56241	-1.14755	1.84798e-19	8.9045e-17	ENST00000486668	ENSG00000143774	guanylate kinase 1 [Source:HGNC Symbol;Acc:HGNC:4693]	ENST00000486668	GUK1		1	q42.13	2987	GUK1-227
299362	ENSG00000167522.18:ENST00000642600.2	ENSG00000167522.18	ENST00000642600.2	6.18039	0.329557	1.88681e-19	9.06537e-17	ENST00000642600	ENSG00000167522	ankyrin repeat domain containing 11 [Source:HGNC Symbol;Acc:HGNC:21316]	ENST00000642600	ANKRD11		16	q24.3	29123	ANKRD11-221
392125	ENSG00000171863.15:ENST00000647131.1	ENSG00000171863.15	ENST00000647131.1	6.06251	-0.609019	1.90392e-19	9.10802e-17	ENST00000647131	ENSG00000171863	ribosomal protein S7 [Source:HGNC Symbol;Acc:HGNC:10440]	ENST00000647131	RPS7		2	p25.3	6201	RPS7-212
444691	ENSG00000011260.14:ENST00000583205.5	ENSG00000011260.14	ENST00000583205.5	3.39678	-0.683815	1.90661e-19	9.10802e-17	ENST00000583205	ENSG00000011260	UTP18 small subunit processome component [Source:HGNC Symbol;Acc:HGNC:24274]	ENST00000583205	UTP18		17	q21.33	51096	UTP18-206
535279	ENSG00000161547.17:ENST00000586778.1	ENSG00000161547.17	ENST00000586778.1	5.04906	-0.653467	1.93193e-19	9.20263e-17	ENST00000586778	ENSG00000161547	serine and arginine rich splicing factor 2 [Source:HGNC Symbol;Acc:HGNC:10783]	ENST00000586778	SRSF2		17	q25.1	6427	SRSF2-209
54693	ENSG00000120533.13:ENST00000517311.5	ENSG00000120533.13	ENST00000517311.5	6.11933	0.658492	2.01202e-19	9.5568e-17	ENST00000517311	ENSG00000120533	ENY2 transcription and export complex 2 subunit [Source:HGNC Symbol;Acc:HGNC:24449]	ENST00000517311	ENY2		8	q23.1	56943	ENY2-202
391300	ENSG00000149273.15:ENST00000526608.5	ENSG00000149273.15	ENST00000526608.5	7.0573	-0.638891	2.07374e-19	9.82201e-17	ENST00000526608	ENSG00000149273	ribosomal protein S3 [Source:HGNC Symbol;Acc:HGNC:10420]	ENST00000526608	RPS3		11	q13.4	6188	RPS3-207
364571	ENSG00000122705.18:ENST00000242285.11	ENSG00000122705.18	ENST00000242285.11	6.24254	0.374767	2.24705e-19	1.06127e-16	ENST00000242285	ENSG00000122705	clathrin light chain A [Source:HGNC Symbol;Acc:HGNC:2090]	ENST00000242285	CLTA		9	p13.3	1211	CLTA-201
508995	ENSG00000135124.16:ENST00000314442.7	ENSG00000135124.16	ENST00000314442.7	3.76131	1.447	2.3607e-19	1.11179e-16	ENST00000314442	ENSG00000135124	purinergic receptor P2X 4 [Source:HGNC Symbol;Acc:HGNC:8535]	ENST00000314442	P2RX4		12	q24.31	5025	P2RX4-201
493591	ENSG00000114331.16:ENST00000450200.2	ENSG00000114331.16	ENST00000450200.2	5.91561	0.27079	2.38372e-19	1.11948e-16	ENST00000450200	ENSG00000114331	ArfGAP with coiled-coil, ankyrin repeat and PH domains 2 [Source:HGNC Symbol;Acc:HGNC:16469]	ENST00000450200	ACAP2		3	q29	23527	ACAP2-206
80372	ENSG00000153015.17:ENST00000693121.1	ENSG00000153015.17	ENST00000693121.1	2.59124	-1.17662	2.53125e-19	1.18542e-16	ENST00000693121	ENSG00000153015	CWC27 spliceosome associated cyclophilin [Source:HGNC Symbol;Acc:HGNC:10664]	ENST00000693121	CWC27		5	q12.3	10283	CWC27-225
428322	ENSG00000136003.16:ENST00000538193.1	ENSG00000136003.16	ENST00000538193.1	2.66908	-1.8104	2.55505e-19	1.19321e-16	ENST00000538193	ENSG00000136003	iron-sulfur cluster assembly enzyme [Source:HGNC Symbol;Acc:HGNC:29882]	ENST00000538193	ISCU		12	q23.3	23479	ISCU-206
278634	ENSG00000182774.13:ENST00000558397.1	ENSG00000182774.13	ENST00000558397.1	8.80769	0.377509	2.57778e-19	1.20047e-16	ENST00000558397	ENSG00000182774	ribosomal protein S17 [Source:HGNC Symbol;Acc:HGNC:10397]	ENST00000558397	RPS17		15	q25.2	6218	RPS17-201
428321	ENSG00000136003.16:ENST00000540154.5	ENSG00000136003.16	ENST00000540154.5	2.58849	-1.77625	2.71881e-19	1.26262e-16	ENST00000540154	ENSG00000136003	iron-sulfur cluster assembly enzyme [Source:HGNC Symbol;Acc:HGNC:29882]	ENST00000540154	ISCU		12	q23.3	23479	ISCU-209
478671	ENSG00000145425.10:ENST00000506126.5	ENSG00000145425.10	ENST00000506126.5	7.90474	-0.565429	2.78065e-19	1.28775e-16	ENST00000506126	ENSG00000145425	ribosomal protein S3A [Source:HGNC Symbol;Acc:HGNC:10421]	ENST00000506126	RPS3A		4	q31.3	6189	RPS3A-204
238358	ENSG00000166710.23:ENST00000557901.5	ENSG00000166710.23	ENST00000557901.5	3.66304	1.35989	2.92296e-19	1.34991e-16	ENST00000557901	ENSG00000166710	beta-2-microglobulin [Source:HGNC Symbol;Acc:HGNC:914]	ENST00000557901	B2M		15	q21.1	567	B2M-202
351460	ENSG00000109861.17:ENST00000679224.1	ENSG00000109861.17	ENST00000679224.1	4.89656	-0.673304	2.99413e-19	1.37896e-16	ENST00000679224	ENSG00000109861	cathepsin C [Source:HGNC Symbol;Acc:HGNC:2528]	ENST00000679224	CTSC		11	q14.2	1075	CTSC-230
499335	ENSG00000115415.21:ENST00000423282.2	ENSG00000115415.21	ENST00000423282.2	3.72259	-0.829724	3.00865e-19	1.38182e-16	ENST00000423282	ENSG00000115415	signal transducer and activator of transcription 1 [Source:HGNC Symbol;Acc:HGNC:11362]	ENST00000423282	STAT1		2	q32.2	6772	STAT1-206
469448	ENSG00000023445.17:ENST00000673846.1	ENSG00000023445.17	ENST00000673846.1	7.72526	0.213449	3.0486e-19	1.39633e-16	ENST00000673846	ENSG00000023445	baculoviral IAP repeat containing 3 [Source:HGNC Symbol;Acc:HGNC:591]	ENST00000673846	BIRC3		11	q22.2	330	BIRC3-207
230193	ENSG00000198034.11:ENST00000486733.2	ENSG00000198034.11	ENST00000486733.2	5.86226	-0.298232	3.09909e-19	1.41556e-16	ENST00000486733	ENSG00000198034	ribosomal protein S4 X-linked [Source:HGNC Symbol;Acc:HGNC:10424]	ENST00000486733	RPS4X		X	q13.1	6191	RPS4X-204
267151	ENSG00000131051.24:ENST00000482563.1	ENSG00000131051.24	ENST00000482563.1	3.39888	-1.16698	3.15617e-19	1.43769e-16	ENST00000482563	ENSG00000131051	RNA binding motif protein 39 [Source:HGNC Symbol;Acc:HGNC:15923]	ENST00000482563	RBM39		20	q11.22	9584	RBM39-233
414071	ENSG00000198898.16:ENST00000361183.8	ENSG00000198898.16	ENST00000361183.8	7.79755	-0.891352	3.1734e-19	1.44161e-16	ENST00000361183	ENSG00000198898	capping actin protein of muscle Z-line subunit alpha 2 [Source:HGNC Symbol;Acc:HGNC:1490]	ENST00000361183	CAPZA2		7	q31.2	830	CAPZA2-201
454759	ENSG00000092148.14:ENST00000693537.1	ENSG00000092148.14	ENST00000693537.1	4.88003	-0.718715	3.23336e-19	1.46485e-16	ENST00000693537	ENSG00000092148	HECT domain E3 ubiquitin protein ligase 1 [Source:HGNC Symbol;Acc:HGNC:20157]	ENST00000693537	HECTD1		14	q12	25831	HECTD1-229
286851	ENSG00000213145.10:ENST00000461556.1	ENSG00000213145.10	ENST00000461556.1	8.54537	-0.917202	3.41431e-19	1.54264e-16	ENST00000461556	ENSG00000213145	cysteine rich protein 1 [Source:HGNC Symbol;Acc:HGNC:2360]	ENST00000461556	CRIP1		14	q32.33	1396	CRIP1-205
196873	ENSG00000170006.13:ENST00000705349.1	ENSG00000170006.13	ENST00000705349.1	5.95861	0.221316	3.61999e-19	1.63115e-16	ENST00000705349	ENSG00000170006	transmembrane protein 154 [Source:HGNC Symbol;Acc:HGNC:26489]	ENST00000705349	TMEM154		4	q31.3	201799	TMEM154-206
54593	ENSG00000186184.20:ENST00000692944.1	ENSG00000186184.20	ENST00000692944.1	4.42241	-0.621967	3.64581e-19	1.63836e-16	ENST00000692944	ENSG00000186184	RNA polymerase I and III subunit D [Source:HGNC Symbol;Acc:HGNC:20422]	ENST00000692944	POLR1D		13	q12.2	51082	POLR1D-224
540605	ENSG00000162613.18:ENST00000703600.1	ENSG00000162613.18	ENST00000703600.1	6.91952	-0.344944	3.72216e-19	1.66817e-16	ENST00000703600	ENSG00000162613	far upstream element binding protein 1 [Source:HGNC Symbol;Acc:HGNC:4004]	ENST00000703600	FUBP1		1	p31.1	8880	FUBP1-215
538016	ENSG00000135940.7:ENST00000494306.1	ENSG00000135940.7	ENST00000494306.1	1.68861	1.59506	3.77427e-19	1.68699e-16	ENST00000494306	ENSG00000135940	cytochrome c oxidase subunit 5B [Source:HGNC Symbol;Acc:HGNC:2269]	ENST00000494306	COX5B		2	q11.2	1329	COX5B-204
371065	ENSG00000172183.16:ENST00000560746.1	ENSG00000172183.16	ENST00000560746.1	7.33913	-0.324664	3.80714e-19	1.69713e-16	ENST00000560746	ENSG00000172183	interferon stimulated exonuclease gene 20 [Source:HGNC Symbol;Acc:HGNC:6130]	ENST00000560746	ISG20		15	q26.1	3669	ISG20-211
443195	ENSG00000143633.13:ENST00000471936.1	ENSG00000143633.13	ENST00000471936.1	2.93064	1.11078	4.0334e-19	1.7932e-16	ENST00000471936	ENSG00000143633	40S small subunit processome assembly factor 1 [Source:HGNC Symbol;Acc:HGNC:25332]	ENST00000471936	FSAF1		1	q42.2	128061	FSAF1-206
502946	ENSG00000196352.18:ENST00000645323.1	ENSG00000196352.18	ENST00000645323.1	5.13649	1.04785	4.09556e-19	1.81599e-16	ENST00000645323	ENSG00000196352	CD55 molecule (Cromer blood group) [Source:HGNC Symbol;Acc:HGNC:2665]	ENST00000645323	CD55		1	q32.2	1604	CD55-213
365855	ENSG00000104343.21:ENST00000519255.2	ENSG00000104343.21	ENST00000519255.2	2.86833	1.56259	4.25128e-19	1.88004e-16	ENST00000519255	ENSG00000104343	ubiquitin conjugating enzyme E2 W [Source:HGNC Symbol;Acc:HGNC:25616]	ENST00000519255	UBE2W		8	q21.11	55284	UBE2W-204
502958	ENSG00000196352.18:ENST00000695831.1	ENSG00000196352.18	ENST00000695831.1	5.90314	-0.750624	4.37415e-19	1.92926e-16	ENST00000695831	ENSG00000196352	CD55 molecule (Cromer blood group) [Source:HGNC Symbol;Acc:HGNC:2665]	ENST00000695831	CD55		1	q32.2	1604	CD55-223
386957	ENSG00000100316.16:ENST00000467105.1	ENSG00000100316.16	ENST00000467105.1	8.03145	-0.70665	4.40054e-19	1.93577e-16	ENST00000467105	ENSG00000100316	ribosomal protein L3 [Source:HGNC Symbol;Acc:HGNC:10332]	ENST00000467105	RPL3		22	q13.1	6122	RPL3-212
509130	ENSG00000167985.8:ENST00000542074.1	ENSG00000167985.8	ENST00000542074.1	4.02537	-0.646275	4.44116e-19	1.9485e-16	ENST00000542074	ENSG00000167985	succinate dehydrogenase complex assembly factor 2 [Source:HGNC Symbol;Acc:HGNC:26034]	ENST00000542074	SDHAF2		11	q12.2	54949	SDHAF2-206
153242	ENSG00000171552.14:ENST00000678671.1	ENSG00000171552.14	ENST00000678671.1	5.43698	1.1581	4.56994e-19	1.99974e-16	ENST00000678671	ENSG00000171552	BCL2 like 1 [Source:HGNC Symbol;Acc:HGNC:992]	ENST00000678671	BCL2L1		20	q11.21	598	BCL2L1-215
229656	ENSG00000182287.15:ENST00000380291.5	ENSG00000182287.15	ENST00000380291.5	3.74725	0.846604	4.69092e-19	2.0473e-16	ENST00000380291	ENSG00000182287	adaptor related protein complex 1 subunit sigma 2 [Source:HGNC Symbol;Acc:HGNC:560]	ENST00000380291	AP1S2		X	p22.2	8905	AP1S2-202
469450	ENSG00000023445.17:ENST00000532808.5	ENSG00000023445.17	ENST00000532808.5	5.74829	-1.39877	4.70866e-19	2.04968e-16	ENST00000532808	ENSG00000023445	baculoviral IAP repeat containing 3 [Source:HGNC Symbol;Acc:HGNC:591]	ENST00000532808	BIRC3		11	q22.2	330	BIRC3-206
314625	ENSG00000092199.19:ENST00000336053.10	ENSG00000092199.19	ENST00000336053.10	6.99553	0.421059	4.82333e-19	2.09413e-16	ENST00000336053	ENSG00000092199	heterogeneous nuclear ribonucleoprotein C [Source:HGNC Symbol;Acc:HGNC:5035]	ENST00000336053	HNRNPC		14	q11.2	3183	HNRNPC-201
542279	ENSG00000198771.11:ENST00000367854.8	ENSG00000198771.11	ENST00000367854.8	7.74375	-0.654465	4.85325e-19	2.10165e-16	ENST00000367854	ENSG00000198771	RCSD domain containing 1 [Source:HGNC Symbol;Acc:HGNC:28310]	ENST00000367854	RCSD1		1	q24.2	92241	RCSD1-202
274981	ENSG00000170348.9:ENST00000557670.5	ENSG00000170348.9	ENST00000557670.5	3.98514	-0.657598	4.90768e-19	2.11971e-16	ENST00000557670	ENSG00000170348	transmembrane p24 trafficking protein 10 [Source:HGNC Symbol;Acc:HGNC:16998]	ENST00000557670	TMED10		14	q24.3	10972	TMED10-206
300560	ENSG00000123240.17:ENST00000469025.1	ENSG00000123240.17	ENST00000469025.1	7.11105	-0.628333	5.18258e-19	2.23266e-16	ENST00000469025	ENSG00000123240	optineurin [Source:HGNC Symbol;Acc:HGNC:17142]	ENST00000469025	OPTN		10	p13	10133	OPTN-209
390192	ENSG00000130958.13:ENST00000650065.1	ENSG00000130958.13	ENST00000650065.1	4.68983	1.3512	5.34027e-19	2.29466e-16	ENST00000650065	ENSG00000130958	solute carrier family 35 member D2 [Source:HGNC Symbol;Acc:HGNC:20799]	ENST00000650065	SLC35D2		9	q22.32	11046	SLC35D2-206
391291	ENSG00000149273.15:ENST00000528439.5	ENSG00000149273.15	ENST00000528439.5	6.52261	0.705881	6.23673e-19	2.67298e-16	ENST00000528439	ENSG00000149273	ribosomal protein S3 [Source:HGNC Symbol;Acc:HGNC:10420]	ENST00000528439	RPS3		11	q13.4	6188	RPS3-210
293666	ENSG00000005893.17:ENST00000486593.5	ENSG00000005893.17	ENST00000486593.5	4.43593	-1.2448	6.29786e-19	2.69226e-16	ENST00000486593	ENSG00000005893	lysosomal associated membrane protein 2 [Source:HGNC Symbol;Acc:HGNC:6501]	ENST00000486593	LAMP2		X	q24	3920	LAMP2-204
96504	ENSG00000246263.5:ENST00000520820.3	ENSG00000246263.5	ENST00000520820.3	4.19885	-0.460013	6.33621e-19	2.70172e-16	ENST00000520820	ENSG00000246263	UBR5 divergent transcript [Source:HGNC Symbol;Acc:HGNC:51661]	ENST00000520820	UBR5-DT		8	q22.3	NA	UBR5-DT-202
497061	ENSG00000138495.7:ENST00000261070.7	ENSG00000138495.7	ENST00000261070.7	6.13901	0.785296	6.89706e-19	2.93336e-16	ENST00000261070	ENSG00000138495	cytochrome c oxidase copper chaperone COX17 [Source:HGNC Symbol;Acc:HGNC:2264]	ENST00000261070	COX17		3	q13.33	10063	COX17-201
434757	ENSG00000159023.23:ENST00000644848.1	ENSG00000159023.23	ENST00000644848.1	3.43636	-1.28568	7.05317e-19	2.99213e-16	ENST00000644848	ENSG00000159023	erythrocyte membrane protein band 4.1 [Source:HGNC Symbol;Acc:HGNC:3377]	ENST00000644848	EPB41		1	p35.3	2035	EPB41-223
62144	ENSG00000119950.21:ENST00000239007.11	ENSG00000119950.21	ENST00000239007.11	6.14457	0.996262	7.12949e-19	3.01683e-16	ENST00000239007	ENSG00000119950	MAX interactor 1, dimerization protein [Source:HGNC Symbol;Acc:HGNC:7534]	ENST00000239007	MXI1		10	q25.2	4601	MXI1-201
392038	ENSG00000168887.11:ENST00000423181.1	ENSG00000168887.11	ENST00000423181.1	9.43481	-0.2795	7.22154e-19	3.04275e-16	ENST00000423181	ENSG00000168887	chromosome 2 open reading frame 68 [Source:HGNC Symbol;Acc:HGNC:34353]	ENST00000423181	C2orf68		2	p11.2	388969	C2orf68-204
455585	ENSG00000165025.15:ENST00000476708.1	ENSG00000165025.15	ENST00000476708.1	2.77488	2.3807	7.22725e-19	3.04275e-16	ENST00000476708	ENSG00000165025	spleen associated tyrosine kinase [Source:HGNC Symbol;Acc:HGNC:11491]	ENST00000476708	SYK		9	q22.2	6850	SYK-205
300482	ENSG00000114902.14:ENST00000619898.5	ENSG00000114902.14	ENST00000619898.5	8.26299	0.149092	7.37952e-19	3.09903e-16	ENST00000619898	ENSG00000114902	signal peptidase complex subunit 1 [Source:HGNC Symbol;Acc:HGNC:23401]	ENST00000619898	SPCS1		3	p21.1	28972	SPCS1-205
299655	ENSG00000168394.13:ENST00000643049.2	ENSG00000168394.13	ENST00000643049.2	4.54089	-0.533092	7.6527e-19	3.20567e-16	ENST00000643049	ENSG00000168394	transporter 1, ATP binding cassette subfamily B member [Source:HGNC Symbol;Acc:HGNC:43]	ENST00000643049	TAP1		6	p21.32	6890	TAP1-204
354591	ENSG00000111752.11:ENST00000543824.5	ENSG00000111752.11	ENST00000543824.5	2.01894	1.3697	7.88516e-19	3.29477e-16	ENST00000543824	ENSG00000111752	polyhomeotic homolog 1 [Source:HGNC Symbol;Acc:HGNC:3182]	ENST00000543824	PHC1		12	p13.31	1911	PHC1-212
513645	ENSG00000177119.17:ENST00000681156.1	ENSG00000177119.17	ENST00000681156.1	4.11982	-0.52165	7.964e-19	3.3194e-16	ENST00000681156	ENSG00000177119	anoctamin 6 [Source:HGNC Symbol;Acc:HGNC:25240]	ENST00000681156	ANO6		12	q12	196527	ANO6-213
311818	ENSG00000065518.8:ENST00000492739.1	ENSG00000065518.8	ENST00000492739.1	3.81358	-1.51119	8.01442e-19	3.33208e-16	ENST00000492739	ENSG00000065518	NADH:ubiquinone oxidoreductase subunit B4 [Source:HGNC Symbol;Acc:HGNC:7699]	ENST00000492739	NDUFB4		3	q13.33	4710	NDUFB4-205
351475	ENSG00000109861.17:ENST00000679032.1	ENSG00000109861.17	ENST00000679032.1	5.42056	0.879815	8.20554e-19	3.40305e-16	ENST00000679032	ENSG00000109861	cathepsin C [Source:HGNC Symbol;Acc:HGNC:2528]	ENST00000679032	CTSC		11	q14.2	1075	CTSC-228
414168	ENSG00000131844.17:ENST00000682045.1	ENSG00000131844.17	ENST00000682045.1	3.2523	-1.00036	8.23805e-19	3.40806e-16	ENST00000682045	ENSG00000131844	methylcrotonyl-CoA carboxylase subunit 2 [Source:HGNC Symbol;Acc:HGNC:6937]	ENST00000682045	MCCC2		5	q13.2	64087	MCCC2-212
229659	ENSG00000182287.15:ENST00000673591.1	ENSG00000182287.15	ENST00000673591.1	3.35482	1.04339	8.71931e-19	3.59064e-16	ENST00000673591	ENSG00000182287	adaptor related protein complex 1 subunit sigma 2 [Source:HGNC Symbol;Acc:HGNC:560]	ENST00000673591	AP1S2		X	p22.2	8905	AP1S2-211
368659	ENSG00000128951.14:ENST00000559540.5	ENSG00000128951.14	ENST00000559540.5	5.73395	-0.58332	8.72247e-19	3.59064e-16	ENST00000559540	ENSG00000128951	deoxyuridine triphosphatase [Source:HGNC Symbol;Acc:HGNC:3078]	ENST00000559540	DUT		15	q21.1	1854	DUT-208
214508	ENSG00000155629.15:ENST00000339364.10	ENSG00000155629.15	ENST00000339364.10	7.27688	-0.781561	9.03586e-19	3.7069e-16	ENST00000339364	ENSG00000155629	phosphoinositide-3-kinase adaptor protein 1 [Source:HGNC Symbol;Acc:HGNC:30034]	ENST00000339364	PIK3AP1		10	q24.1	118788	PIK3AP1-201
175095	ENSG00000133742.14:ENST00000626824.1	ENSG00000133742.14	ENST00000626824.1	5.18669	-1.74087	9.04937e-19	3.7069e-16	ENST00000626824	ENSG00000133742	carbonic anhydrase 1 [Source:HGNC Symbol;Acc:HGNC:1368]	ENST00000626824	CA1		8	q21.2	759	CA1-225
287417	ENSG00000111276.12:ENST00000682080.1	ENSG00000111276.12	ENST00000682080.1	3.66483	1.78093	9.19898e-19	3.75896e-16	ENST00000682080	ENSG00000111276	cyclin dependent kinase inhibitor 1B [Source:HGNC Symbol;Acc:HGNC:1785]	ENST00000682080	CDKN1B		12	p13.1	1027	CDKN1B-206
350720	ENSG00000149761.9:ENST00000441250.6	ENSG00000149761.9	ENST00000441250.6	5.0666	-0.188737	9.84283e-19	4.01222e-16	ENST00000441250	ENSG00000149761	nudix hydrolase 22 [Source:HGNC Symbol;Acc:HGNC:28189]	ENST00000441250	NUDT22		11	q13.1	84304	NUDT22-204
538969	ENSG00000084623.12:ENST00000677580.1	ENSG00000084623.12	ENST00000677580.1	3.2463	-1.05521	1.0214e-18	4.15338e-16	ENST00000677580	ENSG00000084623	eukaryotic translation initiation factor 3 subunit I [Source:HGNC Symbol;Acc:HGNC:3272]	ENST00000677580	EIF3I		1	p35.2	8668	EIF3I-220
58287	ENSG00000005810.20:ENST00000695083.1	ENSG00000005810.20	ENST00000695083.1	4.70247	-0.596898	1.02804e-18	4.1702e-16	ENST00000695083	ENSG00000005810	MYC binding protein 2 [Source:HGNC Symbol;Acc:HGNC:23386]	ENST00000695083	MYCBP2		13	q22.3	23077	MYCBP2-217
106568	ENSG00000101109.14:ENST00000372801.5	ENSG00000101109.14	ENST00000372801.5	4.67736	0.661105	1.05035e-18	4.25035e-16	ENST00000372801	ENSG00000101109	serine/threonine kinase 4 [Source:HGNC Symbol;Acc:HGNC:11408]	ENST00000372801	STK4		20	q13.12	6789	STK4-201
121577	ENSG00000120694.20:ENST00000435381.5	ENSG00000120694.20	ENST00000435381.5	4.77525	-0.556536	1.09131e-18	4.40541e-16	ENST00000435381	ENSG00000120694	heat shock protein family H (Hsp110) member 1 [Source:HGNC Symbol;Acc:HGNC:16969]	ENST00000435381	HSPH1		13	q12.3	10808	HSPH1-203
360587	ENSG00000215301.11:ENST00000646679.1	ENSG00000215301.11	ENST00000646679.1	5.11063	-0.571621	1.11606e-18	4.49444e-16	ENST00000646679	ENSG00000215301	DEAD-box helicase 3 X-linked [Source:HGNC Symbol;Acc:HGNC:2745]	ENST00000646679	DDX3X		X	p11.4	1654	DDX3X-263
260182	ENSG00000101782.15:ENST00000577501.5	ENSG00000101782.15	ENST00000577501.5	7.57176	0.535653	1.18419e-18	4.75729e-16	ENST00000577501	ENSG00000101782	RIO kinase 3 [Source:HGNC Symbol;Acc:HGNC:11451]	ENST00000577501	RIOK3		18	q11.2	8780	RIOK3-203
552295	ENSG00000162645.13:ENST00000493802.5	ENSG00000162645.13	ENST00000493802.5	7.32614	-0.36256	1.19609e-18	4.79357e-16	ENST00000493802	ENSG00000162645	guanylate binding protein 2 [Source:HGNC Symbol;Acc:HGNC:4183]	ENST00000493802	GBP2		1	p22.2	2634	GBP2-204
430867	ENSG00000138029.14:ENST00000479347.1	ENSG00000138029.14	ENST00000479347.1	3.32623	1.49737	1.22489e-18	4.88587e-16	ENST00000479347	ENSG00000138029	hydroxyacyl-CoA dehydrogenase trifunctional multienzyme complex subunit beta [Source:HGNC Symbol;Acc:HGNC:4803]	ENST00000479347	HADHB		2	p23.3	3032	HADHB-206
545013	ENSG00000169756.17:ENST00000338045.7	ENSG00000169756.17	ENST00000338045.7	3.20761	1.65022	1.22498e-18	4.88587e-16	ENST00000338045	ENSG00000169756	LIM zinc finger domain containing 1 [Source:HGNC Symbol;Acc:HGNC:6616]	ENST00000338045	LIMS1		2	q12.3	3987	LIMS1-202
494635	ENSG00000077097.17:ENST00000699036.1	ENSG00000077097.17	ENST00000699036.1	3.34709	-0.802214	1.29896e-18	5.1644e-16	ENST00000699036	ENSG00000077097	DNA topoisomerase II beta [Source:HGNC Symbol;Acc:HGNC:11990]	ENST00000699036	TOP2B		3	p24.2	7155	TOP2B-216
270352	ENSG00000143669.16:ENST00000489585.5	ENSG00000143669.16	ENST00000489585.5	5.72471	0.497844	1.30101e-18	5.1644e-16	ENST00000489585	ENSG00000143669	lysosomal trafficking regulator [Source:HGNC Symbol;Acc:HGNC:1968]	ENST00000489585	LYST		1	q42.3	1130	LYST-210
519886	ENSG00000159314.13:ENST00000703659.1	ENSG00000159314.13	ENST00000703659.1	5.37679	-0.460063	1.37171e-18	5.42091e-16	ENST00000703659	ENSG00000159314	Rho GTPase activating protein 27 [Source:HGNC Symbol;Acc:HGNC:31813]	ENST00000703659	ARHGAP27		17	q21.31	201176	ARHGAP27-221
434745	ENSG00000159023.23:ENST00000343067.9	ENSG00000159023.23	ENST00000343067.9	7.53513	-0.603336	1.37214e-18	5.42091e-16	ENST00000343067	ENSG00000159023	erythrocyte membrane protein band 4.1 [Source:HGNC Symbol;Acc:HGNC:3377]	ENST00000343067	EPB41		1	p35.3	2035	EPB41-201
259015	ENSG00000112514.18:ENST00000479249.5	ENSG00000112514.18	ENST00000479249.5	3.8987	-1.20086	1.39033e-18	5.47981e-16	ENST00000479249	ENSG00000112514	cutA divalent cation tolerance homolog [Source:HGNC Symbol;Acc:HGNC:21101]	ENST00000479249	CUTA		6	p21.32	51596	CUTA-207
439304	ENSG00000143119.15:ENST00000497404.1	ENSG00000143119.15	ENST00000497404.1	6.91869	-0.643508	1.40812e-18	5.52915e-16	ENST00000497404	ENSG00000143119	CD53 molecule [Source:HGNC Symbol;Acc:HGNC:1686]	ENST00000497404	CD53		1	p13.3	963	CD53-205
489992	ENSG00000130755.13:ENST00000601731.1	ENSG00000130755.13	ENST00000601731.1	5.61607	-1.05408	1.40948e-18	5.52915e-16	ENST00000601731	ENSG00000130755	glia maturation factor gamma [Source:HGNC Symbol;Acc:HGNC:4374]	ENST00000601731	GMFG		19	q13.2	9535	GMFG-211
206555	ENSG00000163219.12:ENST00000497259.5	ENSG00000163219.12	ENST00000497259.5	6.28312	-0.352572	1.41863e-18	5.55196e-16	ENST00000497259	ENSG00000163219	Rho GTPase activating protein 25 [Source:HGNC Symbol;Acc:HGNC:28951]	ENST00000497259	ARHGAP25		2	p13.3	9938	ARHGAP25-217
443571	ENSG00000108654.16:ENST00000578491.2	ENSG00000108654.16	ENST00000578491.2	8.27936	-0.350351	1.45077e-18	5.66447e-16	ENST00000578491	ENSG00000108654	DEAD-box helicase 5 [Source:HGNC Symbol;Acc:HGNC:2746]	ENST00000578491	DDX5		17	q23.3	1655	DDX5-208
77048	ENSG00000145741.17:ENST00000509708.2	ENSG00000145741.17	ENST00000509708.2	7.4296	-0.998817	1.47432e-18	5.72981e-16	ENST00000509708	ENSG00000145741	basic transcription factor 3 [Source:HGNC Symbol;Acc:HGNC:1125]	ENST00000509708	BTF3		5	q13.2	689	BTF3-205
434738	ENSG00000159023.23:ENST00000373798.5	ENSG00000159023.23	ENST00000373798.5	7.50308	-0.665886	1.47438e-18	5.72981e-16	ENST00000373798	ENSG00000159023	erythrocyte membrane protein band 4.1 [Source:HGNC Symbol;Acc:HGNC:3377]	ENST00000373798	EPB41		1	p35.3	2035	EPB41-205
414194	ENSG00000131844.17:ENST00000684530.1	ENSG00000131844.17	ENST00000684530.1	3.2348	-1.05736	1.48635e-18	5.7629e-16	ENST00000684530	ENSG00000131844	methylcrotonyl-CoA carboxylase subunit 2 [Source:HGNC Symbol;Acc:HGNC:6937]	ENST00000684530	MCCC2		5	q13.2	64087	MCCC2-241
406124	ENSG00000181991.16:ENST00000558406.5	ENSG00000181991.16	ENST00000558406.5	3.44559	-0.652926	1.50882e-18	5.83643e-16	ENST00000558406	ENSG00000181991	mitochondrial ribosomal protein S11 [Source:HGNC Symbol;Acc:HGNC:14050]	ENST00000558406	MRPS11		15	q25.3	64963	MRPS11-204
444409	ENSG00000117118.12:ENST00000714038.1	ENSG00000117118.12	ENST00000714038.1	2.22232	-1.20356	1.53863e-18	5.93796e-16	ENST00000714038	ENSG00000117118	succinate dehydrogenase complex iron sulfur subunit B [Source:HGNC Symbol;Acc:HGNC:10681]	ENST00000714038	SDHB		1	p36.13	6390	SDHB-218
336967	ENSG00000123505.20:ENST00000619590.1	ENSG00000123505.20	ENST00000619590.1	4.90935	-0.440424	1.57367e-18	6.05916e-16	ENST00000619590	ENSG00000123505	adenosylmethionine decarboxylase 1 [Source:HGNC Symbol;Acc:HGNC:457]	ENST00000619590	AMD1		6	q21	262	AMD1-207
454651	ENSG00000198668.14:ENST00000554296.1	ENSG00000198668.14	ENST00000554296.1	4.76321	-0.910905	1.61497e-18	6.20388e-16	ENST00000554296	ENSG00000198668	calmodulin 1 [Source:HGNC Symbol;Acc:HGNC:1442]	ENST00000554296	CALM1		14	q32.11	801	CALM1-209
271650	ENSG00000085514.16:ENST00000394000.6	ENSG00000085514.16	ENST00000394000.6	4.57658	-0.60214	1.64373e-18	6.29984e-16	ENST00000394000	ENSG00000085514	paired immunoglobin like type 2 receptor alpha [Source:HGNC Symbol;Acc:HGNC:20396]	ENST00000394000	PILRA		7	q22.1	29992	PILRA-203
475731	ENSG00000166900.17:ENST00000633708.1	ENSG00000166900.17	ENST00000633708.1	5.93208	0.399467	1.70057e-18	6.50275e-16	ENST00000633708	ENSG00000166900	syntaxin 3 [Source:HGNC Symbol;Acc:HGNC:11438]	ENST00000633708	STX3		11	q12.1	6809	STX3-207
282046	ENSG00000213246.7:ENST00000577396.5	ENSG00000213246.7	ENST00000577396.5	6.65857	0.358226	1.71727e-18	6.55155e-16	ENST00000577396	ENSG00000213246	SPT4 homolog, DSIF elongation factor subunit [Source:HGNC Symbol;Acc:HGNC:11467]	ENST00000577396	SUPT4H1		17	q22	6827	SUPT4H1-202
228187	ENSG00000136810.13:ENST00000374515.9	ENSG00000136810.13	ENST00000374515.9	5.53412	-0.253871	1.74715e-18	6.63829e-16	ENST00000374515	ENSG00000136810	thioredoxin [Source:HGNC Symbol;Acc:HGNC:12435]	ENST00000374515	TXN		9	q31.3	7295	TXN-201
270827	ENSG00000185088.14:ENST00000635699.1	ENSG00000185088.14	ENST00000635699.1	7.59916	0.458344	1.74797e-18	6.63829e-16	ENST00000635699	ENSG00000185088	ribosomal protein S27 like [Source:HGNC Symbol;Acc:HGNC:18476]	ENST00000635699	RPS27L		15	q22.2	51065	RPS27L-208
470128	ENSG00000130159.15:ENST00000592571.1	ENSG00000130159.15	ENST00000592571.1	3.99202	-0.796996	1.77018e-18	6.70737e-16	ENST00000592571	ENSG00000130159	ECSIT signaling integrator [Source:HGNC Symbol;Acc:HGNC:29548]	ENST00000592571	ECSIT		19	p13.2	51295	ECSIT-212
338838	ENSG00000112695.13:ENST00000472311.6	ENSG00000112695.13	ENST00000472311.6	2.75161	-0.962586	1.77954e-18	6.72753e-16	ENST00000472311	ENSG00000112695	cytochrome c oxidase subunit 7A2 [Source:HGNC Symbol;Acc:HGNC:2288]	ENST00000472311	COX7A2		6	q14.1	1347	COX7A2-206
267153	ENSG00000131051.24:ENST00000465158.5	ENSG00000131051.24	ENST00000465158.5	2.48267	1.38071	1.82159e-18	6.87093e-16	ENST00000465158	ENSG00000131051	RNA binding motif protein 39 [Source:HGNC Symbol;Acc:HGNC:15923]	ENST00000465158	RBM39		20	q11.22	9584	RBM39-225
269678	ENSG00000110108.11:ENST00000536171.1	ENSG00000110108.11	ENST00000536171.1	4.85698	-0.424269	1.93757e-18	7.2919e-16	ENST00000536171	ENSG00000110108	transmembrane protein 109 [Source:HGNC Symbol;Acc:HGNC:28771]	ENST00000536171	TMEM109		11	q12.2	79073	TMEM109-202
424956	ENSG00000173852.16:ENST00000687726.1	ENSG00000173852.16	ENST00000687726.1	3.99223	1.66417	1.94886e-18	7.31788e-16	ENST00000687726	ENSG00000173852	dpy-19 like C-mannosyltransferase 1 [Source:HGNC Symbol;Acc:HGNC:22205]	ENST00000687726	DPY19L1		7	p14.2	23333	DPY19L1-211
527286	ENSG00000143774.18:ENST00000493209.5	ENSG00000143774.18	ENST00000493209.5	4.19982	1.71891	1.9647e-18	7.36078e-16	ENST00000493209	ENSG00000143774	guanylate kinase 1 [Source:HGNC Symbol;Acc:HGNC:4693]	ENST00000493209	GUK1		1	q42.13	2987	GUK1-231
322502	ENSG00000172667.11:ENST00000432729.5	ENSG00000172667.11	ENST00000432729.5	3.58186	0.643287	1.97121e-18	7.36863e-16	ENST00000432729	ENSG00000172667	zinc finger matrin-type 3 [Source:HGNC Symbol;Acc:HGNC:29983]	ENST00000432729	ZMAT3		3	q26.32	64393	ZMAT3-203
509427	ENSG00000126432.14:ENST00000265462.9	ENSG00000126432.14	ENST00000265462.9	8.25072	0.91216	2.06471e-18	7.70085e-16	ENST00000265462	ENSG00000126432	peroxiredoxin 5 [Source:HGNC Symbol;Acc:HGNC:9355]	ENST00000265462	PRDX5		11	q13.1	25824	PRDX5-201
237759	ENSG00000101082.14:ENST00000262866.9	ENSG00000101082.14	ENST00000262866.9	6.02959	-0.345276	2.08357e-18	7.75384e-16	ENST00000262866	ENSG00000101082	Src like adaptor 2 [Source:HGNC Symbol;Acc:HGNC:17329]	ENST00000262866	SLA2		20	q11.23	84174	SLA2-201
523377	ENSG00000106588.12:ENST00000678407.1	ENSG00000106588.12	ENST00000678407.1	7.41878	0.474516	2.10024e-18	7.79848e-16	ENST00000678407	ENSG00000106588	proteasome 20S subunit alpha 2 [Source:HGNC Symbol;Acc:HGNC:9531]	ENST00000678407	PSMA2		7	p14.1	5683	PSMA2-209
389093	ENSG00000145287.12:ENST00000718322.1	ENSG00000145287.12	ENST00000718322.1	6.11369	0.96736	2.10707e-18	7.80645e-16	ENST00000718322	ENSG00000145287	placenta associated 8 [Source:HGNC Symbol;Acc:HGNC:19254]	ENST00000718322	PLAC8		4	q21.22	51316	PLAC8-207
229653	ENSG00000182287.15:ENST00000671830.1	ENSG00000182287.15	ENST00000671830.1	4.15081	0.770297	2.12001e-18	7.83699e-16	ENST00000671830	ENSG00000182287	adaptor related protein complex 1 subunit sigma 2 [Source:HGNC Symbol;Acc:HGNC:560]	ENST00000671830	AP1S2		X	p22.2	8905	AP1S2-207
246029	ENSG00000090061.17:ENST00000555049.5	ENSG00000090061.17	ENST00000555049.5	2.04111	1.81539	2.19535e-18	8.0909e-16	ENST00000555049	ENSG00000090061	cyclin K [Source:HGNC Symbol;Acc:HGNC:1596]	ENST00000555049	CCNK		14	q32.2	8812	CCNK-204
502112	ENSG00000146731.11:ENST00000462133.5	ENSG00000146731.11	ENST00000462133.5	3.46775	-0.931896	2.1984e-18	8.0909e-16	ENST00000462133	ENSG00000146731	chaperonin containing TCP1 subunit 6A [Source:HGNC Symbol;Acc:HGNC:1620]	ENST00000462133	CCT6A		7	p11.2	908	CCT6A-203
542282	ENSG00000198771.11:ENST00000472038.1	ENSG00000198771.11	ENST00000472038.1	5.89375	0.723396	2.20602e-18	8.10104e-16	ENST00000472038	ENSG00000198771	RCSD domain containing 1 [Source:HGNC Symbol;Acc:HGNC:28310]	ENST00000472038	RCSD1		1	q24.2	92241	RCSD1-204
344226	ENSG00000137154.13:ENST00000380384.5	ENSG00000137154.13	ENST00000380384.5	11.0068	-0.115009	2.22051e-18	8.13635e-16	ENST00000380384	ENSG00000137154	ribosomal protein S6 [Source:HGNC Symbol;Acc:HGNC:10429]	ENST00000380384	RPS6		9	p22.1	6194	RPS6-203
177088	ENSG00000104765.16:ENST00000518611.5	ENSG00000104765.16	ENST00000518611.5	9.00575	0.369873	2.22753e-18	8.14415e-16	ENST00000518611	ENSG00000104765	BCL2 interacting protein 3 like [Source:HGNC Symbol;Acc:HGNC:1085]	ENST00000518611	BNIP3L		8	p21.2	665	BNIP3L-202
213618	ENSG00000205639.12:ENST00000469562.1	ENSG00000205639.12	ENST00000469562.1	3.13699	-1.39029	2.23407e-18	8.1502e-16	ENST00000469562	ENSG00000205639	MFSD2 lysolipid transporter B, sphingolipid [Source:HGNC Symbol;Acc:HGNC:37207]	ENST00000469562	MFSD2B		2	p23.3	388931	MFSD2B-204
237760	ENSG00000101082.14:ENST00000360672.2	ENSG00000101082.14	ENST00000360672.2	3.50621	0.625264	2.24566e-18	8.17458e-16	ENST00000360672	ENSG00000101082	Src like adaptor 2 [Source:HGNC Symbol;Acc:HGNC:17329]	ENST00000360672	SLA2		20	q11.23	84174	SLA2-202
439327	ENSG00000103479.17:ENST00000544405.6	ENSG00000103479.17	ENST00000544405.6	3.43476	0.746845	2.34633e-18	8.52243e-16	ENST00000544405	ENSG00000103479	RB transcriptional corepressor like 2 [Source:HGNC Symbol;Acc:HGNC:9894]	ENST00000544405	RBL2		16	q12.2	5934	RBL2-203
29960	ENSG00000176124.16:ENST00000659280.2	ENSG00000176124.16	ENST00000659280.2	2.03538	-1.12441	2.3911e-18	8.64286e-16	ENST00000659280	ENSG00000176124	deleted in lymphocytic leukemia 1 [Source:HGNC Symbol;Acc:HGNC:13747]	ENST00000659280	DLEU1		13	q14.2	10301	DLEU1-241
281935	ENSG00000178104.22:ENST00000612094.1	ENSG00000178104.22	ENST00000612094.1	4.80575	1.32307	2.3942e-18	8.64286e-16	ENST00000612094	ENSG00000178104	phosphodiesterase 4D interacting protein [Source:HGNC Symbol;Acc:HGNC:15580]	ENST00000612094	PDE4DIP		1	q21.2	9659	PDE4DIP-238
448346	ENSG00000134516.20:ENST00000519628.2	ENSG00000134516.20	ENST00000519628.2	4.06648	0.995197	2.39503e-18	8.64286e-16	ENST00000519628	ENSG00000134516	dedicator of cytokinesis 2 [Source:HGNC Symbol;Acc:HGNC:2988]	ENST00000519628	DOCK2		5	q35.1	1794	DOCK2-204
439184	ENSG00000239998.7:ENST00000472992.1	ENSG00000239998.7	ENST00000472992.1	4.99062	-0.815521	2.46974e-18	8.89321e-16	ENST00000472992	ENSG00000239998	leukocyte immunoglobulin like receptor A2 [Source:HGNC Symbol;Acc:HGNC:6603]	ENST00000472992	LILRA2		19	q13.42	11027	LILRA2-206
350717	ENSG00000149761.9:ENST00000279206.8	ENSG00000149761.9	ENST00000279206.8	5.94669	0.817899	2.52191e-18	9.05407e-16	ENST00000279206	ENSG00000149761	nudix hydrolase 22 [Source:HGNC Symbol;Acc:HGNC:28189]	ENST00000279206	NUDT22		11	q13.1	84304	NUDT22-201
322501	ENSG00000172667.11:ENST00000311417.7	ENSG00000172667.11	ENST00000311417.7	5.13212	-0.378084	2.52528e-18	9.05407e-16	ENST00000311417	ENSG00000172667	zinc finger matrin-type 3 [Source:HGNC Symbol;Acc:HGNC:29983]	ENST00000311417	ZMAT3		3	q26.32	64393	ZMAT3-201
350548	ENSG00000123349.15:ENST00000550880.5	ENSG00000123349.15	ENST00000550880.5	6.55482	-0.424505	2.58354e-18	9.24308e-16	ENST00000550880	ENSG00000123349	prefoldin subunit 5 [Source:HGNC Symbol;Acc:HGNC:8869]	ENST00000550880	PFDN5		12	q13.13	5204	PFDN5-212
190522	ENSG00000148290.10:ENST00000437995.1	ENSG00000148290.10	ENST00000437995.1	4.51689	-0.708032	2.59925e-18	9.27937e-16	ENST00000437995	ENSG00000148290	SURF1 cytochrome c oxidase assembly factor [Source:HGNC Symbol;Acc:HGNC:11474]	ENST00000437995	SURF1		9	q34.2	6834	SURF1-202
509607	ENSG00000163565.20:ENST00000448393.6	ENSG00000163565.20	ENST00000448393.6	6.884	-0.341285	2.67426e-18	9.52677e-16	ENST00000448393	ENSG00000163565	interferon gamma inducible protein 16 [Source:HGNC Symbol;Acc:HGNC:5395]	ENST00000448393	IFI16		1	q23.1	3428	IFI16-207
371063	ENSG00000172183.16:ENST00000557824.1	ENSG00000172183.16	ENST00000557824.1	7.37904	-0.30764	2.68462e-18	9.52767e-16	ENST00000557824	ENSG00000172183	interferon stimulated exonuclease gene 20 [Source:HGNC Symbol;Acc:HGNC:6130]	ENST00000557824	ISG20		15	q26.1	3669	ISG20-204
489994	ENSG00000130755.13:ENST00000595636.1	ENSG00000130755.13	ENST00000595636.1	5.24366	-0.294222	2.68594e-18	9.52767e-16	ENST00000595636	ENSG00000130755	glia maturation factor gamma [Source:HGNC Symbol;Acc:HGNC:4374]	ENST00000595636	GMFG		19	q13.2	9535	GMFG-204
434732	ENSG00000159023.23:ENST00000482464.6	ENSG00000159023.23	ENST00000482464.6	6.11928	0.67704	2.74864e-18	9.72935e-16	ENST00000482464	ENSG00000159023	erythrocyte membrane protein band 4.1 [Source:HGNC Symbol;Acc:HGNC:3377]	ENST00000482464	EPB41		1	p35.3	2035	EPB41-209
299375	ENSG00000167522.18:ENST00000562275.6	ENSG00000167522.18	ENST00000562275.6	4.45136	-0.833633	2.81316e-18	9.93665e-16	ENST00000562275	ENSG00000167522	ankyrin repeat domain containing 11 [Source:HGNC Symbol;Acc:HGNC:21316]	ENST00000562275	ANKRD11		16	q24.3	29123	ANKRD11-207
287416	ENSG00000111276.12:ENST00000684771.1	ENSG00000111276.12	ENST00000684771.1	7.19036	-0.274066	2.82761e-18	9.96659e-16	ENST00000684771	ENSG00000111276	cyclin dependent kinase inhibitor 1B [Source:HGNC Symbol;Acc:HGNC:1785]	ENST00000684771	CDKN1B		12	p13.1	1027	CDKN1B-209
197566	ENSG00000186517.14:ENST00000490279.5	ENSG00000186517.14	ENST00000490279.5	6.53337	0.699894	2.93307e-18	1.03165e-15	ENST00000490279	ENSG00000186517	Rho GTPase activating protein 30 [Source:HGNC Symbol;Acc:HGNC:27414]	ENST00000490279	ARHGAP30		1	q23.3	257106	ARHGAP30-207
524727	ENSG00000084234.18:ENST00000525604.1	ENSG00000084234.18	ENST00000525604.1	6.38147	-0.546504	3.00432e-18	1.05449e-15	ENST00000525604	ENSG00000084234	amyloid beta precursor like protein 2 [Source:HGNC Symbol;Acc:HGNC:598]	ENST00000525604	APLP2		11	q24.3	334	APLP2-207
436667	ENSG00000173933.21:ENST00000530235.1	ENSG00000173933.21	ENST00000530235.1	5.10695	-0.507722	3.02913e-18	1.06096e-15	ENST00000530235	ENSG00000173933	RNA binding motif protein 4 [Source:HGNC Symbol;Acc:HGNC:9901]	ENST00000530235	RBM4		11	q13.2	5936	RBM4-211
448777	ENSG00000104529.19:ENST00000419152.7	ENSG00000104529.19	ENST00000419152.7	6.25477	-0.477357	3.09048e-18	1.08018e-15	ENST00000419152	ENSG00000104529	eukaryotic translation elongation factor 1 delta [Source:HGNC Symbol;Acc:HGNC:3211]	ENST00000419152	EEF1D		8	q24.3	1936	EEF1D-203
214509	ENSG00000155629.15:ENST00000371110.6	ENSG00000155629.15	ENST00000371110.6	2.98892	0.515594	3.12091e-18	1.08853e-15	ENST00000371110	ENSG00000155629	phosphoinositide-3-kinase adaptor protein 1 [Source:HGNC Symbol;Acc:HGNC:30034]	ENST00000371110	PIK3AP1		10	q24.1	118788	PIK3AP1-203
365040	ENSG00000133703.14:ENST00000690804.1	ENSG00000133703.14	ENST00000690804.1	3.77215	1.01832	3.15951e-18	1.09969e-15	ENST00000690804	ENSG00000133703	KRAS proto-oncogene, GTPase [Source:HGNC Symbol;Acc:HGNC:6407]	ENST00000690804	KRAS		12	p12.1	3845	KRAS-212
76191	ENSG00000198168.9:ENST00000530199.5	ENSG00000198168.9	ENST00000530199.5	4.32723	-0.503512	3.26486e-18	1.134e-15	ENST00000530199	ENSG00000198168	small VCP interacting protein [Source:HGNC Symbol;Acc:HGNC:25238]	ENST00000530199	SVIP		11	p14.3	258010	SVIP-204
475727	ENSG00000166900.17:ENST00000641815.1	ENSG00000166900.17	ENST00000641815.1	6.44723	-0.493279	3.41058e-18	1.18215e-15	ENST00000641815	ENSG00000166900	syntaxin 3 [Source:HGNC Symbol;Acc:HGNC:11438]	ENST00000641815	STX3		11	q12.1	6809	STX3-208
282045	ENSG00000213246.7:ENST00000225504.8	ENSG00000213246.7	ENST00000225504.8	6.87493	0.398448	3.44793e-18	1.19261e-15	ENST00000225504	ENSG00000213246	SPT4 homolog, DSIF elongation factor subunit [Source:HGNC Symbol;Acc:HGNC:11467]	ENST00000225504	SUPT4H1		17	q22	6827	SUPT4H1-201
291606	ENSG00000066926.13:ENST00000592699.6	ENSG00000066926.13	ENST00000592699.6	4.87947	1.07824	3.48121e-18	1.20163e-15	ENST00000592699	ENSG00000066926	ferrochelatase [Source:HGNC Symbol;Acc:HGNC:3647]	ENST00000592699	FECH		18	q21.31	2235	FECH-209
197564	ENSG00000186517.14:ENST00000368016.7	ENSG00000186517.14	ENST00000368016.7	7.66285	-0.461618	3.81155e-18	1.31294e-15	ENST00000368016	ENSG00000186517	Rho GTPase activating protein 30 [Source:HGNC Symbol;Acc:HGNC:27414]	ENST00000368016	ARHGAP30		1	q23.3	257106	ARHGAP30-203
255094	ENSG00000186468.13:ENST00000510210.5	ENSG00000186468.13	ENST00000510210.5	9.82717	-0.304865	3.94013e-18	1.35443e-15	ENST00000510210	ENSG00000186468	ribosomal protein S23 [Source:HGNC Symbol;Acc:HGNC:10410]	ENST00000510210	RPS23		5	q14.2	6228	RPS23-206
252193	ENSG00000138750.16:ENST00000515460.6	ENSG00000138750.16	ENST00000515460.6	2.92303	-0.822561	4.20859e-18	1.44374e-15	ENST00000515460	ENSG00000138750	nucleoporin 54 [Source:HGNC Symbol;Acc:HGNC:17359]	ENST00000515460	NUP54		4	q21.1	53371	NUP54-217
409470	ENSG00000092531.10:ENST00000349777.5	ENSG00000092531.10	ENST00000349777.5	6.69478	-0.762883	4.22562e-18	1.4466e-15	ENST00000349777	ENSG00000092531	synaptosome associated protein 23 [Source:HGNC Symbol;Acc:HGNC:11131]	ENST00000349777	SNAP23		15	q15.1	8773	SNAP23-202
552446	ENSG00000117335.21:ENST00000695788.1	ENSG00000117335.21	ENST00000695788.1	3.81576	-0.822618	4.25004e-18	1.44939e-15	ENST00000695788	ENSG00000117335	CD46 molecule [Source:HGNC Symbol;Acc:HGNC:6953]	ENST00000695788	CD46		1	q32.2	4179	CD46-231
32271	ENSG00000100138.15:ENST00000463675.6	ENSG00000100138.15	ENST00000463675.6	6.36145	-0.464228	4.25115e-18	1.44939e-15	ENST00000463675	ENSG00000100138	small nuclear ribonucleoprotein 13 [Source:HGNC Symbol;Acc:HGNC:7819]	ENST00000463675	SNU13		22	q13.2	4809	SNU13-204
337367	ENSG00000060237.19:ENST00000674810.1	ENSG00000060237.19	ENST00000674810.1	3.14985	1.56098	4.30366e-18	1.4643e-15	ENST00000674810	ENSG00000060237	WNK lysine deficient protein kinase 1 [Source:HGNC Symbol;Acc:HGNC:14540]	ENST00000674810	WNK1		12	p13.33	65125	WNK1-218
268281	ENSG00000217555.13:ENST00000264001.9	ENSG00000217555.13	ENST00000264001.9	8.15539	0.513272	4.34706e-18	1.47605e-15	ENST00000264001	ENSG00000217555	chemokine like factor [Source:HGNC Symbol;Acc:HGNC:13253]	ENST00000264001	CKLF		16	q21	51192	CKLF-201
268215	ENSG00000147439.14:ENST00000399977.8	ENSG00000147439.14	ENST00000399977.8	4.39899	-0.467402	4.38037e-18	1.48434e-15	ENST00000399977	ENSG00000147439	bridging integrator 3 [Source:HGNC Symbol;Acc:HGNC:1054]	ENST00000399977	BIN3		8	p21.3	55909	BIN3-202
353450	ENSG00000126456.16:ENST00000600022.5	ENSG00000126456.16	ENST00000600022.5	4.18702	-0.809149	4.41789e-18	1.49402e-15	ENST00000600022	ENSG00000126456	interferon regulatory factor 3 [Source:HGNC Symbol;Acc:HGNC:6118]	ENST00000600022	IRF3		19	q13.33	3661	IRF3-224
524922	ENSG00000197448.14:ENST00000479303.1	ENSG00000197448.14	ENST00000479303.1	7.75706	0.141753	4.55497e-18	1.53726e-15	ENST00000479303	ENSG00000197448	glutathione S-transferase kappa 1 [Source:HGNC Symbol;Acc:HGNC:16906]	ENST00000479303	GSTK1		7	q34	373156	GSTK1-207
435035	ENSG00000105373.19:ENST00000594182.1	ENSG00000105373.19	ENST00000594182.1	8.70992	0.396459	4.6349e-18	1.56107e-15	ENST00000594182	ENSG00000105373	NOP53 ribosome biogenesis factor [Source:HGNC Symbol;Acc:HGNC:4333]	ENST00000594182	NOP53		19	q13.33	29997	NOP53-202
353446	ENSG00000126456.16:ENST00000597636.5	ENSG00000126456.16	ENST00000597636.5	5.87807	0.411834	4.64921e-18	1.56273e-15	ENST00000597636	ENSG00000126456	interferon regulatory factor 3 [Source:HGNC Symbol;Acc:HGNC:6118]	ENST00000597636	IRF3		19	q13.33	3661	IRF3-218
527301	ENSG00000143774.18:ENST00000491613.1	ENSG00000143774.18	ENST00000491613.1	1.07035	2.01269	4.76149e-18	1.59725e-15	ENST00000491613	ENSG00000143774	guanylate kinase 1 [Source:HGNC Symbol;Acc:HGNC:4693]	ENST00000491613	GUK1		1	q42.13	2987	GUK1-228
307748	ENSG00000172932.16:ENST00000512101.5	ENSG00000172932.16	ENST00000512101.5	6.13387	-0.80739	4.85906e-18	1.62348e-15	ENST00000512101	ENSG00000172932	ankyrin repeat domain 13D [Source:HGNC Symbol;Acc:HGNC:27880]	ENST00000512101	ANKRD13D		11	q13.2	338692	ANKRD13D-212
437846	ENSG00000166598.16:ENST00000681861.1	ENSG00000166598.16	ENST00000681861.1	3.69712	1.09412	4.85914e-18	1.62348e-15	ENST00000681861	ENSG00000166598	heat shock protein 90 beta family member 1 [Source:HGNC Symbol;Acc:HGNC:12028]	ENST00000681861	HSP90B1		12	q23.3	7184	HSP90B1-232
273146	ENSG00000150977.12:ENST00000718483.1	ENSG00000150977.12	ENST00000718483.1	4.37147	-1.07277	4.93637e-18	1.64522e-15	ENST00000718483	ENSG00000150977	Rab interacting lysosomal protein like 2 [Source:HGNC Symbol;Acc:HGNC:28787]	ENST00000718483	RILPL2		12	q24.31	196383	RILPL2-203
62063	ENSG00000128340.16:ENST00000699915.1	ENSG00000128340.16	ENST00000699915.1	6.59492	-0.413539	4.94395e-18	1.64522e-15	ENST00000699915	ENSG00000128340	Rac family small GTPase 2 [Source:HGNC Symbol;Acc:HGNC:9802]	ENST00000699915	RAC2		22	q13.1	5880	RAC2-208
374438	ENSG00000092820.19:ENST00000476189.1	ENSG00000092820.19	ENST00000476189.1	3.54542	1.40945	4.95539e-18	1.64574e-15	ENST00000476189	ENSG00000092820	ezrin [Source:HGNC Symbol;Acc:HGNC:12691]	ENST00000476189	EZR		6	q25.3	7430	EZR-203
535911	ENSG00000134313.17:ENST00000686906.1	ENSG00000134313.17	ENST00000686906.1	4.59382	-0.461387	4.97735e-18	1.64975e-15	ENST00000686906	ENSG00000134313	kinase D interacting substrate 220 [Source:HGNC Symbol;Acc:HGNC:29508]	ENST00000686906	KIDINS220		2	p25.1	57498	KIDINS220-219
409295	ENSG00000140497.16:ENST00000563829.5	ENSG00000140497.16	ENST00000563829.5	5.51538	0.66453	5.00113e-18	1.65434e-15	ENST00000563829	ENSG00000140497	secretory carrier membrane protein 2 [Source:HGNC Symbol;Acc:HGNC:10564]	ENST00000563829	SCAMP2		15	q24.1	10066	SCAMP2-204
240983	ENSG00000153094.26:ENST00000436733.5	ENSG00000153094.26	ENST00000436733.5	0.113893	2.28802	5.08294e-18	1.67562e-15	ENST00000436733	ENSG00000153094	BCL2 like 11 [Source:HGNC Symbol;Acc:HGNC:994]	ENST00000436733	BCL2L11		2	q13	10018	BCL2L11-210
509428	ENSG00000126432.14:ENST00000352435.8	ENSG00000126432.14	ENST00000352435.8	6.10624	-0.304145	5.08555e-18	1.67562e-15	ENST00000352435	ENSG00000126432	peroxiredoxin 5 [Source:HGNC Symbol;Acc:HGNC:9355]	ENST00000352435	PRDX5		11	q13.1	25824	PRDX5-203
451251	ENSG00000177868.12:ENST00000372522.5	ENSG00000177868.12	ENST00000372522.5	4.67189	-0.617034	5.25941e-18	1.72949e-15	ENST00000372522	ENSG00000177868	small vasohibin binding protein [Source:HGNC Symbol;Acc:HGNC:29204]	ENST00000372522	SVBP		1	p34.2	374969	SVBP-202
260282	ENSG00000169020.10:ENST00000304312.5	ENSG00000169020.10	ENST00000304312.5	9.70636	1.04983	5.30178e-18	1.73999e-15	ENST00000304312	ENSG00000169020	ATP synthase membrane subunit e [Source:HGNC Symbol;Acc:HGNC:846]	ENST00000304312	ATP5ME		4	p16.3	521	ATP5ME-201
525484	ENSG00000105835.13:ENST00000679717.1	ENSG00000105835.13	ENST00000679717.1	6.86398	0.95775	5.3215e-18	1.74303e-15	ENST00000679717	ENSG00000105835	nicotinamide phosphoribosyltransferase [Source:HGNC Symbol;Acc:HGNC:30092]	ENST00000679717	NAMPT		7	q22.3	10135	NAMPT-216
78208	ENSG00000258643.6:ENST00000557008.2	ENSG00000258643.6	ENST00000557008.2	4.45152	0.55729	5.38873e-18	1.76003e-15	ENST00000557008	ENSG00000258643	BCL2L2-PABPN1 readthrough [Source:HGNC Symbol;Acc:HGNC:42959]	ENST00000557008	BCL2L2-PABPN1		14	q11.2	100529063	BCL2L2-PABPN1-202
442713	ENSG00000186577.14:ENST00000463083.1	ENSG00000186577.14	ENST00000463083.1	3.34889	-0.661918	5.39453e-18	1.76003e-15	ENST00000463083	ENSG00000186577	small integral membrane protein 29 [Source:HGNC Symbol;Acc:HGNC:1340]	ENST00000463083	SMIM29		6	p21.31	221491	SMIM29-203
428584	ENSG00000182022.18:ENST00000628426.1	ENSG00000182022.18	ENST00000628426.1	4.31086	0.748708	5.43624e-18	1.77018e-15	ENST00000628426	ENSG00000182022	carbohydrate sulfotransferase 15 [Source:HGNC Symbol;Acc:HGNC:18137]	ENST00000628426	CHST15		10	q26.13	51363	CHST15-205
351476	ENSG00000109861.17:ENST00000524463.6	ENSG00000109861.17	ENST00000524463.6	5.48366	0.890402	5.54333e-18	1.80153e-15	ENST00000524463	ENSG00000109861	cathepsin C [Source:HGNC Symbol;Acc:HGNC:2528]	ENST00000524463	CTSC		11	q14.2	1075	CTSC-203
502007	ENSG00000083799.18:ENST00000569891.5	ENSG00000083799.18	ENST00000569891.5	4.29631	0.57654	5.67554e-18	1.84091e-15	ENST00000569891	ENSG00000083799	CYLD lysine 63 deubiquitinase [Source:HGNC Symbol;Acc:HGNC:2584]	ENST00000569891	CYLD		16	q12.1	1540	CYLD-215
414169	ENSG00000131844.17:ENST00000683789.1	ENSG00000131844.17	ENST00000683789.1	3.28654	-0.867103	5.92145e-18	1.91694e-15	ENST00000683789	ENSG00000131844	methylcrotonyl-CoA carboxylase subunit 2 [Source:HGNC Symbol;Acc:HGNC:6937]	ENST00000683789	MCCC2		5	q13.2	64087	MCCC2-231
314635	ENSG00000092199.19:ENST00000555883.5	ENSG00000092199.19	ENST00000555883.5	5.72369	-0.542892	6.10393e-18	1.97009e-15	ENST00000555883	ENSG00000092199	heterogeneous nuclear ribonucleoprotein C [Source:HGNC Symbol;Acc:HGNC:5035]	ENST00000555883	HNRNPC		14	q11.2	3183	HNRNPC-220
373065	ENSG00000153310.22:ENST00000522250.5	ENSG00000153310.22	ENST00000522250.5	4.3942	-0.748873	6.10927e-18	1.97009e-15	ENST00000522250	ENSG00000153310	CYFIP related Rac1 interactor B [Source:HGNC Symbol;Acc:HGNC:25216]	ENST00000522250	CYRIB		8	q24.21	51571	CYRIB-220
545011	ENSG00000169756.17:ENST00000409441.5	ENSG00000169756.17	ENST00000409441.5	3.38936	1.79102	6.14622e-18	1.97818e-15	ENST00000409441	ENSG00000169756	LIM zinc finger domain containing 1 [Source:HGNC Symbol;Acc:HGNC:6616]	ENST00000409441	LIMS1		2	q12.3	3987	LIMS1-204
505196	ENSG00000111640.15:ENST00000396861.5	ENSG00000111640.15	ENST00000396861.5	9.38875	0.533078	6.36791e-18	2.04558e-15	ENST00000396861	ENSG00000111640	glyceraldehyde-3-phosphate dehydrogenase [Source:HGNC Symbol;Acc:HGNC:4141]	ENST00000396861	GAPDH		12	p13.31	2597	GAPDH-205
303154	ENSG00000075914.13:ENST00000468667.5	ENSG00000075914.13	ENST00000468667.5	3.54723	-0.598767	6.40514e-18	2.05019e-15	ENST00000468667	ENSG00000075914	exosome component 7 [Source:HGNC Symbol;Acc:HGNC:28112]	ENST00000468667	EXOSC7		3	p21.31	23016	EXOSC7-205
464096	ENSG00000141232.5:ENST00000499247.3	ENSG00000141232.5	ENST00000499247.3	6.70932	-0.222585	6.40685e-18	2.05019e-15	ENST00000499247	ENSG00000141232	transducer of ERBB2, 1 [Source:HGNC Symbol;Acc:HGNC:11979]	ENST00000499247	TOB1		17	q21.33	10140	TOB1-202
532451	ENSG00000247596.10:ENST00000677127.1	ENSG00000247596.10	ENST00000677127.1	4.78568	-0.692645	6.50486e-18	2.07441e-15	ENST00000677127	ENSG00000247596	twinfilin actin binding protein 2 [Source:HGNC Symbol;Acc:HGNC:9621]	ENST00000677127	TWF2		3	p21.2	11344	TWF2-209
257307	ENSG00000152234.16:ENST00000586523.1	ENSG00000152234.16	ENST00000586523.1	6.03222	-0.91795	6.50743e-18	2.07441e-15	ENST00000586523	ENSG00000152234	ATP synthase F1 subunit alpha [Source:HGNC Symbol;Acc:HGNC:823]	ENST00000586523	ATP5F1A		18	q21.1	498	ATP5F1A-204
510020	ENSG00000062716.13:ENST00000710771.1	ENSG00000062716.13	ENST00000710771.1	5.89524	-0.704937	6.56324e-18	2.08821e-15	ENST00000710771	ENSG00000062716	vacuole membrane protein 1 [Source:HGNC Symbol;Acc:HGNC:29559]	ENST00000710771	VMP1		17	q23.1	81671	VMP1-220
542146	ENSG00000120948.19:ENST00000620632.4	ENSG00000120948.19	ENST00000620632.4	2.84266	-1.40463	6.75024e-18	2.14362e-15	ENST00000620632	ENSG00000120948	TAR DNA binding protein [Source:HGNC Symbol;Acc:HGNC:11571]	ENST00000620632	TARDBP		1	p36.22	23435	TARDBP-229
110388	ENSG00000163930.10:ENST00000490804.1	ENSG00000163930.10	ENST00000490804.1	4.05287	1.54246	6.86562e-18	2.17612e-15	ENST00000490804	ENSG00000163930	BRCA1 associated deubiquitinase 1 [Source:HGNC Symbol;Acc:HGNC:950]	ENST00000490804	BAP1		3	p21.1	8314	BAP1-209
330738	ENSG00000147274.14:ENST00000563370.1	ENSG00000147274.14	ENST00000563370.1	5.14845	0.512801	6.9371e-18	2.18791e-15	ENST00000563370	ENSG00000147274	RNA binding motif protein X-linked [Source:HGNC Symbol;Acc:HGNC:9910]	ENST00000563370	RBMX		X	q26.3	27316	RBMX-208
265063	ENSG00000161939.19:ENST00000547302.3	ENSG00000161939.19	ENST00000547302.3	4.82149	-0.726445	6.94e-18	2.18791e-15	ENST00000547302	ENSG00000161939	RNASEK-C17orf49 readthrough [Source:HGNC Symbol;Acc:HGNC:44419]	ENST00000547302	RNASEK-C17orf49		17	p13.1	NA	RNASEK-C17orf49-201
484331	ENSG00000146535.15:ENST00000275364.8	ENSG00000146535.15	ENST00000275364.8	4.2399	-0.180084	6.94219e-18	2.18791e-15	ENST00000275364	ENSG00000146535	G protein subunit alpha 12 [Source:HGNC Symbol;Acc:HGNC:4380]	ENST00000275364	GNA12		7	p22.2	2768	GNA12-201
542148	ENSG00000120948.19:ENST00000610369.4	ENSG00000120948.19	ENST00000610369.4	2.87149	-1.43176	7.18856e-18	2.26128e-15	ENST00000610369	ENSG00000120948	TAR DNA binding protein [Source:HGNC Symbol;Acc:HGNC:11571]	ENST00000610369	TARDBP		1	p36.22	23435	TARDBP-212
303247	ENSG00000113732.9:ENST00000519374.6	ENSG00000113732.9	ENST00000519374.6	9.01097	0.711651	7.20852e-18	2.26329e-15	ENST00000519374	ENSG00000113732	ATPase H+ transporting V0 subunit e1 [Source:HGNC Symbol;Acc:HGNC:863]	ENST00000519374	ATP6V0E1		5	q35.1	8992	ATP6V0E1-203
451769	ENSG00000117906.14:ENST00000394883.3	ENSG00000117906.14	ENST00000394883.3	2.84095	-0.766053	7.22858e-18	2.26532e-15	ENST00000394883	ENSG00000117906	reticulocalbin 2 [Source:HGNC Symbol;Acc:HGNC:9935]	ENST00000394883	RCN2		15	q24.3	5955	RCN2-202
464042	ENSG00000142541.18:ENST00000479992.5	ENSG00000142541.18	ENST00000479992.5	9.05929	1.10592	7.31572e-18	2.28832e-15	ENST00000479992	ENSG00000142541	ribosomal protein L13a [Source:HGNC Symbol;Acc:HGNC:10304]	ENST00000479992	RPL13A		19	q13.33	23521	RPL13A-209
389283	ENSG00000164032.12:ENST00000511319.5	ENSG00000164032.12	ENST00000511319.5	6.3521	-0.335645	7.38783e-18	2.30655e-15	ENST00000511319	ENSG00000164032	H2A.Z variant histone 1 [Source:HGNC Symbol;Acc:HGNC:4741]	ENST00000511319	H2AZ1		4	q23	3015	H2AZ1-203
364570	ENSG00000122705.18:ENST00000540080.5	ENSG00000122705.18	ENST00000540080.5	5.70259	-0.607543	7.7225e-18	2.40653e-15	ENST00000540080	ENSG00000122705	clathrin light chain A [Source:HGNC Symbol;Acc:HGNC:2090]	ENST00000540080	CLTA		9	p13.3	1211	CLTA-208
293963	ENSG00000166913.13:ENST00000631616.1	ENSG00000166913.13	ENST00000631616.1	8.49035	-0.568386	7.7515e-18	2.41107e-15	ENST00000631616	ENSG00000166913	tyrosine 3-monooxygenase/tryptophan 5-monooxygenase activation protein beta [Source:HGNC Symbol;Acc:HGNC:12849]	ENST00000631616	YWHAB		20	q13.12	7529	YWHAB-207
435959	ENSG00000168310.12:ENST00000504340.2	ENSG00000168310.12	ENST00000504340.2	2.93256	1.19414	7.80983e-18	2.42468e-15	ENST00000504340	ENSG00000168310	interferon regulatory factor 2 [Source:HGNC Symbol;Acc:HGNC:6117]	ENST00000504340	IRF2		4	q35.1	3660	IRF2-203
465460	ENSG00000158717.11:ENST00000541206.6	ENSG00000158717.11	ENST00000541206.6	6.75338	-0.3558	8.02497e-18	2.48684e-15	ENST00000541206	ENSG00000158717	ring finger protein 166 [Source:HGNC Symbol;Acc:HGNC:28856]	ENST00000541206	RNF166		16	q24.3	115992	RNF166-203
324331	ENSG00000182446.15:ENST00000374747.9	ENSG00000182446.15	ENST00000374747.9	3.54251	1.23698	8.06406e-18	2.49432e-15	ENST00000374747	ENSG00000182446	NPL4 homolog, ubiquitin recognition factor [Source:HGNC Symbol;Acc:HGNC:18261]	ENST00000374747	NPLOC4		17	q25.3	55666	NPLOC4-202
129471	ENSG00000100603.14:ENST00000555761.5	ENSG00000100603.14	ENST00000555761.5	4.12908	0.842549	8.55172e-18	2.64026e-15	ENST00000555761	ENSG00000100603	SNW domain containing 1 [Source:HGNC Symbol;Acc:HGNC:16696]	ENST00000555761	SNW1		14	q24.3	22938	SNW1-205
228453	ENSG00000113269.14:ENST00000521389.6	ENSG00000113269.14	ENST00000521389.6	6.89932	0.580544	8.61713e-18	2.65554e-15	ENST00000521389	ENSG00000113269	ring finger protein 130 [Source:HGNC Symbol;Acc:HGNC:18280]	ENST00000521389	RNF130		5	q35.3	55819	RNF130-205
545009	ENSG00000169756.17:ENST00000410093.5	ENSG00000169756.17	ENST00000410093.5	3.24982	1.67582	8.67627e-18	2.66883e-15	ENST00000410093	ENSG00000169756	LIM zinc finger domain containing 1 [Source:HGNC Symbol;Acc:HGNC:6616]	ENST00000410093	LIMS1		2	q12.3	3987	LIMS1-205
112447	ENSG00000122862.6:ENST00000462445.1	ENSG00000122862.6	ENST00000462445.1	5.96489	-0.871475	8.74096e-18	2.68378e-15	ENST00000462445	ENSG00000122862	serglycin [Source:HGNC Symbol;Acc:HGNC:9361]	ENST00000462445	SRGN		10	q22.1	5552	SRGN-202
270828	ENSG00000185088.14:ENST00000411926.1	ENSG00000185088.14	ENST00000411926.1	6.04066	-0.513394	8.82328e-18	2.70408e-15	ENST00000411926	ENSG00000185088	ribosomal protein S27 like [Source:HGNC Symbol;Acc:HGNC:18476]	ENST00000411926	RPS27L		15	q22.2	51065	RPS27L-202
532143	ENSG00000163479.14:ENST00000295702.9	ENSG00000163479.14	ENST00000295702.9	7.84796	0.632996	9.04083e-18	2.76485e-15	ENST00000295702	ENSG00000163479	signal sequence receptor subunit 2 [Source:HGNC Symbol;Acc:HGNC:11324]	ENST00000295702	SSR2		1	q22	6746	SSR2-201
284276	ENSG00000082701.17:ENST00000316626.6	ENSG00000082701.17	ENST00000316626.6	3.95804	-0.617461	9.05477e-18	2.76485e-15	ENST00000316626	ENSG00000082701	glycogen synthase kinase 3 beta [Source:HGNC Symbol;Acc:HGNC:4617]	ENST00000316626	GSK3B		3	q13.33	2932	GSK3B-202
255095	ENSG00000186468.13:ENST00000512493.5	ENSG00000186468.13	ENST00000512493.5	9.84559	-0.301298	9.17906e-18	2.79768e-15	ENST00000512493	ENSG00000186468	ribosomal protein S23 [Source:HGNC Symbol;Acc:HGNC:10410]	ENST00000512493	RPS23		5	q14.2	6228	RPS23-208
428979	ENSG00000185215.11:ENST00000561217.1	ENSG00000185215.11	ENST00000561217.1	6.57152	-0.575686	9.22033e-18	2.80513e-15	ENST00000561217	ENSG00000185215	TNF alpha induced protein 2 [Source:HGNC Symbol;Acc:HGNC:11895]	ENST00000561217	TNFAIP2		14	q32.32	7127	TNFAIP2-211
533701	ENSG00000115091.12:ENST00000446821.5	ENSG00000115091.12	ENST00000446821.5	2.02646	1.93424	9.24198e-18	2.8066e-15	ENST00000446821	ENSG00000115091	actin related protein 3 [Source:HGNC Symbol;Acc:HGNC:170]	ENST00000446821	ACTR3		2	q14.1	10096	ACTR3-204
321021	ENSG00000173230.17:ENST00000695005.1	ENSG00000173230.17	ENST00000695005.1	2.45811	-1.01743	9.36706e-18	2.83941e-15	ENST00000695005	ENSG00000173230	golgin B1 [Source:HGNC Symbol;Acc:HGNC:4429]	ENST00000695005	GOLGB1		3	q13.33	2804	GOLGB1-228
489990	ENSG00000130755.13:ENST00000602185.5	ENSG00000130755.13	ENST00000602185.5	5.85694	-0.856451	1.00417e-17	3.03839e-15	ENST00000602185	ENSG00000130755	glia maturation factor gamma [Source:HGNC Symbol;Acc:HGNC:4374]	ENST00000602185	GMFG		19	q13.2	9535	GMFG-212
463857	ENSG00000122008.16:ENST00000514141.5	ENSG00000122008.16	ENST00000514141.5	3.75452	-0.508511	1.00697e-17	3.04134e-15	ENST00000514141	ENSG00000122008	DNA polymerase kappa [Source:HGNC Symbol;Acc:HGNC:9183]	ENST00000514141	POLK		5	q13.3	51426	POLK-215
330731	ENSG00000147274.14:ENST00000568578.5	ENSG00000147274.14	ENST00000568578.5	6.66782	-0.357287	1.03276e-17	3.10938e-15	ENST00000568578	ENSG00000147274	RNA binding motif protein X-linked [Source:HGNC Symbol;Acc:HGNC:9910]	ENST00000568578	RBMX		X	q26.3	27316	RBMX-212
279696	ENSG00000178057.15:ENST00000326925.11	ENSG00000178057.15	ENST00000326925.11	6.95793	0.411975	1.03323e-17	3.10938e-15	ENST00000326925	ENSG00000178057	NADH:ubiquinone oxidoreductase complex assembly factor 3 [Source:HGNC Symbol;Acc:HGNC:29918]	ENST00000326925	NDUFAF3		3	p21.31	25915	NDUFAF3-202
474211	ENSG00000143933.20:ENST00000670593.1	ENSG00000143933.20	ENST00000670593.1	5.10176	-0.707149	1.04225e-17	3.13089e-15	ENST00000670593	ENSG00000143933	calmodulin 2 [Source:HGNC Symbol;Acc:HGNC:1445]	ENST00000670593	CALM2		2	p21	805	CALM2-214
448380	ENSG00000168610.17:ENST00000678960.1	ENSG00000168610.17	ENST00000678960.1	5.75844	-0.426588	1.07703e-17	3.22955e-15	ENST00000678960	ENSG00000168610	signal transducer and activator of transcription 3 [Source:HGNC Symbol;Acc:HGNC:11364]	ENST00000678960	STAT3		17	q21.2	6774	STAT3-246
79301	ENSG00000244754.9:ENST00000674428.1	ENSG00000244754.9	ENST00000674428.1	3.7105	-0.876067	1.08932e-17	3.26053e-15	ENST00000674428	ENSG00000244754	NEDD4 binding protein 2 like 2 [Source:HGNC Symbol;Acc:HGNC:26916]	ENST00000674428	N4BP2L2		13	q13.1	10443	N4BP2L2-236
522528	ENSG00000026508.21:ENST00000415148.6	ENSG00000026508.21	ENST00000415148.6	5.21893	0.958749	1.10698e-17	3.30744e-15	ENST00000415148	ENSG00000026508	CD44 molecule (IN blood group) [Source:HGNC Symbol;Acc:HGNC:1681]	ENST00000415148	CD44		11	p13	960	CD44-206
443908	ENSG00000104375.17:ENST00000523960.1	ENSG00000104375.17	ENST00000523960.1	3.13007	1.25762	1.11131e-17	3.31443e-15	ENST00000523960	ENSG00000104375	serine/threonine kinase 3 [Source:HGNC Symbol;Acc:HGNC:11406]	ENST00000523960	STK3		8	q22.2	6788	STK3-218
363892	ENSG00000160410.15:ENST00000596163.5	ENSG00000160410.15	ENST00000596163.5	3.4499	-1.02481	1.13766e-17	3.38127e-15	ENST00000596163	ENSG00000160410	SH3KBP1 binding protein 1 [Source:HGNC Symbol;Acc:HGNC:19214]	ENST00000596163	SHKBP1		19	q13.2	92799	SHKBP1-212
418837	ENSG00000071082.11:ENST00000419276.1	ENSG00000071082.11	ENST00000419276.1	8.78953	-0.436536	1.13777e-17	3.38127e-15	ENST00000419276	ENSG00000071082	ribosomal protein L31 [Source:HGNC Symbol;Acc:HGNC:10334]	ENST00000419276	RPL31		2	q11.2	6160	RPL31-209
81950	ENSG00000157551.19:ENST00000612702.4	ENSG00000157551.19	ENST00000612702.4	5.71151	-0.35435	1.20878e-17	3.58149e-15	ENST00000612702	ENSG00000157551	potassium inwardly rectifying channel subfamily J member 15 [Source:HGNC Symbol;Acc:HGNC:6261]	ENST00000612702	KCNJ15		21	q22.13	3772	KCNJ15-221
328727	ENSG00000118620.13:ENST00000599548.5	ENSG00000118620.13	ENST00000599548.5	0.0364923	1.95051	1.20944e-17	3.58149e-15	ENST00000599548	ENSG00000118620	zinc finger protein 430 [Source:HGNC Symbol;Acc:HGNC:20808]	ENST00000599548	ZNF430		19	p12	80264	ZNF430-206
358397	ENSG00000109743.12:ENST00000265016.9	ENSG00000109743.12	ENST00000265016.9	6.68875	-0.179905	1.22051e-17	3.60785e-15	ENST00000265016	ENSG00000109743	bone marrow stromal cell antigen 1 [Source:HGNC Symbol;Acc:HGNC:1118]	ENST00000265016	BST1		4	p15.32	683	BST1-201
508990	ENSG00000135124.16:ENST00000543984.5	ENSG00000135124.16	ENST00000543984.5	3.94185	-0.358081	1.25496e-17	3.70312e-15	ENST00000543984	ENSG00000135124	purinergic receptor P2X 4 [Source:HGNC Symbol;Acc:HGNC:8535]	ENST00000543984	P2RX4		12	q24.31	5025	P2RX4-213
545008	ENSG00000169756.17:ENST00000695521.1	ENSG00000169756.17	ENST00000695521.1	2.90062	1.90043	1.2897e-17	3.79891e-15	ENST00000695521	ENSG00000169756	LIM zinc finger domain containing 1 [Source:HGNC Symbol;Acc:HGNC:6616]	ENST00000695521	LIMS1		2	q12.3	3987	LIMS1-220
527313	ENSG00000143774.18:ENST00000465025.1	ENSG00000143774.18	ENST00000465025.1	8.68415	-0.923732	1.30818e-17	3.84655e-15	ENST00000465025	ENSG00000143774	guanylate kinase 1 [Source:HGNC Symbol;Acc:HGNC:4693]	ENST00000465025	GUK1		1	q42.13	2987	GUK1-216
170968	ENSG00000147604.14:ENST00000396465.5	ENSG00000147604.14	ENST00000396465.5	8.02847	-0.569515	1.31644e-17	3.86404e-15	ENST00000396465	ENSG00000147604	ribosomal protein L7 [Source:HGNC Symbol;Acc:HGNC:10363]	ENST00000396465	RPL7		8	q21.11	6129	RPL7-202
511220	ENSG00000161203.14:ENST00000439647.5	ENSG00000161203.14	ENST00000439647.5	4.93881	-0.591216	1.32372e-17	3.87488e-15	ENST00000439647	ENSG00000161203	adaptor related protein complex 2 subunit mu 1 [Source:HGNC Symbol;Acc:HGNC:564]	ENST00000439647	AP2M1		3	q27.1	1173	AP2M1-207
475189	ENSG00000079246.16:ENST00000485763.1	ENSG00000079246.16	ENST00000485763.1	6.65724	-0.634365	1.32479e-17	3.87488e-15	ENST00000485763	ENSG00000079246	X-ray repair cross complementing 5 [Source:HGNC Symbol;Acc:HGNC:12833]	ENST00000485763	XRCC5		2	q35	7520	XRCC5-209
265620	ENSG00000133872.14:ENST00000521265.5	ENSG00000133872.14	ENST00000521265.5	6.67653	-0.708779	1.33044e-17	3.87971e-15	ENST00000521265	ENSG00000133872	store-operated calcium entry associated regulatory factor [Source:HGNC Symbol;Acc:HGNC:28789]	ENST00000521265	SARAF		8	p12	51669	SARAF-208
270342	ENSG00000143669.16:ENST00000697236.1	ENSG00000143669.16	ENST00000697236.1	5.78476	-0.496962	1.33109e-17	3.87971e-15	ENST00000697236	ENSG00000143669	lysosomal trafficking regulator [Source:HGNC Symbol;Acc:HGNC:1968]	ENST00000697236	LYST		1	q42.3	1130	LYST-222
489710	ENSG00000015171.21:ENST00000704340.1	ENSG00000015171.21	ENST00000704340.1	4.30558	1.405	1.35651e-17	3.9469e-15	ENST00000704340	ENSG00000015171	zinc finger MYND-type containing 11 [Source:HGNC Symbol;Acc:HGNC:16966]	ENST00000704340	ZMYND11		10	p15.3	10771	ZMYND11-225
306222	ENSG00000175390.15:ENST00000528763.2	ENSG00000175390.15	ENST00000528763.2	1.70986	-1.57585	1.37011e-17	3.97953e-15	ENST00000528763	ENSG00000175390	eukaryotic translation initiation factor 3 subunit F [Source:HGNC Symbol;Acc:HGNC:3275]	ENST00000528763	EIF3F		11	p15.4	8665	EIF3F-202
273101	ENSG00000167996.16:ENST00000532601.1	ENSG00000167996.16	ENST00000532601.1	10.0635	-0.788906	1.37912e-17	3.99873e-15	ENST00000532601	ENSG00000167996	ferritin heavy chain 1 [Source:HGNC Symbol;Acc:HGNC:3976]	ENST00000532601	FTH1		11	q12.3	2495	FTH1-207
169480	ENSG00000125676.20:ENST00000355725.8	ENSG00000125676.20	ENST00000355725.8	5.94639	0.735035	1.41509e-17	4.09591e-15	ENST00000355725	ENSG00000125676	THO complex subunit 2 [Source:HGNC Symbol;Acc:HGNC:19073]	ENST00000355725	THOC2		X	q25	57187	THOC2-202
136083	ENSG00000100453.14:ENST00000554242.5	ENSG00000100453.14	ENST00000554242.5	4.97519	-1.22487	1.42005e-17	4.10313e-15	ENST00000554242	ENSG00000100453	granzyme B [Source:HGNC Symbol;Acc:HGNC:4709]	ENST00000554242	GZMB		14	q12	3002	GZMB-207
71972	ENSG00000155096.15:ENST00000683965.1	ENSG00000155096.15	ENST00000683965.1	4.15337	-0.795412	1.42928e-17	4.12266e-15	ENST00000683965	ENSG00000155096	antizyme inhibitor 1 [Source:HGNC Symbol;Acc:HGNC:16432]	ENST00000683965	AZIN1		8	q22.3	51582	AZIN1-214
54697	ENSG00000120533.13:ENST00000522407.5	ENSG00000120533.13	ENST00000522407.5	4.75086	-1.00088	1.46194e-17	4.20958e-15	ENST00000522407	ENSG00000120533	ENY2 transcription and export complex 2 subunit [Source:HGNC Symbol;Acc:HGNC:24449]	ENST00000522407	ENY2		8	q23.1	56943	ENY2-212
429988	ENSG00000113621.15:ENST00000509954.1	ENSG00000113621.15	ENST00000509954.1	2.75419	-0.986274	1.46933e-17	4.22358e-15	ENST00000509954	ENSG00000113621	thioredoxin domain containing 15 [Source:HGNC Symbol;Acc:HGNC:20652]	ENST00000509954	TXNDC15		5	q31.1	79770	TXNDC15-209
385964	ENSG00000172794.20:ENST00000392615.9	ENSG00000172794.20	ENST00000392615.9	6.78056	-0.307331	1.48987e-17	4.27525e-15	ENST00000392615	ENSG00000172794	RAB37, member RAS oncogene family [Source:HGNC Symbol;Acc:HGNC:30268]	ENST00000392615	RAB37		17	q25.1	326624	RAB37-206
544937	ENSG00000126091.21:ENST00000646416.1	ENSG00000126091.21	ENST00000646416.1	2.19697	1.39613	1.4931e-17	4.27715e-15	ENST00000646416	ENSG00000126091	ST3 beta-galactoside alpha-2,3-sialyltransferase 3 [Source:HGNC Symbol;Acc:HGNC:10866]	ENST00000646416	ST3GAL3		1	p34.1	6487	ST3GAL3-275
350566	ENSG00000123349.15:ENST00000550964.6	ENSG00000123349.15	ENST00000550964.6	2.14498	-1.519	1.50169e-17	4.29436e-15	ENST00000550964	ENSG00000123349	prefoldin subunit 5 [Source:HGNC Symbol;Acc:HGNC:8869]	ENST00000550964	PFDN5		12	q13.13	5204	PFDN5-213
527291	ENSG00000143774.18:ENST00000485083.5	ENSG00000143774.18	ENST00000485083.5	4.16483	1.68113	1.53547e-17	4.37735e-15	ENST00000485083	ENSG00000143774	guanylate kinase 1 [Source:HGNC Symbol;Acc:HGNC:4693]	ENST00000485083	GUK1		1	q42.13	2987	GUK1-223
299376	ENSG00000167522.18:ENST00000378332.7	ENSG00000167522.18	ENST00000378332.7	3.2647	-1.42596	1.53596e-17	4.37735e-15	ENST00000378332	ENSG00000167522	ankyrin repeat domain containing 11 [Source:HGNC Symbol;Acc:HGNC:21316]	ENST00000378332	ANKRD11		16	q24.3	29123	ANKRD11-204
351466	ENSG00000109861.17:ENST00000676612.1	ENSG00000109861.17	ENST00000676612.1	4.92175	-0.663666	1.54548e-17	4.39698e-15	ENST00000676612	ENSG00000109861	cathepsin C [Source:HGNC Symbol;Acc:HGNC:2528]	ENST00000676612	CTSC		11	q14.2	1075	CTSC-211
268979	ENSG00000065357.20:ENST00000548491.1	ENSG00000065357.20	ENST00000548491.1	3.85841	-0.702618	1.55574e-17	4.41861e-15	ENST00000548491	ENSG00000065357	diacylglycerol kinase alpha [Source:HGNC Symbol;Acc:HGNC:2849]	ENST00000548491	DGKA		12	q13.2	1606	DGKA-216
421699	ENSG00000160593.20:ENST00000529164.5	ENSG00000160593.20	ENST00000529164.5	5.61421	0.463691	1.57117e-17	4.45485e-15	ENST00000529164	ENSG00000160593	junction adhesion molecule like [Source:HGNC Symbol;Acc:HGNC:19084]	ENST00000529164	JAML		11	q23.3	120425	JAML-208
510148	ENSG00000151702.18:ENST00000608055.1	ENSG00000151702.18	ENST00000608055.1	3.17626	1.3443	1.67723e-17	4.7475e-15	ENST00000608055	ENSG00000151702	Fli-1 proto-oncogene, ETS transcription factor [Source:HGNC Symbol;Acc:HGNC:3749]	ENST00000608055	FLI1		11	q24.3	2313	FLI1-206
300481	ENSG00000114902.14:ENST00000233025.11	ENSG00000114902.14	ENST00000233025.11	8.1436	0.156514	1.69041e-17	4.77669e-15	ENST00000233025	ENSG00000114902	signal peptidase complex subunit 1 [Source:HGNC Symbol;Acc:HGNC:23401]	ENST00000233025	SPCS1		3	p21.1	28972	SPCS1-201
494641	ENSG00000077097.17:ENST00000699042.1	ENSG00000077097.17	ENST00000699042.1	3.17221	-0.885636	1.74305e-17	4.91711e-15	ENST00000699042	ENSG00000077097	DNA topoisomerase II beta [Source:HGNC Symbol;Acc:HGNC:11990]	ENST00000699042	TOP2B		3	p24.2	7155	TOP2B-221
238357	ENSG00000166710.23:ENST00000648006.3	ENSG00000166710.23	ENST00000648006.3	14.5393	0.470751	1.75412e-17	4.93998e-15	ENST00000648006	ENSG00000166710	beta-2-microglobulin [Source:HGNC Symbol;Acc:HGNC:914]	ENST00000648006	B2M		15	q21.1	567	B2M-211
81873	ENSG00000129003.19:ENST00000650094.1	ENSG00000129003.19	ENST00000650094.1	3.66395	0.625416	1.79244e-17	5.03939e-15	ENST00000650094	ENSG00000129003	vacuolar protein sorting 13 homolog C [Source:HGNC Symbol;Acc:HGNC:23594]	ENST00000650094	VPS13C		15	q22.2	54832	VPS13C-212
452069	ENSG00000116251.11:ENST00000497965.5	ENSG00000116251.11	ENST00000497965.5	8.1179	0.426026	1.80762e-17	5.0735e-15	ENST00000497965	ENSG00000116251	ribosomal protein L22 [Source:HGNC Symbol;Acc:HGNC:10315]	ENST00000497965	RPL22		1	p36.31	6146	RPL22-207
413050	ENSG00000136463.9:ENST00000682060.1	ENSG00000136463.9	ENST00000682060.1	3.96981	-0.510915	1.82174e-17	5.10455e-15	ENST00000682060	ENSG00000136463	translational activator of cytochrome c oxidase I [Source:HGNC Symbol;Acc:HGNC:24316]	ENST00000682060	TACO1		17	q23.3	51204	TACO1-203
547472	ENSG00000163563.8:ENST00000438394.1	ENSG00000163563.8	ENST00000438394.1	9.29155	-0.828992	1.83921e-17	5.14013e-15	ENST00000438394	ENSG00000163563	myeloid cell nuclear differentiation antigen [Source:HGNC Symbol;Acc:HGNC:7183]	ENST00000438394	MNDA		1	q23.1	4332	MNDA-202
131283	ENSG00000147123.12:ENST00000685599.1	ENSG00000147123.12	ENST00000685599.1	3.35625	-1.5087	1.8406e-17	5.14013e-15	ENST00000685599	ENSG00000147123	NADH:ubiquinone oxidoreductase subunit B11 [Source:HGNC Symbol;Acc:HGNC:20372]	ENST00000685599	NDUFB11		X	p11.3	54539	NDUFB11-203
291602	ENSG00000066926.13:ENST00000585494.5	ENSG00000066926.13	ENST00000585494.5	5.57135	0.826444	1.88144e-17	5.24538e-15	ENST00000585494	ENSG00000066926	ferrochelatase [Source:HGNC Symbol;Acc:HGNC:3647]	ENST00000585494	FECH		18	q21.31	2235	FECH-203
521353	ENSG00000002822.16:ENST00000477172.1	ENSG00000002822.16	ENST00000477172.1	2.39938	-1.177	1.9844e-17	5.5232e-15	ENST00000477172	ENSG00000002822	mitotic arrest deficient 1 like 1 [Source:HGNC Symbol;Acc:HGNC:6762]	ENST00000477172	MAD1L1		7	p22.3	8379	MAD1L1-218
276652	ENSG00000092330.19:ENST00000699683.1	ENSG00000092330.19	ENST00000699683.1	4.99559	0.499099	2.01076e-17	5.58407e-15	ENST00000699683	ENSG00000092330	TERF1 interacting nuclear factor 2 [Source:HGNC Symbol;Acc:HGNC:11824]	ENST00000699683	TINF2		14	q12	26277	TINF2-215
471683	ENSG00000089009.16:ENST00000549562.1	ENSG00000089009.16	ENST00000549562.1	4.61058	0.906503	2.01297e-17	5.58407e-15	ENST00000549562	ENSG00000089009	ribosomal protein L6 [Source:HGNC Symbol;Acc:HGNC:10362]	ENST00000549562	RPL6		12	q24.13	6128	RPL6-205
404459	ENSG00000166946.14:ENST00000563065.5	ENSG00000166946.14	ENST00000563065.5	6.92727	-0.36095	2.06355e-17	5.71487e-15	ENST00000563065	ENSG00000166946	cyclin D1 binding protein 1 [Source:HGNC Symbol;Acc:HGNC:1587]	ENST00000563065	CCNDBP1		15	q15.2	23582	CCNDBP1-204
85326	ENSG00000223546.10:ENST00000661018.1	ENSG00000223546.10	ENST00000661018.1	3.32008	-0.868317	2.07077e-17	5.72536e-15	ENST00000661018	ENSG00000223546	long intergenic non-protein coding RNA 630 [Source:HGNC Symbol;Acc:HGNC:44263]	ENST00000661018	LINC00630		X	q22.1	NA	LINC00630-211
270824	ENSG00000185088.14:ENST00000462430.5	ENSG00000185088.14	ENST00000462430.5	6.1121	-0.444546	2.09934e-17	5.79473e-15	ENST00000462430	ENSG00000185088	ribosomal protein S27 like [Source:HGNC Symbol;Acc:HGNC:18476]	ENST00000462430	RPS27L		15	q22.2	51065	RPS27L-205
475323	ENSG00000156508.20:ENST00000679031.1	ENSG00000156508.20	ENST00000679031.1	9.64059	-0.464994	2.12826e-17	5.86484e-15	ENST00000679031	ENSG00000156508	eukaryotic translation elongation factor 1 alpha 1 [Source:HGNC Symbol;Acc:HGNC:3189]	ENST00000679031	EEF1A1		6	q13	1915	EEF1A1-223
528507	ENSG00000122674.12:ENST00000496860.1	ENSG00000122674.12	ENST00000496860.1	2.52707	-0.937828	2.13471e-17	5.87291e-15	ENST00000496860	ENSG00000122674	CCZ1 homolog, vacuolar protein trafficking and biogenesis associated [Source:HGNC Symbol;Acc:HGNC:21691]	ENST00000496860	CCZ1		7	p22.1	51622	CCZ1-206
270825	ENSG00000185088.14:ENST00000455271.5	ENSG00000185088.14	ENST00000455271.5	6.10603	-0.447621	2.2105e-17	6.07141e-15	ENST00000455271	ENSG00000185088	ribosomal protein S27 like [Source:HGNC Symbol;Acc:HGNC:18476]	ENST00000455271	RPS27L		15	q22.2	51065	RPS27L-204
271151	ENSG00000168137.20:ENST00000689167.1	ENSG00000168137.20	ENST00000689167.1	3.62781	-0.823743	2.23424e-17	6.12652e-15	ENST00000689167	ENSG00000168137	SET domain containing 5 [Source:HGNC Symbol;Acc:HGNC:25566]	ENST00000689167	SETD5		3	p25.3	55209	SETD5-237
175987	ENSG00000233276.9:ENST00000643797.2	ENSG00000233276.9	ENST00000643797.2	8.24396	-0.77905	2.26132e-17	6.19059e-15	ENST00000643797	ENSG00000233276	glutathione peroxidase 1 [Source:HGNC Symbol;Acc:HGNC:4553]	ENST00000643797	GPX1		3	p21.31	2876	GPX1-204
218847	ENSG00000100804.19:ENST00000361611.11	ENSG00000100804.19	ENST00000361611.11	5.70927	0.194298	2.27343e-17	6.20832e-15	ENST00000361611	ENSG00000100804	proteasome 20S subunit beta 5 [Source:HGNC Symbol;Acc:HGNC:9542]	ENST00000361611	PSMB5		14	q11.2	5693	PSMB5-202
366718	ENSG00000023330.15:ENST00000493402.1	ENSG00000023330.15	ENST00000493402.1	2.26811	-1.01329	2.27524e-17	6.20832e-15	ENST00000493402	ENSG00000023330	5'-aminolevulinate synthase 1 [Source:HGNC Symbol;Acc:HGNC:396]	ENST00000493402	ALAS1		3	p21.2	211	ALAS1-206
461917	ENSG00000138814.17:ENST00000529324.5	ENSG00000138814.17	ENST00000529324.5	2.85473	1.51483	2.29099e-17	6.24108e-15	ENST00000529324	ENSG00000138814	protein phosphatase 3 catalytic subunit alpha [Source:HGNC Symbol;Acc:HGNC:9314]	ENST00000529324	PPP3CA		4	q24	5530	PPP3CA-209
265151	ENSG00000184203.8:ENST00000438848.5	ENSG00000184203.8	ENST00000438848.5	2.42937	1.21777	2.31856e-17	6.30587e-15	ENST00000438848	ENSG00000184203	protein phosphatase 1 regulatory inhibitor subunit 2 [Source:HGNC Symbol;Acc:HGNC:9288]	ENST00000438848	PPP1R2		3	q29	5504	PPP1R2-203
452068	ENSG00000116251.11:ENST00000480661.1	ENSG00000116251.11	ENST00000480661.1	8.13923	0.419188	2.33074e-17	6.32869e-15	ENST00000480661	ENSG00000116251	ribosomal protein L22 [Source:HGNC Symbol;Acc:HGNC:10315]	ENST00000480661	RPL22		1	p36.31	6146	RPL22-206
343579	ENSG00000114127.11:ENST00000463916.5	ENSG00000114127.11	ENST00000463916.5	3.65226	1.08999	2.34235e-17	6.33908e-15	ENST00000463916	ENSG00000114127	5'-3' exoribonuclease 1 [Source:HGNC Symbol;Acc:HGNC:30654]	ENST00000463916	XRN1		3	q23	54464	XRN1-203
390972	ENSG00000166199.13:ENST00000532410.1	ENSG00000166199.13	ENST00000532410.1	2.48942	-0.864647	2.34298e-17	6.33908e-15	ENST00000532410	ENSG00000166199	alkB homolog 3, alpha-ketoglutarate dependent dioxygenase [Source:HGNC Symbol;Acc:HGNC:30141]	ENST00000532410	ALKBH3		11	p11.2	221120	ALKBH3-209
285893	ENSG00000293616.2:ENST00000655086.1	ENSG00000293616.2	ENST00000655086.1	3.47733	1.40739	2.34722e-17	6.33908e-15	ENST00000655086	ENSG00000293616	PCBP1 antisense RNA 1 [Source:HGNC Symbol;Acc:HGNC:42948]	ENST00000655086	PCBP1-AS1		2	p13.3	400960	PCBP1-AS1-391
428311	ENSG00000136003.16:ENST00000311893.14	ENSG00000136003.16	ENST00000311893.14	7.37957	0.246624	2.34978e-17	6.33908e-15	ENST00000311893	ENSG00000136003	iron-sulfur cluster assembly enzyme [Source:HGNC Symbol;Acc:HGNC:29882]	ENST00000311893	ISCU		12	q23.3	23479	ISCU-201
439749	ENSG00000166971.17:ENST00000394657.12	ENSG00000166971.17	ENST00000394657.12	5.63521	-0.403597	2.36256e-17	6.36326e-15	ENST00000394657	ENSG00000166971	AKT interacting protein [Source:HGNC Symbol;Acc:HGNC:16710]	ENST00000394657	AKTIP		16	q12.2	64400	AKTIP-202
409472	ENSG00000092531.10:ENST00000564153.5	ENSG00000092531.10	ENST00000564153.5	2.32905	1.39116	2.38527e-17	6.41408e-15	ENST00000564153	ENSG00000092531	synaptosome associated protein 23 [Source:HGNC Symbol;Acc:HGNC:11131]	ENST00000564153	SNAP23		15	q15.1	8773	SNAP23-210
525483	ENSG00000105835.13:ENST00000681631.1	ENSG00000105835.13	ENST00000681631.1	6.88091	0.960041	2.3974e-17	6.4363e-15	ENST00000681631	ENSG00000105835	nicotinamide phosphoribosyltransferase [Source:HGNC Symbol;Acc:HGNC:30092]	ENST00000681631	NAMPT		7	q22.3	10135	NAMPT-245
389284	ENSG00000164032.12:ENST00000529158.5	ENSG00000164032.12	ENST00000529158.5	3.48952	-0.871258	2.43683e-17	6.5247e-15	ENST00000529158	ENSG00000164032	H2A.Z variant histone 1 [Source:HGNC Symbol;Acc:HGNC:4741]	ENST00000529158	H2AZ1		4	q23	3015	H2AZ1-206
284275	ENSG00000082701.17:ENST00000264235.13	ENSG00000082701.17	ENST00000264235.13	4.04653	-0.589093	2.43815e-17	6.5247e-15	ENST00000264235	ENSG00000082701	glycogen synthase kinase 3 beta [Source:HGNC Symbol;Acc:HGNC:4617]	ENST00000264235	GSK3B		3	q13.33	2932	GSK3B-201
397719	ENSG00000133961.22:ENST00000556700.5	ENSG00000133961.22	ENST00000556700.5	4.30259	1.47303	2.4422e-17	6.52506e-15	ENST00000556700	ENSG00000133961	NUMB endocytic adaptor protein [Source:HGNC Symbol;Acc:HGNC:8060]	ENST00000556700	NUMB		14	q24.3	8650	NUMB-222
448778	ENSG00000104529.19:ENST00000529516.6	ENSG00000104529.19	ENST00000529516.6	6.08479	-0.629771	2.52387e-17	6.73247e-15	ENST00000529516	ENSG00000104529	eukaryotic translation elongation factor 1 delta [Source:HGNC Symbol;Acc:HGNC:3211]	ENST00000529516	EEF1D		8	q24.3	1936	EEF1D-226
76190	ENSG00000198168.9:ENST00000533774.5	ENSG00000198168.9	ENST00000533774.5	4.89829	-0.55171	2.54474e-17	6.7773e-15	ENST00000533774	ENSG00000198168	small VCP interacting protein [Source:HGNC Symbol;Acc:HGNC:25238]	ENST00000533774	SVIP		11	p14.3	258010	SVIP-205
417700	ENSG00000131966.14:ENST00000557711.5	ENSG00000131966.14	ENST00000557711.5	4.02765	-0.697364	2.57574e-17	6.84892e-15	ENST00000557711	ENSG00000131966	actin related protein 10 [Source:HGNC Symbol;Acc:HGNC:17372]	ENST00000557711	ACTR10		14	q23.1	55860	ACTR10-216
443910	ENSG00000104375.17:ENST00000617590.1	ENSG00000104375.17	ENST00000617590.1	3.75073	-0.512805	2.58056e-17	6.85082e-15	ENST00000617590	ENSG00000104375	serine/threonine kinase 3 [Source:HGNC Symbol;Acc:HGNC:11406]	ENST00000617590	STK3		8	q22.2	6788	STK3-219
290412	ENSG00000084207.18:ENST00000398606.10	ENSG00000084207.18	ENST00000398606.10	8.01844	0.937599	2.62593e-17	6.96018e-15	ENST00000398606	ENSG00000084207	glutathione S-transferase pi 1 [Source:HGNC Symbol;Acc:HGNC:4638]	ENST00000398606	GSTP1		11	q13.2	2950	GSTP1-202
252191	ENSG00000138750.16:ENST00000264883.8	ENSG00000138750.16	ENST00000264883.8	2.92439	-0.842594	2.65409e-17	7.01366e-15	ENST00000264883	ENSG00000138750	nucleoporin 54 [Source:HGNC Symbol;Acc:HGNC:17359]	ENST00000264883	NUP54		4	q21.1	53371	NUP54-201
403100	ENSG00000134419.15:ENST00000574723.5	ENSG00000134419.15	ENST00000574723.5	7.51156	-0.686814	2.65452e-17	7.01366e-15	ENST00000574723	ENSG00000134419	ribosomal protein S15a [Source:HGNC Symbol;Acc:HGNC:10389]	ENST00000574723	RPS15A		16	p12.3	6210	RPS15A-210
452072	ENSG00000116251.11:ENST00000462296.5	ENSG00000116251.11	ENST00000462296.5	4.308	-0.842901	2.73946e-17	7.22662e-15	ENST00000462296	ENSG00000116251	ribosomal protein L22 [Source:HGNC Symbol;Acc:HGNC:10315]	ENST00000462296	RPL22		1	p36.31	6146	RPL22-202
479248	ENSG00000135655.16:ENST00000537297.2	ENSG00000135655.16	ENST00000537297.2	4.82395	1.00595	2.75561e-17	7.25774e-15	ENST00000537297	ENSG00000135655	ubiquitin specific peptidase 15 [Source:HGNC Symbol;Acc:HGNC:12613]	ENST00000537297	USP15		12	q14.1	9958	USP15-204
274131	ENSG00000177200.18:ENST00000565803.2	ENSG00000177200.18	ENST00000565803.2	4.14383	0.680015	2.80546e-17	7.3774e-15	ENST00000565803	ENSG00000177200	chromodomain helicase DNA binding protein 9 [Source:HGNC Symbol;Acc:HGNC:25701]	ENST00000565803	CHD9		16	q12.2	80205	CHD9-216
358981	ENSG00000243147.8:ENST00000296102.8	ENSG00000243147.8	ENST00000296102.8	6.68558	0.256377	2.81056e-17	7.37915e-15	ENST00000296102	ENSG00000243147	mitochondrial ribosomal protein L33 [Source:HGNC Symbol;Acc:HGNC:14487]	ENST00000296102	MRPL33		2	p23.2	9553	MRPL33-201
491413	ENSG00000115295.21:ENST00000693232.1	ENSG00000115295.21	ENST00000693232.1	1.15035	-1.53888	2.83108e-17	7.42136e-15	ENST00000693232	ENSG00000115295	CAP-Gly domain containing linker protein family member 4 [Source:HGNC Symbol;Acc:HGNC:26108]	ENST00000693232	CLIP4		2	p23.2	79745	CLIP4-240
410772	ENSG00000169764.16:ENST00000678951.1	ENSG00000169764.16	ENST00000678951.1	3.32222	-0.772203	2.88167e-17	7.5421e-15	ENST00000678951	ENSG00000169764	UDP-glucose pyrophosphorylase 2 [Source:HGNC Symbol;Acc:HGNC:12527]	ENST00000678951	UGP2		2	p15	7360	UGP2-237
218131	ENSG00000100836.11:ENST00000556821.5	ENSG00000100836.11	ENST00000556821.5	4.18833	1.19793	2.893e-17	7.55988e-15	ENST00000556821	ENSG00000100836	poly(A) binding protein nuclear 1 [Source:HGNC Symbol;Acc:HGNC:8565]	ENST00000556821	PABPN1		14	q11.2	8106	PABPN1-207
397297	ENSG00000119878.7:ENST00000486447.1	ENSG00000119878.7	ENST00000486447.1	5.42534	-0.878258	2.93615e-17	7.66063e-15	ENST00000486447	ENSG00000119878	CXXC repeat containing interactor of PDZ3 domain [Source:HGNC Symbol;Acc:HGNC:14312]	ENST00000486447	CRIPT		2	p21	9419	CRIPT-202
169481	ENSG00000125676.20:ENST00000491737.5	ENSG00000125676.20	ENST00000491737.5	5.83038	0.634249	3.00973e-17	7.84035e-15	ENST00000491737	ENSG00000125676	THO complex subunit 2 [Source:HGNC Symbol;Acc:HGNC:19073]	ENST00000491737	THOC2		X	q25	57187	THOC2-216
435943	ENSG00000168310.12:ENST00000696842.1	ENSG00000168310.12	ENST00000696842.1	5.87455	-0.488253	3.02872e-17	7.87751e-15	ENST00000696842	ENSG00000168310	interferon regulatory factor 2 [Source:HGNC Symbol;Acc:HGNC:6117]	ENST00000696842	IRF2		4	q35.1	3660	IRF2-212
170967	ENSG00000147604.14:ENST00000396466.5	ENSG00000147604.14	ENST00000396466.5	8.03261	-0.5703	3.04853e-17	7.91668e-15	ENST00000396466	ENSG00000147604	ribosomal protein L7 [Source:HGNC Symbol;Acc:HGNC:10363]	ENST00000396466	RPL7		8	q21.11	6129	RPL7-203
533544	ENSG00000163041.13:ENST00000366813.1	ENSG00000163041.13	ENST00000366813.1	10.7163	-0.374222	3.11725e-17	8.08255e-15	ENST00000366813	ENSG00000163041	H3.3 histone A [Source:HGNC Symbol;Acc:HGNC:4764]	ENST00000366813	H3-3A		1	q42.12	3020	H3-3A-201
362457	ENSG00000061936.10:ENST00000539506.5	ENSG00000061936.10	ENST00000539506.5	5.23131	-0.572501	3.13518e-17	8.11641e-15	ENST00000539506	ENSG00000061936	splicing factor SWAP [Source:HGNC Symbol;Acc:HGNC:10790]	ENST00000539506	SFSWAP		12	q24.33	6433	SFSWAP-208
284730	ENSG00000119707.14:ENST00000527432.5	ENSG00000119707.14	ENST00000527432.5	6.28897	0.361517	3.18145e-17	8.22344e-15	ENST00000527432	ENSG00000119707	RNA binding motif protein 25 [Source:HGNC Symbol;Acc:HGNC:23244]	ENST00000527432	RBM25		14	q24.2	58517	RBM25-205
552820	ENSG00000162434.14:ENST00000672574.2	ENSG00000162434.14	ENST00000672574.2	4.97676	0.798656	3.20281e-17	8.26582e-15	ENST00000672574	ENSG00000162434	Janus kinase 1 [Source:HGNC Symbol;Acc:HGNC:6190]	ENST00000672574	JAK1		1	p31.3	3716	JAK1-213
492952	ENSG00000162032.16:ENST00000301717.8	ENSG00000162032.16	ENST00000301717.8	5.50265	-0.467027	3.2219e-17	8.30225e-15	ENST00000301717	ENSG00000162032	splA/ryanodine receptor domain and SOCS box containing 3 [Source:HGNC Symbol;Acc:HGNC:30629]	ENST00000301717	SPSB3		16	p13.3	90864	SPSB3-201
396013	ENSG00000135250.17:ENST00000489828.5	ENSG00000135250.17	ENST00000489828.5	4.57962	0.436292	3.24952e-17	8.35081e-15	ENST00000489828	ENSG00000135250	SRSF protein kinase 2 [Source:HGNC Symbol;Acc:HGNC:11306]	ENST00000489828	SRPK2		7	q22.3	6733	SRPK2-214
439427	ENSG00000188906.17:ENST00000679360.1	ENSG00000188906.17	ENST00000679360.1	5.64593	0.709044	3.25076e-17	8.35081e-15	ENST00000679360	ENSG00000188906	leucine rich repeat kinase 2 [Source:HGNC Symbol;Acc:HGNC:18618]	ENST00000679360	LRRK2		12	q12	120892	LRRK2-210
204255	ENSG00000256671.7:ENST00000632897.2	ENSG00000256671.7	ENST00000632897.2	6.69164	-0.797349	3.25984e-17	8.36124e-15	ENST00000632897	ENSG00000256671	LIM zinc finger domain containing 4 [Source:HGNC Symbol;Acc:HGNC:39941]	ENST00000632897	LIMS4		2	q13	100288695	LIMS4-204
461851	ENSG00000122359.18:ENST00000447489.1	ENSG00000122359.18	ENST00000447489.1	5.01979	-0.533923	3.29026e-17	8.4263e-15	ENST00000447489	ENSG00000122359	annexin A11 [Source:HGNC Symbol;Acc:HGNC:535]	ENST00000447489	ANXA11		10	q22.3	311	ANXA11-206
414187	ENSG00000131844.17:ENST00000340941.11	ENSG00000131844.17	ENST00000340941.11	3.29719	-0.810615	3.29803e-17	8.43325e-15	ENST00000340941	ENSG00000131844	methylcrotonyl-CoA carboxylase subunit 2 [Source:HGNC Symbol;Acc:HGNC:6937]	ENST00000340941	MCCC2		5	q13.2	64087	MCCC2-201
313621	ENSG00000078124.13:ENST00000681955.1	ENSG00000078124.13	ENST00000681955.1	1.79696	-1.16539	3.31859e-17	8.47282e-15	ENST00000681955	ENSG00000078124	alkaline ceramidase 3 [Source:HGNC Symbol;Acc:HGNC:16066]	ENST00000681955	ACER3		11	q13.5	55331	ACER3-235
196870	ENSG00000170006.13:ENST00000304385.8	ENSG00000170006.13	ENST00000304385.8	7.72457	-0.508207	3.35628e-17	8.55595e-15	ENST00000304385	ENSG00000170006	transmembrane protein 154 [Source:HGNC Symbol;Acc:HGNC:26489]	ENST00000304385	TMEM154		4	q31.3	201799	TMEM154-201
487249	ENSG00000275700.6:ENST00000680340.1	ENSG00000275700.6	ENST00000680340.1	4.40704	-0.999505	3.37053e-17	8.57917e-15	ENST00000680340	ENSG00000275700	apoptosis antagonizing transcription factor [Source:HGNC Symbol;Acc:HGNC:19235]	ENST00000680340	AATF		17	q12	26574	AATF-216
523379	ENSG00000106588.12:ENST00000677139.1	ENSG00000106588.12	ENST00000677139.1	7.40235	0.490549	3.38438e-17	8.60129e-15	ENST00000677139	ENSG00000106588	proteasome 20S subunit alpha 2 [Source:HGNC Symbol;Acc:HGNC:9531]	ENST00000677139	PSMA2		7	p14.1	5683	PSMA2-206
461918	ENSG00000138814.17:ENST00000525819.1	ENSG00000138814.17	ENST00000525819.1	2.69345	1.60148	3.42034e-17	8.67945e-15	ENST00000525819	ENSG00000138814	protein phosphatase 3 catalytic subunit alpha [Source:HGNC Symbol;Acc:HGNC:9314]	ENST00000525819	PPP3CA		4	q24	5530	PPP3CA-208
279694	ENSG00000178057.15:ENST00000496152.1	ENSG00000178057.15	ENST00000496152.1	6.94345	0.403761	3.62144e-17	9.17578e-15	ENST00000496152	ENSG00000178057	NADH:ubiquinone oxidoreductase complex assembly factor 3 [Source:HGNC Symbol;Acc:HGNC:29918]	ENST00000496152	NDUFAF3		3	p21.31	25915	NDUFAF3-206
476294	ENSG00000150093.20:ENST00000609742.3	ENSG00000150093.20	ENST00000609742.3	4.34618	0.722735	3.66076e-17	9.26133e-15	ENST00000609742	ENSG00000150093	integrin subunit beta 1 [Source:HGNC Symbol;Acc:HGNC:6153]	ENST00000609742	ITGB1		10	p11.22	3688	ITGB1-219
195681	ENSG00000116539.14:ENST00000677992.1	ENSG00000116539.14	ENST00000677992.1	3.55893	-0.902234	3.67711e-17	9.2886e-15	ENST00000677992	ENSG00000116539	ASH1 like histone lysine methyltransferase [Source:HGNC Symbol;Acc:HGNC:19088]	ENST00000677992	ASH1L		1	q22	55870	ASH1L-212
538962	ENSG00000084623.12:ENST00000677183.1	ENSG00000084623.12	ENST00000677183.1	3.77439	-0.604398	3.79453e-17	9.57072e-15	ENST00000677183	ENSG00000084623	eukaryotic translation initiation factor 3 subunit I [Source:HGNC Symbol;Acc:HGNC:3272]	ENST00000677183	EIF3I		1	p35.2	8668	EIF3I-214
471531	ENSG00000113558.19:ENST00000522552.5	ENSG00000113558.19	ENST00000522552.5	8.63242	0.241388	3.83498e-17	9.65812e-15	ENST00000522552	ENSG00000113558	S-phase kinase associated protein 1 [Source:HGNC Symbol;Acc:HGNC:10899]	ENST00000522552	SKP1		5	q31.1	6500	SKP1-209
237623	ENSG00000249790.4:ENST00000654855.1	ENSG00000249790.4	ENST00000654855.1	4.10705	0.921675	3.86697e-17	9.72399e-15	ENST00000654855	ENSG00000249790	long intergenic non-protein coding RNA 2972 [Source:HGNC Symbol;Acc:HGNC:56013]	ENST00000654855	LINC02972		12	p13.31	NA	LINC02972-204
228455	ENSG00000113269.14:ENST00000520564.5	ENSG00000113269.14	ENST00000520564.5	4.95901	-0.903214	4.05252e-17	1.01752e-14	ENST00000520564	ENSG00000113269	ring finger protein 130 [Source:HGNC Symbol;Acc:HGNC:18280]	ENST00000520564	RNF130		5	q35.3	55819	RNF130-203
358984	ENSG00000243147.8:ENST00000483992.5	ENSG00000243147.8	ENST00000483992.5	5.52606	-0.979241	4.29616e-17	1.07708e-14	ENST00000483992	ENSG00000243147	mitochondrial ribosomal protein L33 [Source:HGNC Symbol;Acc:HGNC:14487]	ENST00000483992	MRPL33		2	p23.2	9553	MRPL33-206
448492	ENSG00000074966.12:ENST00000507351.1	ENSG00000074966.12	ENST00000507351.1	2.28229	-1.19866	4.36197e-17	1.09193e-14	ENST00000507351	ENSG00000074966	TXK tyrosine kinase [Source:HGNC Symbol;Acc:HGNC:12434]	ENST00000507351	TXK		4	p12	7294	TXK-203
132074	ENSG00000230537.3:ENST00000814915.1	ENSG00000230537.3	ENST00000814915.1	2.94233	-1.91224	4.37435e-17	1.09339e-14	ENST00000814915	ENSG00000230537	long intergenic non-protein coding RNA 2937 [Source:HGNC Symbol;Acc:HGNC:55942]	ENST00000814915	LINC02937		9	q22.31	105379829	LINC02937-232
523380	ENSG00000106588.12:ENST00000678034.1	ENSG00000106588.12	ENST00000678034.1	6.30793	-1.09115	4.38694e-17	1.0949e-14	ENST00000678034	ENSG00000106588	proteasome 20S subunit alpha 2 [Source:HGNC Symbol;Acc:HGNC:9531]	ENST00000678034	PSMA2		7	p14.1	5683	PSMA2-208
533700	ENSG00000115091.12:ENST00000415792.5	ENSG00000115091.12	ENST00000415792.5	1.98171	2.02983	4.42906e-17	1.10376e-14	ENST00000415792	ENSG00000115091	actin related protein 3 [Source:HGNC Symbol;Acc:HGNC:170]	ENST00000415792	ACTR3		2	q14.1	10096	ACTR3-202
313610	ENSG00000078124.13:ENST00000681732.1	ENSG00000078124.13	ENST00000681732.1	1.62641	-1.23507	4.48256e-17	1.11542e-14	ENST00000681732	ENSG00000078124	alkaline ceramidase 3 [Source:HGNC Symbol;Acc:HGNC:16066]	ENST00000681732	ACER3		11	q13.5	55331	ACER3-234
106570	ENSG00000101109.14:ENST00000698222.1	ENSG00000101109.14	ENST00000698222.1	4.64964	0.530564	4.56944e-17	1.13535e-14	ENST00000698222	ENSG00000101109	serine/threonine kinase 4 [Source:HGNC Symbol;Acc:HGNC:11408]	ENST00000698222	STK4		20	q13.12	6789	STK4-211
448779	ENSG00000104529.19:ENST00000534377.6	ENSG00000104529.19	ENST00000534377.6	6.28855	-0.39623	4.58374e-17	1.1372e-14	ENST00000534377	ENSG00000104529	eukaryotic translation elongation factor 1 delta [Source:HGNC Symbol;Acc:HGNC:3211]	ENST00000534377	EEF1D		8	q24.3	1936	EEF1D-250
257767	ENSG00000147548.17:ENST00000525081.1	ENSG00000147548.17	ENST00000525081.1	4.97968	-0.951341	4.61786e-17	1.14343e-14	ENST00000525081	ENSG00000147548	nuclear receptor binding SET domain protein 3 [Source:HGNC Symbol;Acc:HGNC:12767]	ENST00000525081	NSD3		8	p11.23	54904	NSD3-204
492520	ENSG00000184009.13:ENST00000575842.5	ENSG00000184009.13	ENST00000575842.5	5.03916	-0.55061	4.62257e-17	1.14343e-14	ENST00000575842	ENSG00000184009	actin gamma 1 [Source:HGNC Symbol;Acc:HGNC:144]	ENST00000575842	ACTG1		17	q25.3	71	ACTG1-209
62957	ENSG00000184983.11:ENST00000470753.1	ENSG00000184983.11	ENST00000470753.1	4.43846	-1.45008	4.68246e-17	1.15653e-14	ENST00000470753	ENSG00000184983	NADH:ubiquinone oxidoreductase subunit A6 [Source:HGNC Symbol;Acc:HGNC:7690]	ENST00000470753	NDUFA6		22	q13.2	4700	NDUFA6-201
250841	ENSG00000182180.14:ENST00000473427.1	ENSG00000182180.14	ENST00000473427.1	4.55657	-0.780932	4.77153e-17	1.17679e-14	ENST00000473427	ENSG00000182180	mitochondrial ribosomal protein S16 [Source:HGNC Symbol;Acc:HGNC:14048]	ENST00000473427	MRPS16		10	q22.2	51021	MRPS16-204
273338	ENSG00000204628.12:ENST00000507273.5	ENSG00000204628.12	ENST00000507273.5	7.97312	-0.792656	4.78515e-17	1.1784e-14	ENST00000507273	ENSG00000204628	receptor for activated C kinase 1 [Source:HGNC Symbol;Acc:HGNC:4399]	ENST00000507273	RACK1		5	q35.3	10399	RACK1-216
489958	ENSG00000197756.10:ENST00000478153.1	ENSG00000197756.10	ENST00000478153.1	8.67766	1.05176	4.79944e-17	1.18018e-14	ENST00000478153	ENSG00000197756	ribosomal protein L37a [Source:HGNC Symbol;Acc:HGNC:10348]	ENST00000478153	RPL37A		2	q35	6168	RPL37A-207
75943	ENSG00000288796.1:ENST00000689521.1	ENSG00000288796.1	ENST00000689521.1	7.58574	0.269939	4.80988e-17	1.18101e-14	ENST00000689521	ENSG00000288796	novel protein	ENST00000689521			4	q13.3	NA
75942	ENSG00000288796.1:ENST00000693342.1	ENSG00000288796.1	ENST00000693342.1	6.94462	-0.294783	4.82214e-17	1.18227e-14	ENST00000693342	ENSG00000288796	novel protein	ENST00000693342			4	q13.3	NA
368655	ENSG00000128951.14:ENST00000331200.8	ENSG00000128951.14	ENST00000331200.8	6.68585	0.355082	4.84756e-17	1.18676e-14	ENST00000331200	ENSG00000128951	deoxyuridine triphosphatase [Source:HGNC Symbol;Acc:HGNC:3078]	ENST00000331200	DUT		15	q21.1	1854	DUT-201
360721	ENSG00000118564.15:ENST00000513163.5	ENSG00000118564.15	ENST00000513163.5	6.57439	-0.769896	4.87499e-17	1.19173e-14	ENST00000513163	ENSG00000118564	F-box and leucine rich repeat protein 5 [Source:HGNC Symbol;Acc:HGNC:13602]	ENST00000513163	FBXL5		4	p15.32	26234	FBXL5-211
552802	ENSG00000162434.14:ENST00000465376.7	ENSG00000162434.14	ENST00000465376.7	5.94031	-0.567247	5.0249e-17	1.22658e-14	ENST00000465376	ENSG00000162434	Janus kinase 1 [Source:HGNC Symbol;Acc:HGNC:6190]	ENST00000465376	JAK1		1	p31.3	3716	JAK1-202
311816	ENSG00000065518.8:ENST00000485064.1	ENSG00000065518.8	ENST00000485064.1	6.31091	0.117081	5.13611e-17	1.25189e-14	ENST00000485064	ENSG00000065518	NADH:ubiquinone oxidoreductase subunit B4 [Source:HGNC Symbol;Acc:HGNC:7699]	ENST00000485064	NDUFB4		3	q13.33	4710	NDUFB4-203
309825	ENSG00000064601.21:ENST00000678939.1	ENSG00000064601.21	ENST00000678939.1	3.88309	-0.797696	5.16259e-17	1.25651e-14	ENST00000678939	ENSG00000064601	cathepsin A [Source:HGNC Symbol;Acc:HGNC:9251]	ENST00000678939	CTSA		20	q13.12	5476	CTSA-236
415806	ENSG00000175203.17:ENST00000678247.1	ENSG00000175203.17	ENST00000678247.1	4.10922	-0.914043	5.17132e-17	1.2568e-14	ENST00000678247	ENSG00000175203	dynactin subunit 2 [Source:HGNC Symbol;Acc:HGNC:2712]	ENST00000678247	DCTN2		12	q13.3	10540	DCTN2-227
108105	ENSG00000166947.15:ENST00000567019.2	ENSG00000166947.15	ENST00000567019.2	6.73722	-0.409827	5.28945e-17	1.28363e-14	ENST00000567019	ENSG00000166947	erythrocyte membrane protein band 4.2 [Source:HGNC Symbol;Acc:HGNC:3381]	ENST00000567019	EPB42		15	q15.2	2038	EPB42-204
408511	ENSG00000073331.18:ENST00000509688.5	ENSG00000073331.18	ENST00000509688.5	3.40532	1.39252	5.42414e-17	1.31441e-14	ENST00000509688	ENSG00000073331	alpha kinase 1 [Source:HGNC Symbol;Acc:HGNC:20917]	ENST00000509688	ALPK1		4	q25	80216	ALPK1-213
346543	ENSG00000290832.2:ENST00000448173.6	ENSG00000290832.2	ENST00000448173.6	3.22931	1.20458	5.63425e-17	1.36334e-14	ENST00000448173	ENSG00000290832	novel transcript	ENST00000448173			7	q11.23	NA
546592	ENSG00000124831.20:ENST00000465870.5	ENSG00000124831.20	ENST00000465870.5	2.77408	2.18315	5.69062e-17	1.37499e-14	ENST00000465870	ENSG00000124831	LRR binding FLII interacting protein 1 [Source:HGNC Symbol;Acc:HGNC:6702]	ENST00000465870	LRRFIP1		2	q37.3	9208	LRRFIP1-207
471465	ENSG00000198001.16:ENST00000547521.5	ENSG00000198001.16	ENST00000547521.5	3.25467	1.7845	5.71637e-17	1.37921e-14	ENST00000547521	ENSG00000198001	interleukin 1 receptor associated kinase 4 [Source:HGNC Symbol;Acc:HGNC:17967]	ENST00000547521	IRAK4		12	q12	51135	IRAK4-204
419828	ENSG00000138382.15:ENST00000410097.5	ENSG00000138382.15	ENST00000410097.5	4.74354	-1.52393	5.84469e-17	1.40628e-14	ENST00000410097	ENSG00000138382	methyltransferase 5, N6-adenosine [Source:HGNC Symbol;Acc:HGNC:25006]	ENST00000410097	METTL5		2	q31.1	29081	METTL5-207
542428	ENSG00000169554.23:ENST00000628473.1	ENSG00000169554.23	ENST00000628473.1	4.6233	1.15455	5.84545e-17	1.40628e-14	ENST00000628473	ENSG00000169554	zinc finger E-box binding homeobox 2 [Source:HGNC Symbol;Acc:HGNC:14881]	ENST00000628473	ZEB2		2	q22.3	9839	ZEB2-227
217892	ENSG00000189403.15:ENST00000468384.1	ENSG00000189403.15	ENST00000468384.1	3.63639	0.893551	5.91804e-17	1.42169e-14	ENST00000468384	ENSG00000189403	high mobility group box 1 [Source:HGNC Symbol;Acc:HGNC:4983]	ENST00000468384	HMGB1		13	q12.3	3146	HMGB1-207
67955	ENSG00000091164.13:ENST00000589931.1	ENSG00000091164.13	ENST00000589931.1	6.01195	-0.761348	6.02913e-17	1.44617e-14	ENST00000589931	ENSG00000091164	thioredoxin like 1 [Source:HGNC Symbol;Acc:HGNC:12436]	ENST00000589931	TXNL1		18	q21.31	9352	TXNL1-210
490636	ENSG00000168028.15:ENST00000697753.1	ENSG00000168028.15	ENST00000697753.1	7.80421	-0.474223	6.03729e-17	1.44617e-14	ENST00000697753	ENSG00000168028	ribosomal protein SA [Source:HGNC Symbol;Acc:HGNC:6502]	ENST00000697753	RPSA		3	p22.1	3921	RPSA-218
408510	ENSG00000073331.18:ENST00000504488.1	ENSG00000073331.18	ENST00000504488.1	2.91001	1.38607	6.06857e-17	1.45158e-14	ENST00000504488	ENSG00000073331	alpha kinase 1 [Source:HGNC Symbol;Acc:HGNC:20917]	ENST00000504488	ALPK1		4	q25	80216	ALPK1-206
53865	ENSG00000175354.20:ENST00000585666.5	ENSG00000175354.20	ENST00000585666.5	3.6412	-0.987189	6.07907e-17	1.45201e-14	ENST00000585666	ENSG00000175354	protein tyrosine phosphatase non-receptor type 2 [Source:HGNC Symbol;Acc:HGNC:9650]	ENST00000585666	PTPN2		18	p11.21	5771	PTPN2-204
427228	ENSG00000164919.11:ENST00000520271.5	ENSG00000164919.11	ENST00000520271.5	5.89108	-0.793859	6.09055e-17	1.45267e-14	ENST00000520271	ENSG00000164919	cytochrome c oxidase subunit 6C [Source:HGNC Symbol;Acc:HGNC:2285]	ENST00000520271	COX6C		8	q22.2	1345	COX6C-204
100725	ENSG00000105639.21:ENST00000696969.1	ENSG00000105639.21	ENST00000696969.1	5.52592	0.659676	6.14767e-17	1.4642e-14	ENST00000696969	ENSG00000105639	Janus kinase 3 [Source:HGNC Symbol;Acc:HGNC:6193]	ENST00000696969	JAK3		19	p13.11	3718	JAK3-210
NA	ENSG00000292348.1:ENST00000711162.1	ENSG00000292348.1	ENST00000711162.1	1.82266	1.16737	6.17596e-17	1.46884e-14	ENST00000711162	NA	NA	NA	NA	NA	NA	NA	NA	NA
386953	ENSG00000100316.16:ENST00000464182.5	ENSG00000100316.16	ENST00000464182.5	9.63381	-0.800101	6.21017e-17	1.47487e-14	ENST00000464182	ENSG00000100316	ribosomal protein L3 [Source:HGNC Symbol;Acc:HGNC:10332]	ENST00000464182	RPL3		22	q13.1	6122	RPL3-210
471677	ENSG00000089009.16:ENST00000551041.6	ENSG00000089009.16	ENST00000551041.6	4.85917	0.860391	6.24006e-17	1.47986e-14	ENST00000551041	ENSG00000089009	ribosomal protein L6 [Source:HGNC Symbol;Acc:HGNC:10362]	ENST00000551041	RPL6		12	q24.13	6128	RPL6-209
243006	ENSG00000139722.7:ENST00000267202.7	ENSG00000139722.7	ENST00000267202.7	5.11149	-0.562339	6.28128e-17	1.48752e-14	ENST00000267202	ENSG00000139722	VPS37B subunit of ESCRT-I [Source:HGNC Symbol;Acc:HGNC:25754]	ENST00000267202	VPS37B		12	q24.31	79720	VPS37B-201
306225	ENSG00000175390.15:ENST00000677866.1	ENSG00000175390.15	ENST00000677866.1	2.77552	-0.904655	6.44047e-17	1.52306e-14	ENST00000677866	ENSG00000175390	eukaryotic translation initiation factor 3 subunit F [Source:HGNC Symbol;Acc:HGNC:3275]	ENST00000677866	EIF3F		11	p15.4	8665	EIF3F-213
503035	ENSG00000160058.19:ENST00000463967.1	ENSG00000160058.19	ENST00000463967.1	3.05468	0.96183	6.58226e-17	1.55438e-14	ENST00000463967	ENSG00000160058	BSD domain containing 1 [Source:HGNC Symbol;Acc:HGNC:25501]	ENST00000463967	BSDC1		1	p35.1	55108	BSDC1-207
380907	ENSG00000258839.4:ENST00000555147.2	ENSG00000258839.4	ENST00000555147.2	1.06708	-1.57617	6.66545e-17	1.5718e-14	ENST00000555147	ENSG00000258839	melanocortin 1 receptor [Source:HGNC Symbol;Acc:HGNC:6929]	ENST00000555147	MC1R		16	q24.3	4157	MC1R-202
464097	ENSG00000141232.5:ENST00000268957.3	ENSG00000141232.5	ENST00000268957.3	6.06376	0.213394	6.73638e-17	1.58629e-14	ENST00000268957	ENSG00000141232	transducer of ERBB2, 1 [Source:HGNC Symbol;Acc:HGNC:11979]	ENST00000268957	TOB1		17	q21.33	10140	TOB1-201
86798	ENSG00000185608.9:ENST00000471259.1	ENSG00000185608.9	ENST00000471259.1	3.3259	-0.499797	6.78417e-17	1.59411e-14	ENST00000471259	ENSG00000185608	mitochondrial ribosomal protein L40 [Source:HGNC Symbol;Acc:HGNC:14491]	ENST00000471259	MRPL40		22	q11.21	64976	MRPL40-203
144881	ENSG00000149177.15:ENST00000418331.7	ENSG00000149177.15	ENST00000418331.7	7.91596	-0.14	6.79456e-17	1.59411e-14	ENST00000418331	ENSG00000149177	protein tyrosine phosphatase receptor type J [Source:HGNC Symbol;Acc:HGNC:9673]	ENST00000418331	PTPRJ		11	p11.2	5795	PTPRJ-201
373067	ENSG00000153310.22:ENST00000519540.5	ENSG00000153310.22	ENST00000519540.5	4.21453	-0.585663	6.79829e-17	1.59411e-14	ENST00000519540	ENSG00000153310	CYFIP related Rac1 interactor B [Source:HGNC Symbol;Acc:HGNC:25216]	ENST00000519540	CYRIB		8	q24.21	51571	CYRIB-214
360723	ENSG00000118564.15:ENST00000412094.6	ENSG00000118564.15	ENST00000412094.6	6.80046	-0.576279	7.03693e-17	1.64775e-14	ENST00000412094	ENSG00000118564	F-box and leucine rich repeat protein 5 [Source:HGNC Symbol;Acc:HGNC:13602]	ENST00000412094	FBXL5		4	p15.32	26234	FBXL5-202
144880	ENSG00000149177.15:ENST00000698881.1	ENSG00000149177.15	ENST00000698881.1	7.91544	-0.139893	7.10405e-17	1.66113e-14	ENST00000698881	ENSG00000149177	protein tyrosine phosphatase receptor type J [Source:HGNC Symbol;Acc:HGNC:9673]	ENST00000698881	PTPRJ		11	p11.2	5795	PTPRJ-207
71970	ENSG00000155096.15:ENST00000682969.1	ENSG00000155096.15	ENST00000682969.1	5.43173	-0.363513	7.20646e-17	1.68272e-14	ENST00000682969	ENSG00000155096	antizyme inhibitor 1 [Source:HGNC Symbol;Acc:HGNC:16432]	ENST00000682969	AZIN1		8	q22.3	51582	AZIN1-212
281940	ENSG00000178104.22:ENST00000529945.2	ENSG00000178104.22	ENST00000529945.2	4.19044	-0.929518	7.25782e-17	1.69234e-14	ENST00000529945	ENSG00000178104	phosphodiesterase 4D interacting protein [Source:HGNC Symbol;Acc:HGNC:15580]	ENST00000529945	PDE4DIP		1	q21.2	9659	PDE4DIP-226
265577	ENSG00000186409.19:ENST00000666893.1	ENSG00000186409.19	ENST00000666893.1	2.85194	0.878489	7.27685e-17	1.69441e-14	ENST00000666893	ENSG00000186409	coiled-coil domain containing 30 [Source:HGNC Symbol;Acc:HGNC:26103]	ENST00000666893	CCDC30		1	p34.2	728621	CCDC30-244
404568	ENSG00000104763.20:ENST00000637752.1	ENSG00000104763.20	ENST00000637752.1	6.49459	-0.859439	7.60379e-17	1.76807e-14	ENST00000637752	ENSG00000104763	N-acylsphingosine amidohydrolase 1 [Source:HGNC Symbol;Acc:HGNC:735]	ENST00000637752	ASAH1		8	p22	427	ASAH1-256
513255	ENSG00000122565.19:ENST00000337620.8	ENSG00000122565.19	ENST00000337620.8	6.84803	-0.248666	7.62363e-17	1.76887e-14	ENST00000337620	ENSG00000122565	chromobox 3 [Source:HGNC Symbol;Acc:HGNC:1553]	ENST00000337620	CBX3		7	p15.2	11335	CBX3-201
107903	ENSG00000170638.10:ENST00000395829.1	ENSG00000170638.10	ENST00000395829.1	6.05158	-0.377683	7.65758e-17	1.76887e-14	ENST00000395829	ENSG00000170638	TraB domain containing [Source:HGNC Symbol;Acc:HGNC:28805]	ENST00000395829	TRABD		22	q13.33	80305	TRABD-204
351871	ENSG00000177700.6:ENST00000322028.5	ENSG00000177700.6	ENST00000322028.5	8.15716	0.168495	7.66001e-17	1.76887e-14	ENST00000322028	ENSG00000177700	RNA polymerase II, I and III subunit L [Source:HGNC Symbol;Acc:HGNC:9199]	ENST00000322028	POLR2L		11	p15.5	5441	POLR2L-201
303121	ENSG00000084463.8:ENST00000261167.7	ENSG00000084463.8	ENST00000261167.7	6.27566	-1.14581	7.66054e-17	1.76887e-14	ENST00000261167	ENSG00000084463	WW domain binding protein 11 [Source:HGNC Symbol;Acc:HGNC:16461]	ENST00000261167	WBP11		12	p12.3	51729	WBP11-201
526229	ENSG00000067066.17:ENST00000427101.6	ENSG00000067066.17	ENST00000427101.6	6.37799	-0.468422	7.67e-17	1.76887e-14	ENST00000427101	ENSG00000067066	SP100 nuclear antigen [Source:HGNC Symbol;Acc:HGNC:11206]	ENST00000427101	SP100		2	q37.1	6672	SP100-208
351870	ENSG00000177700.6:ENST00000534030.1	ENSG00000177700.6	ENST00000534030.1	7.55113	-0.186776	7.6709e-17	1.76887e-14	ENST00000534030	ENSG00000177700	RNA polymerase II, I and III subunit L [Source:HGNC Symbol;Acc:HGNC:9199]	ENST00000534030	POLR2L		11	p15.5	5441	POLR2L-202
449423	ENSG00000091039.17:ENST00000548341.5	ENSG00000091039.17	ENST00000548341.5	3.68672	-1.15167	7.77786e-17	1.79106e-14	ENST00000548341	ENSG00000091039	oxysterol binding protein like 8 [Source:HGNC Symbol;Acc:HGNC:16396]	ENST00000548341	OSBPL8		12	q21.2	114882	OSBPL8-207
175982	ENSG00000233276.9:ENST00000703796.1	ENSG00000233276.9	ENST00000703796.1	8.24954	-0.773724	7.87681e-17	1.81134e-14	ENST00000703796	ENSG00000233276	glutathione peroxidase 1 [Source:HGNC Symbol;Acc:HGNC:4553]	ENST00000703796	GPX1		3	p21.31	2876	GPX1-207
65494	ENSG00000147533.19:ENST00000405786.3	ENSG00000147533.19	ENST00000405786.3	4.68372	0.730109	7.94514e-17	1.82454e-14	ENST00000405786	ENSG00000147533	golgin A7 [Source:HGNC Symbol;Acc:HGNC:24876]	ENST00000405786	GOLGA7		8	p11.21	51125	GOLGA7-202
80871	ENSG00000105258.9:ENST00000585842.5	ENSG00000105258.9	ENST00000585842.5	3.28576	-1.00052	8.48225e-17	1.9452e-14	ENST00000585842	ENSG00000105258	RNA polymerase II subunit I [Source:HGNC Symbol;Acc:HGNC:9196]	ENST00000585842	POLR2I		19	q13.12	5438	POLR2I-202
461448	ENSG00000042753.12:ENST00000600964.1	ENSG00000042753.12	ENST00000600964.1	5.30057	-0.466908	8.52738e-17	1.95286e-14	ENST00000600964	ENSG00000042753	adaptor related protein complex 2 subunit sigma 1 [Source:HGNC Symbol;Acc:HGNC:565]	ENST00000600964	AP2S1		19	q13.32	1175	AP2S1-208
278732	ENSG00000179562.3:ENST00000473728.1	ENSG00000179562.3	ENST00000473728.1	7.70751	-0.383369	8.59124e-17	1.96479e-14	ENST00000473728	ENSG00000179562	GRIP and coiled-coil domain containing 1 [Source:HGNC Symbol;Acc:HGNC:19095]	ENST00000473728	GCC1		7	q32.1	79571	GCC1-202
303248	ENSG00000113732.9:ENST00000519911.5	ENSG00000113732.9	ENST00000519911.5	8.18701	-0.287005	8.68293e-17	1.98304e-14	ENST00000519911	ENSG00000113732	ATPase H+ transporting V0 subunit e1 [Source:HGNC Symbol;Acc:HGNC:863]	ENST00000519911	ATP6V0E1		5	q35.1	8992	ATP6V0E1-204
465720	ENSG00000104870.13:ENST00000599988.5	ENSG00000104870.13	ENST00000599988.5	8.11428	-0.536983	8.84219e-17	2.01665e-14	ENST00000599988	ENSG00000104870	Fc gamma receptor and transporter [Source:HGNC Symbol;Acc:HGNC:3621]	ENST00000599988	FCGRT		19	q13.33	2217	FCGRT-217
229318	ENSG00000140264.22:ENST00000402131.5	ENSG00000140264.22	ENST00000402131.5	5.49384	-0.716475	8.92712e-17	2.03324e-14	ENST00000402131	ENSG00000140264	small EDRK-rich factor 2 [Source:HGNC Symbol;Acc:HGNC:10757]	ENST00000402131	SERF2		15	q15.3	10169	SERF2-204
444536	ENSG00000103811.18:ENST00000677367.1	ENSG00000103811.18	ENST00000677367.1	3.51113	-0.666423	9.03547e-17	2.05511e-14	ENST00000677367	ENSG00000103811	cathepsin H [Source:HGNC Symbol;Acc:HGNC:2535]	ENST00000677367	CTSH		15	q25.1	1512	CTSH-241
478354	ENSG00000144674.19:ENST00000444882.5	ENSG00000144674.19	ENST00000444882.5	1.99725	-1.04295	9.08589e-17	2.06376e-14	ENST00000444882	ENSG00000144674	golgin A4 [Source:HGNC Symbol;Acc:HGNC:4427]	ENST00000444882	GOLGA4		3	p22.2	2803	GOLGA4-208
478934	ENSG00000178927.19:ENST00000579444.6	ENSG00000178927.19	ENST00000579444.6	5.01054	-0.534089	9.15248e-17	2.07606e-14	ENST00000579444	ENSG00000178927	cytochrome b-245 chaperone 1 [Source:HGNC Symbol;Acc:HGNC:28672]	ENST00000579444	CYBC1		17	q25.3	79415	CYBC1-218
485655	ENSG00000135899.20:ENST00000698104.1	ENSG00000135899.20	ENST00000698104.1	3.57065	1.12669	9.40509e-17	2.13046e-14	ENST00000698104	ENSG00000135899	SP110 nuclear body protein [Source:HGNC Symbol;Acc:HGNC:5401]	ENST00000698104	SP110		2	q37.1	3431	SP110-221
423620	ENSG00000154518.10:ENST00000392541.3	ENSG00000154518.10	ENST00000392541.3	6.62533	-0.325498	9.42861e-17	2.13289e-14	ENST00000392541	ENSG00000154518	ATP synthase membrane subunit c locus 3 [Source:HGNC Symbol;Acc:HGNC:843]	ENST00000392541	ATP5MC3		2	q31.1	518	ATP5MC3-202
150845	ENSG00000131018.25:ENST00000673173.1	ENSG00000131018.25	ENST00000673173.1	2.96206	-0.933104	9.53307e-17	2.1536e-14	ENST00000673173	ENSG00000131018	spectrin repeat containing nuclear envelope protein 1 [Source:HGNC Symbol;Acc:HGNC:17089]	ENST00000673173	SYNE1		6	q25.2	23345	SYNE1-245
244913	ENSG00000117523.18:ENST00000467601.1	ENSG00000117523.18	ENST00000467601.1	4.291	-0.976529	9.5891e-17	2.16332e-14	ENST00000467601	ENSG00000117523	proline rich coiled-coil 2C [Source:HGNC Symbol;Acc:HGNC:24903]	ENST00000467601	PRRC2C		1	q24.3	23215	PRRC2C-205
309840	ENSG00000064601.21:ENST00000678443.1	ENSG00000064601.21	ENST00000678443.1	3.48512	-1.14388	9.64792e-17	2.17365e-14	ENST00000678443	ENSG00000064601	cathepsin A [Source:HGNC Symbol;Acc:HGNC:9251]	ENST00000678443	CTSA		20	q13.12	5476	CTSA-232
190519	ENSG00000148290.10:ENST00000371974.8	ENSG00000148290.10	ENST00000371974.8	6.42366	0.362531	9.6967e-17	2.17913e-14	ENST00000371974	ENSG00000148290	SURF1 cytochrome c oxidase assembly factor [Source:HGNC Symbol;Acc:HGNC:11474]	ENST00000371974	SURF1		9	q34.2	6834	SURF1-201
278730	ENSG00000179562.3:ENST00000321407.3	ENSG00000179562.3	ENST00000321407.3	5.75493	0.40369	9.69836e-17	2.17913e-14	ENST00000321407	ENSG00000179562	GRIP and coiled-coil domain containing 1 [Source:HGNC Symbol;Acc:HGNC:19095]	ENST00000321407	GCC1		7	q32.1	79571	GCC1-201
242988	ENSG00000041357.16:ENST00000558341.5	ENSG00000041357.16	ENST00000558341.5	4.99224	-0.609919	9.85337e-17	2.21098e-14	ENST00000558341	ENSG00000041357	proteasome 20S subunit alpha 4 [Source:HGNC Symbol;Acc:HGNC:9533]	ENST00000558341	PSMA4		15	q25.1	5685	PSMA4-206
54692	ENSG00000120533.13:ENST00000521662.5	ENSG00000120533.13	ENST00000521662.5	5.03325	-0.372974	1.02091e-16	2.28771e-14	ENST00000521662	ENSG00000120533	ENY2 transcription and export complex 2 subunit [Source:HGNC Symbol;Acc:HGNC:24449]	ENST00000521662	ENY2		8	q23.1	56943	ENY2-210
241271	ENSG00000108848.16:ENST00000393227.6	ENSG00000108848.16	ENST00000393227.6	6.4533	0.720603	1.03834e-16	2.32366e-14	ENST00000393227	ENSG00000108848	LUC7 like 3 pre-mRNA splicing factor [Source:HGNC Symbol;Acc:HGNC:24309]	ENST00000393227	LUC7L3		17	q21.33	51747	LUC7L3-202
550069	ENSG00000188739.15:ENST00000495224.1	ENSG00000188739.15	ENST00000495224.1	4.45248	-0.775404	1.04286e-16	2.33065e-14	ENST00000495224	ENSG00000188739	RNA binding motif protein 34 [Source:HGNC Symbol;Acc:HGNC:28965]	ENST00000495224	RBM34		1	q42.3	23029	RBM34-210
526814	ENSG00000118007.13:ENST00000629124.2	ENSG00000118007.13	ENST00000629124.2	2.5395	0.938687	1.07957e-16	2.40946e-14	ENST00000629124	ENSG00000118007	STAG1 cohesin complex component [Source:HGNC Symbol;Acc:HGNC:11354]	ENST00000629124	STAG1		3	q22.3	10274	STAG1-210
300811	ENSG00000196295.14:ENST00000667137.1	ENSG00000196295.14	ENST00000667137.1	0.837941	-1.37012	1.08577e-16	2.42005e-14	ENST00000667137	ENSG00000196295	GARS1 divergent transcript [Source:HGNC Symbol;Acc:HGNC:48951]	ENST00000667137	GARS1-DT		7	p14.3	NA	GARS1-DT-241
253298	ENSG00000127603.32:ENST00000497807.1	ENSG00000127603.32	ENST00000497807.1	4.43867	-0.541437	1.08772e-16	2.42116e-14	ENST00000497807	ENSG00000127603	microtubule actin crosslinking factor 1 [Source:HGNC Symbol;Acc:HGNC:13664]	ENST00000497807	MACF1		1	p34.3	23499	MACF1-224
345516	ENSG00000157259.8:ENST00000287957.5	ENSG00000157259.8	ENST00000287957.5	4.96825	-0.393896	1.10093e-16	2.4473e-14	ENST00000287957	ENSG00000157259	GATA zinc finger domain containing 1 [Source:HGNC Symbol;Acc:HGNC:29941]	ENST00000287957	GATAD1		7	q21.2	57798	GATAD1-201
207834	ENSG00000105374.10:ENST00000600427.5	ENSG00000105374.10	ENST00000600427.5	6.75209	-0.371982	1.11314e-16	2.46888e-14	ENST00000600427	ENSG00000105374	natural killer cell granule protein 7 [Source:HGNC Symbol;Acc:HGNC:7830]	ENST00000600427	NKG7		19	q13.41	4818	NKG7-205
478938	ENSG00000178927.19:ENST00000581196.6	ENSG00000178927.19	ENST00000581196.6	5.01321	-0.552218	1.1136e-16	2.46888e-14	ENST00000581196	ENSG00000178927	cytochrome b-245 chaperone 1 [Source:HGNC Symbol;Acc:HGNC:28672]	ENST00000581196	CYBC1		17	q25.3	79415	CYBC1-221
79946	ENSG00000100225.18:ENST00000452138.3	ENSG00000100225.18	ENST00000452138.3	5.65107	0.956487	1.11511e-16	2.46894e-14	ENST00000452138	ENSG00000100225	F-box protein 7 [Source:HGNC Symbol;Acc:HGNC:13586]	ENST00000452138	FBXO7		22	q12.3	25793	FBXO7-206
238352	ENSG00000166710.23:ENST00000695792.1	ENSG00000166710.23	ENST00000695792.1	13.4185	-0.65799	1.12573e-16	2.48915e-14	ENST00000695792	ENSG00000166710	beta-2-microglobulin [Source:HGNC Symbol;Acc:HGNC:914]	ENST00000695792	B2M		15	q21.1	567	B2M-212
37723	ENSG00000100201.23:ENST00000216019.11	ENSG00000100201.23	ENST00000216019.11	7.34516	0.513778	1.14109e-16	2.51977e-14	ENST00000216019	ENSG00000100201	DEAD-box helicase 17 [Source:HGNC Symbol;Acc:HGNC:2740]	ENST00000216019	DDX17		22	q13.1	10521	DDX17-201
546917	ENSG00000215883.11:ENST00000490863.5	ENSG00000215883.11	ENST00000490863.5	3.43022	0.885916	1.14428e-16	2.52348e-14	ENST00000490863	ENSG00000215883	cytochrome b5 reductase like [Source:HGNC Symbol;Acc:HGNC:32220]	ENST00000490863	CYB5RL		1	p32.3	606495	CYB5RL-205
533540	ENSG00000163041.13:ENST00000667897.1	ENSG00000163041.13	ENST00000667897.1	7.77603	0.556287	1.15734e-16	2.54891e-14	ENST00000667897	ENSG00000163041	H3.3 histone A [Source:HGNC Symbol;Acc:HGNC:4764]	ENST00000667897	H3-3A		1	q42.12	3020	H3-3A-210
76189	ENSG00000198168.9:ENST00000354193.5	ENSG00000198168.9	ENST00000354193.5	6.55805	0.816251	1.16099e-16	2.55356e-14	ENST00000354193	ENSG00000198168	small VCP interacting protein [Source:HGNC Symbol;Acc:HGNC:25238]	ENST00000354193	SVIP		11	p14.3	258010	SVIP-201
141422	ENSG00000224078.16:ENST00000760394.1	ENSG00000224078.16	ENST00000760394.1	3.27293	-1.51719	1.16792e-16	2.56543e-14	ENST00000760394	ENSG00000224078	small nucleolar RNA host gene 14 [Source:HGNC Symbol;Acc:HGNC:37462]	ENST00000760394	SNHG14		15	q11.2	NA	SNHG14-353
486955	ENSG00000198860.14:ENST00000643231.1	ENSG00000198860.14	ENST00000643231.1	3.38701	1.09108	1.20382e-16	2.64e-14	ENST00000643231	ENSG00000198860	tRNA splicing endonuclease subunit 15 [Source:HGNC Symbol;Acc:HGNC:16791]	ENST00000643231	TSEN15		1	q25.3	116461	TSEN15-208
352607	ENSG00000265148.8:ENST00000790336.1	ENSG00000265148.8	ENST00000790336.1	2.92417	-0.783164	1.20504e-16	2.64e-14	ENST00000790336	ENSG00000265148	TSPOAP1, SUPT4H1 and RNF43 antisense RNA 1 [Source:HGNC Symbol;Acc:HGNC:44148]	ENST00000790336	TSPOAP1-AS1		17	q22	100506779	TSPOAP1-AS1-216
238361	ENSG00000166710.23:ENST00000561139.2	ENSG00000166710.23	ENST00000561139.2	13.392	-0.708346	1.22296e-16	2.67574e-14	ENST00000561139	ENSG00000166710	beta-2-microglobulin [Source:HGNC Symbol;Acc:HGNC:914]	ENST00000561139	B2M		15	q21.1	567	B2M-208
161490	ENSG00000204387.15:ENST00000375640.7	ENSG00000204387.15	ENST00000375640.7	5.20362	0.781397	1.24298e-16	2.71599e-14	ENST00000375640	ENSG00000204387	small nucleolar RNA host gene 32 [Source:HGNC Symbol;Acc:HGNC:19078]	ENST00000375640	SNHG32		6	p21.33	50854	SNHG32-204
523140	ENSG00000086300.17:ENST00000396376.5	ENSG00000086300.17	ENST00000396376.5	5.78841	-0.534019	1.27839e-16	2.7897e-14	ENST00000396376	ENSG00000086300	sorting nexin 10 [Source:HGNC Symbol;Acc:HGNC:14974]	ENST00000396376	SNX10		7	p15.2	29887	SNX10-202
238353	ENSG00000166710.23:ENST00000559720.5	ENSG00000166710.23	ENST00000559720.5	9.32155	0.962598	1.29826e-16	2.82935e-14	ENST00000559720	ENSG00000166710	beta-2-microglobulin [Source:HGNC Symbol;Acc:HGNC:914]	ENST00000559720	B2M		15	q21.1	567	B2M-203
502942	ENSG00000196352.18:ENST00000367063.6	ENSG00000196352.18	ENST00000367063.6	3.6716	1.37453	1.32787e-16	2.8901e-14	ENST00000367063	ENSG00000196352	CD55 molecule (Cromer blood group) [Source:HGNC Symbol;Acc:HGNC:2665]	ENST00000367063	CD55		1	q32.2	1604	CD55-203
345519	ENSG00000157259.8:ENST00000493878.1	ENSG00000157259.8	ENST00000493878.1	3.42323	0.583023	1.33203e-16	2.89538e-14	ENST00000493878	ENSG00000157259	GATA zinc finger domain containing 1 [Source:HGNC Symbol;Acc:HGNC:29941]	ENST00000493878	GATAD1		7	q21.2	57798	GATAD1-203
461572	ENSG00000132589.16:ENST00000584569.1	ENSG00000132589.16	ENST00000584569.1	7.02248	-1.13184	1.33459e-16	2.89716e-14	ENST00000584569	ENSG00000132589	flotillin 2 [Source:HGNC Symbol;Acc:HGNC:3758]	ENST00000584569	FLOT2		17	q11.2	2319	FLOT2-209
253518	ENSG00000105185.12:ENST00000221784.8	ENSG00000105185.12	ENST00000221784.8	5.95407	0.458304	1.34916e-16	2.925e-14	ENST00000221784	ENSG00000105185	programmed cell death 5 [Source:HGNC Symbol;Acc:HGNC:8764]	ENST00000221784	PDCD5		19	q13.11	9141	PDCD5-201
396253	ENSG00000188603.22:ENST00000569430.7	ENSG00000188603.22	ENST00000569430.7	4.93418	0.521923	1.35223e-16	2.92784e-14	ENST00000569430	ENSG00000188603	CLN3 lysosomal/endosomal transmembrane protein, battenin [Source:HGNC Symbol;Acc:HGNC:2074]	ENST00000569430	CLN3		16	p12.1	1201	CLN3-238
183789	ENSG00000144802.11:ENST00000394054.6	ENSG00000144802.11	ENST00000394054.6	4.39785	-0.45517	1.3548e-16	2.9296e-14	ENST00000394054	ENSG00000144802	NFKB inhibitor zeta [Source:HGNC Symbol;Acc:HGNC:29805]	ENST00000394054	NFKBIZ		3	q12.3	64332	NFKBIZ-203
268464	ENSG00000125354.24:ENST00000360156.11	ENSG00000125354.24	ENST00000360156.11	3.53408	0.870784	1.36307e-16	2.94198e-14	ENST00000360156	ENSG00000125354	septin 6 [Source:HGNC Symbol;Acc:HGNC:15848]	ENST00000360156	SEPTIN6		X	q24	23157	SEPTIN6-204
484340	ENSG00000146535.15:ENST00000715276.1	ENSG00000146535.15	ENST00000715276.1	5.50231	1.28291	1.36406e-16	2.94198e-14	ENST00000715276	ENSG00000146535	G protein subunit alpha 12 [Source:HGNC Symbol;Acc:HGNC:4380]	ENST00000715276	GNA12		7	p22.2	2768	GNA12-211
360557	ENSG00000215301.11:ENST00000644307.1	ENSG00000215301.11	ENST00000644307.1	5.04407	-0.58783	1.40774e-16	3.03227e-14	ENST00000644307	ENSG00000215301	DEAD-box helicase 3 X-linked [Source:HGNC Symbol;Acc:HGNC:2745]	ENST00000644307	DDX3X		X	p11.4	1654	DDX3X-241
276674	ENSG00000092330.19:ENST00000699698.1	ENSG00000092330.19	ENST00000699698.1	3.05515	-0.877292	1.42249e-16	3.06009e-14	ENST00000699698	ENSG00000092330	TERF1 interacting nuclear factor 2 [Source:HGNC Symbol;Acc:HGNC:11824]	ENST00000699698	TINF2		14	q12	26277	TINF2-230
362452	ENSG00000061936.10:ENST00000535236.5	ENSG00000061936.10	ENST00000535236.5	3.4125	0.737616	1.45259e-16	3.12082e-14	ENST00000535236	ENSG00000061936	splicing factor SWAP [Source:HGNC Symbol;Acc:HGNC:10790]	ENST00000535236	SFSWAP		12	q24.33	6433	SFSWAP-203
330737	ENSG00000147274.14:ENST00000567262.5	ENSG00000147274.14	ENST00000567262.5	5.15396	0.506982	1.48003e-16	3.17569e-14	ENST00000567262	ENSG00000147274	RNA binding motif protein X-linked [Source:HGNC Symbol;Acc:HGNC:9910]	ENST00000567262	RBMX		X	q26.3	27316	RBMX-211
468266	ENSG00000146094.16:ENST00000357198.9	ENSG00000146094.16	ENST00000357198.9	4.49915	-0.709509	1.49147e-16	3.19612e-14	ENST00000357198	ENSG00000146094	docking protein 3 [Source:HGNC Symbol;Acc:HGNC:24583]	ENST00000357198	DOK3		5	q35.3	79930	DOK3-202
482773	ENSG00000170310.15:ENST00000306357.9	ENSG00000170310.15	ENST00000306357.9	5.78833	0.859896	1.52369e-16	3.26097e-14	ENST00000306357	ENSG00000170310	syntaxin 8 [Source:HGNC Symbol;Acc:HGNC:11443]	ENST00000306357	STX8		17	p13.1	9482	STX8-201
480848	ENSG00000092841.19:ENST00000348108.8	ENSG00000092841.19	ENST00000348108.8	12.2456	0.411918	1.54904e-16	3.31098e-14	ENST00000348108	ENSG00000092841	myosin light chain 6 [Source:HGNC Symbol;Acc:HGNC:7587]	ENST00000348108	MYL6		12	q13.2	4637	MYL6-202
527226	ENSG00000092929.13:ENST00000412096.6	ENSG00000092929.13	ENST00000412096.6	7.83851	-0.31434	1.56591e-16	3.34275e-14	ENST00000412096	ENSG00000092929	unc-13 homolog D [Source:HGNC Symbol;Acc:HGNC:23147]	ENST00000412096	UNC13D		17	q25.1	201294	UNC13D-202
471673	ENSG00000089009.16:ENST00000553205.1	ENSG00000089009.16	ENST00000553205.1	9.77655	-0.698832	1.57919e-16	3.36678e-14	ENST00000553205	ENSG00000089009	ribosomal protein L6 [Source:HGNC Symbol;Acc:HGNC:10362]	ENST00000553205	RPL6		12	q24.13	6128	RPL6-212
259161	ENSG00000184220.12:ENST00000494412.1	ENSG00000184220.12	ENST00000494412.1	2.73673	-1.03897	1.60063e-16	3.40813e-14	ENST00000494412	ENSG00000184220	cms1 ribosomal small subunit homolog [Source:HGNC Symbol;Acc:HGNC:28666]	ENST00000494412	CMSS1		3	q12.1	84319	CMSS1-207
175983	ENSG00000233276.9:ENST00000704374.1	ENSG00000233276.9	ENST00000704374.1	8.20998	-0.779414	1.62464e-16	3.45486e-14	ENST00000704374	ENSG00000233276	glutathione peroxidase 1 [Source:HGNC Symbol;Acc:HGNC:4553]	ENST00000704374	GPX1		3	p21.31	2876	GPX1-210
202926	ENSG00000159658.15:ENST00000674495.1	ENSG00000159658.15	ENST00000674495.1	5.03193	-0.236775	1.62693e-16	3.4553e-14	ENST00000674495	ENSG00000159658	EF-hand calcium binding domain 14 [Source:HGNC Symbol;Acc:HGNC:29051]	ENST00000674495	EFCAB14		1	p33	9813	EFCAB14-214
396168	ENSG00000075142.14:ENST00000490437.5	ENSG00000075142.14	ENST00000490437.5	2.20203	-1.08112	1.63471e-16	3.46742e-14	ENST00000490437	ENSG00000075142	sorcin [Source:HGNC Symbol;Acc:HGNC:11292]	ENST00000490437	SRI		7	q21.12	6717	SRI-210
448770	ENSG00000104529.19:ENST00000529272.5	ENSG00000104529.19	ENST00000529272.5	8.26815	0.782256	1.63886e-16	3.4718e-14	ENST00000529272	ENSG00000104529	eukaryotic translation elongation factor 1 delta [Source:HGNC Symbol;Acc:HGNC:3211]	ENST00000529272	EEF1D		8	q24.3	1936	EEF1D-225
287892	ENSG00000166136.17:ENST00000299166.9	ENSG00000166136.17	ENST00000299166.9	7.64015	0.171674	1.67833e-16	3.5509e-14	ENST00000299166	ENSG00000166136	NADH:ubiquinone oxidoreductase subunit B8 [Source:HGNC Symbol;Acc:HGNC:7703]	ENST00000299166	NDUFB8		10	q24.31	4714	NDUFB8-201
385778	ENSG00000115541.11:ENST00000233893.10	ENSG00000115541.11	ENST00000233893.10	6.72537	0.177605	1.75201e-16	3.70209e-14	ENST00000233893	ENSG00000115541	heat shock protein family E (Hsp10) member 1 [Source:HGNC Symbol;Acc:HGNC:5269]	ENST00000233893	HSPE1		2	q33.1	3336	HSPE1-201
121760	ENSG00000174456.16:ENST00000546627.1	ENSG00000174456.16	ENST00000546627.1	0.291643	1.71708	1.77088e-16	3.73723e-14	ENST00000546627	ENSG00000174456	chromosome 12 open reading frame 76 [Source:HGNC Symbol;Acc:HGNC:33790]	ENST00000546627	C12orf76		12	q24.11	400073	C12orf76-202
404914	ENSG00000126777.18:ENST00000395308.5	ENSG00000126777.18	ENST00000395308.5	4.77625	0.592455	1.80861e-16	3.81202e-14	ENST00000395308	ENSG00000126777	kinectin 1 [Source:HGNC Symbol;Acc:HGNC:6467]	ENST00000395308	KTN1		14	q22.3	3895	KTN1-202
282397	ENSG00000144741.19:ENST00000688696.1	ENSG00000144741.19	ENST00000688696.1	4.09254	-0.925137	1.81874e-16	3.82855e-14	ENST00000688696	ENSG00000144741	solute carrier family 25 member 26 [Source:HGNC Symbol;Acc:HGNC:20661]	ENST00000688696	SLC25A26		3	p14.1	115286	SLC25A26-212
315511	ENSG00000261359.3:ENST00000561916.3	ENSG00000261359.3	ENST00000561916.3	3.18744	0.517176	1.83858e-16	3.86543e-14	ENST00000561916	ENSG00000261359	PYCARD antisense RNA 1 [Source:HGNC Symbol;Acc:HGNC:45036]	ENST00000561916	PYCARD-AS1		16	p11.2	100652740	PYCARD-AS1-201
371227	ENSG00000182149.21:ENST00000537613.5	ENSG00000182149.21	ENST00000537613.5	4.13401	0.917067	1.84528e-16	3.87108e-14	ENST00000537613	ENSG00000182149	IST1 factor associated with ESCRT-III [Source:HGNC Symbol;Acc:HGNC:28977]	ENST00000537613	IST1		16	q22.2	9798	IST1-211
540942	ENSG00000218739.10:ENST00000470216.1	ENSG00000218739.10	ENST00000470216.1	1.52211	-1.73584	1.84591e-16	3.87108e-14	ENST00000470216	ENSG00000218739	CEBPZ opposite strand [Source:HGNC Symbol;Acc:HGNC:49288]	ENST00000470216	CEBPZOS		2	p22.2	100505876	CEBPZOS-207
299378	ENSG00000167522.18:ENST00000642695.1	ENSG00000167522.18	ENST00000642695.1	4.3923	-0.815317	1.85447e-16	3.88415e-14	ENST00000642695	ENSG00000167522	ankyrin repeat domain containing 11 [Source:HGNC Symbol;Acc:HGNC:21316]	ENST00000642695	ANKRD11		16	q24.3	29123	ANKRD11-222
518732	ENSG00000087191.14:ENST00000703610.1	ENSG00000087191.14	ENST00000703610.1	5.74747	-1.03237	1.88719e-16	3.94771e-14	ENST00000703610	ENSG00000087191	proteasome 26S subunit, ATPase 5 [Source:HGNC Symbol;Acc:HGNC:9552]	ENST00000703610	PSMC5		17	q23.3	5705	PSMC5-224
443894	ENSG00000104375.17:ENST00000419617.7	ENSG00000104375.17	ENST00000419617.7	3.85888	-0.260112	1.91209e-16	3.99478e-14	ENST00000419617	ENSG00000104375	serine/threonine kinase 3 [Source:HGNC Symbol;Acc:HGNC:11406]	ENST00000419617	STK3		8	q22.2	6788	STK3-201
429690	ENSG00000213930.12:ENST00000554550.5	ENSG00000213930.12	ENST00000554550.5	3.08105	-0.72539	1.91927e-16	4.00476e-14	ENST00000554550	ENSG00000213930	galactose-1-phosphate uridylyltransferase [Source:HGNC Symbol;Acc:HGNC:4135]	ENST00000554550	GALT		9	p13.3	2592	GALT-215
313631	ENSG00000078124.13:ENST00000527508.2	ENSG00000078124.13	ENST00000527508.2	3.89631	1.14819	1.92979e-16	4.02169e-14	ENST00000527508	ENSG00000078124	alkaline ceramidase 3 [Source:HGNC Symbol;Acc:HGNC:16066]	ENST00000527508	ACER3		11	q13.5	55331	ACER3-206
552105	ENSG00000188641.14:ENST00000370192.8	ENSG00000188641.14	ENST00000370192.8	5.28016	-0.387277	1.96103e-16	4.08169e-14	ENST00000370192	ENSG00000188641	dihydropyrimidine dehydrogenase [Source:HGNC Symbol;Acc:HGNC:3012]	ENST00000370192	DPYD		1	p21.3	1806	DPYD-202
486952	ENSG00000198860.14:ENST00000423085.7	ENSG00000198860.14	ENST00000423085.7	2.74876	-0.90395	2.04002e-16	4.24079e-14	ENST00000423085	ENSG00000198860	tRNA splicing endonuclease subunit 15 [Source:HGNC Symbol;Acc:HGNC:16791]	ENST00000423085	TSEN15		1	q25.3	116461	TSEN15-203
461916	ENSG00000138814.17:ENST00000510292.1	ENSG00000138814.17	ENST00000510292.1	2.79419	1.51283	2.06613e-16	4.28973e-14	ENST00000510292	ENSG00000138814	protein phosphatase 3 catalytic subunit alpha [Source:HGNC Symbol;Acc:HGNC:9314]	ENST00000510292	PPP3CA		4	q24	5530	PPP3CA-206
213614	ENSG00000205639.12:ENST00000406420.7	ENSG00000205639.12	ENST00000406420.7	3.80561	0.648815	2.08075e-16	4.31472e-14	ENST00000406420	ENSG00000205639	MFSD2 lysolipid transporter B, sphingolipid [Source:HGNC Symbol;Acc:HGNC:37207]	ENST00000406420	MFSD2B		2	p23.3	388931	MFSD2B-202
271144	ENSG00000168137.20:ENST00000682236.1	ENSG00000168137.20	ENST00000682236.1	3.6597	-0.799034	2.08626e-16	4.32077e-14	ENST00000682236	ENSG00000168137	SET domain containing 5 [Source:HGNC Symbol;Acc:HGNC:25566]	ENST00000682236	SETD5		3	p25.3	55209	SETD5-229
219683	ENSG00000136156.15:ENST00000650479.1	ENSG00000136156.15	ENST00000650479.1	6.04938	0.804917	2.11753e-16	4.38009e-14	ENST00000650479	ENSG00000136156	integral membrane protein 2B [Source:HGNC Symbol;Acc:HGNC:6174]	ENST00000650479	ITM2B		13	q14.2	9445	ITM2B-211
453201	ENSG00000163682.17:ENST00000506581.6	ENSG00000163682.17	ENST00000506581.6	8.36959	-0.576569	2.12537e-16	4.38712e-14	ENST00000506581	ENSG00000163682	ribosomal protein L9 [Source:HGNC Symbol;Acc:HGNC:10369]	ENST00000506581	RPL9		4	p14	6133	RPL9-206
81876	ENSG00000129003.19:ENST00000649766.1	ENSG00000129003.19	ENST00000649766.1	2.89272	0.796541	2.1262e-16	4.38712e-14	ENST00000649766	ENSG00000129003	vacuolar protein sorting 13 homolog C [Source:HGNC Symbol;Acc:HGNC:23594]	ENST00000649766	VPS13C		15	q22.2	54832	VPS13C-211
136082	ENSG00000100453.14:ENST00000532263.5	ENSG00000100453.14	ENST00000532263.5	4.94925	-1.26156	2.15046e-16	4.43171e-14	ENST00000532263	ENSG00000100453	granzyme B [Source:HGNC Symbol;Acc:HGNC:4709]	ENST00000532263	GZMB		14	q12	3002	GZMB-206
345488	ENSG00000085721.13:ENST00000563559.5	ENSG00000085721.13	ENST00000563559.5	3.7341	-0.491899	2.16933e-16	4.46507e-14	ENST00000563559	ENSG00000085721	RRN3 homolog, RNA polymerase I transcription factor [Source:HGNC Symbol;Acc:HGNC:30346]	ENST00000563559	RRN3		16	p13.11	54700	RRN3-205
538963	ENSG00000084623.12:ENST00000678162.1	ENSG00000084623.12	ENST00000678162.1	3.89757	-0.639187	2.1916e-16	4.49996e-14	ENST00000678162	ENSG00000084623	eukaryotic translation initiation factor 3 subunit I [Source:HGNC Symbol;Acc:HGNC:3272]	ENST00000678162	EIF3I		1	p35.2	8668	EIF3I-232
418252	ENSG00000273611.5:ENST00000616269.1	ENSG00000273611.5	ENST00000616269.1	2.59789	-1.07572	2.19168e-16	4.49996e-14	ENST00000616269	ENSG00000273611	zinc finger HIT-type containing 3 [Source:HGNC Symbol;Acc:HGNC:12309]	ENST00000616269	ZNHIT3		17	q12	9326	ZNHIT3-203
313619	ENSG00000078124.13:ENST00000679611.1	ENSG00000078124.13	ENST00000679611.1	2.64834	1.40515	2.19689e-16	4.50511e-14	ENST00000679611	ENSG00000078124	alkaline ceramidase 3 [Source:HGNC Symbol;Acc:HGNC:16066]	ENST00000679611	ACER3		11	q13.5	55331	ACER3-215
238363	ENSG00000166710.23:ENST00000623550.1	ENSG00000166710.23	ENST00000623550.1	13.3156	-0.811625	2.20444e-16	4.51503e-14	ENST00000623550	ENSG00000166710	beta-2-microglobulin [Source:HGNC Symbol;Acc:HGNC:914]	ENST00000623550	B2M		15	q21.1	567	B2M-210
414201	ENSG00000131844.17:ENST00000682640.1	ENSG00000131844.17	ENST00000682640.1	2.93603	1.50033	2.2203e-16	4.54195e-14	ENST00000682640	ENSG00000131844	methylcrotonyl-CoA carboxylase subunit 2 [Source:HGNC Symbol;Acc:HGNC:6937]	ENST00000682640	MCCC2		5	q13.2	64087	MCCC2-219
79318	ENSG00000244754.9:ENST00000674433.1	ENSG00000244754.9	ENST00000674433.1	5.7733	0.567625	2.26025e-16	4.618e-14	ENST00000674433	ENSG00000244754	NEDD4 binding protein 2 like 2 [Source:HGNC Symbol;Acc:HGNC:26916]	ENST00000674433	N4BP2L2		13	q13.1	10443	N4BP2L2-237
424568	ENSG00000108854.16:ENST00000578386.5	ENSG00000108854.16	ENST00000578386.5	3.51807	-0.595831	2.27033e-16	4.63229e-14	ENST00000578386	ENSG00000108854	SMAD specific E3 ubiquitin protein ligase 2 [Source:HGNC Symbol;Acc:HGNC:16809]	ENST00000578386	SMURF2		17	q24.1	64750	SMURF2-203
391336	ENSG00000103035.11:ENST00000219313.9	ENSG00000103035.11	ENST00000219313.9	5.29482	-0.69153	2.2728e-16	4.63229e-14	ENST00000219313	ENSG00000103035	proteasome 26S subunit, non-ATPase 7 [Source:HGNC Symbol;Acc:HGNC:9565]	ENST00000219313	PSMD7		16	q23.1	5713	PSMD7-201
509429	ENSG00000126432.14:ENST00000347941.4	ENSG00000126432.14	ENST00000347941.4	5.98842	-0.346494	2.29537e-16	4.67257e-14	ENST00000347941	ENSG00000126432	peroxiredoxin 5 [Source:HGNC Symbol;Acc:HGNC:9355]	ENST00000347941	PRDX5		11	q13.1	25824	PRDX5-202
448776	ENSG00000104529.19:ENST00000531218.6	ENSG00000104529.19	ENST00000531218.6	6.19304	-0.546353	2.30279e-16	4.68197e-14	ENST00000531218	ENSG00000104529	eukaryotic translation elongation factor 1 delta [Source:HGNC Symbol;Acc:HGNC:3211]	ENST00000531218	EEF1D		8	q24.3	1936	EEF1D-236
423259	ENSG00000128923.11:ENST00000560289.5	ENSG00000128923.11	ENST00000560289.5	2.51128	0.849555	2.36814e-16	4.80897e-14	ENST00000560289	ENSG00000128923	MINDY lysine 48 deubiquitinase 2 [Source:HGNC Symbol;Acc:HGNC:26954]	ENST00000560289	MINDY2		15	q21.3	54629	MINDY2-205
122149	ENSG00000301147.1:ENST00000776574.1	ENSG00000301147.1	ENST00000776574.1	1.5401	0.918357	2.45254e-16	4.9743e-14	ENST00000776574	ENSG00000301147	novel transcript	ENST00000776574			4	q35.2	105377613
287764	ENSG00000089737.19:ENST00000621632.5	ENSG00000089737.19	ENST00000621632.5	5.98712	0.434393	2.47818e-16	5.0202e-14	ENST00000621632	ENSG00000089737	DEAD-box helicase 24 [Source:HGNC Symbol;Acc:HGNC:13266]	ENST00000621632	DDX24		14	q32.12	57062	DDX24-208
75749	ENSG00000123144.11:ENST00000592273.5	ENSG00000123144.11	ENST00000592273.5	7.8811	-0.476943	2.49395e-16	5.04601e-14	ENST00000592273	ENSG00000123144	telomerase RNA component interacting RNase [Source:HGNC Symbol;Acc:HGNC:28424]	ENST00000592273	TRIR		19	p13.13	79002	TRIR-205
394122	ENSG00000110713.18:ENST00000700605.1	ENSG00000110713.18	ENST00000700605.1	3.72628	-0.900159	2.51014e-16	5.07261e-14	ENST00000700605	ENSG00000110713	nucleoporin 98 and 96 precursor [Source:HGNC Symbol;Acc:HGNC:8068]	ENST00000700605	NUP98		11	p15.4	4928	NUP98-232
469349	ENSG00000099246.19:ENST00000682852.1	ENSG00000099246.19	ENST00000682852.1	4.47806	-0.69688	2.56049e-16	5.1681e-14	ENST00000682852	ENSG00000099246	RAB18, member RAS oncogene family [Source:HGNC Symbol;Acc:HGNC:14244]	ENST00000682852	RAB18		10	p12.1	22931	RAB18-222
219685	ENSG00000136156.15:ENST00000649452.1	ENSG00000136156.15	ENST00000649452.1	9.40291	0.407515	2.5899e-16	5.22113e-14	ENST00000649452	ENSG00000136156	integral membrane protein 2B [Source:HGNC Symbol;Acc:HGNC:6174]	ENST00000649452	ITM2B		13	q14.2	9445	ITM2B-209
365039	ENSG00000133703.14:ENST00000688940.1	ENSG00000133703.14	ENST00000688940.1	3.4273	0.788411	2.59347e-16	5.22203e-14	ENST00000688940	ENSG00000133703	KRAS proto-oncogene, GTPase [Source:HGNC Symbol;Acc:HGNC:6407]	ENST00000688940	KRAS		12	p12.1	3845	KRAS-210
406872	ENSG00000198821.12:ENST00000700135.1	ENSG00000198821.12	ENST00000700135.1	6.143	-0.449806	2.62255e-16	5.2742e-14	ENST00000700135	ENSG00000198821	CD247 molecule [Source:HGNC Symbol;Acc:HGNC:1677]	ENST00000700135	CD247		1	q24.2	919	CD247-218
342825	ENSG00000065413.20:ENST00000463879.1	ENSG00000065413.20	ENST00000463879.1	4.76138	0.648473	2.63076e-16	5.28433e-14	ENST00000463879	ENSG00000065413	ankyrin repeat domain 44 [Source:HGNC Symbol;Acc:HGNC:25259]	ENST00000463879	ANKRD44		2	q33.1	91526	ANKRD44-209
464044	ENSG00000142541.18:ENST00000477613.6	ENSG00000142541.18	ENST00000477613.6	8.56207	0.414594	2.6862e-16	5.38921e-14	ENST00000477613	ENSG00000142541	ribosomal protein L13a [Source:HGNC Symbol;Acc:HGNC:10304]	ENST00000477613	RPL13A		19	q13.33	23521	RPL13A-208
499064	ENSG00000116044.17:ENST00000699307.1	ENSG00000116044.17	ENST00000699307.1	2.85835	1.2099	2.6956e-16	5.40157e-14	ENST00000699307	ENSG00000116044	NFE2 like bZIP transcription factor 2 [Source:HGNC Symbol;Acc:HGNC:7782]	ENST00000699307	NFE2L2		2	q31.2	4780	NFE2L2-229
469243	ENSG00000164506.16:ENST00000367481.7	ENSG00000164506.16	ENST00000367481.7	4.69162	-0.583931	2.71991e-16	5.44373e-14	ENST00000367481	ENSG00000164506	syntaxin binding protein 5 [Source:HGNC Symbol;Acc:HGNC:19665]	ENST00000367481	STXBP5		6	q24.3	134957	STXBP5-204
47368	ENSG00000130066.17:ENST00000462639.1	ENSG00000130066.17	ENST00000462639.1	7.91972	-0.674133	2.78287e-16	5.56306e-14	ENST00000462639	ENSG00000130066	spermidine/spermine N1-acetyltransferase 1 [Source:HGNC Symbol;Acc:HGNC:10540]	ENST00000462639	SAT1		X	p22.11	6303	SAT1-205
218848	ENSG00000100804.19:ENST00000493471.2	ENSG00000100804.19	ENST00000493471.2	5.69096	0.176398	2.82168e-16	5.6339e-14	ENST00000493471	ENSG00000100804	proteasome 20S subunit beta 5 [Source:HGNC Symbol;Acc:HGNC:9542]	ENST00000493471	PSMB5		14	q11.2	5693	PSMB5-205
487348	ENSG00000149269.10:ENST00000528592.5	ENSG00000149269.10	ENST00000528592.5	4.10966	0.864651	2.87559e-16	5.72844e-14	ENST00000528592	ENSG00000149269	p21 (RAC1) activated kinase 1 [Source:HGNC Symbol;Acc:HGNC:8590]	ENST00000528592	PAK1		11	q14.1	5058	PAK1-211
208918	ENSG00000101596.17:ENST00000684915.1	ENSG00000101596.17	ENST00000684915.1	5.96479	0.614409	2.8759e-16	5.72844e-14	ENST00000684915	ENSG00000101596	structural maintenance of chromosomes flexible hinge domain containing 1 [Source:HGNC Symbol;Acc:HGNC:29090]	ENST00000684915	SMCHD1		18	p11.32	23347	SMCHD1-216
543697	ENSG00000054267.22:ENST00000491632.5	ENSG00000054267.22	ENST00000491632.5	5.38932	0.384377	2.90577e-16	5.78102e-14	ENST00000491632	ENSG00000054267	AT-rich interaction domain 4B [Source:HGNC Symbol;Acc:HGNC:15550]	ENST00000491632	ARID4B		1	q42.3	51742	ARID4B-212
530445	ENSG00000116406.20:ENST00000689946.1	ENSG00000116406.20	ENST00000689946.1	2.2199	2.10269	2.91409e-16	5.79066e-14	ENST00000689946	ENSG00000116406	ER degradation enhancing alpha-mannosidase like protein 3 [Source:HGNC Symbol;Acc:HGNC:16787]	ENST00000689946	EDEM3		1	q25.3	80267	EDEM3-214
315443	ENSG00000166398.14:ENST00000299505.8	ENSG00000166398.14	ENST00000299505.8	3.24413	-0.733104	2.93263e-16	5.82057e-14	ENST00000299505	ENSG00000166398	granule associated Rac and RHOG effector 1 [Source:HGNC Symbol;Acc:HGNC:29016]	ENST00000299505	GARRE1		19	q13.11	9710	GARRE1-201
43483	ENSG00000104660.19:ENST00000518001.1	ENSG00000104660.19	ENST00000518001.1	3.63802	-0.942557	2.94266e-16	5.83354e-14	ENST00000518001	ENSG00000104660	leptin receptor overlapping transcript like 1 [Source:HGNC Symbol;Acc:HGNC:6555]	ENST00000518001	LEPROTL1		8	p12	23484	LEPROTL1-203
365106	ENSG00000166783.22:ENST00000551742.5	ENSG00000166783.22	ENST00000551742.5	4.36257	0.903638	2.97158e-16	5.88387e-14	ENST00000551742	ENSG00000166783	meiosis regulator and mRNA stability factor 1 [Source:HGNC Symbol;Acc:HGNC:29562]	ENST00000551742	MARF1		16	p13.11	9665	MARF1-211
439429	ENSG00000188906.17:ENST00000343742.6	ENSG00000188906.17	ENST00000343742.6	5.10337	0.797545	2.98022e-16	5.89397e-14	ENST00000343742	ENSG00000188906	leucine rich repeat kinase 2 [Source:HGNC Symbol;Acc:HGNC:18618]	ENST00000343742	LRRK2		12	q12	120892	LRRK2-202
311821	ENSG00000065518.8:ENST00000496588.1	ENSG00000065518.8	ENST00000496588.1	4.42938	-1.1178	2.99059e-16	5.90748e-14	ENST00000496588	ENSG00000065518	NADH:ubiquinone oxidoreductase subunit B4 [Source:HGNC Symbol;Acc:HGNC:7699]	ENST00000496588	NDUFB4		3	q13.33	4710	NDUFB4-206
219673	ENSG00000077420.17:ENST00000356785.4	ENSG00000077420.17	ENST00000356785.4	2.3937	1.6138	3.01926e-16	5.95706e-14	ENST00000356785	ENSG00000077420	amyloid beta precursor protein binding family B member 1 interacting protein [Source:HGNC Symbol;Acc:HGNC:17379]	ENST00000356785	APBB1IP		10	p12.1	54518	APBB1IP-201
268469	ENSG00000125354.24:ENST00000343984.5	ENSG00000125354.24	ENST00000343984.5	5.94719	-0.33691	3.06534e-16	6.04082e-14	ENST00000343984	ENSG00000125354	septin 6 [Source:HGNC Symbol;Acc:HGNC:15848]	ENST00000343984	SEPTIN6		X	q24	23157	SEPTIN6-201
434731	ENSG00000159023.23:ENST00000647918.1	ENSG00000159023.23	ENST00000647918.1	6.49575	0.769825	3.07495e-16	6.0526e-14	ENST00000647918	ENSG00000159023	erythrocyte membrane protein band 4.1 [Source:HGNC Symbol;Acc:HGNC:3377]	ENST00000647918	EPB41		1	p35.3	2035	EPB41-232
410447	ENSG00000120727.13:ENST00000511706.5	ENSG00000120727.13	ENST00000511706.5	4.89082	-0.505477	3.10286e-16	6.09482e-14	ENST00000511706	ENSG00000120727	poly(A) binding protein interacting protein 2 [Source:HGNC Symbol;Acc:HGNC:17970]	ENST00000511706	PAIP2		5	q31.2	51247	PAIP2-208
534174	ENSG00000065243.20:ENST00000316005.11	ENSG00000065243.20	ENST00000316005.11	3.96466	0.456451	3.10544e-16	6.09482e-14	ENST00000316005	ENSG00000065243	protein kinase N2 [Source:HGNC Symbol;Acc:HGNC:9406]	ENST00000316005	PKN2		1	p22.2	5586	PKN2-201
121456	ENSG00000185201.18:ENST00000680011.1	ENSG00000185201.18	ENST00000680011.1	7.2426	-1.23469	3.10736e-16	6.09482e-14	ENST00000680011	ENSG00000185201	interferon induced transmembrane protein 2 [Source:HGNC Symbol;Acc:HGNC:5413]	ENST00000680011	IFITM2		11	p15.5	10581	IFITM2-209
487756	ENSG00000136280.17:ENST00000474617.1	ENSG00000136280.17	ENST00000474617.1	6.1033	-0.500076	3.13513e-16	6.14205e-14	ENST00000474617	ENSG00000136280	CCM2 scaffold protein [Source:HGNC Symbol;Acc:HGNC:21708]	ENST00000474617	CCM2		7	p13	83605	CCM2-206
397458	ENSG00000138496.17:ENST00000471785.5	ENSG00000138496.17	ENST00000471785.5	4.6026	0.772741	3.1503e-16	6.16454e-14	ENST00000471785	ENSG00000138496	poly(ADP-ribose) polymerase family member 9 [Source:HGNC Symbol;Acc:HGNC:24118]	ENST00000471785	PARP9		3	q21.1	83666	PARP9-204
291609	ENSG00000066926.13:ENST00000585878.1	ENSG00000066926.13	ENST00000585878.1	3.45647	0.968399	3.16655e-16	6.18907e-14	ENST00000585878	ENSG00000066926	ferrochelatase [Source:HGNC Symbol;Acc:HGNC:3647]	ENST00000585878	FECH		18	q21.31	2235	FECH-206
410450	ENSG00000120727.13:ENST00000510080.1	ENSG00000120727.13	ENST00000510080.1	5.07504	-0.646838	3.17179e-16	6.19205e-14	ENST00000510080	ENSG00000120727	poly(A) binding protein interacting protein 2 [Source:HGNC Symbol;Acc:HGNC:17970]	ENST00000510080	PAIP2		5	q31.2	51247	PAIP2-205
470016	ENSG00000110200.9:ENST00000535503.5	ENSG00000110200.9	ENST00000535503.5	3.04214	-0.774685	3.18805e-16	6.21651e-14	ENST00000535503	ENSG00000110200	anaphase promoting complex subunit 15 [Source:HGNC Symbol;Acc:HGNC:24531]	ENST00000535503	ANAPC15		11	q13.4	25906	ANAPC15-205
526712	ENSG00000177830.18:ENST00000529539.5	ENSG00000177830.18	ENST00000529539.5	4.90551	-0.712278	3.29801e-16	6.42341e-14	ENST00000529539	ENSG00000177830	chitinase domain containing 1 [Source:HGNC Symbol;Acc:HGNC:28474]	ENST00000529539	CHID1		11	p15.5	66005	CHID1-216
106808	ENSG00000289514.3:ENST00000783855.1	ENSG00000289514.3	ENST00000783855.1	4.39231	-1.35691	3.3493e-16	6.51361e-14	ENST00000783855	ENSG00000289514	novel transcript, antisense to ANK1	ENST00000783855			8	p11.21	NA
241286	ENSG00000108848.16:ENST00000503798.1	ENSG00000108848.16	ENST00000503798.1	3.08103	-1.90101	3.35214e-16	6.51361e-14	ENST00000503798	ENSG00000108848	LUC7 like 3 pre-mRNA splicing factor [Source:HGNC Symbol;Acc:HGNC:24309]	ENST00000503798	LUC7L3		17	q21.33	51747	LUC7L3-204
528047	ENSG00000132376.20:ENST00000350761.9	ENSG00000132376.20	ENST00000350761.9	6.01631	-0.654598	3.43368e-16	6.66431e-14	ENST00000350761	ENSG00000132376	inositol polyphosphate-5-phosphatase K [Source:HGNC Symbol;Acc:HGNC:33882]	ENST00000350761	INPP5K		17	p13.3	51763	INPP5K-202
354575	ENSG00000223745.9:ENST00000452347.6	ENSG00000223745.9	ENST00000452347.6	3.40529	-0.843561	3.44964e-16	6.68247e-14	ENST00000452347	ENSG00000223745	CCDC18 antisense RNA 1 [Source:HGNC Symbol;Acc:HGNC:52262]	ENST00000452347	CCDC18-AS1		1	p22.1	NA	CCDC18-AS1-220
336483	ENSG00000058262.11:ENST00000699270.1	ENSG00000058262.11	ENST00000699270.1	4.11556	-0.599612	3.45106e-16	6.68247e-14	ENST00000699270	ENSG00000058262	SEC61 translocon subunit alpha 1 [Source:HGNC Symbol;Acc:HGNC:18276]	ENST00000699270	SEC61A1		3	q21.3	29927	SEC61A1-212
206220	ENSG00000169926.11:ENST00000558673.1	ENSG00000169926.11	ENST00000558673.1	5.48776	-0.622884	3.45783e-16	6.68781e-14	ENST00000558673	ENSG00000169926	KLF transcription factor 13 [Source:HGNC Symbol;Acc:HGNC:13672]	ENST00000558673	KLF13		15	q13.3	51621	KLF13-204
504723	ENSG00000158062.21:ENST00000475591.5	ENSG00000158062.21	ENST00000475591.5	5.3101	0.312918	3.46451e-16	6.69297e-14	ENST00000475591	ENSG00000158062	UBX domain protein 11 [Source:HGNC Symbol;Acc:HGNC:30600]	ENST00000475591	UBXN11		1	p36.11	91544	UBXN11-214
391306	ENSG00000149273.15:ENST00000528847.1	ENSG00000149273.15	ENST00000528847.1	4.43428	-0.959483	3.48736e-16	6.72932e-14	ENST00000528847	ENSG00000149273	ribosomal protein S3 [Source:HGNC Symbol;Acc:HGNC:10420]	ENST00000528847	RPS3		11	q13.4	6188	RPS3-211
370336	ENSG00000029363.17:ENST00000532384.5	ENSG00000029363.17	ENST00000532384.5	5.20454	0.589725	3.52282e-16	6.78989e-14	ENST00000532384	ENSG00000029363	BCL2 associated transcription factor 1 [Source:HGNC Symbol;Acc:HGNC:16863]	ENST00000532384	BCLAF1		6	q23.3	9774	BCLAF1-216
112277	ENSG00000174695.10:ENST00000511450.5	ENSG00000174695.10	ENST00000511450.5	6.46729	0.215696	3.57305e-16	6.87873e-14	ENST00000511450	ENSG00000174695	transmembrane protein 167A [Source:HGNC Symbol;Acc:HGNC:28330]	ENST00000511450	TMEM167A		5	q14.2	153339	TMEM167A-206
283398	ENSG00000205937.12:ENST00000561718.5	ENSG00000205937.12	ENST00000561718.5	4.71453	-0.491739	3.58162e-16	6.88728e-14	ENST00000561718	ENSG00000205937	RNA binding protein with serine rich domain 1 [Source:HGNC Symbol;Acc:HGNC:10080]	ENST00000561718	RNPS1		16	p13.3	10921	RNPS1-205
537036	ENSG00000141524.19:ENST00000698551.1	ENSG00000141524.19	ENST00000698551.1	4.49662	-0.549295	3.60491e-16	6.92408e-14	ENST00000698551	ENSG00000141524	transmembrane channel like 6 [Source:HGNC Symbol;Acc:HGNC:18021]	ENST00000698551	TMC6		17	q25.3	11322	TMC6-232
130235	ENSG00000069493.15:ENST00000444971.6	ENSG00000069493.15	ENST00000444971.6	3.04782	0.365304	3.74575e-16	7.18632e-14	ENST00000444971	ENSG00000069493	C-type lectin domain family 2 member D [Source:HGNC Symbol;Acc:HGNC:14351]	ENST00000444971	CLEC2D		12	p13.31	29121	CLEC2D-206
439324	ENSG00000103479.17:ENST00000567964.6	ENSG00000103479.17	ENST00000567964.6	2.63235	1.15249	3.75964e-16	7.20468e-14	ENST00000567964	ENSG00000103479	RB transcriptional corepressor like 2 [Source:HGNC Symbol;Acc:HGNC:9894]	ENST00000567964	RBL2		16	q12.2	5934	RBL2-208
406224	ENSG00000144713.13:ENST00000396953.6	ENSG00000144713.13	ENST00000396953.6	9.41433	-0.470201	3.80656e-16	7.28084e-14	ENST00000396953	ENSG00000144713	ribosomal protein L32 [Source:HGNC Symbol;Acc:HGNC:10336]	ENST00000396953	RPL32		3	p25.2	6161	RPL32-202
363857	ENSG00000198502.7:ENST00000374975.4	ENSG00000198502.7	ENST00000374975.4	7.10702	0.336818	3.80812e-16	7.28084e-14	ENST00000374975	ENSG00000198502	major histocompatibility complex, class II, DR beta 5 [Source:HGNC Symbol;Acc:HGNC:4953]	ENST00000374975	HLA-DRB5		6	p21.32	3127	HLA-DRB5-201
363858	ENSG00000198502.7:ENST00000714490.1	ENSG00000198502.7	ENST00000714490.1	6.72019	-0.375108	3.8228e-16	7.30053e-14	ENST00000714490	ENSG00000198502	major histocompatibility complex, class II, DR beta 5 [Source:HGNC Symbol;Acc:HGNC:4953]	ENST00000714490	HLA-DRB5		6	p21.32	3127	HLA-DRB5-202
449390	ENSG00000119314.17:ENST00000850866.1	ENSG00000119314.17	ENST00000850866.1	3.15109	1.13067	3.85559e-16	7.35474e-14	ENST00000850866	ENSG00000119314	polypyrimidine tract binding protein 3 [Source:HGNC Symbol;Acc:HGNC:10253]	ENST00000850866	PTBP3		9	q32	9991	PTBP3-208
435961	ENSG00000168310.12:ENST00000512020.5	ENSG00000168310.12	ENST00000512020.5	3.52238	1.00792	3.90999e-16	7.44999e-14	ENST00000512020	ENSG00000168310	interferon regulatory factor 2 [Source:HGNC Symbol;Acc:HGNC:6117]	ENST00000512020	IRF2		4	q35.1	3660	IRF2-209
542419	ENSG00000169554.23:ENST00000472146.5	ENSG00000169554.23	ENST00000472146.5	2.28787	1.26928	3.97226e-16	7.55999e-14	ENST00000472146	ENSG00000169554	zinc finger E-box binding homeobox 2 [Source:HGNC Symbol;Acc:HGNC:14881]	ENST00000472146	ZEB2		2	q22.3	9839	ZEB2-218
102028	ENSG00000196954.14:ENST00000524843.5	ENSG00000196954.14	ENST00000524843.5	5.2117	0.527017	3.98473e-16	7.57508e-14	ENST00000524843	ENSG00000196954	caspase 4 [Source:HGNC Symbol;Acc:HGNC:1505]	ENST00000524843	CASP4		11	q22.3	837	CASP4-204
306658	ENSG00000124562.10:ENST00000244520.10	ENSG00000124562.10	ENST00000244520.10	5.77869	0.352411	4.05044e-16	7.68788e-14	ENST00000244520	ENSG00000124562	small nuclear ribonucleoprotein polypeptide C [Source:HGNC Symbol;Acc:HGNC:11157]	ENST00000244520	SNRPC		6	p21.31	6631	SNRPC-201
507434	ENSG00000110011.14:ENST00000355040.8	ENSG00000110011.14	ENST00000355040.8	2.51444	-0.856386	4.05329e-16	7.68788e-14	ENST00000355040	ENSG00000110011	DnaJ heat shock protein family (Hsp40) member C4 [Source:HGNC Symbol;Acc:HGNC:5271]	ENST00000355040	DNAJC4		11	q13.1	3338	DNAJC4-203
422310	ENSG00000040933.17:ENST00000715898.1	ENSG00000040933.17	ENST00000715898.1	3.79673	-0.552253	4.14082e-16	7.84496e-14	ENST00000715898	ENSG00000040933	inositol polyphosphate-4-phosphatase type I A [Source:HGNC Symbol;Acc:HGNC:6074]	ENST00000715898	INPP4A		2	q11.2	3631	INPP4A-214
405235	ENSG00000128989.11:ENST00000568196.1	ENSG00000128989.11	ENST00000568196.1	3.74072	-0.715976	4.1465e-16	7.84681e-14	ENST00000568196	ENSG00000128989	cAMP regulated phosphoprotein 19 [Source:HGNC Symbol;Acc:HGNC:16967]	ENST00000568196	ARPP19		15	q21.2	10776	ARPP19-211
549994	ENSG00000090621.15:ENST00000372858.8	ENSG00000090621.15	ENST00000372858.8	5.06523	0.390774	4.17927e-16	7.89518e-14	ENST00000372858	ENSG00000090621	poly(A) binding protein cytoplasmic 4 [Source:HGNC Symbol;Acc:HGNC:8557]	ENST00000372858	PABPC4		1	p34.3	8761	PABPC4-203
394125	ENSG00000110713.18:ENST00000700608.1	ENSG00000110713.18	ENST00000700608.1	3.11099	-0.911704	4.18153e-16	7.89518e-14	ENST00000700608	ENSG00000110713	nucleoporin 98 and 96 precursor [Source:HGNC Symbol;Acc:HGNC:8068]	ENST00000700608	NUP98		11	p15.4	4928	NUP98-235
478924	ENSG00000178927.19:ENST00000306645.10	ENSG00000178927.19	ENST00000306645.10	6.66265	0.478384	4.22278e-16	7.96405e-14	ENST00000306645	ENSG00000178927	cytochrome b-245 chaperone 1 [Source:HGNC Symbol;Acc:HGNC:28672]	ENST00000306645	CYBC1		17	q25.3	79415	CYBC1-201
253516	ENSG00000105185.12:ENST00000590247.7	ENSG00000105185.12	ENST00000590247.7	5.98278	0.46499	4.32299e-16	8.14383e-14	ENST00000590247	ENSG00000105185	programmed cell death 5 [Source:HGNC Symbol;Acc:HGNC:8764]	ENST00000590247	PDCD5		19	q13.11	9141	PDCD5-207
350560	ENSG00000123349.15:ENST00000677712.1	ENSG00000123349.15	ENST00000677712.1	5.66845	-0.999769	4.53368e-16	8.5311e-14	ENST00000677712	ENSG00000123349	prefoldin subunit 5 [Source:HGNC Symbol;Acc:HGNC:8869]	ENST00000677712	PFDN5		12	q13.13	5204	PFDN5-225
306659	ENSG00000124562.10:ENST00000374018.5	ENSG00000124562.10	ENST00000374018.5	3.98196	-0.499633	4.58221e-16	8.6127e-14	ENST00000374018	ENSG00000124562	small nuclear ribonucleoprotein polypeptide C [Source:HGNC Symbol;Acc:HGNC:11157]	ENST00000374018	SNRPC		6	p21.31	6631	SNRPC-203
412957	ENSG00000176978.16:ENST00000483783.1	ENSG00000176978.16	ENST00000483783.1	4.18782	-0.934603	4.62162e-16	8.67698e-14	ENST00000483783	ENSG00000176978	dipeptidyl peptidase 7 [Source:HGNC Symbol;Acc:HGNC:14892]	ENST00000483783	DPP7		9	q34.3	29952	DPP7-210
490404	ENSG00000132274.17:ENST00000493494.1	ENSG00000132274.17	ENST00000493494.1	3.47897	-0.986123	4.71449e-16	8.84138e-14	ENST00000493494	ENSG00000132274	tripartite motif containing 22 [Source:HGNC Symbol;Acc:HGNC:16379]	ENST00000493494	TRIM22		11	p15.4	10346	TRIM22-211
284233	ENSG00000125991.21:ENST00000451605.1	ENSG00000125991.21	ENST00000451605.1	4.93899	-0.659215	4.72555e-16	8.85217e-14	ENST00000451605	ENSG00000125991	ERGIC and golgi 3 [Source:HGNC Symbol;Acc:HGNC:15927]	ENST00000451605	ERGIC3		20	q11.22	51614	ERGIC3-210
399776	ENSG00000233927.5:ENST00000417088.2	ENSG00000233927.5	ENST00000417088.2	8.48785	-0.770849	4.74077e-16	8.87071e-14	ENST00000417088	ENSG00000233927	ribosomal protein S28 [Source:HGNC Symbol;Acc:HGNC:10418]	ENST00000417088	RPS28		19	p13.2	6234	RPS28-201
262155	ENSG00000198408.14:ENST00000370094.7	ENSG00000198408.14	ENST00000370094.7	4.68801	0.641959	4.75924e-16	8.89529e-14	ENST00000370094	ENSG00000198408	O-GlcNAcase [Source:HGNC Symbol;Acc:HGNC:7056]	ENST00000370094	OGA		10	q24.32	10724	OGA-203
550161	ENSG00000157191.20:ENST00000486390.1	ENSG00000157191.20	ENST00000486390.1	1.88617	1.43231	4.78706e-16	8.93728e-14	ENST00000486390	ENSG00000157191	NECAP endocytosis associated 2 [Source:HGNC Symbol;Acc:HGNC:25528]	ENST00000486390	NECAP2		1	p36.13	55707	NECAP2-205
313611	ENSG00000078124.13:ENST00000680583.1	ENSG00000078124.13	ENST00000680583.1	1.63717	-1.17909	4.90999e-16	9.14703e-14	ENST00000680583	ENSG00000078124	alkaline ceramidase 3 [Source:HGNC Symbol;Acc:HGNC:16066]	ENST00000680583	ACER3		11	q13.5	55331	ACER3-223
163693	ENSG00000047410.14:ENST00000474852.1	ENSG00000047410.14	ENST00000474852.1	4.54189	0.397625	4.91038e-16	9.14703e-14	ENST00000474852	ENSG00000047410	translocated promoter region, nuclear basket protein [Source:HGNC Symbol;Acc:HGNC:12017]	ENST00000474852	TPR		1	q31.1	7175	TPR-205
387919	ENSG00000135046.15:ENST00000257497.11	ENSG00000135046.15	ENST00000257497.11	9.09191	0.400897	4.94247e-16	9.19652e-14	ENST00000257497	ENSG00000135046	annexin A1 [Source:HGNC Symbol;Acc:HGNC:533]	ENST00000257497	ANXA1		9	q21.13	301	ANXA1-201
229184	ENSG00000119655.11:ENST00000556009.5	ENSG00000119655.11	ENST00000556009.5	3.44446	-0.883544	4.9798e-16	9.25566e-14	ENST00000556009	ENSG00000119655	NPC intracellular cholesterol transporter 2 [Source:HGNC Symbol;Acc:HGNC:14537]	ENST00000556009	NPC2		14	q24.3	10577	NPC2-208
469368	ENSG00000099246.19:ENST00000684134.1	ENSG00000099246.19	ENST00000684134.1	4.28452	-0.771563	4.99092e-16	9.26599e-14	ENST00000684134	ENSG00000099246	RAB18, member RAS oncogene family [Source:HGNC Symbol;Acc:HGNC:14244]	ENST00000684134	RAB18		10	p12.1	22931	RAB18-240
365031	ENSG00000133703.14:ENST00000690406.1	ENSG00000133703.14	ENST00000690406.1	4.8297	-0.512735	4.99982e-16	9.27218e-14	ENST00000690406	ENSG00000133703	KRAS proto-oncogene, GTPase [Source:HGNC Symbol;Acc:HGNC:6407]	ENST00000690406	KRAS		12	p12.1	3845	KRAS-211
470129	ENSG00000130159.15:ENST00000417981.6	ENSG00000130159.15	ENST00000417981.6	3.95768	-0.640864	5.06245e-16	9.3779e-14	ENST00000417981	ENSG00000130159	ECSIT signaling integrator [Source:HGNC Symbol;Acc:HGNC:29548]	ENST00000417981	ECSIT		19	p13.2	51295	ECSIT-203
538973	ENSG00000084623.12:ENST00000676957.1	ENSG00000084623.12	ENST00000676957.1	3.27146	-0.915255	5.08181e-16	9.40331e-14	ENST00000676957	ENSG00000084623	eukaryotic translation initiation factor 3 subunit I [Source:HGNC Symbol;Acc:HGNC:3272]	ENST00000676957	EIF3I		1	p35.2	8668	EIF3I-211
238549	ENSG00000165609.14:ENST00000378937.7	ENSG00000165609.14	ENST00000378937.7	5.49874	-0.651755	5.09307e-16	9.41371e-14	ENST00000378937	ENSG00000165609	nudix hydrolase 5 [Source:HGNC Symbol;Acc:HGNC:8052]	ENST00000378937	NUDT5		10	p14	11164	NUDT5-202
540604	ENSG00000162613.18:ENST00000294623.8	ENSG00000162613.18	ENST00000294623.8	3.08322	1.00376	5.12713e-16	9.4552e-14	ENST00000294623	ENSG00000162613	far upstream element binding protein 1 [Source:HGNC Symbol;Acc:HGNC:4004]	ENST00000294623	FUBP1		1	p31.1	8880	FUBP1-201
258662	ENSG00000178982.10:ENST00000248342.9	ENSG00000178982.10	ENST00000248342.9	8.58502	0.448015	5.13221e-16	9.4552e-14	ENST00000248342	ENSG00000178982	eukaryotic translation initiation factor 3 subunit K [Source:HGNC Symbol;Acc:HGNC:24656]	ENST00000248342	EIF3K		19	q13.2	27335	EIF3K-201
519565	ENSG00000108582.12:ENST00000225719.9	ENSG00000108582.12	ENST00000225719.9	5.78073	-0.343546	5.13253e-16	9.4552e-14	ENST00000225719	ENSG00000108582	carboxypeptidase D [Source:HGNC Symbol;Acc:HGNC:2301]	ENST00000225719	CPD		17	q11.2	1362	CPD-201
387948	ENSG00000156469.9:ENST00000524341.5	ENSG00000156469.9	ENST00000524341.5	0.861991	-1.56197	5.15947e-16	9.49433e-14	ENST00000524341	ENSG00000156469	mitochondrial transcription termination factor 3 [Source:HGNC Symbol;Acc:HGNC:24258]	ENST00000524341	MTERF3		8	q22.1	51001	MTERF3-205
482071	ENSG00000169905.13:ENST00000609928.6	ENSG00000169905.13	ENST00000609928.6	5.27044	0.174972	5.18034e-16	9.52224e-14	ENST00000609928	ENSG00000169905	torsin 1A interacting protein 2 [Source:HGNC Symbol;Acc:HGNC:24055]	ENST00000609928	TOR1AIP2		1	q25.2	163590	TOR1AIP2-206
238355	ENSG00000166710.23:ENST00000559916.1	ENSG00000166710.23	ENST00000559916.1	8.53471	1.02939	5.19392e-16	9.53667e-14	ENST00000559916	ENSG00000166710	beta-2-microglobulin [Source:HGNC Symbol;Acc:HGNC:914]	ENST00000559916	B2M		15	q21.1	567	B2M-205
259154	ENSG00000184220.12:ENST00000421999.8	ENSG00000184220.12	ENST00000421999.8	5.12792	0.773802	5.27354e-16	9.67222e-14	ENST00000421999	ENSG00000184220	cms1 ribosomal small subunit homolog [Source:HGNC Symbol;Acc:HGNC:28666]	ENST00000421999	CMSS1		3	q12.1	84319	CMSS1-201
240982	ENSG00000153094.26:ENST00000415458.5	ENSG00000153094.26	ENST00000415458.5	-0.106087	2.22764	5.28169e-16	9.67643e-14	ENST00000415458	ENSG00000153094	BCL2 like 11 [Source:HGNC Symbol;Acc:HGNC:994]	ENST00000415458	BCL2L11		2	q13	10018	BCL2L11-206
389086	ENSG00000145287.12:ENST00000718333.1	ENSG00000145287.12	ENST00000718333.1	4.17988	-0.907089	5.28744e-16	9.67643e-14	ENST00000718333	ENSG00000145287	placenta associated 8 [Source:HGNC Symbol;Acc:HGNC:19254]	ENST00000718333	PLAC8		4	q21.22	51316	PLAC8-213
487349	ENSG00000149269.10:ENST00000528633.1	ENSG00000149269.10	ENST00000528633.1	3.95854	0.966527	5.2946e-16	9.67891e-14	ENST00000528633	ENSG00000149269	p21 (RAC1) activated kinase 1 [Source:HGNC Symbol;Acc:HGNC:8590]	ENST00000528633	PAK1		11	q14.1	5058	PAK1-212
529461	ENSG00000143575.16:ENST00000532105.1	ENSG00000143575.16	ENST00000532105.1	2.349	-1.22222	5.30128e-16	9.6805e-14	ENST00000532105	ENSG00000143575	HCLS1 associated protein X-1 [Source:HGNC Symbol;Acc:HGNC:16915]	ENST00000532105	HAX1		1	q21.3	10456	HAX1-211
141420	ENSG00000224078.16:ENST00000760392.1	ENSG00000224078.16	ENST00000760392.1	3.5464	-1.40647	5.34708e-16	9.75344e-14	ENST00000760392	ENSG00000224078	small nucleolar RNA host gene 14 [Source:HGNC Symbol;Acc:HGNC:37462]	ENST00000760392	SNHG14		15	q11.2	NA	SNHG14-351
420149	ENSG00000140105.18:ENST00000555464.1	ENSG00000140105.18	ENST00000555464.1	1.46017	2.11021	5.44733e-16	9.92545e-14	ENST00000555464	ENSG00000140105	tryptophanyl-tRNA synthetase 1 [Source:HGNC Symbol;Acc:HGNC:12729]	ENST00000555464	WARS1		14	q32.2	7453	WARS1-224
320554	ENSG00000110700.7:ENST00000531008.5	ENSG00000110700.7	ENST00000531008.5	7.06224	-0.888588	5.5458e-16	1.00938e-13	ENST00000531008	ENSG00000110700	ribosomal protein S13 [Source:HGNC Symbol;Acc:HGNC:10386]	ENST00000531008	RPS13		11	p15.1	6207	RPS13-207
510882	ENSG00000109113.20:ENST00000422279.6	ENSG00000109113.20	ENST00000422279.6	2.69993	-0.842382	5.5673e-16	1.01219e-13	ENST00000422279	ENSG00000109113	RAB34, member RAS oncogene family [Source:HGNC Symbol;Acc:HGNC:16519]	ENST00000422279	RAB34		17	q11.2	83871	RAB34-208
145624	ENSG00000291177.2:ENST00000736617.1	ENSG00000291177.2	ENST00000736617.1	2.05297	-1.15714	5.66728e-16	1.02925e-13	ENST00000736617	ENSG00000291177	zinc finger protein 56, pseudogene [Source:HGNC Symbol;Acc:HGNC:13124]	ENST00000736617	ZNF56P		19	p13.11	7608	ZNF56P-265
542283	ENSG00000198771.11:ENST00000461790.1	ENSG00000198771.11	ENST00000461790.1	5.70975	0.956725	5.67555e-16	1.02963e-13	ENST00000461790	ENSG00000198771	RCSD domain containing 1 [Source:HGNC Symbol;Acc:HGNC:28310]	ENST00000461790	RCSD1		1	q24.2	92241	RCSD1-203
467313	ENSG00000215845.11:ENST00000466967.1	ENSG00000215845.11	ENST00000466967.1	3.46188	-0.722836	5.69707e-16	1.03241e-13	ENST00000466967	ENSG00000215845	thiosulfate sulfurtransferase like domain containing 1 [Source:HGNC Symbol;Acc:HGNC:35410]	ENST00000466967	TSTD1		1	q23.3	100131187	TSTD1-206
217890	ENSG00000189403.15:ENST00000326004.4	ENSG00000189403.15	ENST00000326004.4	5.23961	0.677507	5.72559e-16	1.03645e-13	ENST00000326004	ENSG00000189403	high mobility group box 1 [Source:HGNC Symbol;Acc:HGNC:4983]	ENST00000326004	HMGB1		13	q12.3	3146	HMGB1-201
482072	ENSG00000169905.13:ENST00000482587.5	ENSG00000169905.13	ENST00000482587.5	6.58846	-0.76427	5.73438e-16	1.03691e-13	ENST00000482587	ENSG00000169905	torsin 1A interacting protein 2 [Source:HGNC Symbol;Acc:HGNC:24055]	ENST00000482587	TOR1AIP2		1	q25.2	163590	TOR1AIP2-203
488039	ENSG00000073849.16:ENST00000676786.1	ENSG00000073849.16	ENST00000676786.1	3.6967	1.85021	5.76675e-16	1.04164e-13	ENST00000676786	ENSG00000073849	ST6 beta-galactoside alpha-2,6-sialyltransferase 1 [Source:HGNC Symbol;Acc:HGNC:10860]	ENST00000676786	ST6GAL1		3	q27.3	6480	ST6GAL1-223
522662	ENSG00000049239.13:ENST00000495451.1	ENSG00000049239.13	ENST00000495451.1	3.97319	-0.513921	5.77831e-16	1.0426e-13	ENST00000495451	ENSG00000049239	hexose-6-phosphate dehydrogenase/glucose 1-dehydrogenase [Source:HGNC Symbol;Acc:HGNC:4795]	ENST00000495451	H6PD		1	p36.22	9563	H6PD-202
532145	ENSG00000163479.14:ENST00000488179.6	ENSG00000163479.14	ENST00000488179.6	6.9973	-0.710742	5.82604e-16	1.05007e-13	ENST00000488179	ENSG00000163479	signal sequence receptor subunit 2 [Source:HGNC Symbol;Acc:HGNC:11324]	ENST00000488179	SSR2		1	q22	6746	SSR2-212
476296	ENSG00000150093.20:ENST00000677310.2	ENSG00000150093.20	ENST00000677310.2	5.17131	-0.5286	5.93451e-16	1.06847e-13	ENST00000677310	ENSG00000150093	integrin subunit beta 1 [Source:HGNC Symbol;Acc:HGNC:6153]	ENST00000677310	ITGB1		10	p11.22	3688	ITGB1-225
459573	ENSG00000153786.13:ENST00000344861.9	ENSG00000153786.13	ENST00000344861.9	7.16779	-0.237167	5.96053e-16	1.07199e-13	ENST00000344861	ENSG00000153786	zinc finger DHHC-type palmitoyltransferase 7 [Source:HGNC Symbol;Acc:HGNC:18459]	ENST00000344861	ZDHHC7		16	q24.1	55625	ZDHHC7-202
258183	ENSG00000175387.16:ENST00000356825.8	ENSG00000175387.16	ENST00000356825.8	5.16204	-0.285629	6.07331e-16	1.0911e-13	ENST00000356825	ENSG00000175387	SMAD family member 2 [Source:HGNC Symbol;Acc:HGNC:6768]	ENST00000356825	SMAD2		18	q21.1	4087	SMAD2-202
204567	ENSG00000105518.14:ENST00000592952.5	ENSG00000105518.14	ENST00000592952.5	1.92237	-1.43462	6.15526e-16	1.10463e-13	ENST00000592952	ENSG00000105518	transmembrane protein 205 [Source:HGNC Symbol;Acc:HGNC:29631]	ENST00000592952	TMEM205		19	p13.2	374882	TMEM205-215
12869	ENSG00000159140.23:ENST00000704334.1	ENSG00000159140.23	ENST00000704334.1	5.64438	-0.507321	6.20425e-16	1.11223e-13	ENST00000704334	ENSG00000159140	SON DNA and RNA binding protein [Source:HGNC Symbol;Acc:HGNC:11183]	ENST00000704334	SON		21	q22.11	6651	SON-222
121462	ENSG00000185201.18:ENST00000679383.1	ENSG00000185201.18	ENST00000679383.1	8.11063	-1.05481	6.39811e-16	1.14575e-13	ENST00000679383	ENSG00000185201	interferon induced transmembrane protein 2 [Source:HGNC Symbol;Acc:HGNC:5413]	ENST00000679383	IFITM2		11	p15.5	10581	IFITM2-206
100940	ENSG00000269893.11:ENST00000729029.1	ENSG00000269893.11	ENST00000729029.1	5.38816	-0.84887	6.49927e-16	1.16262e-13	ENST00000729029	ENSG00000269893	small nucleolar RNA host gene 8 [Source:HGNC Symbol;Acc:HGNC:33098]	ENST00000729029	SNHG8		4	q26	NA	SNHG8-221
448381	ENSG00000168610.17:ENST00000678906.1	ENSG00000168610.17	ENST00000678906.1	5.77592	-0.36063	6.53989e-16	1.16863e-13	ENST00000678906	ENSG00000168610	signal transducer and activator of transcription 3 [Source:HGNC Symbol;Acc:HGNC:11364]	ENST00000678906	STAT3		17	q21.2	6774	STAT3-244
523375	ENSG00000106588.12:ENST00000457444.6	ENSG00000106588.12	ENST00000457444.6	6.41625	-0.983422	6.56931e-16	1.17263e-13	ENST00000457444	ENSG00000106588	proteasome 20S subunit alpha 2 [Source:HGNC Symbol;Acc:HGNC:9531]	ENST00000457444	PSMA2		7	p14.1	5683	PSMA2-205
244652	ENSG00000119632.4:ENST00000238609.4	ENSG00000119632.4	ENST00000238609.4	6.85327	0.484528	6.67071e-16	1.18946e-13	ENST00000238609	ENSG00000119632	interferon alpha inducible protein 27 like 2 [Source:HGNC Symbol;Acc:HGNC:19753]	ENST00000238609	IFI27L2		14	q32.12	83982	IFI27L2-201
425505	ENSG00000185414.20:ENST00000465432.1	ENSG00000185414.20	ENST00000465432.1	3.35977	-0.523374	6.67992e-16	1.18982e-13	ENST00000465432	ENSG00000185414	mitochondrial ribosomal protein L30 [Source:HGNC Symbol;Acc:HGNC:14036]	ENST00000465432	MRPL30		2	q11.2	51263	MRPL30-204
314439	ENSG00000168014.18:ENST00000681385.1	ENSG00000168014.18	ENST00000681385.1	1.5884	-1.33545	6.69283e-16	1.19085e-13	ENST00000681385	ENSG00000168014	C2 domain containing 3 centriole elongation regulator [Source:HGNC Symbol;Acc:HGNC:24564]	ENST00000681385	C2CD3		11	q13.4	26005	C2CD3-235
195687	ENSG00000116539.14:ENST00000548830.2	ENSG00000116539.14	ENST00000548830.2	3.21736	1.05189	6.70475e-16	1.1917e-13	ENST00000548830	ENSG00000116539	ASH1 like histone lysine methyltransferase [Source:HGNC Symbol;Acc:HGNC:19088]	ENST00000548830	ASH1L		1	q22	55870	ASH1L-207
334386	ENSG00000130830.15:ENST00000413259.7	ENSG00000130830.15	ENST00000413259.7	8.00504	0.37504	6.72433e-16	1.19391e-13	ENST00000413259	ENSG00000130830	MAGUK p55 scaffold protein 1 [Source:HGNC Symbol;Acc:HGNC:7219]	ENST00000413259	MPP1		X	q28	4354	MPP1-205
331564	ENSG00000103187.8:ENST00000564662.1	ENSG00000103187.8	ENST00000564662.1	3.46418	2.28336	6.78387e-16	1.2032e-13	ENST00000564662	ENSG00000103187	coactosin like F-actin binding protein 1 [Source:HGNC Symbol;Acc:HGNC:18304]	ENST00000564662	COTL1		16	q24.1	23406	COTL1-204
292280	ENSG00000111679.17:ENST00000537533.1	ENSG00000111679.17	ENST00000537533.1	8.06482	-0.596663	6.8363e-16	1.21121e-13	ENST00000537533	ENSG00000111679	protein tyrosine phosphatase non-receptor type 6 [Source:HGNC Symbol;Acc:HGNC:9658]	ENST00000537533	PTPN6		12	p13.31	5777	PTPN6-209
62806	ENSG00000119616.11:ENST00000341162.8	ENSG00000119616.11	ENST00000341162.8	5.67666	-0.584561	7.01012e-16	1.24069e-13	ENST00000341162	ENSG00000119616	FCF1 rRNA-processing protein [Source:HGNC Symbol;Acc:HGNC:20220]	ENST00000341162	FCF1		14	q24.3	51077	FCF1-201
351048	ENSG00000070756.17:ENST00000522387.5	ENSG00000070756.17	ENST00000522387.5	5.56216	0.880718	7.02425e-16	1.24187e-13	ENST00000522387	ENSG00000070756	poly(A) binding protein cytoplasmic 1 [Source:HGNC Symbol;Acc:HGNC:8554]	ENST00000522387	PABPC1		8	q22.3	26986	PABPC1-219
491405	ENSG00000115295.21:ENST00000686470.1	ENSG00000115295.21	ENST00000686470.1	1.16963	-1.32874	7.06286e-16	1.24737e-13	ENST00000686470	ENSG00000115295	CAP-Gly domain containing linker protein family member 4 [Source:HGNC Symbol;Acc:HGNC:26108]	ENST00000686470	CLIP4		2	p23.2	79745	CLIP4-216
270338	ENSG00000143669.16:ENST00000473037.5	ENSG00000143669.16	ENST00000473037.5	6.11064	-0.587397	7.11361e-16	1.25501e-13	ENST00000473037	ENSG00000143669	lysosomal trafficking regulator [Source:HGNC Symbol;Acc:HGNC:1968]	ENST00000473037	LYST		1	q42.3	1130	LYST-207
465727	ENSG00000104870.13:ENST00000598076.1	ENSG00000104870.13	ENST00000598076.1	7.9594	-0.63028	7.2019e-16	1.26924e-13	ENST00000598076	ENSG00000104870	Fc gamma receptor and transporter [Source:HGNC Symbol;Acc:HGNC:3621]	ENST00000598076	FCGRT		19	q13.33	2217	FCGRT-211
523839	ENSG00000134333.15:ENST00000538451.1	ENSG00000134333.15	ENST00000538451.1	3.33215	-0.780928	7.22991e-16	1.27258e-13	ENST00000538451	ENSG00000134333	lactate dehydrogenase A [Source:HGNC Symbol;Acc:HGNC:6535]	ENST00000538451	LDHA		11	p15.1	3939	LDHA-216
282375	ENSG00000203896.10:ENST00000494776.1	ENSG00000203896.10	ENST00000494776.1	4.1966	-0.842647	7.23613e-16	1.27258e-13	ENST00000494776	ENSG00000203896	Lck interacting transmembrane adaptor 1 [Source:HGNC Symbol;Acc:HGNC:26016]	ENST00000494776	LIME1		20	q13.33	54923	LIME1-209
469634	ENSG00000105851.11:ENST00000496166.6	ENSG00000105851.11	ENST00000496166.6	5.55578	-0.326183	7.25486e-16	1.27453e-13	ENST00000496166	ENSG00000105851	phosphatidylinositol-4,5-bisphosphate 3-kinase catalytic subunit gamma [Source:HGNC Symbol;Acc:HGNC:8978]	ENST00000496166	PIK3CG		7	q22.3	5294	PIK3CG-205
518726	ENSG00000087191.14:ENST00000585242.5	ENSG00000087191.14	ENST00000585242.5	6.86579	-0.40513	7.45418e-16	1.30817e-13	ENST00000585242	ENSG00000087191	proteasome 26S subunit, ATPase 5 [Source:HGNC Symbol;Acc:HGNC:9552]	ENST00000585242	PSMC5		17	q23.3	5705	PSMC5-221
504513	ENSG00000131143.10:ENST00000564903.1	ENSG00000131143.10	ENST00000564903.1	7.35231	-0.597658	7.73606e-16	1.35621e-13	ENST00000564903	ENSG00000131143	cytochrome c oxidase subunit 4I1 [Source:HGNC Symbol;Acc:HGNC:2265]	ENST00000564903	COX4I1		16	q24.1	1327	COX4I1-208
303249	ENSG00000113732.9:ENST00000265093.4	ENSG00000113732.9	ENST00000265093.4	8.24138	-0.218657	7.7916e-16	1.3645e-13	ENST00000265093	ENSG00000113732	ATPase H+ transporting V0 subunit e1 [Source:HGNC Symbol;Acc:HGNC:863]	ENST00000265093	ATP6V0E1		5	q35.1	8992	ATP6V0E1-201
480852	ENSG00000092841.19:ENST00000550697.6	ENSG00000092841.19	ENST00000550697.6	12.2913	0.416882	7.79974e-16	1.3645e-13	ENST00000550697	ENSG00000092841	myosin light chain 6 [Source:HGNC Symbol;Acc:HGNC:7587]	ENST00000550697	MYL6		12	q13.2	4637	MYL6-218
397522	ENSG00000168894.10:ENST00000443647.5	ENSG00000168894.10	ENST00000443647.5	5.6166	-0.427802	7.83291e-16	1.36887e-13	ENST00000443647	ENSG00000168894	ring finger protein 181 [Source:HGNC Symbol;Acc:HGNC:28037]	ENST00000443647	RNF181		2	p11.2	51255	RNF181-204
273004	ENSG00000109332.20:ENST00000508474.5	ENSG00000109332.20	ENST00000508474.5	8.00854	-0.59749	7.85244e-16	1.37085e-13	ENST00000508474	ENSG00000109332	ubiquitin conjugating enzyme E2 D3 [Source:HGNC Symbol;Acc:HGNC:12476]	ENST00000508474	UBE2D3		4	q24	7323	UBE2D3-224
292278	ENSG00000111679.17:ENST00000539029.5	ENSG00000111679.17	ENST00000539029.5	8.06773	-0.588673	7.8691e-16	1.37139e-13	ENST00000539029	ENSG00000111679	protein tyrosine phosphatase non-receptor type 6 [Source:HGNC Symbol;Acc:HGNC:9658]	ENST00000539029	PTPN6		12	p13.31	5777	PTPN6-212
480851	ENSG00000092841.19:ENST00000549566.5	ENSG00000092841.19	ENST00000549566.5	5.35086	-1.0189	7.87201e-16	1.37139e-13	ENST00000549566	ENSG00000092841	myosin light chain 6 [Source:HGNC Symbol;Acc:HGNC:7587]	ENST00000549566	MYL6		12	q13.2	4637	MYL6-215
542451	ENSG00000143947.15:ENST00000495843.1	ENSG00000143947.15	ENST00000495843.1	8.59391	-0.142502	7.95254e-16	1.38397e-13	ENST00000495843	ENSG00000143947	ribosomal protein S27a [Source:HGNC Symbol;Acc:HGNC:10417]	ENST00000495843	RPS27A		2	p16.1	6233	RPS27A-210
287769	ENSG00000089737.19:ENST00000555054.1	ENSG00000089737.19	ENST00000555054.1	4.66986	-0.528517	8.01788e-16	1.39389e-13	ENST00000555054	ENSG00000089737	DEAD-box helicase 24 [Source:HGNC Symbol;Acc:HGNC:13266]	ENST00000555054	DDX24		14	q32.12	57062	DDX24-204
283809	ENSG00000171858.18:ENST00000370562.1	ENSG00000171858.18	ENST00000370562.1	4.87889	-0.325601	8.05681e-16	1.3992e-13	ENST00000370562	ENSG00000171858	ribosomal protein S21 [Source:HGNC Symbol;Acc:HGNC:10409]	ENST00000370562	RPS21		20	q13.33	6227	RPS21-202
85386	ENSG00000223546.10:ENST00000670178.1	ENSG00000223546.10	ENST00000670178.1	4.62401	-0.883072	8.12406e-16	1.40941e-13	ENST00000670178	ENSG00000223546	long intergenic non-protein coding RNA 630 [Source:HGNC Symbol;Acc:HGNC:44263]	ENST00000670178	LINC00630		X	q22.1	NA	LINC00630-216
106572	ENSG00000101109.14:ENST00000474717.3	ENSG00000101109.14	ENST00000474717.3	7.55243	-0.373374	8.25529e-16	1.43069e-13	ENST00000474717	ENSG00000101109	serine/threonine kinase 4 [Source:HGNC Symbol;Acc:HGNC:11408]	ENST00000474717	STK4		20	q13.12	6789	STK4-203
463642	ENSG00000150593.18:ENST00000483670.5	ENSG00000150593.18	ENST00000483670.5	3.21935	1.45373	8.2812e-16	1.43251e-13	ENST00000483670	ENSG00000150593	programmed cell death 4 [Source:HGNC Symbol;Acc:HGNC:8763]	ENST00000483670	PDCD4		10	q25.2	27250	PDCD4-208
502944	ENSG00000196352.18:ENST00000695828.1	ENSG00000196352.18	ENST00000695828.1	2.3247	1.2256	8.29076e-16	1.43251e-13	ENST00000695828	ENSG00000196352	CD55 molecule (Cromer blood group) [Source:HGNC Symbol;Acc:HGNC:2665]	ENST00000695828	CD55		1	q32.2	1604	CD55-220
358593	ENSG00000131263.13:ENST00000332687.11	ENSG00000131263.13	ENST00000332687.11	5.52926	-0.364836	8.29155e-16	1.43251e-13	ENST00000332687	ENSG00000131263	ring finger protein, LIM domain interacting [Source:HGNC Symbol;Acc:HGNC:13429]	ENST00000332687	RLIM		X	q13.2	51132	RLIM-201
236942	ENSG00000141469.18:ENST00000590377.1	ENSG00000141469.18	ENST00000590377.1	6.75688	-1.05944	8.3937e-16	1.44865e-13	ENST00000590377	ENSG00000141469	solute carrier family 14 member 1 (Kidd blood group) [Source:HGNC Symbol;Acc:HGNC:10918]	ENST00000590377	SLC14A1		18	q12.3	6563	SLC14A1-216
499338	ENSG00000115415.21:ENST00000673777.1	ENSG00000115415.21	ENST00000673777.1	3.92522	-0.589158	8.54628e-16	1.47346e-13	ENST00000673777	ENSG00000115415	signal transducer and activator of transcription 1 [Source:HGNC Symbol;Acc:HGNC:11362]	ENST00000673777	STAT1		2	q32.2	6772	STAT1-216
434729	ENSG00000159023.23:ENST00000644342.1	ENSG00000159023.23	ENST00000644342.1	6.41607	0.857311	8.70391e-16	1.49909e-13	ENST00000644342	ENSG00000159023	erythrocyte membrane protein band 4.1 [Source:HGNC Symbol;Acc:HGNC:3377]	ENST00000644342	EPB41		1	p35.3	2035	EPB41-219
516615	ENSG00000110801.14:ENST00000261817.6	ENSG00000110801.14	ENST00000261817.6	6.15705	0.283248	8.87254e-16	1.52655e-13	ENST00000261817	ENSG00000110801	proteasome 26S subunit, non-ATPase 9 [Source:HGNC Symbol;Acc:HGNC:9567]	ENST00000261817	PSMD9		12	q24.31	5715	PSMD9-201
358594	ENSG00000131263.13:ENST00000349225.2	ENSG00000131263.13	ENST00000349225.2	3.17675	0.690913	8.92825e-16	1.53455e-13	ENST00000349225	ENSG00000131263	ring finger protein, LIM domain interacting [Source:HGNC Symbol;Acc:HGNC:13429]	ENST00000349225	RLIM		X	q13.2	51132	RLIM-202
511262	ENSG00000115758.14:ENST00000699836.1	ENSG00000115758.14	ENST00000699836.1	6.51411	-0.250713	9.0495e-16	1.55379e-13	ENST00000699836	ENSG00000115758	ornithine decarboxylase 1 [Source:HGNC Symbol;Acc:HGNC:8109]	ENST00000699836	ODC1		2	p25.1	4953	ODC1-206
246027	ENSG00000090061.17:ENST00000553636.1	ENSG00000090061.17	ENST00000553636.1	0.454006	1.70138	9.06258e-16	1.55444e-13	ENST00000553636	ENSG00000090061	cyclin K [Source:HGNC Symbol;Acc:HGNC:1596]	ENST00000553636	CCNK		14	q32.2	8812	CCNK-202
388361	ENSG00000001629.10:ENST00000265742.8	ENSG00000001629.10	ENST00000265742.8	4.50354	-0.220839	9.07244e-16	1.55453e-13	ENST00000265742	ENSG00000001629	ankyrin repeat and IBR domain containing 1 [Source:HGNC Symbol;Acc:HGNC:22215]	ENST00000265742	ANKIB1		7	q21.2	54467	ANKIB1-201
362449	ENSG00000061936.10:ENST00000538548.5	ENSG00000061936.10	ENST00000538548.5	2.33303	1.0706	9.27674e-16	1.58563e-13	ENST00000538548	ENSG00000061936	splicing factor SWAP [Source:HGNC Symbol;Acc:HGNC:10790]	ENST00000538548	SFSWAP		12	q24.33	6433	SFSWAP-207
530395	ENSG00000175467.15:ENST00000529580.1	ENSG00000175467.15	ENST00000529580.1	3.77865	-0.425859	9.27759e-16	1.58563e-13	ENST00000529580	ENSG00000175467	spliceosome associated factor 1, recruiter of U4/U6.U5 tri-snRNP [Source:HGNC Symbol;Acc:HGNC:10538]	ENST00000529580	SART1		11	q13.1	9092	SART1-205
530448	ENSG00000116406.20:ENST00000693477.1	ENSG00000116406.20	ENST00000693477.1	1.64729	2.49399	9.28248e-16	1.58563e-13	ENST00000693477	ENSG00000116406	ER degradation enhancing alpha-mannosidase like protein 3 [Source:HGNC Symbol;Acc:HGNC:16787]	ENST00000693477	EDEM3		1	q25.3	80267	EDEM3-218
221342	ENSG00000184990.13:ENST00000556195.2	ENSG00000184990.13	ENST00000556195.2	3.48012	-0.555952	9.32062e-16	1.59052e-13	ENST00000556195	ENSG00000184990	SIVA1 apoptosis inducing factor [Source:HGNC Symbol;Acc:HGNC:17712]	ENST00000556195	SIVA1		14	q32.33	10572	SIVA1-207
65515	ENSG00000147533.19:ENST00000694911.1	ENSG00000147533.19	ENST00000694911.1	1.8808	-1.42287	9.40646e-16	1.60352e-13	ENST00000694911	ENSG00000147533	golgin A7 [Source:HGNC Symbol;Acc:HGNC:24876]	ENST00000694911	GOLGA7		8	p11.21	51125	GOLGA7-231
208297	ENSG00000015475.19:ENST00000399765.5	ENSG00000015475.19	ENST00000399765.5	5.31948	-0.304832	9.44784e-16	1.60893e-13	ENST00000399765	ENSG00000015475	BH3 interacting domain death agonist [Source:HGNC Symbol;Acc:HGNC:1050]	ENST00000399765	BID		22	q11.21	637	BID-203
161282	ENSG00000206337.13:ENST00000718211.1	ENSG00000206337.13	ENST00000718211.1	2.67707	1.32068	9.468e-16	1.61072e-13	ENST00000718211	ENSG00000206337	HLA complex P5 [Source:HGNC Symbol;Acc:HGNC:21659]	ENST00000718211	HCP5		6	p21.33	10866	HCP5-210
65490	ENSG00000147533.19:ENST00000687203.1	ENSG00000147533.19	ENST00000687203.1	4.82192	0.675423	9.57795e-16	1.62702e-13	ENST00000687203	ENSG00000147533	golgin A7 [Source:HGNC Symbol;Acc:HGNC:24876]	ENST00000687203	GOLGA7		8	p11.21	51125	GOLGA7-208
505533	ENSG00000163812.16:ENST00000479314.1	ENSG00000163812.16	ENST00000479314.1	4.12004	-0.921735	9.58331e-16	1.62702e-13	ENST00000479314	ENSG00000163812	zinc finger DHHC-type palmitoyltransferase 3 [Source:HGNC Symbol;Acc:HGNC:18470]	ENST00000479314	ZDHHC3		3	p21.31	51304	ZDHHC3-211
281937	ENSG00000178104.22:ENST00000479408.6	ENSG00000178104.22	ENST00000479408.6	3.71402	-0.927065	9.72913e-16	1.65009e-13	ENST00000479408	ENSG00000178104	phosphodiesterase 4D interacting protein [Source:HGNC Symbol;Acc:HGNC:15580]	ENST00000479408	PDE4DIP		1	q21.2	9659	PDE4DIP-213
66480	ENSG00000093072.19:ENST00000696222.1	ENSG00000093072.19	ENST00000696222.1	4.3084	-0.772949	9.75276e-16	1.65242e-13	ENST00000696222	ENSG00000093072	adenosine deaminase 2 [Source:HGNC Symbol;Acc:HGNC:1839]	ENST00000696222	ADA2		22	q11.1	51816	ADA2-225
435956	ENSG00000168310.12:ENST00000696851.1	ENSG00000168310.12	ENST00000696851.1	3.57912	1.17427	9.85264e-16	1.66765e-13	ENST00000696851	ENSG00000168310	interferon regulatory factor 2 [Source:HGNC Symbol;Acc:HGNC:6117]	ENST00000696851	IRF2		4	q35.1	3660	IRF2-221
542281	ENSG00000198771.11:ENST00000475127.5	ENSG00000198771.11	ENST00000475127.5	5.70238	0.947477	9.874e-16	1.66957e-13	ENST00000475127	ENSG00000198771	RCSD domain containing 1 [Source:HGNC Symbol;Acc:HGNC:28310]	ENST00000475127	RCSD1		1	q24.2	92241	RCSD1-205
47363	ENSG00000130066.17:ENST00000379254.5	ENSG00000130066.17	ENST00000379254.5	6.46182	-0.512169	9.9433e-16	1.67958e-13	ENST00000379254	ENSG00000130066	spermidine/spermine N1-acetyltransferase 1 [Source:HGNC Symbol;Acc:HGNC:10540]	ENST00000379254	SAT1		X	p22.11	6303	SAT1-203
409475	ENSG00000092531.10:ENST00000568331.5	ENSG00000092531.10	ENST00000568331.5	2.37151	1.35427	9.97231e-16	1.68278e-13	ENST00000568331	ENSG00000092531	synaptosome associated protein 23 [Source:HGNC Symbol;Acc:HGNC:11131]	ENST00000568331	SNAP23		15	q15.1	8773	SNAP23-216
396961	ENSG00000089820.17:ENST00000466928.5	ENSG00000089820.17	ENST00000466928.5	5.27972	-0.607912	9.99579e-16	1.68503e-13	ENST00000466928	ENSG00000089820	Rho GTPase activating protein 4 [Source:HGNC Symbol;Acc:HGNC:674]	ENST00000466928	ARHGAP4		X	q28	393	ARHGAP4-217
508988	ENSG00000135124.16:ENST00000499638.6	ENSG00000135124.16	ENST00000499638.6	4.01725	-0.243342	1.00337e-15	1.68972e-13	ENST00000499638	ENSG00000135124	purinergic receptor P2X 4 [Source:HGNC Symbol;Acc:HGNC:8535]	ENST00000499638	P2RX4		12	q24.31	5025	P2RX4-205
100936	ENSG00000269893.11:ENST00000729025.1	ENSG00000269893.11	ENST00000729025.1	5.39713	-0.893208	1.01691e-15	1.71079e-13	ENST00000729025	ENSG00000269893	small nucleolar RNA host gene 8 [Source:HGNC Symbol;Acc:HGNC:33098]	ENST00000729025	SNHG8		4	q26	NA	SNHG8-217
435531	ENSG00000173221.14:ENST00000507412.1	ENSG00000173221.14	ENST00000507412.1	5.68966	-0.47329	1.02259e-15	1.71862e-13	ENST00000507412	ENSG00000173221	glutaredoxin [Source:HGNC Symbol;Acc:HGNC:4330]	ENST00000507412	GLRX		5	q15	2745	GLRX-204
103512	ENSG00000234506.8:ENST00000762451.1	ENSG00000234506.8	ENST00000762451.1	6.80194	0.395056	1.0245e-15	1.72009e-13	ENST00000762451	ENSG00000234506	long intergenic non-protein coding RNA 1506 [Source:HGNC Symbol;Acc:HGNC:51187]	ENST00000762451	LINC01506		9	q21.11	NA	LINC01506-217
370345	ENSG00000029363.17:ENST00000529826.5	ENSG00000029363.17	ENST00000529826.5	4.88043	0.643923	1.02826e-15	1.72466e-13	ENST00000529826	ENSG00000029363	BCL2 associated transcription factor 1 [Source:HGNC Symbol;Acc:HGNC:16863]	ENST00000529826	BCLAF1		6	q23.3	9774	BCLAF1-210
552417	ENSG00000117335.21:ENST00000695778.1	ENSG00000117335.21	ENST00000695778.1	4.12535	-0.537465	1.07093e-15	1.79443e-13	ENST00000695778	ENSG00000117335	CD46 molecule [Source:HGNC Symbol;Acc:HGNC:6953]	ENST00000695778	CD46		1	q32.2	4179	CD46-221
145623	ENSG00000291177.2:ENST00000736616.1	ENSG00000291177.2	ENST00000736616.1	2.03279	-1.16452	1.07759e-15	1.80377e-13	ENST00000736616	ENSG00000291177	zinc finger protein 56, pseudogene [Source:HGNC Symbol;Acc:HGNC:13124]	ENST00000736616	ZNF56P		19	p13.11	7608	ZNF56P-264
265219	ENSG00000168701.19:ENST00000563168.1	ENSG00000168701.19	ENST00000563168.1	3.57392	-0.668509	1.08976e-15	1.82232e-13	ENST00000563168	ENSG00000168701	transmembrane protein 208 [Source:HGNC Symbol;Acc:HGNC:25015]	ENST00000563168	TMEM208		16	q22.1	29100	TMEM208-204
461193	ENSG00000112237.13:ENST00000518714.5	ENSG00000112237.13	ENST00000518714.5	1.39548	1.63428	1.09105e-15	1.82264e-13	ENST00000518714	ENSG00000112237	cyclin C [Source:HGNC Symbol;Acc:HGNC:1581]	ENST00000518714	CCNC		6	q16.2	892	CCNC-207
270826	ENSG00000185088.14:ENST00000482846.1	ENSG00000185088.14	ENST00000482846.1	6.39278	-0.252929	1.09243e-15	1.82313e-13	ENST00000482846	ENSG00000185088	ribosomal protein S27 like [Source:HGNC Symbol;Acc:HGNC:18476]	ENST00000482846	RPS27L		15	q22.2	51065	RPS27L-206
531214	ENSG00000120656.14:ENST00000685312.1	ENSG00000120656.14	ENST00000685312.1	4.50247	-0.709193	1.09901e-15	1.83226e-13	ENST00000685312	ENSG00000120656	TATA-box binding protein associated factor 12 [Source:HGNC Symbol;Acc:HGNC:11545]	ENST00000685312	TAF12		1	p35.3	6883	TAF12-205
436946	ENSG00000204323.5:ENST00000537494.1	ENSG00000204323.5	ENST00000537494.1	4.99779	-0.46834	1.10036e-15	1.83269e-13	ENST00000537494	ENSG00000204323	small integral membrane protein 5 [Source:HGNC Symbol;Acc:HGNC:40030]	ENST00000537494	SMIM5		17	q25.1	643008	SMIM5-202
337366	ENSG00000060237.19:ENST00000535698.1	ENSG00000060237.19	ENST00000535698.1	2.49645	2.04356	1.11408e-15	1.85369e-13	ENST00000535698	ENSG00000060237	WNK lysine deficient protein kinase 1 [Source:HGNC Symbol;Acc:HGNC:14540]	ENST00000535698	WNK1		12	p13.33	65125	WNK1-207
315513	ENSG00000261359.3:ENST00000812285.1	ENSG00000261359.3	ENST00000812285.1	5.89994	-0.707581	1.1219e-15	1.86484e-13	ENST00000812285	ENSG00000261359	PYCARD antisense RNA 1 [Source:HGNC Symbol;Acc:HGNC:45036]	ENST00000812285	PYCARD-AS1		16	p11.2	100652740	PYCARD-AS1-203
102076	ENSG00000163634.12:ENST00000469584.5	ENSG00000163634.12	ENST00000469584.5	5.76892	-0.557139	1.1239e-15	1.8663e-13	ENST00000469584	ENSG00000163634	THO complex subunit 7 [Source:HGNC Symbol;Acc:HGNC:29874]	ENST00000469584	THOC7		3	p14.1	80145	THOC7-204
482129	ENSG00000163788.14:ENST00000429705.6	ENSG00000163788.14	ENST00000429705.6	6.73761	-0.192668	1.13354e-15	1.88043e-13	ENST00000429705	ENSG00000163788	SNF related kinase [Source:HGNC Symbol;Acc:HGNC:30598]	ENST00000429705	SNRK		3	p22.1	54861	SNRK-202
353441	ENSG00000126456.16:ENST00000601291.5	ENSG00000126456.16	ENST00000601291.5	5.93024	0.348203	1.14182e-15	1.89229e-13	ENST00000601291	ENSG00000126456	interferon regulatory factor 3 [Source:HGNC Symbol;Acc:HGNC:6118]	ENST00000601291	IRF3		19	q13.33	3661	IRF3-227
248699	ENSG00000070501.12:ENST00000518579.5	ENSG00000070501.12	ENST00000518579.5	2.85547	-0.702158	1.14677e-15	1.89861e-13	ENST00000518579	ENSG00000070501	DNA polymerase beta [Source:HGNC Symbol;Acc:HGNC:9174]	ENST00000518579	POLB		8	p11.21	5423	POLB-203
247818	ENSG00000101084.19:ENST00000492721.5	ENSG00000101084.19	ENST00000492721.5	6.79912	-0.459789	1.14822e-15	1.89912e-13	ENST00000492721	ENSG00000101084	RAB5 interacting factor [Source:HGNC Symbol;Acc:HGNC:15870]	ENST00000492721	RAB5IF		20	q11.23	55969	RAB5IF-206
450380	ENSG00000171476.23:ENST00000556614.6	ENSG00000171476.23	ENST00000556614.6	6.10271	0.424031	1.15408e-15	1.90691e-13	ENST00000556614	ENSG00000171476	HOP homeobox [Source:HGNC Symbol;Acc:HGNC:24961]	ENST00000556614	HOPX		4	q12	84525	HOPX-214
163695	ENSG00000047410.14:ENST00000613151.1	ENSG00000047410.14	ENST00000613151.1	4.48053	0.418048	1.16883e-15	1.92784e-13	ENST00000613151	ENSG00000047410	translocated promoter region, nuclear basket protein [Source:HGNC Symbol;Acc:HGNC:12017]	ENST00000613151	TPR		1	q31.1	7175	TPR-209
476295	ENSG00000150093.20:ENST00000678989.1	ENSG00000150093.20	ENST00000678989.1	4.33465	0.750624	1.16905e-15	1.92784e-13	ENST00000678989	ENSG00000150093	integrin subunit beta 1 [Source:HGNC Symbol;Acc:HGNC:6153]	ENST00000678989	ITGB1		10	p11.22	3688	ITGB1-235
418187	ENSG00000135801.11:ENST00000258281.7	ENSG00000135801.11	ENST00000258281.7	2.32764	-0.974894	1.17396e-15	1.93402e-13	ENST00000258281	ENSG00000135801	TATA-box binding protein associated factor 5 like [Source:HGNC Symbol;Acc:HGNC:17304]	ENST00000258281	TAF5L		1	q42.13	27097	TAF5L-201
494942	ENSG00000111144.10:ENST00000413268.6	ENSG00000111144.10	ENST00000413268.6	5.25978	-0.434576	1.17861e-15	1.93976e-13	ENST00000413268	ENSG00000111144	leukotriene A4 hydrolase [Source:HGNC Symbol;Acc:HGNC:6710]	ENST00000413268	LTA4H		12	q23.1	4048	LTA4H-202
501305	ENSG00000102910.14:ENST00000566719.1	ENSG00000102910.14	ENST00000566719.1	5.38412	0.532851	1.18212e-15	1.94362e-13	ENST00000566719	ENSG00000102910	lon peptidase 2, peroxisomal [Source:HGNC Symbol;Acc:HGNC:20598]	ENST00000566719	LONP2		16	q12.1	83752	LONP2-207
291600	ENSG00000066926.13:ENST00000651787.1	ENSG00000066926.13	ENST00000651787.1	5.48424	-0.750026	1.20114e-15	1.97199e-13	ENST00000651787	ENSG00000066926	ferrochelatase [Source:HGNC Symbol;Acc:HGNC:3647]	ENST00000651787	FECH		18	q21.31	2235	FECH-210
122708	ENSG00000251095.9:ENST00000621944.1	ENSG00000251095.9	ENST00000621944.1	0.61568	-2.58917	1.20174e-15	1.97199e-13	ENST00000621944	ENSG00000251095	novel transcript	ENST00000621944			4	q22.1	105377329
369243	ENSG00000090060.19:ENST00000557320.5	ENSG00000090060.19	ENST00000557320.5	6.28739	0.54685	1.21547e-15	1.99257e-13	ENST00000557320	ENSG00000090060	poly(A) polymerase alpha [Source:HGNC Symbol;Acc:HGNC:14981]	ENST00000557320	PAPOLA		14	q32.2	10914	PAPOLA-223
408701	ENSG00000203710.12:ENST00000367051.6	ENSG00000203710.12	ENST00000367051.6	3.44473	0.83604	1.222e-15	2.0013e-13	ENST00000367051	ENSG00000203710	complement C3b/C4b receptor 1 (Knops blood group) [Source:HGNC Symbol;Acc:HGNC:2334]	ENST00000367051	CR1		1	q32.2	1378	CR1-203
365104	ENSG00000166783.22:ENST00000552771.5	ENSG00000166783.22	ENST00000552771.5	6.57863	-0.34033	1.22828e-15	2.0096e-13	ENST00000552771	ENSG00000166783	meiosis regulator and mRNA stability factor 1 [Source:HGNC Symbol;Acc:HGNC:29562]	ENST00000552771	MARF1		16	p13.11	9665	MARF1-215
163687	ENSG00000047410.14:ENST00000367478.9	ENSG00000047410.14	ENST00000367478.9	7.19466	-0.459901	1.23785e-15	2.02328e-13	ENST00000367478	ENSG00000047410	translocated promoter region, nuclear basket protein [Source:HGNC Symbol;Acc:HGNC:12017]	ENST00000367478	TPR		1	q31.1	7175	TPR-201
422296	ENSG00000070495.15:ENST00000585429.1	ENSG00000070495.15	ENST00000585429.1	3.56334	-0.774883	1.25015e-15	2.04138e-13	ENST00000585429	ENSG00000070495	jumonji domain containing 6, arginine demethylase and lysine hydroxylase [Source:HGNC Symbol;Acc:HGNC:19355]	ENST00000585429	JMJD6		17	q25.1	23210	JMJD6-205
279695	ENSG00000178057.15:ENST00000480392.1	ENSG00000178057.15	ENST00000480392.1	5.52593	-0.315598	1.2588e-15	2.05349e-13	ENST00000480392	ENSG00000178057	NADH:ubiquinone oxidoreductase complex assembly factor 3 [Source:HGNC Symbol;Acc:HGNC:29918]	ENST00000480392	NDUFAF3		3	p21.31	25915	NDUFAF3-205
489987	ENSG00000130755.13:ENST00000598034.5	ENSG00000130755.13	ENST00000598034.5	7.66182	0.652693	1.28311e-15	2.08914e-13	ENST00000598034	ENSG00000130755	glia maturation factor gamma [Source:HGNC Symbol;Acc:HGNC:4374]	ENST00000598034	GMFG		19	q13.2	9535	GMFG-207
182584	ENSG00000267575.10:ENST00000748617.1	ENSG00000267575.10	ENST00000748617.1	2.34219	-1.09823	1.28316e-15	2.08914e-13	ENST00000748617	ENSG00000267575	long intergenic non-protein coding RNA 2987 [Source:HGNC Symbol;Acc:HGNC:56093]	ENST00000748617	LINC02987		19	q11	101927151	LINC02987-318
527288	ENSG00000143774.18:ENST00000469973.1	ENSG00000143774.18	ENST00000469973.1	2.93577	1.72804	1.29044e-15	2.09895e-13	ENST00000469973	ENSG00000143774	guanylate kinase 1 [Source:HGNC Symbol;Acc:HGNC:4693]	ENST00000469973	GUK1		1	q42.13	2987	GUK1-217
250267	ENSG00000171311.13:ENST00000370902.8	ENSG00000171311.13	ENST00000370902.8	6.63217	0.783175	1.29466e-15	2.10376e-13	ENST00000370902	ENSG00000171311	exosome component 1 [Source:HGNC Symbol;Acc:HGNC:17286]	ENST00000370902	EXOSC1		10	q24.1	51013	EXOSC1-204
284740	ENSG00000119707.14:ENST00000527449.1	ENSG00000119707.14	ENST00000527449.1	5.15076	-0.956195	1.29856e-15	2.10805e-13	ENST00000527449	ENSG00000119707	RNA binding motif protein 25 [Source:HGNC Symbol;Acc:HGNC:23244]	ENST00000527449	RBM25		14	q24.2	58517	RBM25-206
434728	ENSG00000159023.23:ENST00000646189.1	ENSG00000159023.23	ENST00000646189.1	6.43855	0.814181	1.30291e-15	2.11305e-13	ENST00000646189	ENSG00000159023	erythrocyte membrane protein band 4.1 [Source:HGNC Symbol;Acc:HGNC:3377]	ENST00000646189	EPB41		1	p35.3	2035	EPB41-227
232697	ENSG00000290937.2:ENST00000634862.1	ENSG00000290937.2	ENST00000634862.1	7.50173	-0.578417	1.31226e-15	2.12614e-13	ENST00000634862	ENSG00000290937	novel transcript	ENST00000634862			3	q29	NA
389089	ENSG00000145287.12:ENST00000509973.6	ENSG00000145287.12	ENST00000509973.6	4.34173	-0.724786	1.32799e-15	2.14954e-13	ENST00000509973	ENSG00000145287	placenta associated 8 [Source:HGNC Symbol;Acc:HGNC:19254]	ENST00000509973	PLAC8		4	q21.22	51316	PLAC8-205
482775	ENSG00000170310.15:ENST00000570583.5	ENSG00000170310.15	ENST00000570583.5	3.52014	-0.623546	1.33932e-15	2.16578e-13	ENST00000570583	ENSG00000170310	syntaxin 8 [Source:HGNC Symbol;Acc:HGNC:11443]	ENST00000570583	STX8		17	p13.1	9482	STX8-202
311817	ENSG00000065518.8:ENST00000184266.3	ENSG00000065518.8	ENST00000184266.3	6.31582	0.118937	1.35181e-15	2.18385e-13	ENST00000184266	ENSG00000065518	NADH:ubiquinone oxidoreductase subunit B4 [Source:HGNC Symbol;Acc:HGNC:7699]	ENST00000184266	NDUFB4		3	q13.33	4710	NDUFB4-201
404598	ENSG00000104763.20:ENST00000636033.1	ENSG00000104763.20	ENST00000636033.1	3.61728	1.02567	1.35705e-15	2.1902e-13	ENST00000636033	ENSG00000104763	N-acylsphingosine amidohydrolase 1 [Source:HGNC Symbol;Acc:HGNC:735]	ENST00000636033	ASAH1		8	p22	427	ASAH1-218
439204	ENSG00000163932.16:ENST00000697590.1	ENSG00000163932.16	ENST00000697590.1	5.72526	-0.38265	1.36106e-15	2.19455e-13	ENST00000697590	ENSG00000163932	protein kinase C delta [Source:HGNC Symbol;Acc:HGNC:9399]	ENST00000697590	PRKCD		3	p21.1	5580	PRKCD-214
448780	ENSG00000104529.19:ENST00000530191.6	ENSG00000104529.19	ENST00000530191.6	6.4329	-0.341461	1.37197e-15	2.21e-13	ENST00000530191	ENSG00000104529	eukaryotic translation elongation factor 1 delta [Source:HGNC Symbol;Acc:HGNC:3211]	ENST00000530191	EEF1D		8	q24.3	1936	EEF1D-230
239367	ENSG00000163319.11:ENST00000505719.1	ENSG00000163319.11	ENST00000505719.1	3.34914	-0.604538	1.37394e-15	2.21104e-13	ENST00000505719	ENSG00000163319	mitochondrial ribosomal protein S18C [Source:HGNC Symbol;Acc:HGNC:16633]	ENST00000505719	MRPS18C		4	q21.23	51023	MRPS18C-203
252371	ENSG00000105193.9:ENST00000599539.5	ENSG00000105193.9	ENST00000599539.5	9.29698	-0.240897	1.37968e-15	2.21813e-13	ENST00000599539	ENSG00000105193	ribosomal protein S16 [Source:HGNC Symbol;Acc:HGNC:10396]	ENST00000599539	RPS16		19	q13.2	6217	RPS16-204
178200	ENSG00000283103.6:ENST00000671228.1	ENSG00000283103.6	ENST00000671228.1	4.38696	-0.50707	1.41028e-15	2.263e-13	ENST00000671228	ENSG00000283103	novel transcript, antisense to ERVK3-1	ENST00000671228			19	q13.43	NA
306667	ENSG00000286342.4:ENST00000663172.2	ENSG00000286342.4	ENST00000663172.2	2.20451	0.872803	1.4103e-15	2.263e-13	ENST00000663172	ENSG00000286342	novel transcript	ENST00000663172			7	q11.21	NA
175928	ENSG00000172071.15:ENST00000682276.1	ENSG00000172071.15	ENST00000682276.1	0.427255	-1.35571	1.4225e-15	2.27828e-13	ENST00000682276	ENSG00000172071	eukaryotic translation initiation factor 2 alpha kinase 3 [Source:HGNC Symbol;Acc:HGNC:3255]	ENST00000682276	EIF2AK3		2	p11.2	9451	EIF2AK3-212
423440	ENSG00000204482.11:ENST00000211921.11	ENSG00000204482.11	ENST00000211921.11	3.27141	-0.831738	1.42256e-15	2.27828e-13	ENST00000211921	ENSG00000204482	leukocyte specific transcript 1 [Source:HGNC Symbol;Acc:HGNC:14189]	ENST00000211921	LST1		6	p21.33	7940	LST1-201
157459	ENSG00000110321.19:ENST00000524932.6	ENSG00000110321.19	ENST00000524932.6	2.6545	1.85631	1.42638e-15	2.2822e-13	ENST00000524932	ENSG00000110321	eukaryotic translation initiation factor 4 gamma 2 [Source:HGNC Symbol;Acc:HGNC:3297]	ENST00000524932	EIF4G2		11	p15.4	1982	EIF4G2-203
489988	ENSG00000130755.13:ENST00000597595.6	ENSG00000130755.13	ENST00000597595.6	8.68152	0.554804	1.43098e-15	2.28737e-13	ENST00000597595	ENSG00000130755	glia maturation factor gamma [Source:HGNC Symbol;Acc:HGNC:4374]	ENST00000597595	GMFG		19	q13.2	9535	GMFG-206
406118	ENSG00000181991.16:ENST00000325844.9	ENSG00000181991.16	ENST00000325844.9	5.18876	0.425263	1.43421e-15	2.29035e-13	ENST00000325844	ENSG00000181991	mitochondrial ribosomal protein S11 [Source:HGNC Symbol;Acc:HGNC:14050]	ENST00000325844	MRPS11		15	q25.3	64963	MRPS11-201
36185	ENSG00000159079.19:ENST00000440966.5	ENSG00000159079.19	ENST00000440966.5	3.33231	-0.580094	1.46431e-15	2.33618e-13	ENST00000440966	ENSG00000159079	cilia and flagella associated protein 298 [Source:HGNC Symbol;Acc:HGNC:1301]	ENST00000440966	CFAP298		21	q22.11	56683	CFAP298-206
274130	ENSG00000177200.18:ENST00000564255.5	ENSG00000177200.18	ENST00000564255.5	3.51063	0.722426	1.48186e-15	2.3619e-13	ENST00000564255	ENSG00000177200	chromodomain helicase DNA binding protein 9 [Source:HGNC Symbol;Acc:HGNC:25701]	ENST00000564255	CHD9		16	q12.2	80205	CHD9-209
446747	ENSG00000141543.12:ENST00000649764.2	ENSG00000141543.12	ENST00000649764.2	5.48146	0.354344	1.48571e-15	2.36579e-13	ENST00000649764	ENSG00000141543	eukaryotic translation initiation factor 4A3 [Source:HGNC Symbol;Acc:HGNC:18683]	ENST00000649764	EIF4A3		17	q25.3	9775	EIF4A3-209
424085	ENSG00000107625.14:ENST00000483593.5	ENSG00000107625.14	ENST00000483593.5	3.0291	0.430805	1.5104e-15	2.4028e-13	ENST00000483593	ENSG00000107625	DExD-box helicase 50 [Source:HGNC Symbol;Acc:HGNC:17906]	ENST00000483593	DDX50		10	q22.1	79009	DDX50-205
413824	ENSG00000142208.19:ENST00000684058.1	ENSG00000142208.19	ENST00000684058.1	4.22911	-0.481664	1.52487e-15	2.42351e-13	ENST00000684058	ENSG00000142208	AKT serine/threonine kinase 1 [Source:HGNC Symbol;Acc:HGNC:391]	ENST00000684058	AKT1		14	q32.33	207	AKT1-222
532144	ENSG00000163479.14:ENST00000472467.1	ENSG00000163479.14	ENST00000472467.1	6.93806	-0.811072	1.54391e-15	2.45144e-13	ENST00000472467	ENSG00000163479	signal sequence receptor subunit 2 [Source:HGNC Symbol;Acc:HGNC:11324]	ENST00000472467	SSR2		1	q22	6746	SSR2-205
274738	ENSG00000235162.9:ENST00000443585.6	ENSG00000235162.9	ENST00000443585.6	6.27333	0.403539	1.59845e-15	2.53563e-13	ENST00000443585	ENSG00000235162	chromosome 12 open reading frame 75 [Source:HGNC Symbol;Acc:HGNC:35164]	ENST00000443585	C12orf75		12	q23.3	387882	C12orf75-201
299377	ENSG00000167522.18:ENST00000644784.1	ENSG00000167522.18	ENST00000644784.1	4.37129	-0.808387	1.60913e-15	2.55014e-13	ENST00000644784	ENSG00000167522	ankyrin repeat domain containing 11 [Source:HGNC Symbol;Acc:HGNC:21316]	ENST00000644784	ANKRD11		16	q24.3	29123	ANKRD11-228
126544	ENSG00000130312.7:ENST00000602206.1	ENSG00000130312.7	ENST00000602206.1	1.86851	-1.37761	1.62223e-15	2.56846e-13	ENST00000602206	ENSG00000130312	mitochondrial ribosomal protein L34 [Source:HGNC Symbol;Acc:HGNC:14488]	ENST00000602206	MRPL34		19	p13.11	64981	MRPL34-206
153729	ENSG00000261684.3:ENST00000564805.1	ENSG00000261684.3	ENST00000564805.1	4.45155	-0.791226	1.63345e-15	2.58377e-13	ENST00000564805	ENSG00000261684	novel transcript, antisense to SNAP23	ENST00000564805			15	q15.2	NA
25353	ENSG00000293300.1:ENST00000693647.1	ENSG00000293300.1	ENST00000693647.1	1.23931	1.24284	1.66041e-15	2.62392e-13	ENST00000693647	ENSG00000293300	novel transcript	ENST00000693647			18	p11.31	NA
273335	ENSG00000204628.12:ENST00000502905.5	ENSG00000204628.12	ENST00000502905.5	8.2588	-0.582179	1.67055e-15	2.63657e-13	ENST00000502905	ENSG00000204628	receptor for activated C kinase 1 [Source:HGNC Symbol;Acc:HGNC:4399]	ENST00000502905	RACK1		5	q35.3	10399	RACK1-205
356763	ENSG00000062598.18:ENST00000469801.5	ENSG00000062598.18	ENST00000469801.5	-0.19776	2.63088	1.67216e-15	2.63657e-13	ENST00000469801	ENSG00000062598	engulfment and cell motility 2 [Source:HGNC Symbol;Acc:HGNC:17233]	ENST00000469801	ELMO2		20	q13.12	63916	ELMO2-213
360852	ENSG00000124795.17:ENST00000507591.2	ENSG00000124795.17	ENST00000507591.2	5.85152	0.389367	1.67316e-15	2.63657e-13	ENST00000507591	ENSG00000124795	DEK proto-oncogene [Source:HGNC Symbol;Acc:HGNC:2768]	ENST00000507591	DEK		6	p22.3	7913	DEK-204
287890	ENSG00000166136.17:ENST00000718301.1	ENSG00000166136.17	ENST00000718301.1	7.68868	0.159384	1.71586e-15	2.70131e-13	ENST00000718301	ENSG00000166136	NADH:ubiquinone oxidoreductase subunit B8 [Source:HGNC Symbol;Acc:HGNC:7703]	ENST00000718301	NDUFB8		10	q24.31	4714	NDUFB8-210
525470	ENSG00000105835.13:ENST00000679951.1	ENSG00000105835.13	ENST00000679951.1	7.96611	-0.328417	1.7342e-15	2.72761e-13	ENST00000679951	ENSG00000105835	nicotinamide phosphoribosyltransferase [Source:HGNC Symbol;Acc:HGNC:30092]	ENST00000679951	NAMPT		7	q22.3	10135	NAMPT-219
408559	ENSG00000176783.15:ENST00000508797.1	ENSG00000176783.15	ENST00000508797.1	3.17247	-0.875079	1.73865e-15	2.73202e-13	ENST00000508797	ENSG00000176783	RUN and FYVE domain containing 1 [Source:HGNC Symbol;Acc:HGNC:19760]	ENST00000508797	RUFY1		5	q35.3	80230	RUFY1-212
409748	ENSG00000141027.23:ENST00000470782.5	ENSG00000141027.23	ENST00000470782.5	4.61965	-0.697462	1.74161e-15	2.73409e-13	ENST00000470782	ENSG00000141027	nuclear receptor corepressor 1 [Source:HGNC Symbol;Acc:HGNC:7672]	ENST00000470782	NCOR1		17	p11.2	9611	NCOR1-213
542280	ENSG00000198771.11:ENST00000361496.3	ENSG00000198771.11	ENST00000361496.3	5.73877	0.941072	1.74673e-15	2.73955e-13	ENST00000361496	ENSG00000198771	RCSD domain containing 1 [Source:HGNC Symbol;Acc:HGNC:28310]	ENST00000361496	RCSD1		1	q24.2	92241	RCSD1-201
526223	ENSG00000067066.17:ENST00000494508.1	ENSG00000067066.17	ENST00000494508.1	5.07932	-1.10823	1.76175e-15	2.76051e-13	ENST00000494508	ENSG00000067066	SP100 nuclear antigen [Source:HGNC Symbol;Acc:HGNC:11206]	ENST00000494508	SP100		2	q37.1	6672	SP100-218
516613	ENSG00000110801.14:ENST00000537407.5	ENSG00000110801.14	ENST00000537407.5	6.16997	0.27797	1.76708e-15	2.76627e-13	ENST00000537407	ENSG00000110801	proteasome 26S subunit, non-ATPase 9 [Source:HGNC Symbol;Acc:HGNC:9567]	ENST00000537407	PSMD9		12	q24.31	5715	PSMD9-204
241712	ENSG00000128463.13:ENST00000267750.9	ENSG00000128463.13	ENST00000267750.9	6.36628	0.334464	1.77154e-15	2.76918e-13	ENST00000267750	ENSG00000128463	ER membrane protein complex subunit 4 [Source:HGNC Symbol;Acc:HGNC:28032]	ENST00000267750	EMC4		15	q14	51234	EMC4-202
112926	ENSG00000213626.13:ENST00000395323.9	ENSG00000213626.13	ENST00000395323.9	7.44828	-0.962459	1.77226e-15	2.76918e-13	ENST00000395323	ENSG00000213626	LBH regulator of WNT signaling pathway [Source:HGNC Symbol;Acc:HGNC:29532]	ENST00000395323	LBH		2	p23.1	81606	LBH-201
337492	ENSG00000231500.7:ENST00000479802.1	ENSG00000231500.7	ENST00000479802.1	6.32207	-0.408148	1.79127e-15	2.79625e-13	ENST00000479802	ENSG00000231500	ribosomal protein S18 [Source:HGNC Symbol;Acc:HGNC:10401]	ENST00000479802	RPS18		6	p21.32	6222	RPS18-235
351468	ENSG00000109861.17:ENST00000677661.1	ENSG00000109861.17	ENST00000677661.1	4.91881	-0.531651	1.79787e-15	2.80393e-13	ENST00000677661	ENSG00000109861	cathepsin C [Source:HGNC Symbol;Acc:HGNC:2528]	ENST00000677661	CTSC		11	q14.2	1075	CTSC-215
223994	ENSG00000198589.15:ENST00000648878.1	ENSG00000198589.15	ENST00000648878.1	3.61693	-0.655535	1.8052e-15	2.81273e-13	ENST00000648878	ENSG00000198589	LPS responsive beige-like anchor protein [Source:HGNC Symbol;Acc:HGNC:1742]	ENST00000648878	LRBA		4	q31.3	987	LRBA-215
276669	ENSG00000092330.19:ENST00000699695.1	ENSG00000092330.19	ENST00000699695.1	3.07451	-0.933921	1.80901e-15	2.81604e-13	ENST00000699695	ENSG00000092330	TERF1 interacting nuclear factor 2 [Source:HGNC Symbol;Acc:HGNC:11824]	ENST00000699695	TINF2		14	q12	26277	TINF2-227
454165	ENSG00000010256.12:ENST00000714196.1	ENSG00000010256.12	ENST00000714196.1	5.7369	-0.481259	1.82306e-15	2.83527e-13	ENST00000714196	ENSG00000010256	ubiquinol-cytochrome c reductase core protein 1 [Source:HGNC Symbol;Acc:HGNC:12585]	ENST00000714196	UQCRC1		3	p21.31	7384	UQCRC1-212
371056	ENSG00000172183.16:ENST00000379224.10	ENSG00000172183.16	ENST00000379224.10	8.76729	0.425222	1.84038e-15	2.85954e-13	ENST00000379224	ENSG00000172183	interferon stimulated exonuclease gene 20 [Source:HGNC Symbol;Acc:HGNC:6130]	ENST00000379224	ISG20		15	q26.1	3669	ISG20-202
385780	ENSG00000115541.11:ENST00000465573.1	ENSG00000115541.11	ENST00000465573.1	5.86221	-0.867987	1.86286e-15	2.89177e-13	ENST00000465573	ENSG00000115541	heat shock protein family E (Hsp10) member 1 [Source:HGNC Symbol;Acc:HGNC:5269]	ENST00000465573	HSPE1		2	q33.1	3336	HSPE1-205
426628	ENSG00000112739.17:ENST00000490653.1	ENSG00000112739.17	ENST00000490653.1	2.30386	-1.61366	1.88322e-15	2.92065e-13	ENST00000490653	ENSG00000112739	pre-mRNA processing factor kinase PRP4K [Source:HGNC Symbol;Acc:HGNC:17346]	ENST00000490653	PRP4K		6	p25.2	8899	PRP4K-208
303124	ENSG00000084463.8:ENST00000535328.1	ENSG00000084463.8	ENST00000535328.1	1.2887	1.041	1.91247e-15	2.96326e-13	ENST00000535328	ENSG00000084463	WW domain binding protein 11 [Source:HGNC Symbol;Acc:HGNC:16461]	ENST00000535328	WBP11		12	p12.3	51729	WBP11-202
535276	ENSG00000161547.17:ENST00000392485.2	ENSG00000161547.17	ENST00000392485.2	6.16611	0.292	1.9267e-15	2.98254e-13	ENST00000392485	ENSG00000161547	serine and arginine rich splicing factor 2 [Source:HGNC Symbol;Acc:HGNC:10783]	ENST00000392485	SRSF2		17	q25.1	6427	SRSF2-203
455323	ENSG00000110446.12:ENST00000681951.1	ENSG00000110446.12	ENST00000681951.1	6.33843	-0.315117	1.94783e-15	3.01245e-13	ENST00000681951	ENSG00000110446	solute carrier family 15 member 3 [Source:HGNC Symbol;Acc:HGNC:18068]	ENST00000681951	SLC15A3		11	q12.2	51296	SLC15A3-214
394916	ENSG00000132581.10:ENST00000585749.5	ENSG00000132581.10	ENST00000585749.5	4.65225	-0.38355	1.95814e-15	3.02559e-13	ENST00000585749	ENSG00000132581	stromal cell derived factor 2 [Source:HGNC Symbol;Acc:HGNC:10675]	ENST00000585749	SDF2		17	q11.2	6388	SDF2-203
268279	ENSG00000217555.13:ENST00000362093.4	ENSG00000217555.13	ENST00000362093.4	6.75235	-0.648702	1.97404e-15	3.04733e-13	ENST00000362093	ENSG00000217555	chemokine like factor [Source:HGNC Symbol;Acc:HGNC:13253]	ENST00000362093	CKLF		16	q21	51192	CKLF-204
290418	ENSG00000084207.18:ENST00000467591.1	ENSG00000084207.18	ENST00000467591.1	3.18559	-0.490571	1.97971e-15	3.05325e-13	ENST00000467591	ENSG00000084207	glutathione S-transferase pi 1 [Source:HGNC Symbol;Acc:HGNC:4638]	ENST00000467591	GSTP1		11	q13.2	2950	GSTP1-203
403588	ENSG00000071127.18:ENST00000699790.1	ENSG00000071127.18	ENST00000699790.1	5.60496	-0.388233	1.99063e-15	3.06629e-13	ENST00000699790	ENSG00000071127	WD repeat domain 1 [Source:HGNC Symbol;Acc:HGNC:12754]	ENST00000699790	WDR1		4	p16.1	9948	WDR1-222
213076	ENSG00000119705.10:ENST00000553981.1	ENSG00000119705.10	ENST00000553981.1	4.54315	-1.27525	1.99184e-15	3.06629e-13	ENST00000553981	ENSG00000119705	SRA stem-loop interacting RNA binding protein [Source:HGNC Symbol;Acc:HGNC:20495]	ENST00000553981	SLIRP		14	q24.3	81892	SLIRP-202
404464	ENSG00000166946.14:ENST00000562553.5	ENSG00000166946.14	ENST00000562553.5	2.45102	1.14211	2.00249e-15	3.07985e-13	ENST00000562553	ENSG00000166946	cyclin D1 binding protein 1 [Source:HGNC Symbol;Acc:HGNC:1587]	ENST00000562553	CCNDBP1		15	q15.2	23582	CCNDBP1-203
454768	ENSG00000092148.14:ENST00000689382.1	ENSG00000092148.14	ENST00000689382.1	1.93499	1.44979	2.0108e-15	3.08936e-13	ENST00000689382	ENSG00000092148	HECT domain E3 ubiquitin protein ligase 1 [Source:HGNC Symbol;Acc:HGNC:20157]	ENST00000689382	HECTD1		14	q12	25831	HECTD1-223
404597	ENSG00000104763.20:ENST00000636920.1	ENSG00000104763.20	ENST00000636920.1	4.46087	1.26879	2.01238e-15	3.08936e-13	ENST00000636920	ENSG00000104763	N-acylsphingosine amidohydrolase 1 [Source:HGNC Symbol;Acc:HGNC:735]	ENST00000636920	ASAH1		8	p22	427	ASAH1-238
136080	ENSG00000100453.14:ENST00000415355.7	ENSG00000100453.14	ENST00000415355.7	8.42683	0.190954	2.03229e-15	3.11705e-13	ENST00000415355	ENSG00000100453	granzyme B [Source:HGNC Symbol;Acc:HGNC:4709]	ENST00000415355	GZMB		14	q12	3002	GZMB-203
417692	ENSG00000131966.14:ENST00000254286.9	ENSG00000131966.14	ENST00000254286.9	5.43348	0.407696	2.03526e-15	3.11873e-13	ENST00000254286	ENSG00000131966	actin related protein 10 [Source:HGNC Symbol;Acc:HGNC:17372]	ENST00000254286	ACTR10		14	q23.1	55860	ACTR10-201
527229	ENSG00000092929.13:ENST00000590856.1	ENSG00000092929.13	ENST00000590856.1	2.46291	1.18514	2.05917e-15	3.15247e-13	ENST00000590856	ENSG00000092929	unc-13 homolog D [Source:HGNC Symbol;Acc:HGNC:23147]	ENST00000590856	UNC13D		17	q25.1	201294	UNC13D-214
323457	ENSG00000291266.2:ENST00000834518.1	ENSG00000291266.2	ENST00000834518.1	-0.258882	1.92498	2.08538e-15	3.18967e-13	ENST00000834518	ENSG00000291266	SMG1 pseudogene 5 [Source:NCBI gene (formerly Entrezgene);Acc:595101]	ENST00000834518		SMG1P5-205	16	p11.2	595101	SMG1P5-205
302352	ENSG00000165671.22:ENST00000689326.1	ENSG00000165671.22	ENST00000689326.1	2.63506	1.04396	2.09519e-15	3.20174e-13	ENST00000689326	ENSG00000165671	nuclear receptor binding SET domain protein 1 [Source:HGNC Symbol;Acc:HGNC:14234]	ENST00000689326	NSD1		5	q35.3	64324	NSD1-223
468569	ENSG00000149806.11:ENST00000527548.5	ENSG00000149806.11	ENST00000527548.5	9.98713	0.516531	2.10495e-15	3.21371e-13	ENST00000527548	ENSG00000149806	FAU ubiquitin like and ribosomal protein S30 fusion [Source:HGNC Symbol;Acc:HGNC:3597]	ENST00000527548	FAU		11	q13.1	2197	FAU-205
448774	ENSG00000104529.19:ENST00000534380.6	ENSG00000104529.19	ENST00000534380.6	6.20312	-0.551335	2.13235e-15	3.25256e-13	ENST00000534380	ENSG00000104529	eukaryotic translation elongation factor 1 delta [Source:HGNC Symbol;Acc:HGNC:3211]	ENST00000534380	EEF1D		8	q24.3	1936	EEF1D-251
526810	ENSG00000118007.13:ENST00000487065.5	ENSG00000118007.13	ENST00000487065.5	2.18535	1.06559	2.16287e-15	3.29611e-13	ENST00000487065	ENSG00000118007	STAG1 cohesin complex component [Source:HGNC Symbol;Acc:HGNC:11354]	ENST00000487065	STAG1		3	q22.3	10274	STAG1-208
283807	ENSG00000171858.18:ENST00000343986.9	ENSG00000171858.18	ENST00000343986.9	7.31232	0.29161	2.18271e-15	3.3233e-13	ENST00000343986	ENSG00000171858	ribosomal protein S21 [Source:HGNC Symbol;Acc:HGNC:10409]	ENST00000343986	RPS21		20	q13.33	6227	RPS21-201
375081	ENSG00000139613.12:ENST00000550164.6	ENSG00000139613.12	ENST00000550164.6	5.78534	-0.327039	2.21304e-15	3.36641e-13	ENST00000550164	ENSG00000139613	SWI/SNF related BAF chromatin remodeling complex subunit C2 [Source:HGNC Symbol;Acc:HGNC:11105]	ENST00000550164	SMARCC2		12	q13.2	6601	SMARCC2-209
453202	ENSG00000163682.17:ENST00000644328.1	ENSG00000163682.17	ENST00000644328.1	8.65877	-0.277049	2.21592e-15	3.36772e-13	ENST00000644328	ENSG00000163682	ribosomal protein L9 [Source:HGNC Symbol;Acc:HGNC:10369]	ENST00000644328	RPL9		4	p14	6133	RPL9-212
39050	ENSG00000150459.13:ENST00000471009.1	ENSG00000150459.13	ENST00000471009.1	4.18199	-0.862429	2.25189e-15	3.41927e-13	ENST00000471009	ENSG00000150459	Sin3A associated protein 18 [Source:HGNC Symbol;Acc:HGNC:10530]	ENST00000471009	SAP18		13	q12.11	10284	SAP18-204
460416	ENSG00000168385.18:ENST00000475474.5	ENSG00000168385.18	ENST00000475474.5	1.89392	1.57718	2.25927e-15	3.42466e-13	ENST00000475474	ENSG00000168385	septin 2 [Source:HGNC Symbol;Acc:HGNC:7729]	ENST00000475474	SEPTIN2		2	q37.3	4735	SEPTIN2-234
469062	ENSG00000269858.6:ENST00000594140.5	ENSG00000269858.6	ENST00000594140.5	5.50186	-0.558116	2.25955e-15	3.42466e-13	ENST00000594140	ENSG00000269858	egl-9 family hypoxia inducible factor 2 [Source:HGNC Symbol;Acc:HGNC:14660]	ENST00000594140	EGLN2		19	q13.2	112398	EGLN2-209
487625	ENSG00000144021.3:ENST00000469320.1	ENSG00000144021.3	ENST00000469320.1	1.97775	1.66172	2.27008e-15	3.43749e-13	ENST00000469320	ENSG00000144021	cytosolic iron-sulfur assembly component 1 [Source:HGNC Symbol;Acc:HGNC:14280]	ENST00000469320	CIAO1		2	q11.2	9391	CIAO1-202
552819	ENSG00000162434.14:ENST00000699313.1	ENSG00000162434.14	ENST00000699313.1	4.91074	0.75893	2.2846e-15	3.45634e-13	ENST00000699313	ENSG00000162434	Janus kinase 1 [Source:HGNC Symbol;Acc:HGNC:6190]	ENST00000699313	JAK1		1	p31.3	3716	JAK1-230
239228	ENSG00000163257.12:ENST00000382247.6	ENSG00000163257.12	ENST00000382247.6	5.61404	-0.723451	2.28753e-15	3.45687e-13	ENST00000382247	ENSG00000163257	DDB1 and CUL4 associated factor 16 [Source:HGNC Symbol;Acc:HGNC:25987]	ENST00000382247	DCAF16		4	p15.31	54876	DCAF16-201
238354	ENSG00000166710.23:ENST00000561424.5	ENSG00000166710.23	ENST00000561424.5	9.31698	0.92762	2.2891e-15	3.45687e-13	ENST00000561424	ENSG00000166710	beta-2-microglobulin [Source:HGNC Symbol;Acc:HGNC:914]	ENST00000561424	B2M		15	q21.1	567	B2M-209
354145	ENSG00000067829.20:ENST00000427365.6	ENSG00000067829.20	ENST00000427365.6	4.27776	-0.522603	2.29664e-15	3.46511e-13	ENST00000427365	ENSG00000067829	isocitrate dehydrogenase (NAD(+)) 3 non-catalytic subunit gamma [Source:HGNC Symbol;Acc:HGNC:5386]	ENST00000427365	IDH3G		X	q28	3421	IDH3G-204
468567	ENSG00000149806.11:ENST00000529639.6	ENSG00000149806.11	ENST00000529639.6	10.003	0.524127	2.29992e-15	3.46694e-13	ENST00000529639	ENSG00000149806	FAU ubiquitin like and ribosomal protein S30 fusion [Source:HGNC Symbol;Acc:HGNC:3597]	ENST00000529639	FAU		11	q13.1	2197	FAU-207
78584	ENSG00000173575.24:ENST00000630016.1	ENSG00000173575.24	ENST00000630016.1	2.4958	-1.56556	2.31863e-15	3.49198e-13	ENST00000630016	ENSG00000173575	chromodomain helicase DNA binding protein 2 [Source:HGNC Symbol;Acc:HGNC:1917]	ENST00000630016	CHD2		15	q26.1	1106	CHD2-219
224685	ENSG00000137818.12:ENST00000488122.2	ENSG00000137818.12	ENST00000488122.2	8.55138	-0.712019	2.33617e-15	3.51522e-13	ENST00000488122	ENSG00000137818	ribosomal protein lateral stalk subunit P1 [Source:HGNC Symbol;Acc:HGNC:10372]	ENST00000488122	RPLP1		15	q23	6176	RPLP1-204
549836	ENSG00000143416.21:ENST00000423070.5	ENSG00000143416.21	ENST00000423070.5	6.66576	-0.392599	2.38896e-15	3.59141e-13	ENST00000423070	ENSG00000143416	selenium binding protein 1 [Source:HGNC Symbol;Acc:HGNC:10719]	ENST00000423070	SELENBP1		1	q21.3	8991	SELENBP1-202
413908	ENSG00000141002.20:ENST00000564652.5	ENSG00000141002.20	ENST00000564652.5	2.92713	0.801748	2.41386e-15	3.62558e-13	ENST00000564652	ENSG00000141002	TCF25 ribosome quality control complex subunit [Source:HGNC Symbol;Acc:HGNC:29181]	ENST00000564652	TCF25		16	q24.3	22980	TCF25-212
456385	ENSG00000111596.14:ENST00000546673.5	ENSG00000111596.14	ENST00000546673.5	4.42279	-0.947447	2.42858e-15	3.6444e-13	ENST00000546673	ENSG00000111596	CCR4-NOT transcription complex subunit 2 [Source:HGNC Symbol;Acc:HGNC:7878]	ENST00000546673	CNOT2		12	q15	4848	CNOT2-203
394124	ENSG00000110713.18:ENST00000700607.1	ENSG00000110713.18	ENST00000700607.1	3.7781	-0.879827	2.4353e-15	3.6512e-13	ENST00000700607	ENSG00000110713	nucleoporin 98 and 96 precursor [Source:HGNC Symbol;Acc:HGNC:8068]	ENST00000700607	NUP98		11	p15.4	4928	NUP98-234
431040	ENSG00000083168.11:ENST00000648030.1	ENSG00000083168.11	ENST00000648030.1	4.18824	1.00422	2.43779e-15	3.65165e-13	ENST00000648030	ENSG00000083168	lysine acetyltransferase 6A [Source:HGNC Symbol;Acc:HGNC:13013]	ENST00000648030	KAT6A		8	p11.21	7994	KAT6A-211
497495	ENSG00000129351.18:ENST00000250241.12	ENSG00000129351.18	ENST00000250241.12	4.51585	-0.555099	2.45803e-15	3.67866e-13	ENST00000250241	ENSG00000129351	interleukin enhancer binding factor 3 [Source:HGNC Symbol;Acc:HGNC:6038]	ENST00000250241	ILF3		19	p13.2	3609	ILF3-201
482070	ENSG00000169905.13:ENST00000367612.7	ENSG00000169905.13	ENST00000367612.7	5.205	0.178505	2.48523e-15	3.71603e-13	ENST00000367612	ENSG00000169905	torsin 1A interacting protein 2 [Source:HGNC Symbol;Acc:HGNC:24055]	ENST00000367612	TOR1AIP2		1	q25.2	163590	TOR1AIP2-201
380906	ENSG00000258839.4:ENST00000639847.1	ENSG00000258839.4	ENST00000639847.1	0.948576	-1.50476	2.5017e-15	3.73731e-13	ENST00000639847	ENSG00000258839	melanocortin 1 receptor [Source:HGNC Symbol;Acc:HGNC:6929]	ENST00000639847	MC1R		16	q24.3	4157	MC1R-204
284737	ENSG00000119707.14:ENST00000528081.5	ENSG00000119707.14	ENST00000528081.5	6.21954	0.400487	2.53583e-15	3.78491e-13	ENST00000528081	ENSG00000119707	RNA binding motif protein 25 [Source:HGNC Symbol;Acc:HGNC:23244]	ENST00000528081	RBM25		14	q24.2	58517	RBM25-207
241717	ENSG00000128463.13:ENST00000558205.5	ENSG00000128463.13	ENST00000558205.5	6.29756	0.313045	2.54137e-15	3.78978e-13	ENST00000558205	ENSG00000128463	ER membrane protein complex subunit 4 [Source:HGNC Symbol;Acc:HGNC:28032]	ENST00000558205	EMC4		15	q14	51234	EMC4-206
427231	ENSG00000164919.11:ENST00000522940.5	ENSG00000164919.11	ENST00000522940.5	5.89282	-0.733556	2.59608e-15	3.86791e-13	ENST00000522940	ENSG00000164919	cytochrome c oxidase subunit 6C [Source:HGNC Symbol;Acc:HGNC:2285]	ENST00000522940	COX6C		8	q22.2	1345	COX6C-208
326269	ENSG00000100902.11:ENST00000556221.1	ENSG00000100902.11	ENST00000556221.1	3.68694	-0.506822	2.60225e-15	3.87363e-13	ENST00000556221	ENSG00000100902	proteasome 20S subunit alpha 6 [Source:HGNC Symbol;Acc:HGNC:9535]	ENST00000556221	PSMA6		14	q13.2	5687	PSMA6-213
448773	ENSG00000104529.19:ENST00000530445.6	ENSG00000104529.19	ENST00000530445.6	6.33513	-0.516143	2.63078e-15	3.91261e-13	ENST00000530445	ENSG00000104529	eukaryotic translation elongation factor 1 delta [Source:HGNC Symbol;Acc:HGNC:3211]	ENST00000530445	EEF1D		8	q24.3	1936	EEF1D-232
248075	ENSG00000132341.12:ENST00000392369.6	ENSG00000132341.12	ENST00000392369.6	7.05736	0.304513	2.65347e-15	3.94283e-13	ENST00000392369	ENSG00000132341	RAN, member RAS oncogene family [Source:HGNC Symbol;Acc:HGNC:9846]	ENST00000392369	RAN		12	q24.33	5901	RAN-202
545006	ENSG00000169756.17:ENST00000695520.1	ENSG00000169756.17	ENST00000695520.1	7.82106	-0.319514	2.66834e-15	3.95919e-13	ENST00000695520	ENSG00000169756	LIM zinc finger domain containing 1 [Source:HGNC Symbol;Acc:HGNC:6616]	ENST00000695520	LIMS1		2	q12.3	3987	LIMS1-219
234429	ENSG00000249915.9:ENST00000511482.1	ENSG00000249915.9	ENST00000511482.1	4.79519	-0.652994	2.66922e-15	3.95919e-13	ENST00000511482	ENSG00000249915	programmed cell death 6 [Source:HGNC Symbol;Acc:HGNC:8765]	ENST00000511482	PDCD6		5	p15.33	10016	PDCD6-207
92067	ENSG00000254166.5:ENST00000641392.2	ENSG00000254166.5	ENST00000641392.2	1.99439	-1.13859	2.70638e-15	4.01073e-13	ENST00000641392	ENSG00000254166	cancer susceptibility 19 [Source:HGNC Symbol;Acc:HGNC:49476]	ENST00000641392	CASC19		8	q24.21	103164619	CASC19-226
121581	ENSG00000120694.20:ENST00000626866.2	ENSG00000120694.20	ENST00000626866.2	3.01543	0.745321	2.71792e-15	4.02425e-13	ENST00000626866	ENSG00000120694	heat shock protein family H (Hsp110) member 1 [Source:HGNC Symbol;Acc:HGNC:16969]	ENST00000626866	HSPH1		13	q12.3	10808	HSPH1-207
279975	ENSG00000116260.17:ENST00000443059.1	ENSG00000116260.17	ENST00000443059.1	5.84937	-0.30915	2.7308e-15	4.03975e-13	ENST00000443059	ENSG00000116260	quiescin sulfhydryl oxidase 1 [Source:HGNC Symbol;Acc:HGNC:9756]	ENST00000443059	QSOX1		1	q25.2	5768	QSOX1-204
276667	ENSG00000092330.19:ENST00000699693.1	ENSG00000092330.19	ENST00000699693.1	3.10954	-0.788916	2.75535e-15	4.07244e-13	ENST00000699693	ENSG00000092330	TERF1 interacting nuclear factor 2 [Source:HGNC Symbol;Acc:HGNC:11824]	ENST00000699693	TINF2		14	q12	26277	TINF2-225
268465	ENSG00000125354.24:ENST00000354228.8	ENSG00000125354.24	ENST00000354228.8	2.82987	1.07479	2.79867e-15	4.13281e-13	ENST00000354228	ENSG00000125354	septin 6 [Source:HGNC Symbol;Acc:HGNC:15848]	ENST00000354228	SEPTIN6		X	q24	23157	SEPTIN6-202
525485	ENSG00000105835.13:ENST00000680516.1	ENSG00000105835.13	ENST00000680516.1	6.85922	0.839144	2.80162e-15	4.1335e-13	ENST00000680516	ENSG00000105835	nicotinamide phosphoribosyltransferase [Source:HGNC Symbol;Acc:HGNC:30092]	ENST00000680516	NAMPT		7	q22.3	10135	NAMPT-225
454896	ENSG00000131389.18:ENST00000610642.4	ENSG00000131389.18	ENST00000610642.4	2.32908	1.80801	2.85441e-15	4.20767e-13	ENST00000610642	ENSG00000131389	solute carrier family 6 member 6 [Source:HGNC Symbol;Acc:HGNC:11052]	ENST00000610642	SLC6A6		3	p25.1	6533	SLC6A6-203
539269	ENSG00000074054.21:ENST00000700754.1	ENSG00000074054.21	ENST00000700754.1	2.67188	1.07388	2.86328e-15	4.21702e-13	ENST00000700754	ENSG00000074054	cytoplasmic linker associated protein 1 [Source:HGNC Symbol;Acc:HGNC:17088]	ENST00000700754	CLASP1		2	q14.3	23332	CLASP1-216
172280	ENSG00000086062.14:ENST00000535206.6	ENSG00000086062.14	ENST00000535206.6	1.96557	2.28648	2.89572e-15	4.25868e-13	ENST00000535206	ENSG00000086062	beta-1,4-galactosyltransferase 1 [Source:HGNC Symbol;Acc:HGNC:924]	ENST00000535206	B4GALT1		9	p21.1	2683	B4GALT1-202
384809	ENSG00000122390.19:ENST00000571696.6	ENSG00000122390.19	ENST00000571696.6	1.13305	1.73509	2.89668e-15	4.25868e-13	ENST00000571696	ENSG00000122390	N-alpha-acetyltransferase 60, NatF catalytic subunit [Source:HGNC Symbol;Acc:HGNC:25875]	ENST00000571696	NAA60		16	p13.3	79903	NAA60-210
240045	ENSG00000305830.1:ENST00000813217.1	ENSG00000305830.1	ENST00000813217.1	3.33553	-1.26751	2.90471e-15	4.26673e-13	ENST00000813217	ENSG00000305830	novel transcript, antisense to FRMD8	ENST00000813217			11	q13.1	NA
300729	ENSG00000131503.21:ENST00000432301.5	ENSG00000131503.21	ENST00000432301.5	4.86138	-0.656171	2.91374e-15	4.27623e-13	ENST00000432301	ENSG00000131503	ankyrin repeat and KH domain containing 1 [Source:HGNC Symbol;Acc:HGNC:24714]	ENST00000432301	ANKHD1		5	q31.3	54882	ANKHD1-209
145622	ENSG00000291177.2:ENST00000736615.1	ENSG00000291177.2	ENST00000736615.1	2.05073	-1.14443	2.92002e-15	4.28167e-13	ENST00000736615	ENSG00000291177	zinc finger protein 56, pseudogene [Source:HGNC Symbol;Acc:HGNC:13124]	ENST00000736615	ZNF56P		19	p13.11	7608	ZNF56P-263
171994	ENSG00000241343.10:ENST00000489407.1	ENSG00000241343.10	ENST00000489407.1	5.7743	-0.50995	2.92516e-15	4.28544e-13	ENST00000489407	ENSG00000241343	ribosomal protein L36a [Source:HGNC Symbol;Acc:HGNC:10359]	ENST00000489407	RPL36A		X	q22.1	6173	RPL36A-207
396220	ENSG00000161011.20:ENST00000506042.5	ENSG00000161011.20	ENST00000506042.5	2.02669	2.09947	2.96923e-15	4.34618e-13	ENST00000506042	ENSG00000161011	sequestosome 1 [Source:HGNC Symbol;Acc:HGNC:11280]	ENST00000506042	SQSTM1		5	q35.3	8878	SQSTM1-210
486956	ENSG00000198860.14:ENST00000533373.6	ENSG00000198860.14	ENST00000533373.6	2.7802	-0.833661	2.97909e-15	4.35679e-13	ENST00000533373	ENSG00000198860	tRNA splicing endonuclease subunit 15 [Source:HGNC Symbol;Acc:HGNC:16791]	ENST00000533373	TSEN15		1	q25.3	116461	TSEN15-207
538027	ENSG00000230124.8:ENST00000496993.5	ENSG00000230124.8	ENST00000496993.5	2.45136	-1.035	3.00218e-15	4.38671e-13	ENST00000496993	ENSG00000230124	acyl-CoA binding domain containing 6 [Source:HGNC Symbol;Acc:HGNC:23339]	ENST00000496993	ACBD6		1	q25.3	84320	ACBD6-205
324320	ENSG00000182446.15:ENST00000331134.11	ENSG00000182446.15	ENST00000331134.11	6.02312	-0.317062	3.02356e-15	4.41408e-13	ENST00000331134	ENSG00000182446	NPL4 homolog, ubiquitin recognition factor [Source:HGNC Symbol;Acc:HGNC:18261]	ENST00000331134	NPLOC4		17	q25.3	55666	NPLOC4-201
382786	ENSG00000075407.19:ENST00000351773.7	ENSG00000075407.19	ENST00000351773.7	5.84941	-0.391561	3.03124e-15	4.41961e-13	ENST00000351773	ENSG00000075407	zinc finger protein 37A [Source:HGNC Symbol;Acc:HGNC:13102]	ENST00000351773	ZNF37A		10	p11.1	7587	ZNF37A-201
463712	ENSG00000109536.13:ENST00000505327.1	ENSG00000109536.13	ENST00000505327.1	2.38292	-1.51535	3.03265e-15	4.41961e-13	ENST00000505327	ENSG00000109536	FSHD region gene 1 [Source:HGNC Symbol;Acc:HGNC:3954]	ENST00000505327	FRG1		4	q35.2	2483	FRG1-202
350398	ENSG00000175061.21:ENST00000477249.8	ENSG00000175061.21	ENST00000477249.8	5.59996	0.386399	3.05049e-15	4.44173e-13	ENST00000477249	ENSG00000175061	small nucleolar RNA host gene 29 [Source:HGNC Symbol;Acc:HGNC:28619]	ENST00000477249	SNHG29		17	p11.2	125144	SNHG29-206
482851	ENSG00000068028.18:ENST00000478619.1	ENSG00000068028.18	ENST00000478619.1	2.3333	1.12277	3.05976e-15	4.45133e-13	ENST00000478619	ENSG00000068028	Ras association domain family member 1 [Source:HGNC Symbol;Acc:HGNC:9882]	ENST00000478619	RASSF1		3	p21.31	11186	RASSF1-206
241284	ENSG00000108848.16:ENST00000503728.1	ENSG00000108848.16	ENST00000503728.1	3.53951	-1.92047	3.15022e-15	4.57895e-13	ENST00000503728	ENSG00000108848	LUC7 like 3 pre-mRNA splicing factor [Source:HGNC Symbol;Acc:HGNC:24309]	ENST00000503728	LUC7L3		17	q21.33	51747	LUC7L3-203
533541	ENSG00000163041.13:ENST00000656829.1	ENSG00000163041.13	ENST00000656829.1	9.78886	-0.500486	3.15547e-15	4.58258e-13	ENST00000656829	ENSG00000163041	H3.3 histone A [Source:HGNC Symbol;Acc:HGNC:4764]	ENST00000656829	H3-3A		1	q42.12	3020	H3-3A-207
25352	ENSG00000293300.1:ENST00000583065.1	ENSG00000293300.1	ENST00000583065.1	9.34334	-0.715551	3.1695e-15	4.59563e-13	ENST00000583065	ENSG00000293300	novel transcript	ENST00000583065			18	p11.31	NA
348564	ENSG00000162244.12:ENST00000294189.11	ENSG00000162244.12	ENST00000294189.11	9.22396	0.313243	3.16997e-15	4.59563e-13	ENST00000294189	ENSG00000162244	ribosomal protein L29 [Source:HGNC Symbol;Acc:HGNC:10331]	ENST00000294189	RPL29		3	p21.2	6159	RPL29-201
64102	ENSG00000112038.18:ENST00000414028.6	ENSG00000112038.18	ENST00000414028.6	3.14963	0.417019	3.20183e-15	4.63779e-13	ENST00000414028	ENSG00000112038	opioid receptor mu 1 [Source:HGNC Symbol;Acc:HGNC:8156]	ENST00000414028	OPRM1		6	q25.2	4988	OPRM1-205
265621	ENSG00000133872.14:ENST00000520303.5	ENSG00000133872.14	ENST00000520303.5	7.16075	-0.316835	3.2658e-15	4.72635e-13	ENST00000520303	ENSG00000133872	store-operated calcium entry associated regulatory factor [Source:HGNC Symbol;Acc:HGNC:28789]	ENST00000520303	SARAF		8	p12	51669	SARAF-206
441092	ENSG00000173890.17:ENST00000492924.1	ENSG00000173890.17	ENST00000492924.1	2.24013	-1.35711	3.28413e-15	4.74874e-13	ENST00000492924	ENSG00000173890	G protein-coupled receptor 160 [Source:HGNC Symbol;Acc:HGNC:23693]	ENST00000492924	GPR160		3	q26.2	26996	GPR160-210
248073	ENSG00000132341.12:ENST00000543796.6	ENSG00000132341.12	ENST00000543796.6	7.33177	0.274677	3.3178e-15	4.79327e-13	ENST00000543796	ENSG00000132341	RAN, member RAS oncogene family [Source:HGNC Symbol;Acc:HGNC:9846]	ENST00000543796	RAN		12	q24.33	5901	RAN-212
268769	ENSG00000130816.17:ENST00000591798.5	ENSG00000130816.17	ENST00000591798.5	3.47821	-1.3459	3.32988e-15	4.80656e-13	ENST00000591798	ENSG00000130816	DNA methyltransferase 1 [Source:HGNC Symbol;Acc:HGNC:2976]	ENST00000591798	DNMT1		19	p13.2	1786	DNMT1-224
117231	ENSG00000167468.20:ENST00000706715.1	ENSG00000167468.20	ENST00000706715.1	6.02209	-0.8794	3.34701e-15	4.8271e-13	ENST00000706715	ENSG00000167468	glutathione peroxidase 4 [Source:HGNC Symbol;Acc:HGNC:4556]	ENST00000706715	GPX4		19	p13.3	2879	GPX4-214
282775	ENSG00000242372.9:ENST00000374450.8	ENSG00000242372.9	ENST00000374450.8	7.50668	0.663707	3.41849e-15	4.92594e-13	ENST00000374450	ENSG00000242372	eukaryotic translation initiation factor 6 [Source:HGNC Symbol;Acc:HGNC:6159]	ENST00000374450	EIF6		20	q11.22	3692	EIF6-203
313615	ENSG00000078124.13:ENST00000681375.1	ENSG00000078124.13	ENST00000681375.1	1.94711	-0.977617	3.49501e-15	5.03185e-13	ENST00000681375	ENSG00000078124	alkaline ceramidase 3 [Source:HGNC Symbol;Acc:HGNC:16066]	ENST00000681375	ACER3		11	q13.5	55331	ACER3-231
360728	ENSG00000118564.15:ENST00000509314.5	ENSG00000118564.15	ENST00000509314.5	4.56472	0.731085	3.52161e-15	5.06577e-13	ENST00000509314	ENSG00000118564	F-box and leucine rich repeat protein 5 [Source:HGNC Symbol;Acc:HGNC:13602]	ENST00000509314	FBXL5		4	p15.32	26234	FBXL5-207
535722	ENSG00000123607.16:ENST00000680698.1	ENSG00000123607.16	ENST00000680698.1	3.18574	1.25287	3.59575e-15	5.16595e-13	ENST00000680698	ENSG00000123607	tetratricopeptide repeat domain 21B [Source:HGNC Symbol;Acc:HGNC:25660]	ENST00000680698	TTC21B		2	q24.3	79809	TTC21B-223
420144	ENSG00000140105.18:ENST00000556295.5	ENSG00000140105.18	ENST00000556295.5	0.710694	1.93435	3.59745e-15	5.16595e-13	ENST00000556295	ENSG00000140105	tryptophanyl-tRNA synthetase 1 [Source:HGNC Symbol;Acc:HGNC:12729]	ENST00000556295	WARS1		14	q32.2	7453	WARS1-227
259157	ENSG00000184220.12:ENST00000489081.5	ENSG00000184220.12	ENST00000489081.5	3.3198	-0.655692	3.6208e-15	5.195e-13	ENST00000489081	ENSG00000184220	cms1 ribosomal small subunit homolog [Source:HGNC Symbol;Acc:HGNC:28666]	ENST00000489081	CMSS1		3	q12.1	84319	CMSS1-205
501828	ENSG00000241685.10:ENST00000262942.10	ENSG00000241685.10	ENST00000262942.10	6.22132	0.470419	3.66796e-15	5.25558e-13	ENST00000262942	ENSG00000241685	actin related protein 2/3 complex subunit 1A [Source:HGNC Symbol;Acc:HGNC:703]	ENST00000262942	ARPC1A		7	q22.1	10552	ARPC1A-201
270356	ENSG00000143669.16:ENST00000697242.1	ENSG00000143669.16	ENST00000697242.1	5.33566	0.613464	3.66932e-15	5.25558e-13	ENST00000697242	ENSG00000143669	lysosomal trafficking regulator [Source:HGNC Symbol;Acc:HGNC:1968]	ENST00000697242	LYST		1	q42.3	1130	LYST-228
414072	ENSG00000198898.16:ENST00000490693.5	ENSG00000198898.16	ENST00000490693.5	3.58807	0.134288	3.70626e-15	5.30392e-13	ENST00000490693	ENSG00000198898	capping actin protein of muscle Z-line subunit alpha 2 [Source:HGNC Symbol;Acc:HGNC:1490]	ENST00000490693	CAPZA2		7	q31.2	830	CAPZA2-212
356761	ENSG00000062598.18:ENST00000450812.5	ENSG00000062598.18	ENST00000450812.5	0.206157	2.1812	3.72405e-15	5.32482e-13	ENST00000450812	ENSG00000062598	engulfment and cell motility 2 [Source:HGNC Symbol;Acc:HGNC:17233]	ENST00000450812	ELMO2		20	q13.12	63916	ELMO2-206
514843	ENSG00000106628.13:ENST00000698959.1	ENSG00000106628.13	ENST00000698959.1	1.43656	-1.41623	3.75463e-15	5.36394e-13	ENST00000698959	ENSG00000106628	DNA polymerase delta 2, accessory subunit [Source:HGNC Symbol;Acc:HGNC:9176]	ENST00000698959	POLD2		7	p13	5425	POLD2-233
380196	ENSG00000198198.17:ENST00000460536.1	ENSG00000198198.17	ENST00000460536.1	2.8823	-0.911039	3.7619e-15	5.36972e-13	ENST00000460536	ENSG00000198198	SZT2 subunit of KICSTOR complex [Source:HGNC Symbol;Acc:HGNC:29040]	ENST00000460536	SZT2		1	p34.2	23334	SZT2-204
351045	ENSG00000070756.17:ENST00000519100.6	ENSG00000070756.17	ENST00000519100.6	8.34029	-0.445893	3.7737e-15	5.38196e-13	ENST00000519100	ENSG00000070756	poly(A) binding protein cytoplasmic 1 [Source:HGNC Symbol;Acc:HGNC:8554]	ENST00000519100	PABPC1		8	q22.3	26986	PABPC1-209
401401	ENSG00000147872.10:ENST00000494753.1	ENSG00000147872.10	ENST00000494753.1	2.81912	1.43661	3.82141e-15	5.44535e-13	ENST00000494753	ENSG00000147872	perilipin 2 [Source:HGNC Symbol;Acc:HGNC:248]	ENST00000494753	PLIN2		9	p22.1	123	PLIN2-208
530393	ENSG00000175467.15:ENST00000312397.10	ENSG00000175467.15	ENST00000312397.10	5.18916	0.462303	3.87333e-15	5.51115e-13	ENST00000312397	ENSG00000175467	spliceosome associated factor 1, recruiter of U4/U6.U5 tri-snRNP [Source:HGNC Symbol;Acc:HGNC:10538]	ENST00000312397	SART1		11	q13.1	9092	SART1-201
100922	ENSG00000269893.11:ENST00000602483.7	ENSG00000269893.11	ENST00000602483.7	6.09459	0.932033	3.8742e-15	5.51115e-13	ENST00000602483	ENSG00000269893	small nucleolar RNA host gene 8 [Source:HGNC Symbol;Acc:HGNC:33098]	ENST00000602483	SNHG8		4	q26	NA	SNHG8-202
270222	ENSG00000147403.18:ENST00000406022.6	ENSG00000147403.18	ENST00000406022.6	9.87305	-0.54267	3.88828e-15	5.52646e-13	ENST00000406022	ENSG00000147403	ribosomal protein L10 [Source:HGNC Symbol;Acc:HGNC:10298]	ENST00000406022	RPL10		X	q28	6134	RPL10-203
373079	ENSG00000153310.22:ENST00000519020.5	ENSG00000153310.22	ENST00000519020.5	2.85389	1.68213	3.92247e-15	5.57031e-13	ENST00000519020	ENSG00000153310	CYFIP related Rac1 interactor B [Source:HGNC Symbol;Acc:HGNC:25216]	ENST00000519020	CYRIB		8	q24.21	51571	CYRIB-210
282236	ENSG00000091592.17:ENST00000699642.1	ENSG00000091592.17	ENST00000699642.1	3.47834	0.785855	4.01398e-15	5.69541e-13	ENST00000699642	ENSG00000091592	NLR family pyrin domain containing 1 [Source:HGNC Symbol;Acc:HGNC:14374]	ENST00000699642	NLRP1		17	p13.2	22861	NLRP1-238
268277	ENSG00000217555.13:ENST00000345436.8	ENSG00000217555.13	ENST00000345436.8	7.12121	-0.31272	4.0608e-15	5.75268e-13	ENST00000345436	ENSG00000217555	chemokine like factor [Source:HGNC Symbol;Acc:HGNC:13253]	ENST00000345436	CKLF		16	q21	51192	CKLF-202
174597	ENSG00000136932.16:ENST00000375118.1	ENSG00000136932.16	ENST00000375118.1	2.57364	-0.746893	4.06125e-15	5.75268e-13	ENST00000375118	ENSG00000136932	tRNA methyltransferase O [Source:HGNC Symbol;Acc:HGNC:30967]	ENST00000375118	TRMO		9	q22.33	51531	TRMO-202
389358	ENSG00000183513.9:ENST00000466848.1	ENSG00000183513.9	ENST00000466848.1	3.47185	-0.933324	4.08496e-15	5.78137e-13	ENST00000466848	ENSG00000183513	cytochrome c oxidase assembly factor 5 [Source:HGNC Symbol;Acc:HGNC:33848]	ENST00000466848	COA5		2	q11.2	493753	COA5-203
298761	ENSG00000113068.10:ENST00000510217.1	ENSG00000113068.10	ENST00000510217.1	3.45322	-0.399027	4.09943e-15	5.79692e-13	ENST00000510217	ENSG00000113068	prefoldin subunit 1 [Source:HGNC Symbol;Acc:HGNC:8866]	ENST00000510217	PFDN1		5	q31.3	5201	PFDN1-203
278635	ENSG00000182774.13:ENST00000561068.5	ENSG00000182774.13	ENST00000561068.5	10.2636	-0.520255	4.12918e-15	5.83404e-13	ENST00000561068	ENSG00000182774	ribosomal protein S17 [Source:HGNC Symbol;Acc:HGNC:10397]	ENST00000561068	RPS17		15	q25.2	6218	RPS17-207
290280	ENSG00000137692.12:ENST00000260247.10	ENSG00000137692.12	ENST00000260247.10	4.68665	0.353149	4.13836e-15	5.84206e-13	ENST00000260247	ENSG00000137692	defective in cullin neddylation 1 domain containing 5 [Source:HGNC Symbol;Acc:HGNC:28409]	ENST00000260247	DCUN1D5		11	q22.3	84259	DCUN1D5-201
444406	ENSG00000117118.12:ENST00000714035.1	ENSG00000117118.12	ENST00000714035.1	3.20934	-0.715219	4.15792e-15	5.86262e-13	ENST00000714035	ENSG00000117118	succinate dehydrogenase complex iron sulfur subunit B [Source:HGNC Symbol;Acc:HGNC:10681]	ENST00000714035	SDHB		1	p36.13	6390	SDHB-215
17923	ENSG00000122034.17:ENST00000438571.5	ENSG00000122034.17	ENST00000438571.5	2.76983	0.840702	4.16175e-15	5.86262e-13	ENST00000438571	ENSG00000122034	general transcription factor IIIA [Source:HGNC Symbol;Acc:HGNC:4662]	ENST00000438571	GTF3A		13	q12.2	2971	GTF3A-204
534467	ENSG00000177479.20:ENST00000356401.9	ENSG00000177479.20	ENST00000356401.9	5.3903	-0.827524	4.16348e-15	5.86262e-13	ENST00000356401	ENSG00000177479	ariadne RBR E3 ubiquitin protein ligase 2 [Source:HGNC Symbol;Acc:HGNC:690]	ENST00000356401	ARIH2		3	p21.31	10425	ARIH2-201
478972	ENSG00000178927.19:ENST00000582456.1	ENSG00000178927.19	ENST00000582456.1	2.17618	2.08373	4.21826e-15	5.93475e-13	ENST00000582456	ENSG00000178927	cytochrome b-245 chaperone 1 [Source:HGNC Symbol;Acc:HGNC:28672]	ENST00000582456	CYBC1		17	q25.3	79415	CYBC1-224
247822	ENSG00000101084.19:ENST00000342422.3	ENSG00000101084.19	ENST00000342422.3	6.76233	-0.488458	4.23059e-15	5.94709e-13	ENST00000342422	ENSG00000101084	RAB5 interacting factor [Source:HGNC Symbol;Acc:HGNC:15870]	ENST00000342422	RAB5IF		20	q11.23	55969	RAB5IF-201
141557	ENSG00000132002.10:ENST00000254322.3	ENSG00000132002.10	ENST00000254322.3	5.43754	0.658867	4.23757e-15	5.95188e-13	ENST00000254322	ENSG00000132002	DnaJ heat shock protein family (Hsp40) member B1 [Source:HGNC Symbol;Acc:HGNC:5270]	ENST00000254322	DNAJB1		19	p13.12	3337	DNAJB1-201
250220	ENSG00000198791.12:ENST00000519918.5	ENSG00000198791.12	ENST00000519918.5	0.183851	-2.1045	4.29285e-15	6.02444e-13	ENST00000519918	ENSG00000198791	CCR4-NOT transcription complex subunit 7 [Source:HGNC Symbol;Acc:HGNC:14101]	ENST00000519918	CNOT7		8	p22	29883	CNOT7-205
303123	ENSG00000084463.8:ENST00000544764.5	ENSG00000084463.8	ENST00000544764.5	1.33148	0.969014	4.38303e-15	6.14582e-13	ENST00000544764	ENSG00000084463	WW domain binding protein 11 [Source:HGNC Symbol;Acc:HGNC:16461]	ENST00000544764	WBP11		12	p12.3	51729	WBP11-205
206221	ENSG00000169926.11:ENST00000500533.3	ENSG00000169926.11	ENST00000500533.3	2.47359	2.18806	4.40671e-15	6.17384e-13	ENST00000500533	ENSG00000169926	KLF transcription factor 13 [Source:HGNC Symbol;Acc:HGNC:13672]	ENST00000500533	KLF13		15	q13.3	51621	KLF13-202
442411	ENSG00000027697.16:ENST00000367739.9	ENSG00000027697.16	ENST00000367739.9	6.23678	0.590113	4.41055e-15	6.17403e-13	ENST00000367739	ENSG00000027697	interferon gamma receptor 1 [Source:HGNC Symbol;Acc:HGNC:5439]	ENST00000367739	IFNGR1		6	q23.3	3459	IFNGR1-201
334384	ENSG00000130830.15:ENST00000369534.8	ENSG00000130830.15	ENST00000369534.8	8.00305	0.363846	4.42667e-15	6.19139e-13	ENST00000369534	ENSG00000130830	MAGUK p55 scaffold protein 1 [Source:HGNC Symbol;Acc:HGNC:7219]	ENST00000369534	MPP1		X	q28	4354	MPP1-202
267230	ENSG00000100242.16:ENST00000455125.2	ENSG00000100242.16	ENST00000455125.2	3.14969	1.17502	4.43813e-15	6.20223e-13	ENST00000455125	ENSG00000100242	Sad1 and UNC84 domain containing 2 [Source:HGNC Symbol;Acc:HGNC:14210]	ENST00000455125	SUN2		22	q13.1	25777	SUN2-210
502950	ENSG00000196352.18:ENST00000644836.1	ENSG00000196352.18	ENST00000644836.1	4.14695	0.807727	4.51204e-15	6.30023e-13	ENST00000644836	ENSG00000196352	CD55 molecule (Cromer blood group) [Source:HGNC Symbol;Acc:HGNC:2665]	ENST00000644836	CD55		1	q32.2	1604	CD55-212
397722	ENSG00000133961.22:ENST00000647202.1	ENSG00000133961.22	ENST00000647202.1	5.51732	1.24036	4.51791e-15	6.30314e-13	ENST00000647202	ENSG00000133961	NUMB endocytic adaptor protein [Source:HGNC Symbol;Acc:HGNC:8060]	ENST00000647202	NUMB		14	q24.3	8650	NUMB-235
201199	ENSG00000256977.13:ENST00000437679.3	ENSG00000256977.13	ENST00000437679.3	-0.550793	1.43573	4.53703e-15	6.32453e-13	ENST00000437679	ENSG00000256977	LIM zinc finger domain containing 3 [Source:HGNC Symbol;Acc:HGNC:30047]	ENST00000437679	LIMS3		2	q13	96626	LIMS3-201
441050	ENSG00000172785.19:ENST00000612045.4	ENSG00000172785.19	ENST00000612045.4	3.4261	-0.90384	4.55818e-15	6.34871e-13	ENST00000612045	ENSG00000172785	Zn regulated GTPase metalloprotein activator 1A [Source:HGNC Symbol;Acc:HGNC:17134]	ENST00000612045	ZNG1A		9	p24.3	55871	ZNG1A-220
468308	ENSG00000167460.18:ENST00000642789.1	ENSG00000167460.18	ENST00000642789.1	4.31954	-0.478317	4.57153e-15	6.36198e-13	ENST00000642789	ENSG00000167460	tropomyosin 4 [Source:HGNC Symbol;Acc:HGNC:12013]	ENST00000642789	TPM4		19	p13.12	7171	TPM4-216
247689	ENSG00000110104.13:ENST00000535217.1	ENSG00000110104.13	ENST00000535217.1	1.78423	-0.77745	4.60736e-15	6.40649e-13	ENST00000535217	ENSG00000110104	coiled-coil domain containing 86 [Source:HGNC Symbol;Acc:HGNC:28359]	ENST00000535217	CCDC86		11	q12.2	79080	CCDC86-202
440219	ENSG00000152795.18:ENST00000502762.4	ENSG00000152795.18	ENST00000502762.4	6.47379	0.329569	4.61122e-15	6.40652e-13	ENST00000502762	ENSG00000152795	heterogeneous nuclear ribonucleoprotein D like [Source:HGNC Symbol;Acc:HGNC:5037]	ENST00000502762	HNRNPDL		4	q21.22	9987	HNRNPDL-203
324321	ENSG00000182446.15:ENST00000705719.1	ENSG00000182446.15	ENST00000705719.1	6.02226	-0.316955	4.62982e-15	6.42701e-13	ENST00000705719	ENSG00000182446	NPL4 homolog, ubiquitin recognition factor [Source:HGNC Symbol;Acc:HGNC:18261]	ENST00000705719	NPLOC4		17	q25.3	55666	NPLOC4-222
516076	ENSG00000183735.11:ENST00000676587.1	ENSG00000183735.11	ENST00000676587.1	3.41591	-0.740687	4.65196e-15	6.45236e-13	ENST00000676587	ENSG00000183735	TANK binding kinase 1 [Source:HGNC Symbol;Acc:HGNC:11584]	ENST00000676587	TBK1		12	q14.2	29110	TBK1-227
161503	ENSG00000204387.15:ENST00000718231.1	ENSG00000204387.15	ENST00000718231.1	4.36843	0.932777	4.74702e-15	6.57875e-13	ENST00000718231	ENSG00000204387	small nucleolar RNA host gene 32 [Source:HGNC Symbol;Acc:HGNC:19078]	ENST00000718231	SNHG32		6	p21.33	50854	SNHG32-227
271125	ENSG00000168137.20:ENST00000693430.1	ENSG00000168137.20	ENST00000693430.1	3.82388	-0.629062	4.82291e-15	6.67837e-13	ENST00000693430	ENSG00000168137	SET domain containing 5 [Source:HGNC Symbol;Acc:HGNC:25566]	ENST00000693430	SETD5		3	p25.3	55209	SETD5-244
349076	ENSG00000128607.14:ENST00000335420.10	ENSG00000128607.14	ENST00000335420.10	4.46098	-0.479712	4.84213e-15	6.69533e-13	ENST00000335420	ENSG00000128607	kelch domain containing 10 [Source:HGNC Symbol;Acc:HGNC:22194]	ENST00000335420	KLHDC10		7	q32.2	23008	KLHDC10-201
115315	ENSG00000168461.13:ENST00000580361.1	ENSG00000168461.13	ENST00000580361.1	0.520926	2.32611	4.84631e-15	6.69533e-13	ENST00000580361	ENSG00000168461	RAB31, member RAS oncogene family [Source:HGNC Symbol;Acc:HGNC:9771]	ENST00000580361	RAB31		18	p11.22	11031	RAB31-208
509172	ENSG00000111581.10:ENST00000378905.6	ENSG00000111581.10	ENST00000378905.6	4.55239	-0.338029	4.84721e-15	6.69533e-13	ENST00000378905	ENSG00000111581	nucleoporin 107 [Source:HGNC Symbol;Acc:HGNC:29914]	ENST00000378905	NUP107		12	q15	57122	NUP107-202
487596	ENSG00000108107.15:ENST00000558131.1	ENSG00000108107.15	ENST00000558131.1	7.04841	-0.766653	4.88178e-15	6.7375e-13	ENST00000558131	ENSG00000108107	ribosomal protein L28 [Source:HGNC Symbol;Acc:HGNC:10330]	ENST00000558131	RPL28		19	q13.42	6158	RPL28-205
58300	ENSG00000005810.20:ENST00000695092.1	ENSG00000005810.20	ENST00000695092.1	4.47986	1.1199	4.8934e-15	6.74796e-13	ENST00000695092	ENSG00000005810	MYC binding protein 2 [Source:HGNC Symbol;Acc:HGNC:23386]	ENST00000695092	MYCBP2		13	q22.3	23077	MYCBP2-226
266937	ENSG00000137547.9:ENST00000522521.2	ENSG00000137547.9	ENST00000522521.2	2.69713	-0.79047	4.95063e-15	6.82123e-13	ENST00000522521	ENSG00000137547	mitochondrial ribosomal protein L15 [Source:HGNC Symbol;Acc:HGNC:14054]	ENST00000522521	MRPL15		8	q11.23	29088	MRPL15-203
268283	ENSG00000217555.13:ENST00000563092.1	ENSG00000217555.13	ENST00000563092.1	6.80318	-0.709754	5.01145e-15	6.89565e-13	ENST00000563092	ENSG00000217555	chemokine like factor [Source:HGNC Symbol;Acc:HGNC:13253]	ENST00000563092	CKLF		16	q21	51192	CKLF-208
480860	ENSG00000092841.19:ENST00000549392.5	ENSG00000092841.19	ENST00000549392.5	3.75423	-1.56333	5.01291e-15	6.89565e-13	ENST00000549392	ENSG00000092841	myosin light chain 6 [Source:HGNC Symbol;Acc:HGNC:7587]	ENST00000549392	MYL6		12	q13.2	4637	MYL6-214
404569	ENSG00000104763.20:ENST00000637991.1	ENSG00000104763.20	ENST00000637991.1	6.78392	-0.538989	5.04686e-15	6.93663e-13	ENST00000637991	ENSG00000104763	N-acylsphingosine amidohydrolase 1 [Source:HGNC Symbol;Acc:HGNC:735]	ENST00000637991	ASAH1		8	p22	427	ASAH1-266
319263	ENSG00000139233.7:ENST00000266604.7	ENSG00000139233.7	ENST00000266604.7	7.27633	0.139552	5.13391e-15	7.05046e-13	ENST00000266604	ENSG00000139233	LLP homolog, long-term synaptic facilitation factor [Source:HGNC Symbol;Acc:HGNC:28229]	ENST00000266604	LLPH		12	q14.3	84298	LLPH-201
525466	ENSG00000105835.13:ENST00000463871.2	ENSG00000105835.13	ENST00000463871.2	8.00893	-0.324553	5.14223e-15	7.05607e-13	ENST00000463871	ENSG00000105835	nicotinamide phosphoribosyltransferase [Source:HGNC Symbol;Acc:HGNC:30092]	ENST00000463871	NAMPT		7	q22.3	10135	NAMPT-207
507284	ENSG00000134283.18:ENST00000449194.6	ENSG00000134283.18	ENST00000449194.6	4.87261	-0.544998	5.15312e-15	7.06187e-13	ENST00000449194	ENSG00000134283	periphilin 1 [Source:HGNC Symbol;Acc:HGNC:19369]	ENST00000449194	PPHLN1		12	q12	51535	PPHLN1-208
319264	ENSG00000139233.7:ENST00000446587.2	ENSG00000139233.7	ENST00000446587.2	6.54165	-0.18162	5.15573e-15	7.06187e-13	ENST00000446587	ENSG00000139233	LLP homolog, long-term synaptic facilitation factor [Source:HGNC Symbol;Acc:HGNC:28229]	ENST00000446587	LLPH		12	q14.3	84298	LLPH-202
548733	ENSG00000070831.18:ENST00000662562.2	ENSG00000070831.18	ENST00000662562.2	7.14059	-0.346834	5.16002e-15	7.06187e-13	ENST00000662562	ENSG00000070831	cell division cycle 42 [Source:HGNC Symbol;Acc:HGNC:1736]	ENST00000662562	CDC42		1	p36.12	998	CDC42-209
56043	ENSG00000171159.5:ENST00000372994.2	ENSG00000171159.5	ENST00000372994.2	6.62171	0.172241	5.16853e-15	7.06187e-13	ENST00000372994	ENSG00000171159	bublin coiled coil protein [Source:HGNC Symbol;Acc:HGNC:17823]	ENST00000372994	BBLN		9	q34.11	79095	BBLN-201
356753	ENSG00000062598.18:ENST00000452857.5	ENSG00000062598.18	ENST00000452857.5	5.16921	-0.443033	5.17033e-15	7.06187e-13	ENST00000452857	ENSG00000062598	engulfment and cell motility 2 [Source:HGNC Symbol;Acc:HGNC:17233]	ENST00000452857	ELMO2		20	q13.12	63916	ELMO2-207
363887	ENSG00000160410.15:ENST00000593764.5	ENSG00000160410.15	ENST00000593764.5	3.53717	-0.911345	5.17187e-15	7.06187e-13	ENST00000593764	ENSG00000160410	SH3KBP1 binding protein 1 [Source:HGNC Symbol;Acc:HGNC:19214]	ENST00000593764	SHKBP1		19	q13.2	92799	SHKBP1-202
253289	ENSG00000127603.32:ENST00000446276.5	ENSG00000127603.32	ENST00000446276.5	4.50172	-0.51164	5.21115e-15	7.10968e-13	ENST00000446276	ENSG00000127603	microtubule actin crosslinking factor 1 [Source:HGNC Symbol;Acc:HGNC:13664]	ENST00000446276	MACF1		1	p34.3	23499	MACF1-208
260284	ENSG00000169020.10:ENST00000505852.1	ENSG00000169020.10	ENST00000505852.1	8.86139	-0.0289003	5.24747e-15	7.15338e-13	ENST00000505852	ENSG00000169020	ATP synthase membrane subunit e [Source:HGNC Symbol;Acc:HGNC:846]	ENST00000505852	ATP5ME		4	p16.3	521	ATP5ME-202
506947	ENSG00000185885.17:ENST00000328221.5	ENSG00000185885.17	ENST00000328221.5	9.34891	-0.362619	5.25826e-15	7.16223e-13	ENST00000328221	ENSG00000185885	interferon induced transmembrane protein 1 [Source:HGNC Symbol;Acc:HGNC:5412]	ENST00000328221	IFITM1		11	p15.5	8519	IFITM1-201
532453	ENSG00000247596.10:ENST00000472755.2	ENSG00000247596.10	ENST00000472755.2	4.57359	-0.488669	5.28094e-15	7.18726e-13	ENST00000472755	ENSG00000247596	twinfilin actin binding protein 2 [Source:HGNC Symbol;Acc:HGNC:9621]	ENST00000472755	TWF2		3	p21.2	11344	TWF2-202
86796	ENSG00000185608.9:ENST00000333130.4	ENSG00000185608.9	ENST00000333130.4	4.70265	0.435231	5.29463e-15	7.20001e-13	ENST00000333130	ENSG00000185608	mitochondrial ribosomal protein L40 [Source:HGNC Symbol;Acc:HGNC:14491]	ENST00000333130	MRPL40		22	q11.21	64976	MRPL40-201
426949	ENSG00000133816.20:ENST00000530823.1	ENSG00000133816.20	ENST00000530823.1	1.88873	1.98589	5.3065e-15	7.21027e-13	ENST00000530823	ENSG00000133816	microtubule associated monooxygenase, calponin and LIM domain containing 2 [Source:HGNC Symbol;Acc:HGNC:24693]	ENST00000530823	MICAL2		11	p15.3	9645	MICAL2-221
243045	ENSG00000138760.11:ENST00000638567.1	ENSG00000138760.11	ENST00000638567.1	2.27991	1.64296	5.33348e-15	7.24102e-13	ENST00000638567	ENSG00000138760	scavenger receptor class B member 2 [Source:HGNC Symbol;Acc:HGNC:1665]	ENST00000638567	SCARB2		4	q21.1	950	SCARB2-210
471037	ENSG00000146247.15:ENST00000700012.1	ENSG00000146247.15	ENST00000700012.1	2.67114	1.07417	5.33948e-15	7.24327e-13	ENST00000700012	ENSG00000146247	pleckstrin homology domain interacting protein [Source:HGNC Symbol;Acc:HGNC:15673]	ENST00000700012	PHIP		6	q14.1	55023	PHIP-203
437847	ENSG00000166598.16:ENST00000550595.2	ENSG00000166598.16	ENST00000550595.2	3.75993	0.980765	5.34439e-15	7.24404e-13	ENST00000550595	ENSG00000166598	heat shock protein 90 beta family member 1 [Source:HGNC Symbol;Acc:HGNC:12028]	ENST00000550595	HSP90B1		12	q23.3	7184	HSP90B1-207
387226	ENSG00000087274.19:ENST00000651918.1	ENSG00000087274.19	ENST00000651918.1	5.89029	-0.394637	5.35486e-15	7.25233e-13	ENST00000651918	ENSG00000087274	adducin 1 [Source:HGNC Symbol;Acc:HGNC:243]	ENST00000651918	ADD1		4	p16.3	118	ADD1-228
136079	ENSG00000100453.14:ENST00000216341.9	ENSG00000100453.14	ENST00000216341.9	8.42365	0.187966	5.47781e-15	7.41283e-13	ENST00000216341	ENSG00000100453	granzyme B [Source:HGNC Symbol;Acc:HGNC:4709]	ENST00000216341	GZMB		14	q12	3002	GZMB-201
250840	ENSG00000182180.14:ENST00000471251.5	ENSG00000182180.14	ENST00000471251.5	4.55485	-0.744103	5.48391e-15	7.41507e-13	ENST00000471251	ENSG00000182180	mitochondrial ribosomal protein S16 [Source:HGNC Symbol;Acc:HGNC:14048]	ENST00000471251	MRPS16		10	q22.2	51021	MRPS16-203
247819	ENSG00000101084.19:ENST00000483815.5	ENSG00000101084.19	ENST00000483815.5	7.36257	0.315951	5.52069e-15	7.45875e-13	ENST00000483815	ENSG00000101084	RAB5 interacting factor [Source:HGNC Symbol;Acc:HGNC:15870]	ENST00000483815	RAB5IF		20	q11.23	55969	RAB5IF-204
523381	ENSG00000106588.12:ENST00000445517.1	ENSG00000106588.12	ENST00000445517.1	6.06108	-1.04284	5.52747e-15	7.46187e-13	ENST00000445517	ENSG00000106588	proteasome 20S subunit alpha 2 [Source:HGNC Symbol;Acc:HGNC:9531]	ENST00000445517	PSMA2		7	p14.1	5683	PSMA2-204
404929	ENSG00000126777.18:ENST00000554831.1	ENSG00000126777.18	ENST00000554831.1	4.82004	1.49233	5.57867e-15	7.52488e-13	ENST00000554831	ENSG00000126777	kinectin 1 [Source:HGNC Symbol;Acc:HGNC:6467]	ENST00000554831	KTN1		14	q22.3	3895	KTN1-217
368657	ENSG00000128951.14:ENST00000558978.5	ENSG00000128951.14	ENST00000558978.5	5.99877	-0.254678	5.58697e-15	7.52999e-13	ENST00000558978	ENSG00000128951	deoxyuridine triphosphatase [Source:HGNC Symbol;Acc:HGNC:3078]	ENST00000558978	DUT		15	q21.1	1854	DUT-206
420118	ENSG00000140105.18:ENST00000557722.5	ENSG00000140105.18	ENST00000557722.5	1.93287	1.51363	5.61261e-15	7.55843e-13	ENST00000557722	ENSG00000140105	tryptophanyl-tRNA synthetase 1 [Source:HGNC Symbol;Acc:HGNC:12729]	ENST00000557722	WARS1		14	q32.2	7453	WARS1-243
237624	ENSG00000249790.4:ENST00000514568.2	ENSG00000249790.4	ENST00000514568.2	7.18976	-0.283776	5.63886e-15	7.58765e-13	ENST00000514568	ENSG00000249790	long intergenic non-protein coding RNA 2972 [Source:HGNC Symbol;Acc:HGNC:56013]	ENST00000514568	LINC02972		12	p13.31	NA	LINC02972-202
447621	ENSG00000137776.17:ENST00000560494.1	ENSG00000137776.17	ENST00000560494.1	3.09575	-1.17607	5.69726e-15	7.66006e-13	ENST00000560494	ENSG00000137776	SAFB like transcription modulator [Source:HGNC Symbol;Acc:HGNC:20709]	ENST00000560494	SLTM		15	q22.1	79811	SLTM-222
437858	ENSG00000166598.16:ENST00000640977.2	ENSG00000166598.16	ENST00000640977.2	3.15534	1.12327	5.70208e-15	7.66036e-13	ENST00000640977	ENSG00000166598	heat shock protein 90 beta family member 1 [Source:HGNC Symbol;Acc:HGNC:12028]	ENST00000640977	HSP90B1		12	q23.3	7184	HSP90B1-211
408350	ENSG00000135930.15:ENST00000409322.5	ENSG00000135930.15	ENST00000409322.5	3.05324	-0.898595	5.73353e-15	7.69641e-13	ENST00000409322	ENSG00000135930	eukaryotic translation initiation factor 4E family member 2 [Source:HGNC Symbol;Acc:HGNC:3293]	ENST00000409322	EIF4E2		2	q37.1	9470	EIF4E2-204
207833	ENSG00000105374.10:ENST00000593572.5	ENSG00000105374.10	ENST00000593572.5	7.05402	-0.284939	5.75591e-15	7.72024e-13	ENST00000593572	ENSG00000105374	natural killer cell granule protein 7 [Source:HGNC Symbol;Acc:HGNC:7830]	ENST00000593572	NKG7		19	q13.41	4818	NKG7-202
116512	ENSG00000270800.4:ENST00000639877.1	ENSG00000270800.4	ENST00000639877.1	5.27912	-0.503999	5.79502e-15	7.76645e-13	ENST00000639877	ENSG00000270800	RPS10-NUDT3 readthrough [Source:HGNC Symbol;Acc:HGNC:49181]	ENST00000639877	RPS10-NUDT3		6	p21.31	100529239	RPS10-NUDT3-203
320555	ENSG00000110700.7:ENST00000531908.5	ENSG00000110700.7	ENST00000531908.5	7.27814	-0.751262	5.82781e-15	7.80411e-13	ENST00000531908	ENSG00000110700	ribosomal protein S13 [Source:HGNC Symbol;Acc:HGNC:10386]	ENST00000531908	RPS13		11	p15.1	6207	RPS13-208
343194	ENSG00000118363.13:ENST00000528265.1	ENSG00000118363.13	ENST00000528265.1	4.01924	-0.923865	5.85733e-15	7.83735e-13	ENST00000528265	ENSG00000118363	signal peptidase complex subunit 2 [Source:HGNC Symbol;Acc:HGNC:28962]	ENST00000528265	SPCS2		11	q13.4	9789	SPCS2-206
461447	ENSG00000042753.12:ENST00000263270.11	ENSG00000042753.12	ENST00000263270.11	7.96183	0.659191	5.86705e-15	7.84407e-13	ENST00000263270	ENSG00000042753	adaptor related protein complex 2 subunit sigma 1 [Source:HGNC Symbol;Acc:HGNC:565]	ENST00000263270	AP2S1		19	q13.32	1175	AP2S1-201
204257	ENSG00000256671.7:ENST00000633364.1	ENSG00000256671.7	ENST00000633364.1	-0.573493	1.49323	5.92194e-15	7.91111e-13	ENST00000633364	ENSG00000256671	LIM zinc finger domain containing 4 [Source:HGNC Symbol;Acc:HGNC:39941]	ENST00000633364	LIMS4		2	q13	100288695	LIMS4-205
213077	ENSG00000119705.10:ENST00000556956.1	ENSG00000119705.10	ENST00000556956.1	4.35868	-1.31625	6.0207e-15	8.02499e-13	ENST00000556956	ENSG00000119705	SRA stem-loop interacting RNA binding protein [Source:HGNC Symbol;Acc:HGNC:20495]	ENST00000556956	SLIRP		14	q24.3	81892	SLIRP-208
424086	ENSG00000107625.14:ENST00000373585.8	ENSG00000107625.14	ENST00000373585.8	5.79579	-0.793648	6.02139e-15	8.02499e-13	ENST00000373585	ENSG00000107625	DExD-box helicase 50 [Source:HGNC Symbol;Acc:HGNC:17906]	ENST00000373585	DDX50		10	q22.1	79009	DDX50-201
408703	ENSG00000203710.12:ENST00000367053.6	ENSG00000203710.12	ENST00000367053.6	3.51205	0.90711	6.02163e-15	8.02499e-13	ENST00000367053	ENSG00000203710	complement C3b/C4b receptor 1 (Knops blood group) [Source:HGNC Symbol;Acc:HGNC:2334]	ENST00000367053	CR1		1	q32.2	1378	CR1-205
257904	ENSG00000109270.13:ENST00000499666.7	ENSG00000109270.13	ENST00000499666.7	5.32344	0.310699	6.0852e-15	8.10222e-13	ENST00000499666	ENSG00000109270	late endosomal/lysosomal adaptor, MAPK and MTOR activator 3 [Source:HGNC Symbol;Acc:HGNC:15606]	ENST00000499666	LAMTOR3		4	q23	8649	LAMTOR3-202
54698	ENSG00000120533.13:ENST00000521688.6	ENSG00000120533.13	ENST00000521688.6	6.34393	0.333661	6.09311e-15	8.10222e-13	ENST00000521688	ENSG00000120533	ENY2 transcription and export complex 2 subunit [Source:HGNC Symbol;Acc:HGNC:24449]	ENST00000521688	ENY2		8	q23.1	56943	ENY2-211
462918	ENSG00000145335.17:ENST00000345009.8	ENSG00000145335.17	ENST00000345009.8	6.97435	-1.02856	6.09416e-15	8.10222e-13	ENST00000345009	ENSG00000145335	synuclein alpha [Source:HGNC Symbol;Acc:HGNC:11138]	ENST00000345009	SNCA		4	q22.1	6622	SNCA-202
441284	ENSG00000158636.17:ENST00000529032.5	ENSG00000158636.17	ENST00000529032.5	3.14423	-0.55905	6.10322e-15	8.10562e-13	ENST00000529032	ENSG00000158636	EMSY transcriptional repressor, BRCA2 interacting [Source:HGNC Symbol;Acc:HGNC:18071]	ENST00000529032	EMSY		11	q13.5	56946	EMSY-210
457868	ENSG00000127540.12:ENST00000593264.5	ENSG00000127540.12	ENST00000593264.5	7.38172	-0.675505	6.10644e-15	8.10562e-13	ENST00000593264	ENSG00000127540	ubiquinol-cytochrome c reductase, complex III subunit XI [Source:HGNC Symbol;Acc:HGNC:30862]	ENST00000593264	UQCR11		19	p13.3	10975	UQCR11-205
27460	ENSG00000238197.9:ENST00000691027.2	ENSG00000238197.9	ENST00000691027.2	0.449621	-1.63017	6.14872e-15	8.15525e-13	ENST00000691027	ENSG00000238197	PAXBP1 antisense RNA 1 [Source:HGNC Symbol;Acc:HGNC:39603]	ENST00000691027	PAXBP1-AS1		21	q22.11	100506215	PAXBP1-AS1-215
537140	ENSG00000160087.21:ENST00000400929.6	ENSG00000160087.21	ENST00000400929.6	3.36505	-0.496378	6.16813e-15	8.17449e-13	ENST00000400929	ENSG00000160087	ubiquitin conjugating enzyme E2 J2 [Source:HGNC Symbol;Acc:HGNC:19268]	ENST00000400929	UBE2J2		1	p36.33	118424	UBE2J2-204
273333	ENSG00000204628.12:ENST00000514455.5	ENSG00000204628.12	ENST00000514455.5	8.26957	-0.562151	6.2704e-15	8.29724e-13	ENST00000514455	ENSG00000204628	receptor for activated C kinase 1 [Source:HGNC Symbol;Acc:HGNC:4399]	ENST00000514455	RACK1		5	q35.3	10399	RACK1-233
497063	ENSG00000138495.7:ENST00000484810.5	ENSG00000138495.7	ENST00000484810.5	4.30927	-0.141596	6.27071e-15	8.29724e-13	ENST00000484810	ENSG00000138495	cytochrome c oxidase copper chaperone COX17 [Source:HGNC Symbol;Acc:HGNC:2264]	ENST00000484810	COX17		3	q13.33	10063	COX17-203
425960	ENSG00000149357.10:ENST00000278671.10	ENSG00000149357.10	ENST00000278671.10	6.85893	0.206383	6.28542e-15	8.30408e-13	ENST00000278671	ENSG00000149357	late endosomal/lysosomal adaptor, MAPK and MTOR activator 1 [Source:HGNC Symbol;Acc:HGNC:26068]	ENST00000278671	LAMTOR1		11	q13.4	55004	LAMTOR1-201
448769	ENSG00000104529.19:ENST00000395119.7	ENSG00000104529.19	ENST00000395119.7	8.36476	0.80958	6.28584e-15	8.30408e-13	ENST00000395119	ENSG00000104529	eukaryotic translation elongation factor 1 delta [Source:HGNC Symbol;Acc:HGNC:3211]	ENST00000395119	EEF1D		8	q24.3	1936	EEF1D-202
518733	ENSG00000087191.14:ENST00000581882.5	ENSG00000087191.14	ENST00000581882.5	6.89887	-0.368826	6.30303e-15	8.3202e-13	ENST00000581882	ENSG00000087191	proteasome 26S subunit, ATPase 5 [Source:HGNC Symbol;Acc:HGNC:9552]	ENST00000581882	PSMC5		17	q23.3	5705	PSMC5-212
551956	ENSG00000001461.19:ENST00000488155.1	ENSG00000001461.19	ENST00000488155.1	2.76868	1.63761	6.3856e-15	8.42252e-13	ENST00000488155	ENSG00000001461	NIPA like domain containing 3 [Source:HGNC Symbol;Acc:HGNC:25233]	ENST00000488155	NIPAL3		1	p36.11	57185	NIPAL3-207
465713	ENSG00000104870.13:ENST00000221466.10	ENSG00000104870.13	ENST00000221466.10	9.26606	0.575526	6.45531e-15	8.50774e-13	ENST00000221466	ENSG00000104870	Fc gamma receptor and transporter [Source:HGNC Symbol;Acc:HGNC:3621]	ENST00000221466	FCGRT		19	q13.33	2217	FCGRT-201
460325	ENSG00000204351.13:ENST00000465703.5	ENSG00000204351.13	ENST00000465703.5	2.50542	0.795797	6.51144e-15	8.57117e-13	ENST00000465703	ENSG00000204351	SKI2 subunit of superkiller complex [Source:HGNC Symbol;Acc:HGNC:10898]	ENST00000465703	SKIC2		6	p21.33	6499	SKIC2-204
112930	ENSG00000213626.13:ENST00000404397.5	ENSG00000213626.13	ENST00000404397.5	1.15166	0.74004	6.51372e-15	8.57117e-13	ENST00000404397	ENSG00000213626	LBH regulator of WNT signaling pathway [Source:HGNC Symbol;Acc:HGNC:29532]	ENST00000404397	LBH		2	p23.1	81606	LBH-203
356742	ENSG00000135341.19:ENST00000700590.1	ENSG00000135341.19	ENST00000700590.1	1.26979	1.70252	6.55528e-15	8.61905e-13	ENST00000700590	ENSG00000135341	mitogen-activated protein kinase kinase kinase 7 [Source:HGNC Symbol;Acc:HGNC:6859]	ENST00000700590	MAP3K7		6	q15	6885	MAP3K7-217
448491	ENSG00000074966.12:ENST00000514937.5	ENSG00000074966.12	ENST00000514937.5	2.43328	-1.10178	6.57323e-15	8.63584e-13	ENST00000514937	ENSG00000074966	TXK tyrosine kinase [Source:HGNC Symbol;Acc:HGNC:12434]	ENST00000514937	TXK		4	p12	7294	TXK-206
267145	ENSG00000131051.24:ENST00000476806.5	ENSG00000131051.24	ENST00000476806.5	4.31526	-0.964265	6.61415e-15	8.68276e-13	ENST00000476806	ENSG00000131051	RNA binding motif protein 39 [Source:HGNC Symbol;Acc:HGNC:15923]	ENST00000476806	RBM39		20	q11.22	9584	RBM39-230
453497	ENSG00000182718.18:ENST00000676687.1	ENSG00000182718.18	ENST00000676687.1	7.04154	0.537271	6.62572e-15	8.69111e-13	ENST00000676687	ENSG00000182718	annexin A2 [Source:HGNC Symbol;Acc:HGNC:537]	ENST00000676687	ANXA2		15	q22.2	302	ANXA2-239
259019	ENSG00000112514.18:ENST00000482684.5	ENSG00000112514.18	ENST00000482684.5	6.42341	0.317371	6.75868e-15	8.85449e-13	ENST00000482684	ENSG00000112514	cutA divalent cation tolerance homolog [Source:HGNC Symbol;Acc:HGNC:21101]	ENST00000482684	CUTA		6	p21.32	51596	CUTA-208
109887	ENSG00000068650.19:ENST00000459908.5	ENSG00000068650.19	ENST00000459908.5	1.43498	1.06352	6.76089e-15	8.85449e-13	ENST00000459908	ENSG00000068650	ATPase phospholipid transporting 11A [Source:HGNC Symbol;Acc:HGNC:13552]	ENST00000459908	ATP11A		13	q34	23250	ATP11A-208
308267	ENSG00000145833.16:ENST00000354283.8	ENSG00000145833.16	ENST00000354283.8	6.45391	0.25435	6.79406e-15	8.89094e-13	ENST00000354283	ENSG00000145833	DEAD-box helicase 46 [Source:HGNC Symbol;Acc:HGNC:18681]	ENST00000354283	DDX46		5	q31.1	9879	DDX46-201
501831	ENSG00000241685.10:ENST00000463009.1	ENSG00000241685.10	ENST00000463009.1	4.92436	-0.489411	6.81764e-15	8.9148e-13	ENST00000463009	ENSG00000241685	actin related protein 2/3 complex subunit 1A [Source:HGNC Symbol;Acc:HGNC:703]	ENST00000463009	ARPC1A		7	q22.1	10552	ARPC1A-203
515380	ENSG00000160752.15:ENST00000368356.9	ENSG00000160752.15	ENST00000368356.9	5.51685	0.38374	6.88924e-15	9.00136e-13	ENST00000368356	ENSG00000160752	farnesyl diphosphate synthase [Source:HGNC Symbol;Acc:HGNC:3631]	ENST00000368356	FDPS		1	q22	2224	FDPS-202
424087	ENSG00000107625.14:ENST00000471475.1	ENSG00000107625.14	ENST00000471475.1	3.1154	0.414234	6.96591e-15	9.09442e-13	ENST00000471475	ENSG00000107625	DExD-box helicase 50 [Source:HGNC Symbol;Acc:HGNC:17906]	ENST00000471475	DDX50		10	q22.1	79009	DDX50-204
94129	ENSG00000288663.1:ENST00000676527.1	ENSG00000288663.1	ENST00000676527.1	6.837	-0.212768	6.97975e-15	9.10535e-13	ENST00000676527	ENSG00000288663	novel protein, readthrough PFDN5-C12orf10	ENST00000676527			12	q13.13	NA
331577	ENSG00000140365.16:ENST00000267935.13	ENSG00000140365.16	ENST00000267935.13	3.92354	0.665874	7.04372e-15	9.18162e-13	ENST00000267935	ENSG00000140365	COMM domain containing 4 [Source:HGNC Symbol;Acc:HGNC:26027]	ENST00000267935	COMMD4		15	q24.2	54939	COMMD4-201
493992	ENSG00000077549.19:ENST00000375144.6	ENSG00000077549.19	ENST00000375144.6	5.7507	0.775658	7.08559e-15	9.22898e-13	ENST00000375144	ENSG00000077549	capping actin protein of muscle Z-line subunit beta [Source:HGNC Symbol;Acc:HGNC:1491]	ENST00000375144	CAPZB		1	p36.13	832	CAPZB-204
263648	ENSG00000167196.14:ENST00000308275.8	ENSG00000167196.14	ENST00000308275.8	5.72303	0.540419	7.26805e-15	9.45925e-13	ENST00000308275	ENSG00000167196	F-box protein 22 [Source:HGNC Symbol;Acc:HGNC:13593]	ENST00000308275	FBXO22		15	q24.2	26263	FBXO22-201
351467	ENSG00000109861.17:ENST00000678506.1	ENSG00000109861.17	ENST00000678506.1	4.70437	-0.545727	7.30917e-15	9.50522e-13	ENST00000678506	ENSG00000109861	cathepsin C [Source:HGNC Symbol;Acc:HGNC:2528]	ENST00000678506	CTSC		11	q14.2	1075	CTSC-223
487628	ENSG00000144021.3:ENST00000491394.1	ENSG00000144021.3	ENST00000491394.1	2.16853	1.46442	7.31478e-15	9.50522e-13	ENST00000491394	ENSG00000144021	cytosolic iron-sulfur assembly component 1 [Source:HGNC Symbol;Acc:HGNC:14280]	ENST00000491394	CIAO1		2	q11.2	9391	CIAO1-204
434818	ENSG00000169299.14:ENST00000512556.1	ENSG00000169299.14	ENST00000512556.1	4.61564	-0.383619	7.3241e-15	9.50992e-13	ENST00000512556	ENSG00000169299	phosphoglucomutase 2 [Source:HGNC Symbol;Acc:HGNC:8906]	ENST00000512556	PGM2		4	p14	55276	PGM2-204
487626	ENSG00000144021.3:ENST00000488633.2	ENSG00000144021.3	ENST00000488633.2	7.36228	-0.946376	7.41397e-15	9.61912e-13	ENST00000488633	ENSG00000144021	cytosolic iron-sulfur assembly component 1 [Source:HGNC Symbol;Acc:HGNC:14280]	ENST00000488633	CIAO1		2	q11.2	9391	CIAO1-203
167841	ENSG00000134897.14:ENST00000257336.6	ENSG00000134897.14	ENST00000257336.6	2.20336	-0.624087	7.44113e-15	9.64685e-13	ENST00000257336	ENSG00000134897	basic, immunoglobulin-like variable motif containing [Source:HGNC Symbol;Acc:HGNC:16034]	ENST00000257336	BIVM		13	q33.1	54841	BIVM-201
527204	ENSG00000162231.14:ENST00000527902.5	ENSG00000162231.14	ENST00000527902.5	3.17345	-0.778514	7.66811e-15	9.93339e-13	ENST00000527902	ENSG00000162231	nuclear RNA export factor 1 [Source:HGNC Symbol;Acc:HGNC:8071]	ENST00000527902	NXF1		11	q12.3	10482	NXF1-206
64101	ENSG00000112038.18:ENST00000519083.5	ENSG00000112038.18	ENST00000519083.5	3.12664	0.423798	7.70503e-15	9.97346e-13	ENST00000519083	ENSG00000112038	opioid receptor mu 1 [Source:HGNC Symbol;Acc:HGNC:8156]	ENST00000519083	OPRM1		6	q25.2	4988	OPRM1-212
282387	ENSG00000144741.19:ENST00000686511.1	ENSG00000144741.19	ENST00000686511.1	4.13077	-0.808863	7.74147e-15	1.00129e-12	ENST00000686511	ENSG00000144741	solute carrier family 25 member 26 [Source:HGNC Symbol;Acc:HGNC:20661]	ENST00000686511	SLC25A26		3	p14.1	115286	SLC25A26-210
259012	ENSG00000112514.18:ENST00000462802.5	ENSG00000112514.18	ENST00000462802.5	6.34328	0.234107	7.80924e-15	1.00862e-12	ENST00000462802	ENSG00000112514	cutA divalent cation tolerance homolog [Source:HGNC Symbol;Acc:HGNC:21101]	ENST00000462802	CUTA		6	p21.32	51596	CUTA-205
238046	ENSG00000228980.5:ENST00000659474.1	ENSG00000228980.5	ENST00000659474.1	2.52236	-0.950304	7.81024e-15	1.00862e-12	ENST00000659474	ENSG00000228980	long intergenic non-protein coding RNA 1205 [Source:HGNC Symbol;Acc:HGNC:49636]	ENST00000659474	LINC01205		3	q13.13	401082	LINC01205-205
469348	ENSG00000099246.19:ENST00000683419.1	ENSG00000099246.19	ENST00000683419.1	3.92733	-0.957316	7.87174e-15	1.01577e-12	ENST00000683419	ENSG00000099246	RAB18, member RAS oncogene family [Source:HGNC Symbol;Acc:HGNC:14244]	ENST00000683419	RAB18		10	p12.1	22931	RAB18-228
271648	ENSG00000085514.16:ENST00000198536.7	ENSG00000085514.16	ENST00000198536.7	6.46409	0.46426	7.93178e-15	1.02273e-12	ENST00000198536	ENSG00000085514	paired immunoglobin like type 2 receptor alpha [Source:HGNC Symbol;Acc:HGNC:20396]	ENST00000198536	PILRA		7	q22.1	29992	PILRA-201
98324	ENSG00000196839.14:ENST00000695927.1	ENSG00000196839.14	ENST00000695927.1	2.17226	-0.86484	7.98833e-15	1.02922e-12	ENST00000695927	ENSG00000196839	adenosine deaminase [Source:HGNC Symbol;Acc:HGNC:186]	ENST00000695927	ADA		20	q13.12	100	ADA-213
457332	ENSG00000163191.6:ENST00000271638.3	ENSG00000163191.6	ENST00000271638.3	10.023	0.361685	8.11288e-15	1.04446e-12	ENST00000271638	ENSG00000163191	S100 calcium binding protein A11 [Source:HGNC Symbol;Acc:HGNC:10488]	ENST00000271638	S100A11		1	q21.3	6282	S100A11-201
526217	ENSG00000067066.17:ENST00000409897.5	ENSG00000067066.17	ENST00000409897.5	6.45653	-0.396577	8.12567e-15	1.04495e-12	ENST00000409897	ENSG00000067066	SP100 nuclear antigen [Source:HGNC Symbol;Acc:HGNC:11206]	ENST00000409897	SP100		2	q37.1	6672	SP100-206
491391	ENSG00000115295.21:ENST00000693513.1	ENSG00000115295.21	ENST00000693513.1	1.46024	-1.19232	8.12916e-15	1.04495e-12	ENST00000693513	ENSG00000115295	CAP-Gly domain containing linker protein family member 4 [Source:HGNC Symbol;Acc:HGNC:26108]	ENST00000693513	CLIP4		2	p23.2	79745	CLIP4-244
457333	ENSG00000163191.6:ENST00000478109.1	ENSG00000163191.6	ENST00000478109.1	7.27227	-0.380153	8.14843e-15	1.04662e-12	ENST00000478109	ENSG00000163191	S100 calcium binding protein A11 [Source:HGNC Symbol;Acc:HGNC:10488]	ENST00000478109	S100A11		1	q21.3	6282	S100A11-202
197099	ENSG00000177917.12:ENST00000692399.1	ENSG00000177917.12	ENST00000692399.1	1.95328	1.07139	8.32326e-15	1.06825e-12	ENST00000692399	ENSG00000177917	ARF like GTPase 6 interacting protein 6 [Source:HGNC Symbol;Acc:HGNC:24048]	ENST00000692399	ARL6IP6		2	q23.3	151188	ARL6IP6-222
409198	ENSG00000153317.15:ENST00000524367.5	ENSG00000153317.15	ENST00000524367.5	2.93768	0.91752	8.40567e-15	1.07799e-12	ENST00000524367	ENSG00000153317	ArfGAP with SH3 domain, ankyrin repeat and PH domain 1 [Source:HGNC Symbol;Acc:HGNC:2720]	ENST00000524367	ASAP1		8	q24.22	50807	ASAP1-216
115839	ENSG00000175197.13:ENST00000623876.2	ENSG00000175197.13	ENST00000623876.2	4.18246	-0.542278	8.50964e-15	1.09049e-12	ENST00000623876	ENSG00000175197	DNA damage inducible transcript 3 [Source:HGNC Symbol;Acc:HGNC:2726]	ENST00000623876	DDIT3		12	q13.3	1649	DDIT3-206
274136	ENSG00000177200.18:ENST00000219084.10	ENSG00000177200.18	ENST00000219084.10	4.4744	-0.676844	8.51941e-15	1.0909e-12	ENST00000219084	ENSG00000177200	chromodomain helicase DNA binding protein 9 [Source:HGNC Symbol;Acc:HGNC:25701]	ENST00000219084	CHD9		16	q12.2	80205	CHD9-201
455945	ENSG00000075624.17:ENST00000484841.6	ENSG00000075624.17	ENST00000484841.6	1.1394	-1.37742	8.55021e-15	1.09401e-12	ENST00000484841	ENSG00000075624	actin beta [Source:HGNC Symbol;Acc:HGNC:132]	ENST00000484841	ACTB		7	p22.1	60	ACTB-211
431191	ENSG00000109323.11:ENST00000647129.1	ENSG00000109323.11	ENST00000647129.1	4.1078	-0.471546	8.61806e-15	1.10184e-12	ENST00000647129	ENSG00000109323	mannosidase beta [Source:HGNC Symbol;Acc:HGNC:6831]	ENST00000647129	MANBA		4	q24	4126	MANBA-217
459572	ENSG00000153786.13:ENST00000313732.9	ENSG00000153786.13	ENST00000313732.9	7.46469	0.117431	8.64419e-15	1.10434e-12	ENST00000313732	ENSG00000153786	zinc finger DHHC-type palmitoyltransferase 7 [Source:HGNC Symbol;Acc:HGNC:18459]	ENST00000313732	ZDHHC7		16	q24.1	55625	ZDHHC7-201
314637	ENSG00000092199.19:ENST00000553444.1	ENSG00000092199.19	ENST00000553444.1	5.76993	-0.502779	8.65426e-15	1.10478e-12	ENST00000553444	ENSG00000092199	heterogeneous nuclear ribonucleoprotein C [Source:HGNC Symbol;Acc:HGNC:5035]	ENST00000553444	HNRNPC		14	q11.2	3183	HNRNPC-205
368586	ENSG00000153774.9:ENST00000570103.5	ENSG00000153774.9	ENST00000570103.5	4.7196	-0.731543	8.76266e-15	1.11776e-12	ENST00000570103	ENSG00000153774	craniofacial development protein 1 [Source:HGNC Symbol;Acc:HGNC:1873]	ENST00000570103	CFDP1		16	q23.1	10428	CFDP1-209
238548	ENSG00000165609.14:ENST00000491614.6	ENSG00000165609.14	ENST00000491614.6	6.43324	0.169832	8.96998e-15	1.14333e-12	ENST00000491614	ENSG00000165609	nudix hydrolase 5 [Source:HGNC Symbol;Acc:HGNC:8052]	ENST00000491614	NUDT5		10	p14	11164	NUDT5-207
270221	ENSG00000147403.18:ENST00000467168.5	ENSG00000147403.18	ENST00000467168.5	10.9697	0.33722	8.98081e-15	1.14384e-12	ENST00000467168	ENSG00000147403	ribosomal protein L10 [Source:HGNC Symbol;Acc:HGNC:10298]	ENST00000467168	RPL10		X	q28	6134	RPL10-210
478935	ENSG00000178927.19:ENST00000698820.1	ENSG00000178927.19	ENST00000698820.1	5.07973	-0.488347	9.03163e-15	1.14861e-12	ENST00000698820	ENSG00000178927	cytochrome b-245 chaperone 1 [Source:HGNC Symbol;Acc:HGNC:28672]	ENST00000698820	CYBC1		17	q25.3	79415	CYBC1-242
241629	ENSG00000136888.8:ENST00000677452.1	ENSG00000136888.8	ENST00000677452.1	7.20573	-0.845773	9.03207e-15	1.14861e-12	ENST00000677452	ENSG00000136888	ATPase H+ transporting V1 subunit G1 [Source:HGNC Symbol;Acc:HGNC:864]	ENST00000677452	ATP6V1G1		9	q32	9550	ATP6V1G1-204
265148	ENSG00000184203.8:ENST00000618156.5	ENSG00000184203.8	ENST00000618156.5	6.84729	-0.445004	9.04372e-15	1.14921e-12	ENST00000618156	ENSG00000184203	protein phosphatase 1 regulatory inhibitor subunit 2 [Source:HGNC Symbol;Acc:HGNC:9288]	ENST00000618156	PPP1R2		3	q29	5504	PPP1R2-206
516618	ENSG00000110801.14:ENST00000541212.6	ENSG00000110801.14	ENST00000541212.6	6.18229	0.257241	9.15672e-15	1.16182e-12	ENST00000541212	ENSG00000110801	proteasome 26S subunit, non-ATPase 9 [Source:HGNC Symbol;Acc:HGNC:9567]	ENST00000541212	PSMD9		12	q24.31	5715	PSMD9-207
423450	ENSG00000204482.11:ENST00000460834.1	ENSG00000204482.11	ENST00000460834.1	3.55992	-1.31943	9.15688e-15	1.16182e-12	ENST00000460834	ENSG00000204482	leukocyte specific transcript 1 [Source:HGNC Symbol;Acc:HGNC:14189]	ENST00000460834	LST1		6	p21.33	7940	LST1-218
305824	ENSG00000130703.17:ENST00000644775.1	ENSG00000130703.17	ENST00000644775.1	3.84251	-0.476963	9.17079e-15	1.1627e-12	ENST00000644775	ENSG00000130703	oxysterol binding protein like 2 [Source:HGNC Symbol;Acc:HGNC:15761]	ENST00000644775	OSBPL2		20	q13.33	9885	OSBPL2-222
453485	ENSG00000182718.18:ENST00000396024.7	ENSG00000182718.18	ENST00000396024.7	6.93354	0.512347	9.19754e-15	1.16521e-12	ENST00000396024	ENSG00000182718	annexin A2 [Source:HGNC Symbol;Acc:HGNC:537]	ENST00000396024	ANXA2		15	q22.2	302	ANXA2-202
388177	ENSG00000100300.18:ENST00000337554.8	ENSG00000100300.18	ENST00000337554.8	8.54527	0.224534	9.22578e-15	1.1679e-12	ENST00000337554	ENSG00000100300	translocator protein [Source:HGNC Symbol;Acc:HGNC:1158]	ENST00000337554	TSPO		22	q13.2	706	TSPO-202
208916	ENSG00000101596.17:ENST00000688342.1	ENSG00000101596.17	ENST00000688342.1	6.1248	0.427102	9.31676e-15	1.17852e-12	ENST00000688342	ENSG00000101596	structural maintenance of chromosomes flexible hinge domain containing 1 [Source:HGNC Symbol;Acc:HGNC:29090]	ENST00000688342	SMCHD1		18	p11.32	23347	SMCHD1-220
13517	ENSG00000243927.7:ENST00000477091.5	ENSG00000243927.7	ENST00000477091.5	5.47184	0.378973	9.38093e-15	1.18574e-12	ENST00000477091	ENSG00000243927	mitochondrial ribosomal protein S6 [Source:HGNC Symbol;Acc:HGNC:14051]	ENST00000477091	MRPS6		21	q22.11	64968	MRPS6-203
438760	ENSG00000117592.9:ENST00000340385.6	ENSG00000117592.9	ENST00000340385.6	8.52287	0.253477	9.48282e-15	1.19722e-12	ENST00000340385	ENSG00000117592	peroxiredoxin 6 [Source:HGNC Symbol;Acc:HGNC:16753]	ENST00000340385	PRDX6		1	q25.1	9588	PRDX6-201
98328	ENSG00000196839.14:ENST00000696082.1	ENSG00000196839.14	ENST00000696082.1	1.85949	-1.02251	9.48615e-15	1.19722e-12	ENST00000696082	ENSG00000196839	adenosine deaminase [Source:HGNC Symbol;Acc:HGNC:186]	ENST00000696082	ADA		20	q13.12	100	ADA-257
303125	ENSG00000084463.8:ENST00000543316.1	ENSG00000084463.8	ENST00000543316.1	0.833374	1.21454	9.51412e-15	1.19984e-12	ENST00000543316	ENSG00000084463	WW domain binding protein 11 [Source:HGNC Symbol;Acc:HGNC:16461]	ENST00000543316	WBP11		12	p12.3	51729	WBP11-204
365105	ENSG00000166783.22:ENST00000548025.5	ENSG00000166783.22	ENST00000548025.5	4.35873	0.858896	9.53173e-15	1.20116e-12	ENST00000548025	ENSG00000166783	meiosis regulator and mRNA stability factor 1 [Source:HGNC Symbol;Acc:HGNC:29562]	ENST00000548025	MARF1		16	p13.11	9665	MARF1-205
218136	ENSG00000100836.11:ENST00000555295.1	ENSG00000100836.11	ENST00000555295.1	4.37121	0.736542	9.58796e-15	1.20733e-12	ENST00000555295	ENSG00000100836	poly(A) binding protein nuclear 1 [Source:HGNC Symbol;Acc:HGNC:8565]	ENST00000555295	PABPN1		14	q11.2	8106	PABPN1-205
531212	ENSG00000120656.14:ENST00000691050.1	ENSG00000120656.14	ENST00000691050.1	4.29627	-0.896218	9.59926e-15	1.20784e-12	ENST00000691050	ENSG00000120656	TATA-box binding protein associated factor 12 [Source:HGNC Symbol;Acc:HGNC:11545]	ENST00000691050	TAF12		1	p35.3	6883	TAF12-213
324241	ENSG00000175792.12:ENST00000464873.5	ENSG00000175792.12	ENST00000464873.5	2.22248	1.17061	9.61842e-15	1.20934e-12	ENST00000464873	ENSG00000175792	RuvB like AAA ATPase 1 [Source:HGNC Symbol;Acc:HGNC:10474]	ENST00000464873	RUVBL1		3	q21.3	8607	RUVBL1-202
397459	ENSG00000138496.17:ENST00000462315.5	ENSG00000138496.17	ENST00000462315.5	5.31058	0.938272	9.6338e-15	1.21036e-12	ENST00000462315	ENSG00000138496	poly(ADP-ribose) polymerase family member 9 [Source:HGNC Symbol;Acc:HGNC:24118]	ENST00000462315	PARP9		3	q21.1	83666	PARP9-202
54607	ENSG00000186184.20:ENST00000630281.1	ENSG00000186184.20	ENST00000630281.1	3.48727	-0.90787	9.6849e-15	1.21586e-12	ENST00000630281	ENSG00000186184	RNA polymerase I and III subunit D [Source:HGNC Symbol;Acc:HGNC:20422]	ENST00000630281	POLR1D		13	q12.2	51082	POLR1D-211
487346	ENSG00000149269.10:ENST00000529248.5	ENSG00000149269.10	ENST00000529248.5	3.98468	0.821598	9.70411e-15	1.21736e-12	ENST00000529248	ENSG00000149269	p21 (RAC1) activated kinase 1 [Source:HGNC Symbol;Acc:HGNC:8590]	ENST00000529248	PAK1		11	q14.1	5058	PAK1-213
232276	ENSG00000100888.15:ENST00000646558.1	ENSG00000100888.15	ENST00000646558.1	2.2477	1.53907	9.82077e-15	1.23107e-12	ENST00000646558	ENSG00000100888	chromodomain helicase DNA binding protein 8 [Source:HGNC Symbol;Acc:HGNC:20153]	ENST00000646558	CHD8		14	q11.2	57680	CHD8-223
404404	ENSG00000186529.16:ENST00000592279.6	ENSG00000186529.16	ENST00000592279.6	2.34984	0.728603	9.83962e-15	1.2325e-12	ENST00000592279	ENSG00000186529	cytochrome P450 family 4 subfamily F member 3 [Source:HGNC Symbol;Acc:HGNC:2646]	ENST00000592279	CYP4F3		19	p13.12	4051	CYP4F3-207
207306	ENSG00000140280.14:ENST00000267838.7	ENSG00000140280.14	ENST00000267838.7	5.33814	0.299932	9.9202e-15	1.24166e-12	ENST00000267838	ENSG00000140280	LysM domain containing 2 [Source:HGNC Symbol;Acc:HGNC:28571]	ENST00000267838	LYSMD2		15	q21.2	256586	LYSMD2-201
344224	ENSG00000137154.13:ENST00000380394.9	ENSG00000137154.13	ENST00000380394.9	11.4751	0.525563	1.00059e-14	1.25145e-12	ENST00000380394	ENSG00000137154	ribosomal protein S6 [Source:HGNC Symbol;Acc:HGNC:10429]	ENST00000380394	RPS6		9	p22.1	6194	RPS6-204
180207	ENSG00000198730.10:ENST00000529355.1	ENSG00000198730.10	ENST00000529355.1	5.71311	-1.05021	1.00311e-14	1.25366e-12	ENST00000529355	ENSG00000198730	CTR9 homolog, Paf1/RNA polymerase II complex component [Source:HGNC Symbol;Acc:HGNC:16850]	ENST00000529355	CTR9		11	p15.4	9646	CTR9-204
537471	ENSG00000160691.19:ENST00000366442.2	ENSG00000160691.19	ENST00000366442.2	2.34954	1.25443	1.01146e-14	1.26315e-12	ENST00000366442	ENSG00000160691	SHC adaptor protein 1 [Source:HGNC Symbol;Acc:HGNC:10840]	ENST00000366442	SHC1		1	q21.3	6464	SHC1-201
413410	ENSG00000050130.18:ENST00000602482.5	ENSG00000050130.18	ENST00000602482.5	4.56843	-0.47522	1.02414e-14	1.27803e-12	ENST00000602482	ENSG00000050130	JNK1/MAPK8 associated membrane protein [Source:HGNC Symbol;Acc:HGNC:20184]	ENST00000602482	JKAMP		14	q23.1	51528	JKAMP-213
256954	ENSG00000111011.18:ENST00000527399.3	ENSG00000111011.18	ENST00000527399.3	3.95415	1.21383	1.02686e-14	1.28047e-12	ENST00000527399	ENSG00000111011	arginine and serine rich coiled-coil 2 [Source:HGNC Symbol;Acc:HGNC:30559]	ENST00000527399	RSRC2		12	q24.31	65117	RSRC2-212
299996	ENSG00000069974.17:ENST00000697643.1	ENSG00000069974.17	ENST00000697643.1	6.40623	0.332057	1.03168e-14	1.28552e-12	ENST00000697643	ENSG00000069974	RAB27A, member RAS oncogene family [Source:HGNC Symbol;Acc:HGNC:9766]	ENST00000697643	RAB27A		15	q21.3	5873	RAB27A-215
482778	ENSG00000170310.15:ENST00000575294.6	ENSG00000170310.15	ENST00000575294.6	2.93551	-0.595004	1.03439e-14	1.28793e-12	ENST00000575294	ENSG00000170310	syntaxin 8 [Source:HGNC Symbol;Acc:HGNC:11443]	ENST00000575294	STX8		17	p13.1	9482	STX8-211
308266	ENSG00000145833.16:ENST00000452510.7	ENSG00000145833.16	ENST00000452510.7	6.56202	0.210029	1.04161e-14	1.29524e-12	ENST00000452510	ENSG00000145833	DEAD-box helicase 46 [Source:HGNC Symbol;Acc:HGNC:18681]	ENST00000452510	DDX46		5	q31.1	9879	DDX46-202
266597	ENSG00000116560.12:ENST00000460428.5	ENSG00000116560.12	ENST00000460428.5	4.22416	0.698423	1.04181e-14	1.29524e-12	ENST00000460428	ENSG00000116560	splicing factor proline and glutamine rich [Source:HGNC Symbol;Acc:HGNC:10774]	ENST00000460428	SFPQ		1	p34.3	6421	SFPQ-202
436944	ENSG00000204323.5:ENST00000375215.3	ENSG00000204323.5	ENST00000375215.3	5.76707	0.217031	1.04352e-14	1.2964e-12	ENST00000375215	ENSG00000204323	small integral membrane protein 5 [Source:HGNC Symbol;Acc:HGNC:40030]	ENST00000375215	SMIM5		17	q25.1	643008	SMIM5-201
527316	ENSG00000143774.18:ENST00000480056.2	ENSG00000143774.18	ENST00000480056.2	8.74579	-0.970577	1.04824e-14	1.30128e-12	ENST00000480056	ENSG00000143774	guanylate kinase 1 [Source:HGNC Symbol;Acc:HGNC:4693]	ENST00000480056	GUK1		1	q42.13	2987	GUK1-221
487261	ENSG00000275700.6:ENST00000622432.1	ENSG00000275700.6	ENST00000622432.1	4.11176	-1.3013	1.05349e-14	1.30682e-12	ENST00000622432	ENSG00000275700	apoptosis antagonizing transcription factor [Source:HGNC Symbol;Acc:HGNC:19235]	ENST00000622432	AATF		17	q12	26574	AATF-209
453489	ENSG00000182718.18:ENST00000558558.6	ENSG00000182718.18	ENST00000558558.6	7.10549	0.549677	1.0582e-14	1.3117e-12	ENST00000558558	ENSG00000182718	annexin A2 [Source:HGNC Symbol;Acc:HGNC:537]	ENST00000558558	ANXA2		15	q22.2	302	ANXA2-213
490474	ENSG00000167770.13:ENST00000541478.5	ENSG00000167770.13	ENST00000541478.5	5.26348	-0.915045	1.09474e-14	1.35598e-12	ENST00000541478	ENSG00000167770	OTU deubiquitinase, ubiquitin aldehyde binding 1 [Source:HGNC Symbol;Acc:HGNC:23077]	ENST00000541478	OTUB1		11	q13.1	55611	OTUB1-209
409293	ENSG00000140497.16:ENST00000566480.5	ENSG00000140497.16	ENST00000566480.5	5.47501	-0.551821	1.09684e-14	1.35654e-12	ENST00000566480	ENSG00000140497	secretory carrier membrane protein 2 [Source:HGNC Symbol;Acc:HGNC:10564]	ENST00000566480	SCAMP2		15	q24.1	10066	SCAMP2-207
429358	ENSG00000160014.17:ENST00000482455.5	ENSG00000160014.17	ENST00000482455.5	5.50968	-0.503791	1.09731e-14	1.35654e-12	ENST00000482455	ENSG00000160014	calmodulin 3 [Source:HGNC Symbol;Acc:HGNC:1449]	ENST00000482455	CALM3		19	q13.32	808	CALM3-204
207661	ENSG00000136371.11:ENST00000258874.4	ENSG00000136371.11	ENST00000258874.4	6.89514	0.326849	1.09763e-14	1.35654e-12	ENST00000258874	ENSG00000136371	methenyltetrahydrofolate synthetase [Source:HGNC Symbol;Acc:HGNC:7437]	ENST00000258874	MTHFS		15	q25.1	10588	MTHFS-201
420143	ENSG00000140105.18:ENST00000556695.5	ENSG00000140105.18	ENST00000556695.5	0.929925	1.97326	1.1029e-14	1.36141e-12	ENST00000556695	ENSG00000140105	tryptophanyl-tRNA synthetase 1 [Source:HGNC Symbol;Acc:HGNC:12729]	ENST00000556695	WARS1		14	q32.2	7453	WARS1-234
531477	ENSG00000196083.11:ENST00000342550.6	ENSG00000196083.11	ENST00000342550.6	4.67247	-0.406527	1.1032e-14	1.36141e-12	ENST00000342550	ENSG00000196083	interleukin 1 receptor accessory protein [Source:HGNC Symbol;Acc:HGNC:5995]	ENST00000342550	IL1RAP		3	q28	3556	IL1RAP-203
460199	ENSG00000122406.14:ENST00000461952.1	ENSG00000122406.14	ENST00000461952.1	3.80325	-0.874187	1.10777e-14	1.36604e-12	ENST00000461952	ENSG00000122406	ribosomal protein L5 [Source:HGNC Symbol;Acc:HGNC:10360]	ENST00000461952	RPL5		1	p22.1	6125	RPL5-203
413905	ENSG00000141002.20:ENST00000561958.5	ENSG00000141002.20	ENST00000561958.5	4.23696	0.680878	1.10911e-14	1.36667e-12	ENST00000561958	ENSG00000141002	TCF25 ribosome quality control complex subunit [Source:HGNC Symbol;Acc:HGNC:29181]	ENST00000561958	TCF25		16	q24.3	22980	TCF25-204
35488	ENSG00000165475.15:ENST00000644153.1	ENSG00000165475.15	ENST00000644153.1	1.8581	-1.03688	1.11179e-14	1.36897e-12	ENST00000644153	ENSG00000165475	crystallin lambda 1 [Source:HGNC Symbol;Acc:HGNC:18246]	ENST00000644153	CRYL1		13	q12.11	51084	CRYL1-207
509164	ENSG00000111581.10:ENST00000535718.5	ENSG00000111581.10	ENST00000535718.5	4.48785	-0.489147	1.1382e-14	1.40045e-12	ENST00000535718	ENSG00000111581	nucleoporin 107 [Source:HGNC Symbol;Acc:HGNC:29914]	ENST00000535718	NUP107		12	q15	57122	NUP107-205
444403	ENSG00000117118.12:ENST00000714034.1	ENSG00000117118.12	ENST00000714034.1	5.09443	0.452407	1.14651e-14	1.40963e-12	ENST00000714034	ENSG00000117118	succinate dehydrogenase complex iron sulfur subunit B [Source:HGNC Symbol;Acc:HGNC:10681]	ENST00000714034	SDHB		1	p36.13	6390	SDHB-214
453486	ENSG00000182718.18:ENST00000677968.1	ENSG00000182718.18	ENST00000677968.1	5.6957	-0.646404	1.15757e-14	1.42218e-12	ENST00000677968	ENSG00000182718	annexin A2 [Source:HGNC Symbol;Acc:HGNC:537]	ENST00000677968	ANXA2		15	q22.2	302	ANXA2-241
428316	ENSG00000136003.16:ENST00000392807.8	ENSG00000136003.16	ENST00000392807.8	7.28581	0.238305	1.16342e-14	1.42831e-12	ENST00000392807	ENSG00000136003	iron-sulfur cluster assembly enzyme [Source:HGNC Symbol;Acc:HGNC:29882]	ENST00000392807	ISCU		12	q23.3	23479	ISCU-202
39047	ENSG00000150459.13:ENST00000492245.5	ENSG00000150459.13	ENST00000492245.5	3.518	-0.955161	1.16956e-14	1.4348e-12	ENST00000492245	ENSG00000150459	Sin3A associated protein 18 [Source:HGNC Symbol;Acc:HGNC:10530]	ENST00000492245	SAP18		13	q12.11	10284	SAP18-206
323464	ENSG00000291266.2:ENST00000834525.1	ENSG00000291266.2	ENST00000834525.1	2.89237	0.778731	1.17653e-14	1.44229e-12	ENST00000834525	ENSG00000291266	SMG1 pseudogene 5 [Source:NCBI gene (formerly Entrezgene);Acc:595101]	ENST00000834525		SMG1P5-212	16	p11.2	595101	SMG1P5-212
456757	ENSG00000172663.9:ENST00000308022.7	ENSG00000172663.9	ENST00000308022.7	5.38598	0.283257	1.18618e-14	1.45305e-12	ENST00000308022	ENSG00000172663	transmembrane protein 134 [Source:HGNC Symbol;Acc:HGNC:26142]	ENST00000308022	TMEM134		11	q13.2	80194	TMEM134-201
403962	ENSG00000151726.16:ENST00000504900.5	ENSG00000151726.16	ENST00000504900.5	3.53038	1.44677	1.18724e-14	1.45327e-12	ENST00000504900	ENSG00000151726	acyl-CoA synthetase long chain family member 1 [Source:HGNC Symbol;Acc:HGNC:3569]	ENST00000504900	ACSL1		4	q35.1	2180	ACSL1-205
487259	ENSG00000275700.6:ENST00000616392.1	ENSG00000275700.6	ENST00000616392.1	4.19686	-1.30019	1.19156e-14	1.4575e-12	ENST00000616392	ENSG00000275700	apoptosis antagonizing transcription factor [Source:HGNC Symbol;Acc:HGNC:19235]	ENST00000616392	AATF		17	q12	26574	AATF-205
452073	ENSG00000116251.11:ENST00000465335.1	ENSG00000116251.11	ENST00000465335.1	4.29046	-0.798011	1.19509e-14	1.46074e-12	ENST00000465335	ENSG00000116251	ribosomal protein L22 [Source:HGNC Symbol;Acc:HGNC:10315]	ENST00000465335	RPL22		1	p36.31	6146	RPL22-203
435559	ENSG00000120925.16:ENST00000528318.5	ENSG00000120925.16	ENST00000528318.5	1.20983	1.73873	1.19669e-14	1.46162e-12	ENST00000528318	ENSG00000120925	ring finger protein 170 [Source:HGNC Symbol;Acc:HGNC:25358]	ENST00000528318	RNF170		8	p11.21	81790	RNF170-207
375762	ENSG00000102409.10:ENST00000372695.6	ENSG00000102409.10	ENST00000372695.6	6.58654	0.161818	1.19854e-14	1.46282e-12	ENST00000372695	ENSG00000102409	brain expressed X-linked 4 [Source:HGNC Symbol;Acc:HGNC:25475]	ENST00000372695	BEX4		X	q22.1	56271	BEX4-202
533535	ENSG00000163041.13:ENST00000366816.5	ENSG00000163041.13	ENST00000366816.5	9.39078	0.5225	1.20558e-14	1.47015e-12	ENST00000366816	ENSG00000163041	H3.3 histone A [Source:HGNC Symbol;Acc:HGNC:4764]	ENST00000366816	H3-3A		1	q42.12	3020	H3-3A-204
375763	ENSG00000102409.10:ENST00000372691.3	ENSG00000102409.10	ENST00000372691.3	5.92555	-0.212146	1.20632e-14	1.47015e-12	ENST00000372691	ENSG00000102409	brain expressed X-linked 4 [Source:HGNC Symbol;Acc:HGNC:25475]	ENST00000372691	BEX4		X	q22.1	56271	BEX4-201
47362	ENSG00000130066.17:ENST00000379253.7	ENSG00000130066.17	ENST00000379253.7	6.37725	0.458556	1.2139e-14	1.47832e-12	ENST00000379253	ENSG00000130066	spermidine/spermine N1-acetyltransferase 1 [Source:HGNC Symbol;Acc:HGNC:10540]	ENST00000379253	SAT1		X	p22.11	6303	SAT1-202
201203	ENSG00000256977.13:ENST00000480744.3	ENSG00000256977.13	ENST00000480744.3	6.69339	-0.876394	1.22017e-14	1.48454e-12	ENST00000480744	ENSG00000256977	LIM zinc finger domain containing 3 [Source:HGNC Symbol;Acc:HGNC:30047]	ENST00000480744	LIMS3		2	q13	96626	LIMS3-203
464138	ENSG00000127314.18:ENST00000539091.5	ENSG00000127314.18	ENST00000539091.5	4.29717	-0.651354	1.22144e-14	1.48454e-12	ENST00000539091	ENSG00000127314	RAP1B, member of RAS oncogene family [Source:HGNC Symbol;Acc:HGNC:9857]	ENST00000539091	RAP1B		12	q15	5908	RAP1B-220
168632	ENSG00000205542.11:ENST00000380635.5	ENSG00000205542.11	ENST00000380635.5	11.0527	-0.512703	1.22168e-14	1.48454e-12	ENST00000380635	ENSG00000205542	thymosin beta 4 X-linked [Source:HGNC Symbol;Acc:HGNC:11881]	ENST00000380635	TMSB4X		X	p22.2	7114	TMSB4X-202
542284	ENSG00000198771.11:ENST00000537350.5	ENSG00000198771.11	ENST00000537350.5	7.46615	-0.532621	1.2272e-14	1.48921e-12	ENST00000537350	ENSG00000198771	RCSD domain containing 1 [Source:HGNC Symbol;Acc:HGNC:28310]	ENST00000537350	RCSD1		1	q24.2	92241	RCSD1-206
404469	ENSG00000166946.14:ENST00000565958.1	ENSG00000166946.14	ENST00000565958.1	6.03404	-0.908999	1.22731e-14	1.48921e-12	ENST00000565958	ENSG00000166946	cyclin D1 binding protein 1 [Source:HGNC Symbol;Acc:HGNC:1587]	ENST00000565958	CCNDBP1		15	q15.2	23582	CCNDBP1-207
434260	ENSG00000090266.13:ENST00000247866.9	ENSG00000090266.13	ENST00000247866.9	8.20359	0.31152	1.23868e-14	1.50191e-12	ENST00000247866	ENSG00000090266	NADH:ubiquinone oxidoreductase subunit B2 [Source:HGNC Symbol;Acc:HGNC:7697]	ENST00000247866	NDUFB2		7	q34	4708	NDUFB2-201
523373	ENSG00000106588.12:ENST00000679247.1	ENSG00000106588.12	ENST00000679247.1	6.69028	-0.636081	1.24357e-14	1.50675e-12	ENST00000679247	ENSG00000106588	proteasome 20S subunit alpha 2 [Source:HGNC Symbol;Acc:HGNC:9531]	ENST00000679247	PSMA2		7	p14.1	5683	PSMA2-210
411369	ENSG00000198734.12:ENST00000495481.1	ENSG00000198734.12	ENST00000495481.1	4.22517	-0.624391	1.24619e-14	1.50882e-12	ENST00000495481	ENSG00000198734	coagulation factor V [Source:HGNC Symbol;Acc:HGNC:3542]	ENST00000495481	F5		1	q24.2	2153	F5-203
266605	ENSG00000116560.12:ENST00000696553.1	ENSG00000116560.12	ENST00000696553.1	6.96879	-0.359495	1.25356e-14	1.51664e-12	ENST00000696553	ENSG00000116560	splicing factor proline and glutamine rich [Source:HGNC Symbol;Acc:HGNC:10774]	ENST00000696553	SFPQ		1	p34.3	6421	SFPQ-211
306226	ENSG00000175390.15:ENST00000530219.2	ENSG00000175390.15	ENST00000530219.2	1.62564	-1.60079	1.2598e-14	1.52199e-12	ENST00000530219	ENSG00000175390	eukaryotic translation initiation factor 3 subunit F [Source:HGNC Symbol;Acc:HGNC:3275]	ENST00000530219	EIF3F		11	p15.4	8665	EIF3F-203
313637	ENSG00000078124.13:ENST00000680624.1	ENSG00000078124.13	ENST00000680624.1	3.41388	0.979187	1.2598e-14	1.52199e-12	ENST00000680624	ENSG00000078124	alkaline ceramidase 3 [Source:HGNC Symbol;Acc:HGNC:16066]	ENST00000680624	ACER3		11	q13.5	55331	ACER3-224
287765	ENSG00000089737.19:ENST00000555762.1	ENSG00000089737.19	ENST00000555762.1	5.905	0.393905	1.26917e-14	1.5322e-12	ENST00000555762	ENSG00000089737	DEAD-box helicase 24 [Source:HGNC Symbol;Acc:HGNC:13266]	ENST00000555762	DDX24		14	q32.12	57062	DDX24-206
386220	ENSG00000127914.19:ENST00000487258.5	ENSG00000127914.19	ENST00000487258.5	4.64244	-0.799219	1.29758e-14	1.56536e-12	ENST00000487258	ENSG00000127914	A-kinase anchoring protein 9 [Source:HGNC Symbol;Acc:HGNC:379]	ENST00000487258	AKAP9		7	q21.2	10142	AKAP9-209
404466	ENSG00000166946.14:ENST00000444658.7	ENSG00000166946.14	ENST00000444658.7	6.89646	-0.420976	1.30227e-14	1.56988e-12	ENST00000444658	ENSG00000166946	cyclin D1 binding protein 1 [Source:HGNC Symbol;Acc:HGNC:1587]	ENST00000444658	CCNDBP1		15	q15.2	23582	CCNDBP1-202
469241	ENSG00000164506.16:ENST00000321680.11	ENSG00000164506.16	ENST00000321680.11	4.67434	-0.528924	1.3039e-14	1.57071e-12	ENST00000321680	ENSG00000164506	syntaxin binding protein 5 [Source:HGNC Symbol;Acc:HGNC:19665]	ENST00000321680	STXBP5		6	q24.3	134957	STXBP5-201
430700	ENSG00000013810.21:ENST00000652002.1	ENSG00000013810.21	ENST00000652002.1	1.37078	2.19843	1.30518e-14	1.57112e-12	ENST00000652002	ENSG00000013810	transforming acidic coiled-coil containing protein 3 [Source:HGNC Symbol;Acc:HGNC:11524]	ENST00000652002	TACC3		4	p16.3	10460	TACC3-216
535113	ENSG00000054118.15:ENST00000469141.6	ENSG00000054118.15	ENST00000469141.6	5.69147	0.700072	1.3314e-14	1.60152e-12	ENST00000469141	ENSG00000054118	thyroid hormone receptor associated protein 3 [Source:HGNC Symbol;Acc:HGNC:22964]	ENST00000469141	THRAP3		1	p34.3	9967	THRAP3-203
13518	ENSG00000243927.7:ENST00000399312.3	ENSG00000243927.7	ENST00000399312.3	5.44499	0.362743	1.34391e-14	1.6154e-12	ENST00000399312	ENSG00000243927	mitochondrial ribosomal protein S6 [Source:HGNC Symbol;Acc:HGNC:14051]	ENST00000399312	MRPS6		21	q22.11	64968	MRPS6-202
241280	ENSG00000108848.16:ENST00000504065.5	ENSG00000108848.16	ENST00000504065.5	5.69152	1.2081	1.34821e-14	1.6194e-12	ENST00000504065	ENSG00000108848	LUC7 like 3 pre-mRNA splicing factor [Source:HGNC Symbol;Acc:HGNC:24309]	ENST00000504065	LUC7L3		17	q21.33	51747	LUC7L3-205
326760	ENSG00000120438.12:ENST00000392168.6	ENSG00000120438.12	ENST00000392168.6	6.50408	-0.367648	1.37067e-14	1.64519e-12	ENST00000392168	ENSG00000120438	t-complex 1 [Source:HGNC Symbol;Acc:HGNC:11655]	ENST00000392168	TCP1		6	q25.3	6950	TCP1-202
427084	ENSG00000084754.12:ENST00000643063.1	ENSG00000084754.12	ENST00000643063.1	6.40687	-0.330461	1.37192e-14	1.64552e-12	ENST00000643063	ENSG00000084754	hydroxyacyl-CoA dehydrogenase trifunctional multienzyme complex subunit alpha [Source:HGNC Symbol;Acc:HGNC:4801]	ENST00000643063	HADHA		2	p23.3	3030	HADHA-206
228643	ENSG00000088808.18:ENST00000555825.5	ENSG00000088808.18	ENST00000555825.5	1.41513	1.05551	1.37442e-14	1.64733e-12	ENST00000555825	ENSG00000088808	protein phosphatase 1 regulatory subunit 13B [Source:HGNC Symbol;Acc:HGNC:14950]	ENST00000555825	PPP1R13B		14	q32.33	23368	PPP1R13B-210
435942	ENSG00000168310.12:ENST00000696841.1	ENSG00000168310.12	ENST00000696841.1	5.92225	-0.427747	1.37748e-14	1.6498e-12	ENST00000696841	ENSG00000168310	interferon regulatory factor 2 [Source:HGNC Symbol;Acc:HGNC:6117]	ENST00000696841	IRF2		4	q35.1	3660	IRF2-211
38874	ENSG00000005302.19:ENST00000648207.1	ENSG00000005302.19	ENST00000648207.1	3.56774	0.855863	1.38824e-14	1.6615e-12	ENST00000648207	ENSG00000005302	MSL complex subunit 3 [Source:HGNC Symbol;Acc:HGNC:7370]	ENST00000648207	MSL3		X	p22.2	10943	MSL3-225
364577	ENSG00000122705.18:ENST00000493185.2	ENSG00000122705.18	ENST00000493185.2	5.62309	-0.639235	1.39211e-14	1.66494e-12	ENST00000493185	ENSG00000122705	clathrin light chain A [Source:HGNC Symbol;Acc:HGNC:2090]	ENST00000493185	CLTA		9	p13.3	1211	CLTA-207
131138	ENSG00000100364.19:ENST00000336156.10	ENSG00000100364.19	ENST00000336156.10	6.36329	0.30623	1.42349e-14	1.70124e-12	ENST00000336156	ENSG00000100364	KIAA0930 [Source:HGNC Symbol;Acc:HGNC:1314]	ENST00000336156	KIAA0930		22	q13.31	23313	KIAA0930-202
437851	ENSG00000166598.16:ENST00000680762.1	ENSG00000166598.16	ENST00000680762.1	3.53636	1.04957	1.42962e-14	1.70735e-12	ENST00000680762	ENSG00000166598	heat shock protein 90 beta family member 1 [Source:HGNC Symbol;Acc:HGNC:12028]	ENST00000680762	HSP90B1		12	q23.3	7184	HSP90B1-224
253986	ENSG00000184939.16:ENST00000569323.5	ENSG00000184939.16	ENST00000569323.5	0.24963	2.0314	1.4312e-14	1.70802e-12	ENST00000569323	ENSG00000184939	ZFP90 zinc finger protein [Source:HGNC Symbol;Acc:HGNC:23329]	ENST00000569323	ZFP90		16	q22.1	146198	ZFP90-208
191826	ENSG00000063601.17:ENST00000488357.1	ENSG00000063601.17	ENST00000488357.1	4.07992	-0.435846	1.43437e-14	1.71058e-12	ENST00000488357	ENSG00000063601	myotubularin related protein 1 [Source:HGNC Symbol;Acc:HGNC:7449]	ENST00000488357	MTMR1		X	q28	8776	MTMR1-210
95174	ENSG00000168675.19:ENST00000399848.7	ENSG00000168675.19	ENST00000399848.7	2.61193	-1.11102	1.4369e-14	1.71237e-12	ENST00000399848	ENSG00000168675	low density lipoprotein receptor class A domain containing 4 [Source:HGNC Symbol;Acc:HGNC:1224]	ENST00000399848	LDLRAD4		18	p11.21	753	LDLRAD4-203
499486	ENSG00000177600.10:ENST00000530797.6	ENSG00000177600.10	ENST00000530797.6	10.4931	0.411286	1.45445e-14	1.73204e-12	ENST00000530797	ENSG00000177600	ribosomal protein lateral stalk subunit P2 [Source:HGNC Symbol;Acc:HGNC:10377]	ENST00000530797	RPLP2		11	p15.5	6181	RPLP2-207
429980	ENSG00000113621.15:ENST00000511070.5	ENSG00000113621.15	ENST00000511070.5	3.30041	-0.66755	1.46728e-14	1.74608e-12	ENST00000511070	ENSG00000113621	thioredoxin domain containing 15 [Source:HGNC Symbol;Acc:HGNC:20652]	ENST00000511070	TXNDC15		5	q31.1	79770	TXNDC15-210
175937	ENSG00000172071.15:ENST00000682656.1	ENSG00000172071.15	ENST00000682656.1	3.46303	0.906522	1.47592e-14	1.7551e-12	ENST00000682656	ENSG00000172071	eukaryotic translation initiation factor 2 alpha kinase 3 [Source:HGNC Symbol;Acc:HGNC:3255]	ENST00000682656	EIF2AK3		2	p11.2	9451	EIF2AK3-215
48919	ENSG00000152240.13:ENST00000593165.5	ENSG00000152240.13	ENST00000593165.5	2.14894	-0.867437	1.48477e-14	1.76436e-12	ENST00000593165	ENSG00000152240	HAUS augmin like complex subunit 1 [Source:HGNC Symbol;Acc:HGNC:25174]	ENST00000593165	HAUS1		18	q21.1	115106	HAUS1-211
475166	ENSG00000035928.17:ENST00000418436.5	ENSG00000035928.17	ENST00000418436.5	3.22705	1.34442	1.49527e-14	1.77558e-12	ENST00000418436	ENSG00000035928	replication factor C subunit 1 [Source:HGNC Symbol;Acc:HGNC:9969]	ENST00000418436	RFC1		4	p14	5981	RFC1-203
419696	ENSG00000108465.15:ENST00000580670.6	ENSG00000108465.15	ENST00000580670.6	3.83703	-0.579346	1.50834e-14	1.78982e-12	ENST00000580670	ENSG00000108465	CDK5 regulatory subunit associated protein 3 [Source:HGNC Symbol;Acc:HGNC:18673]	ENST00000580670	CDK5RAP3		17	q21.32	80279	CDK5RAP3-219
397726	ENSG00000133961.22:ENST00000557581.1	ENSG00000133961.22	ENST00000557581.1	4.21895	1.4998	1.51361e-14	1.7948e-12	ENST00000557581	ENSG00000133961	NUMB endocytic adaptor protein [Source:HGNC Symbol;Acc:HGNC:8060]	ENST00000557581	NUMB		14	q24.3	8650	NUMB-228
469351	ENSG00000099246.19:ENST00000683755.1	ENSG00000099246.19	ENST00000683755.1	4.78103	0.758366	1.51548e-14	1.79574e-12	ENST00000683755	ENSG00000099246	RAB18, member RAS oncogene family [Source:HGNC Symbol;Acc:HGNC:14244]	ENST00000683755	RAB18		10	p12.1	22931	RAB18-233
96902	ENSG00000109220.12:ENST00000512964.5	ENSG00000109220.12	ENST00000512964.5	2.76912	-0.68135	1.54433e-14	1.82862e-12	ENST00000512964	ENSG00000109220	cysteine rich hydrophobic domain 2 [Source:HGNC Symbol;Acc:HGNC:1935]	ENST00000512964	CHIC2		4	q12	26511	CHIC2-204
520776	ENSG00000065883.18:ENST00000647518.1	ENSG00000065883.18	ENST00000647518.1	3.67479	0.96662	1.54598e-14	1.82929e-12	ENST00000647518	ENSG00000065883	cyclin dependent kinase 13 [Source:HGNC Symbol;Acc:HGNC:1733]	ENST00000647518	CDK13		7	p14.1	8621	CDK13-220
350547	ENSG00000123349.15:ENST00000678256.1	ENSG00000123349.15	ENST00000678256.1	5.17535	-0.996771	1.54722e-14	1.82945e-12	ENST00000678256	ENSG00000123349	prefoldin subunit 5 [Source:HGNC Symbol;Acc:HGNC:8869]	ENST00000678256	PFDN5		12	q13.13	5204	PFDN5-226
12873	ENSG00000159140.23:ENST00000300278.8	ENSG00000159140.23	ENST00000300278.8	8.36026	0.465837	1.54968e-14	1.83105e-12	ENST00000300278	ENSG00000159140	SON DNA and RNA binding protein [Source:HGNC Symbol;Acc:HGNC:11183]	ENST00000300278	SON		21	q22.11	6651	SON-201
404931	ENSG00000126777.18:ENST00000413890.6	ENSG00000126777.18	ENST00000413890.6	5.93853	-0.490743	1.55806e-14	1.83855e-12	ENST00000413890	ENSG00000126777	kinectin 1 [Source:HGNC Symbol;Acc:HGNC:6467]	ENST00000413890	KTN1		14	q22.3	3895	KTN1-206
459719	ENSG00000143748.18:ENST00000493060.5	ENSG00000143748.18	ENST00000493060.5	3.14283	-0.971961	1.55822e-14	1.83855e-12	ENST00000493060	ENSG00000143748	nuclear VCP like [Source:HGNC Symbol;Acc:HGNC:8070]	ENST00000493060	NVL		1	q42.11	4931	NVL-222
403592	ENSG00000071127.18:ENST00000499869.7	ENSG00000071127.18	ENST00000499869.7	6.83891	0.384454	1.55974e-14	1.83904e-12	ENST00000499869	ENSG00000071127	WD repeat domain 1 [Source:HGNC Symbol;Acc:HGNC:12754]	ENST00000499869	WDR1		4	p16.1	9948	WDR1-202
389281	ENSG00000164032.12:ENST00000511203.1	ENSG00000164032.12	ENST00000511203.1	6.75499	-0.405175	1.56262e-14	1.84113e-12	ENST00000511203	ENSG00000164032	H2A.Z variant histone 1 [Source:HGNC Symbol;Acc:HGNC:4741]	ENST00000511203	H2AZ1		4	q23	3015	H2AZ1-202
463644	ENSG00000150593.18:ENST00000444997.1	ENSG00000150593.18	ENST00000444997.1	2.44233	1.25072	1.5691e-14	1.84746e-12	ENST00000444997	ENSG00000150593	programmed cell death 4 [Source:HGNC Symbol;Acc:HGNC:8763]	ENST00000444997	PDCD4		10	q25.2	27250	PDCD4-203
204258	ENSG00000256671.7:ENST00000413601.3	ENSG00000256671.7	ENST00000413601.3	-1.07799	1.78088	1.59262e-14	1.87364e-12	ENST00000413601	ENSG00000256671	LIM zinc finger domain containing 4 [Source:HGNC Symbol;Acc:HGNC:39941]	ENST00000413601	LIMS4		2	q13	100288695	LIMS4-201
514825	ENSG00000106628.13:ENST00000610533.6	ENSG00000106628.13	ENST00000610533.6	4.00827	0.49453	1.59359e-14	1.87364e-12	ENST00000610533	ENSG00000106628	DNA polymerase delta 2, accessory subunit [Source:HGNC Symbol;Acc:HGNC:9176]	ENST00000610533	POLD2		7	p13	5425	POLD2-218
453491	ENSG00000182718.18:ENST00000559780.6	ENSG00000182718.18	ENST00000559780.6	6.8516	0.462851	1.60335e-14	1.88379e-12	ENST00000559780	ENSG00000182718	annexin A2 [Source:HGNC Symbol;Acc:HGNC:537]	ENST00000559780	ANXA2		15	q22.2	302	ANXA2-225
406121	ENSG00000181991.16:ENST00000559323.5	ENSG00000181991.16	ENST00000559323.5	5.15454	0.43503	1.61016e-14	1.89016e-12	ENST00000559323	ENSG00000181991	mitochondrial ribosomal protein S11 [Source:HGNC Symbol;Acc:HGNC:14050]	ENST00000559323	MRPS11		15	q25.3	64963	MRPS11-207
201204	ENSG00000256977.13:ENST00000487150.2	ENSG00000256977.13	ENST00000487150.2	-0.576734	1.39035	1.61208e-14	1.89016e-12	ENST00000487150	ENSG00000256977	LIM zinc finger domain containing 3 [Source:HGNC Symbol;Acc:HGNC:30047]	ENST00000487150	LIMS3		2	q13	96626	LIMS3-205
407279	ENSG00000175482.9:ENST00000530584.5	ENSG00000175482.9	ENST00000530584.5	7.15486	0.243506	1.61217e-14	1.89016e-12	ENST00000530584	ENSG00000175482	DNA polymerase delta 4, accessory subunit [Source:HGNC Symbol;Acc:HGNC:14106]	ENST00000530584	POLD4		11	q13.2	57804	POLD4-206
404578	ENSG00000104763.20:ENST00000636160.1	ENSG00000104763.20	ENST00000636160.1	5.95126	1.39738	1.62237e-14	1.90078e-12	ENST00000636160	ENSG00000104763	N-acylsphingosine amidohydrolase 1 [Source:HGNC Symbol;Acc:HGNC:735]	ENST00000636160	ASAH1		8	p22	427	ASAH1-221
290304	ENSG00000161981.11:ENST00000397876.6	ENSG00000161981.11	ENST00000397876.6	3.06779	-0.653668	1.62957e-14	1.90788e-12	ENST00000397876	ENSG00000161981	small nuclear ribonucleoprotein U11/U12 subunit 25 [Source:HGNC Symbol;Acc:HGNC:14161]	ENST00000397876	SNRNP25		16	p13.3	79622	SNRNP25-202
385030	ENSG00000119682.18:ENST00000681535.1	ENSG00000119682.18	ENST00000681535.1	4.73423	-0.457175	1.63737e-14	1.91566e-12	ENST00000681535	ENSG00000119682	apoptosis resistant E3 ubiquitin protein ligase 1 [Source:HGNC Symbol;Acc:HGNC:20363]	ENST00000681535	AREL1		14	q24.3	9870	AREL1-217
262739	ENSG00000197958.13:ENST00000536368.1	ENSG00000197958.13	ENST00000536368.1	9.46238	-0.497965	1.66408e-14	1.94555e-12	ENST00000536368	ENSG00000197958	ribosomal protein L12 [Source:HGNC Symbol;Acc:HGNC:10302]	ENST00000536368	RPL12		9	q33.3	6136	RPL12-205
526711	ENSG00000177830.18:ENST00000532909.5	ENSG00000177830.18	ENST00000532909.5	4.79873	-0.655482	1.66638e-14	1.94589e-12	ENST00000532909	ENSG00000177830	chitinase domain containing 1 [Source:HGNC Symbol;Acc:HGNC:28474]	ENST00000532909	CHID1		11	p15.5	66005	CHID1-220
446766	ENSG00000156642.17:ENST00000563691.5	ENSG00000156642.17	ENST00000563691.5	0.087646	1.98692	1.66671e-14	1.94589e-12	ENST00000563691	ENSG00000156642	neuroplastin [Source:HGNC Symbol;Acc:HGNC:17867]	ENST00000563691	NPTN		15	q24.1	27020	NPTN-205
350724	ENSG00000149761.9:ENST00000543501.1	ENSG00000149761.9	ENST00000543501.1	5.11386	-0.405523	1.67837e-14	1.95814e-12	ENST00000543501	ENSG00000149761	nudix hydrolase 22 [Source:HGNC Symbol;Acc:HGNC:28189]	ENST00000543501	NUDT22		11	q13.1	84304	NUDT22-211
552448	ENSG00000117335.21:ENST00000695790.1	ENSG00000117335.21	ENST00000695790.1	3.9117	-0.742418	1.69473e-14	1.97584e-12	ENST00000695790	ENSG00000117335	CD46 molecule [Source:HGNC Symbol;Acc:HGNC:6953]	ENST00000695790	CD46		1	q32.2	4179	CD46-233
511216	ENSG00000161203.14:ENST00000442686.2	ENSG00000161203.14	ENST00000442686.2	5.94277	0.432821	1.70058e-14	1.98128e-12	ENST00000442686	ENSG00000161203	adaptor related protein complex 2 subunit mu 1 [Source:HGNC Symbol;Acc:HGNC:564]	ENST00000442686	AP2M1		3	q27.1	1173	AP2M1-208
58688	ENSG00000136867.11:ENST00000374220.3	ENSG00000136867.11	ENST00000374220.3	4.88393	-0.326116	1.71352e-14	1.99496e-12	ENST00000374220	ENSG00000136867	solute carrier family 31 member 2 [Source:HGNC Symbol;Acc:HGNC:11017]	ENST00000374220	SLC31A2		9	q32	1318	SLC31A2-202
452265	ENSG00000105355.9:ENST00000589163.5	ENSG00000105355.9	ENST00000589163.5	6.49363	-0.22069	1.71632e-14	1.99682e-12	ENST00000589163	ENSG00000105355	perilipin 3 [Source:HGNC Symbol;Acc:HGNC:16893]	ENST00000589163	PLIN3		19	p13.3	10226	PLIN3-205
404455	ENSG00000166946.14:ENST00000564630.5	ENSG00000166946.14	ENST00000564630.5	5.32015	0.649307	1.72138e-14	2.00132e-12	ENST00000564630	ENSG00000166946	cyclin D1 binding protein 1 [Source:HGNC Symbol;Acc:HGNC:1587]	ENST00000564630	CCNDBP1		15	q15.2	23582	CCNDBP1-205
385983	ENSG00000081320.12:ENST00000714421.1	ENSG00000081320.12	ENST00000714421.1	4.85679	0.677685	1.72386e-14	2.00281e-12	ENST00000714421	ENSG00000081320	serine/threonine kinase 17b [Source:HGNC Symbol;Acc:HGNC:11396]	ENST00000714421	STK17B		2	q32.3	9262	STK17B-209
373086	ENSG00000153310.22:ENST00000518285.1	ENSG00000153310.22	ENST00000518285.1	4.16438	1.62571	1.74198e-14	2.02244e-12	ENST00000518285	ENSG00000153310	CYFIP related Rac1 interactor B [Source:HGNC Symbol;Acc:HGNC:25216]	ENST00000518285	CYRIB		8	q24.21	51571	CYRIB-207
74562	ENSG00000112146.17:ENST00000474457.1	ENSG00000112146.17	ENST00000474457.1	5.08488	-0.364281	1.74625e-14	2.02599e-12	ENST00000474457	ENSG00000112146	F-box protein 9 [Source:HGNC Symbol;Acc:HGNC:13588]	ENST00000474457	FBXO9		6	p12.1	26268	FBXO9-209
452263	ENSG00000105355.9:ENST00000221957.9	ENSG00000105355.9	ENST00000221957.9	6.94955	0.240808	1.7607e-14	2.04133e-12	ENST00000221957	ENSG00000105355	perilipin 3 [Source:HGNC Symbol;Acc:HGNC:16893]	ENST00000221957	PLIN3		19	p13.3	10226	PLIN3-201
469784	ENSG00000105202.9:ENST00000594443.5	ENSG00000105202.9	ENST00000594443.5	3.78891	-0.672453	1.76571e-14	2.04572e-12	ENST00000594443	ENSG00000105202	fibrillarin [Source:HGNC Symbol;Acc:HGNC:3599]	ENST00000594443	FBL		19	q13.2	2091	FBL-204
502728	ENSG00000216490.4:ENST00000407280.4	ENSG00000216490.4	ENST00000407280.4	9.34839	0.302535	1.78294e-14	2.06425e-12	ENST00000407280	ENSG00000216490	IFI30 lysosomal thiol reductase [Source:HGNC Symbol;Acc:HGNC:5398]	ENST00000407280	IFI30		19	p13.11	10437	IFI30-201
393420	ENSG00000046651.16:ENST00000474705.1	ENSG00000046651.16	ENST00000474705.1	1.09565	-1.43587	1.78882e-14	2.06962e-12	ENST00000474705	ENSG00000046651	OFD1 centriole and centriolar satellite protein [Source:HGNC Symbol;Acc:HGNC:2567]	ENST00000474705	OFD1		X	p22.2	8481	OFD1-207
396017	ENSG00000135250.17:ENST00000465112.5	ENSG00000135250.17	ENST00000465112.5	3.12483	1.38264	1.81473e-14	2.09814e-12	ENST00000465112	ENSG00000135250	SRSF protein kinase 2 [Source:HGNC Symbol;Acc:HGNC:11306]	ENST00000465112	SRPK2		7	q22.3	6733	SRPK2-206
312378	ENSG00000131981.16:ENST00000254301.14	ENSG00000131981.16	ENST00000254301.14	8.39482	0.0993462	1.82921e-14	2.11341e-12	ENST00000254301	ENSG00000131981	galectin 3 [Source:HGNC Symbol;Acc:HGNC:6563]	ENST00000254301	LGALS3		14	q22.3	3958	LGALS3-201
305978	ENSG00000203865.13:ENST00000674823.1	ENSG00000203865.13	ENST00000674823.1	5.37105	-0.755848	1.83531e-14	2.11899e-12	ENST00000674823	ENSG00000203865	ATP1A1 antisense RNA 1 [Source:HGNC Symbol;Acc:HGNC:28262]	ENST00000674823	ATP1A1-AS1		1	p13.1	84852	ATP1A1-AS1-206
428017	ENSG00000008517.19:ENST00000396890.6	ENSG00000008517.19	ENST00000396890.6	7.24241	0.359824	1.83835e-14	2.12103e-12	ENST00000396890	ENSG00000008517	interleukin 32 [Source:HGNC Symbol;Acc:HGNC:16830]	ENST00000396890	IL32		16	p13.3	9235	IL32-205
312256	ENSG00000171720.10:ENST00000469207.5	ENSG00000171720.10	ENST00000469207.5	3.82924	-0.455782	1.84826e-14	2.131e-12	ENST00000469207	ENSG00000171720	histone deacetylase 3 [Source:HGNC Symbol;Acc:HGNC:4854]	ENST00000469207	HDAC3		5	q31.3	8841	HDAC3-204
414228	ENSG00000113387.13:ENST00000504789.5	ENSG00000113387.13	ENST00000504789.5	5.123	-0.920841	1.85378e-14	2.13588e-12	ENST00000504789	ENSG00000113387	SUB1 regulator of transcription [Source:HGNC Symbol;Acc:HGNC:19985]	ENST00000504789	SUB1		5	p13.3	10923	SUB1-205
100924	ENSG00000269893.11:ENST00000688996.2	ENSG00000269893.11	ENST00000688996.2	5.71366	-0.598237	1.85628e-14	2.13729e-12	ENST00000688996	ENSG00000269893	small nucleolar RNA host gene 8 [Source:HGNC Symbol;Acc:HGNC:33098]	ENST00000688996	SNHG8		4	q26	NA	SNHG8-211
54700	ENSG00000120533.13:ENST00000523335.1	ENSG00000120533.13	ENST00000523335.1	6.2447	0.356616	1.8711e-14	2.15286e-12	ENST00000523335	ENSG00000120533	ENY2 transcription and export complex 2 subunit [Source:HGNC Symbol;Acc:HGNC:24449]	ENST00000523335	ENY2		8	q23.1	56943	ENY2-215
499334	ENSG00000115415.21:ENST00000673863.1	ENSG00000115415.21	ENST00000673863.1	3.81116	-0.67754	1.88791e-14	2.17071e-12	ENST00000673863	ENSG00000115415	signal transducer and activator of transcription 1 [Source:HGNC Symbol;Acc:HGNC:11362]	ENST00000673863	STAT1		2	q32.2	6772	STAT1-223
326843	ENSG00000142089.17:ENST00000526811.4	ENSG00000142089.17	ENST00000526811.4	2.84041	-1.88657	1.90459e-14	2.18837e-12	ENST00000526811	ENSG00000142089	interferon induced transmembrane protein 3 [Source:HGNC Symbol;Acc:HGNC:5414]	ENST00000526811	IFITM3		11	p15.5	10410	IFITM3-202
268764	ENSG00000130816.17:ENST00000586667.2	ENSG00000130816.17	ENST00000586667.2	4.33876	-0.951523	1.91011e-14	2.19321e-12	ENST00000586667	ENSG00000130816	DNA methyltransferase 1 [Source:HGNC Symbol;Acc:HGNC:2976]	ENST00000586667	DNMT1		19	p13.2	1786	DNMT1-207
356723	ENSG00000135341.19:ENST00000700580.1	ENSG00000135341.19	ENST00000700580.1	1.76735	1.42556	1.91499e-14	2.1973e-12	ENST00000700580	ENSG00000135341	mitogen-activated protein kinase kinase kinase 7 [Source:HGNC Symbol;Acc:HGNC:6859]	ENST00000700580	MAP3K7		6	q15	6885	MAP3K7-207
395627	ENSG00000104365.16:ENST00000523018.5	ENSG00000104365.16	ENST00000523018.5	0.500687	-1.9887	1.92149e-14	2.20293e-12	ENST00000523018	ENSG00000104365	inhibitor of nuclear factor kappa B kinase subunit beta [Source:HGNC Symbol;Acc:HGNC:5960]	ENST00000523018	IKBKB		8	p11.21	3551	IKBKB-225
527315	ENSG00000143774.18:ENST00000471270.5	ENSG00000143774.18	ENST00000471270.5	8.73444	-0.955336	1.92254e-14	2.20293e-12	ENST00000471270	ENSG00000143774	guanylate kinase 1 [Source:HGNC Symbol;Acc:HGNC:4693]	ENST00000471270	GUK1		1	q42.13	2987	GUK1-219
253308	ENSG00000076662.11:ENST00000706693.1	ENSG00000076662.11	ENST00000706693.1	6.86442	-0.31814	1.92825e-14	2.20701e-12	ENST00000706693	ENSG00000076662	intercellular adhesion molecule 3 [Source:HGNC Symbol;Acc:HGNC:5346]	ENST00000706693	ICAM3		19	p13.2	3385	ICAM3-213
240267	ENSG00000251562.13:ENST00000710947.1	ENSG00000251562.13	ENST00000710947.1	6.49222	-1.5265	1.92875e-14	2.20701e-12	ENST00000710947	ENSG00000251562	metastasis associated lung adenocarcinoma transcript 1 [Source:HGNC Symbol;Acc:HGNC:29665]	ENST00000710947	MALAT1		11	q13.1	378938	MALAT1-262
180902	ENSG00000235535.10:ENST00000668867.4	ENSG00000235535.10	ENST00000668867.4	2.4099	-0.673659	1.93257e-14	2.20987e-12	ENST00000668867	ENSG00000235535	TRDN antisense RNA 1 [Source:HGNC Symbol;Acc:HGNC:40592]	ENST00000668867	TRDN-AS1		6	q22.31	101927990	TRDN-AS1-217
528681	ENSG00000109971.14:ENST00000527983.5	ENSG00000109971.14	ENST00000527983.5	4.08331	1.21665	1.93532e-14	2.21035e-12	ENST00000527983	ENSG00000109971	heat shock protein family A (Hsp70) member 8 [Source:HGNC Symbol;Acc:HGNC:5241]	ENST00000527983	HSPA8		11	q24.1	3312	HSPA8-211
351482	ENSG00000109861.17:ENST00000393301.5	ENSG00000109861.17	ENST00000393301.5	3.29081	1.18018	1.93565e-14	2.21035e-12	ENST00000393301	ENSG00000109861	cathepsin C [Source:HGNC Symbol;Acc:HGNC:2528]	ENST00000393301	CTSC		11	q14.2	1075	CTSC-202
475512	ENSG00000163811.12:ENST00000407426.8	ENSG00000163811.12	ENST00000407426.8	6.56281	-0.278942	1.97672e-14	2.25474e-12	ENST00000407426	ENSG00000163811	WD repeat domain 43 [Source:HGNC Symbol;Acc:HGNC:28945]	ENST00000407426	WDR43		2	p23.2	23160	WDR43-202
404621	ENSG00000104763.20:ENST00000637561.1	ENSG00000104763.20	ENST00000637561.1	5.08696	1.23567	1.97723e-14	2.25474e-12	ENST00000637561	ENSG00000104763	N-acylsphingosine amidohydrolase 1 [Source:HGNC Symbol;Acc:HGNC:735]	ENST00000637561	ASAH1		8	p22	427	ASAH1-250
38853	ENSG00000005302.19:ENST00000647701.1	ENSG00000005302.19	ENST00000647701.1	2.88074	1.19774	1.98874e-14	2.26632e-12	ENST00000647701	ENSG00000005302	MSL complex subunit 3 [Source:HGNC Symbol;Acc:HGNC:7370]	ENST00000647701	MSL3		X	p22.2	10943	MSL3-218
438521	ENSG00000185475.11:ENST00000533861.5	ENSG00000185475.11	ENST00000533861.5	4.24246	-0.65182	2.0284e-14	2.30994e-12	ENST00000533861	ENSG00000185475	transmembrane protein 179B [Source:HGNC Symbol;Acc:HGNC:33744]	ENST00000533861	TMEM179B		11	q12.3	374395	TMEM179B-205
139740	ENSG00000134597.17:ENST00000305536.11	ENSG00000134597.17	ENST00000305536.11	5.82655	-0.185614	2.03491e-14	2.31577e-12	ENST00000305536	ENSG00000134597	RNA binding motif protein X-linked 2 [Source:HGNC Symbol;Acc:HGNC:24282]	ENST00000305536	RBMX2		X	q26.1	51634	RBMX2-201
464586	ENSG00000270647.7:ENST00000605197.3	ENSG00000270647.7	ENST00000605197.3	1.88408	1.32381	2.07898e-14	2.36431e-12	ENST00000605197	ENSG00000270647	TATA-box binding protein associated factor 15 [Source:HGNC Symbol;Acc:HGNC:11547]	ENST00000605197	TAF15		17	q12	8148	TAF15-212
493598	ENSG00000114331.16:ENST00000480906.5	ENSG00000114331.16	ENST00000480906.5	5.49025	0.373814	2.10507e-14	2.39235e-12	ENST00000480906	ENSG00000114331	ArfGAP with coiled-coil, ankyrin repeat and PH domains 2 [Source:HGNC Symbol;Acc:HGNC:16469]	ENST00000480906	ACAP2		3	q29	23527	ACAP2-211
66995	ENSG00000136147.18:ENST00000488958.5	ENSG00000136147.18	ENST00000488958.5	4.29068	-1.18543	2.12493e-14	2.41327e-12	ENST00000488958	ENSG00000136147	PHD finger protein 11 [Source:HGNC Symbol;Acc:HGNC:17024]	ENST00000488958	PHF11		13	q14.2	51131	PHF11-215
499426	ENSG00000071189.21:ENST00000428135.7	ENSG00000071189.21	ENST00000428135.7	3.79924	-0.325791	2.13586e-14	2.42403e-12	ENST00000428135	ENSG00000071189	sorting nexin 13 [Source:HGNC Symbol;Acc:HGNC:21335]	ENST00000428135	SNX13		7	p21.1	23161	SNX13-203
294937	ENSG00000064666.15:ENST00000568865.3	ENSG00000064666.15	ENST00000568865.3	4.04126	0.945754	2.14022e-14	2.42733e-12	ENST00000568865	ENSG00000064666	calponin 2 [Source:HGNC Symbol;Acc:HGNC:2156]	ENST00000568865	CNN2		19	p13.3	1265	CNN2-209
456758	ENSG00000172663.9:ENST00000545682.5	ENSG00000172663.9	ENST00000545682.5	5.36707	0.2925	2.16246e-14	2.45089e-12	ENST00000545682	ENSG00000172663	transmembrane protein 134 [Source:HGNC Symbol;Acc:HGNC:26142]	ENST00000545682	TMEM134		11	q13.2	80194	TMEM134-217
267228	ENSG00000100242.16:ENST00000406622.5	ENSG00000100242.16	ENST00000406622.5	3.19658	0.971432	2.16799e-14	2.45549e-12	ENST00000406622	ENSG00000100242	Sad1 and UNC84 domain containing 2 [Source:HGNC Symbol;Acc:HGNC:14210]	ENST00000406622	SUN2		22	q13.1	25777	SUN2-203
81770	ENSG00000183530.14:ENST00000432485.1	ENSG00000183530.14	ENST00000432485.1	4.76957	-0.275399	2.17681e-14	2.46341e-12	ENST00000432485	ENSG00000183530	proline rich 14 like [Source:HGNC Symbol;Acc:HGNC:28738]	ENST00000432485	PRR14L		22	q12.2	253143	PRR14L-205
475168	ENSG00000035928.17:ENST00000512275.5	ENSG00000035928.17	ENST00000512275.5	2.21644	1.42237	2.17794e-14	2.46341e-12	ENST00000512275	ENSG00000035928	replication factor C subunit 1 [Source:HGNC Symbol;Acc:HGNC:9969]	ENST00000512275	RFC1		4	p14	5981	RFC1-213
282399	ENSG00000144741.19:ENST00000690560.1	ENSG00000144741.19	ENST00000690560.1	4.13666	-0.897723	2.18051e-14	2.46465e-12	ENST00000690560	ENSG00000144741	solute carrier family 25 member 26 [Source:HGNC Symbol;Acc:HGNC:20661]	ENST00000690560	SLC25A26		3	p14.1	115286	SLC25A26-215
12875	ENSG00000159140.23:ENST00000381679.8	ENSG00000159140.23	ENST00000381679.8	8.37013	0.451269	2.2051e-14	2.49074e-12	ENST00000381679	ENSG00000159140	SON DNA and RNA binding protein [Source:HGNC Symbol;Acc:HGNC:11183]	ENST00000381679	SON		21	q22.11	6651	SON-203
[truncated: 44,704 more rows]
