# Supplementary material for: A whole-transcriptome analysis of differentially expressed genes, transcripts, and transcript usage in blood samples from Parkinson’s disease patients
Source: Exp Biol Med (Maywood). 2026 Jul 8;251:11099. doi: 10.3389/ebm.2026.11099 (PMC13388229; doi:10.3389/ebm.2026.11099)
Supplement: Supplementary file 7 [file Table7.xlsx]

## Sheet: PDEST_KEGG
pathwayID	category	subcategory	ID	Description	GeneRatio	BgRatio	RichFactor	FoldEnrichment	zScore	pvalue	p.adjust	qvalue	geneID	Count
hsa05415	Human Diseases	Cardiovascular disease	hsa05415	Diabetic cardiomyopathy	128/3386	205/9446	0.62439	1.74188	8.02706	4.80101e-15	1.51938e-12	1.05087e-12	4720/4513/4696/4535/4538/487/4537/374291/513/5165/2539/4728/4536/4539/7381/4512/4514/126328/4519/1537/4715/4541/2998/27089/6262/4508/1535/4707/5332/1351/4698/5602/29796/1281/7384/4701/7386/10975/7040/5350/4697/54539/653361/4726/4709/4540/291/4713/4717/4509/5164/6390/818/2997/514/522/4716/5160/55967/4704/5330/4700/1327/5879/4718/4712/4724/51660/509/5162/5501/1349/4710/1376/4708/7416/517/7419/5293/…	128
hsa00190	Metabolism	Energy metabolism	hsa00190	Oxidative phosphorylation	94/3386	138/9446	0.681159	1.90025	7.96307	8.75724e-15	1.51938e-12	1.05087e-12	4720/4513/4696/4535/4538/9551/4537/374291/513/525/4728/4536/4539/7381/4512/4514/126328/4519/1537/4715/4541/27089/4508/4707/9296/1351/4698/29796/7384/4701/7386/10975/155066/4697/54539/4726/4709/9114/4540/4713/533/4717/10063/10632/4509/6390/514/522/4716/55967/4704/4700/1327/537/4718/4712/4724/509/10312/1349/4710/4708/517/526/9550/528/6392/539/4706/4729/1347/4714/9377/4723/1337/4694/521/515/498/4725…	94
hsa05014	Human Diseases	Neurodegenerative disease	hsa05014	Amyotrophic lateral sclerosis	204/3386	371/9446	0.549865	1.53397	7.84314	1.39292e-14	1.61115e-12	1.11434e-12	4720/4513/4696/4535/4538/5071/4537/374291/10381/513/56000/11047/8021/4728/4536/4539/7381/91181/4512/4842/2906/4514/5714/126328/3800/8632/2878/4519/1537/60/5704/4715/4541/27089/493869/4508/4707/5713/2877/1351/4698/29796/7384/203228/6506/4701/7386/55626/10975/5689/2882/1767/4697/1768/2905/572/5216/54539/4726/4709/4540/5682/4713/4717/5710/4509/637/6390/10010/10213/581/29979/3710/10120/514/60673/522/…	204
hsa05020	Human Diseases	Neurodegenerative disease	hsa05020	Prion disease	160/3386	278/9446	0.57554	1.6056	7.66083	6.31219e-14	5.47582e-12	3.78731e-12	4720/4513/4696/775/4535/4538/4537/374291/10381/513/778/11047/4728/1388/4536/4539/7381/4512/2906/4514/5714/774/126328/3800/4519/1537/5704/4715/4541/27089/6262/4508/1535/4707/5713/1351/4698/5602/29796/730/7384/4701/7386/733/10975/5689/1460/3569/4697/2905/735/572/54539/9586/653361/4726/4709/4540/291/5682/4713/4717/5710/4509/6390/727/10213/581/3710/514/522/4716/5690/3553/55967/4704/4700/1649/1327/553…	160
hsa05012	Human Diseases	Neurodegenerative disease	hsa05012	Parkinson disease	155/3386	271/9446	0.571956	1.5956	7.43606	3.20901e-13	2.22705e-11	1.54033e-11	4720/4513/4696/4535/4538/6233/5071/4537/374291/10381/7345/55630/513/11047/2770/111/4728/7317/4536/4539/7381/4512/4514/5714/126328/3800/4519/1537/5704/4129/4715/4541/27089/1843/4508/4707/5713/1351/4698/5602/29796/7384/4701/7386/7311/10975/5689/4697/54539/4726/4709/4540/291/9246/5682/4713/4717/801/5710/4509/6390/818/10213/581/3710/91860/514/522/4716/5690/10131/55967/4704/27173/4700/1649/57181/1327/…	155
hsa05208	Human Diseases	Cancer: overview	hsa05208	Chemical carcinogenesis - reactive oxygen species	132/3386	227/9446	0.581498	1.62222	7.09286	3.75708e-12	2.17284e-10	1.50283e-10	4720/4513/4696/4535/4538/4537/374291/1109/513/2944/4728/4536/4539/7381/4512/5338/9020/4514/126328/4519/2948/1537/4715/4541/2949/2946/27089/4508/1535/4707/2938/10861/1351/4698/5602/29796/2052/7384/4701/7386/2053/119391/50507/10975/4697/572/54539/653361/4726/4709/4540/291/4713/4717/1544/4509/6390/5894/514/522/4716/55967/4704/3725/4700/1327/5879/4718/4712/5605/4724/10327/509/1349/4710/4708/7416/517/…	132
hsa05022	Human Diseases	Neurodegenerative disease	hsa05022	Pathways of neurodegeneration - multiple diseases	245/3386	483/9446	0.507246	1.41508	6.99976	4.74403e-12	2.35168e-10	1.62652e-10	4720/4513/4696/775/4535/4538/6233/5071/487/2893/7473/4537/122011/374291/10381/7345/513/7484/778/11047/4728/7317/4536/4539/7381/4512/4842/2906/4514/5714/774/126328/3800/8632/7471/2878/4519/1537/5704/4715/4541/27089/493869/6262/4508/4707/5713/2877/5332/1351/4698/5602/1742/29796/1020/7384/203228/4701/7386/23401/55626/7311/50507/10975/5689/2882/1460/1767/3569/4697/1768/2905/572/54539/1133/3092/4726/4…	245
hsa05010	Human Diseases	Neurodegenerative disease	hsa05010	Alzheimer disease	205/3386	391/9446	0.524297	1.46264	6.98389	5.90031e-12	2.55926e-10	1.77009e-10	55851/4720/4513/4696/775/4535/4538/487/7473/4537/122011/374291/10381/55630/513/7484/778/11047/4728/4536/4539/7381/4512/4842/2906/4514/5714/126328/3800/7471/4519/1537/5704/4715/4541/27089/4508/4707/5713/5332/1351/4698/5602/29796/1020/7384/4701/7386/23401/55626/348/50507/10975/5689/1460/3569/4697/2905/572/54539/1133/4726/4709/4540/291/355/5682/1857/4713/4717/5481/823/801/5663/8312/5710/4509/637/103…	205
hsa05016	Human Diseases	Neurodegenerative disease	hsa05016	Huntington disease	166/3386	311/9446	0.533762	1.48905	6.55519	1.06464e-10	4.10478e-09	2.83904e-09	4720/4513/4696/4535/4538/5439/2893/4537/374291/10381/513/11047/4728/4536/4539/7381/4512/4514/5714/774/126328/3800/8632/2878/4519/1537/5704/5438/4715/4541/27089/493869/4508/4707/5713/2877/5332/1351/4698/5602/1742/29796/7384/6506/4701/7386/55626/5434/10975/5689/2882/1767/4697/1768/54539/5440/3092/9586/4726/4709/4540/291/5682/4713/4717/5710/4509/6390/10213/581/5468/1175/10120/514/60673/522/4716/5690…	166
hsa04141	Genetic Information Processing	Folding, sorting and degradation	hsa04141	Protein processing in endoplasmic reticulum	98/3386	172/9446	0.569767	1.58949	5.832	1.00049e-08	3.4717e-07	2.40118e-07	285126/5071/23645/1388/7095/9709/10113/55176/51009/10134/10273/5602/200185/91319/6500/10905/6048/55757/7353/51360/5886/823/10952/10960/23190/581/51128/29979/51619/25956/3337/6745/3301/1649/3309/165324/746/22824/9373/9451/55768/55968/3320/258010/3310/468/6748/6238/7323/5034/51035/80331/80267/22926/29927/10130/824/7415/5887/23193/118424/10961/6746/4287/64374/8720/11231/11253/3326/578/26270/10525/59…	98
hsa04714	Organismal Systems	Environmental adaptation	hsa04714	Thermogenesis	126/3386	235/9446	0.53617	1.49577	5.75262	1.3693e-08	4.31952e-07	2.98757e-07	4720/4513/4696/4535/4538/9551/4537/374291/513/111/4728/4536/4539/7381/108/4512/4514/91942/126328/4519/1537/60/4715/4541/27089/4508/4707/1351/4698/29796/7384/4701/7386/57104/10975/126129/4697/54539/9586/4726/4709/4540/112/65260/4713/4717/10063/10632/4509/6390/51287/5468/7248/514/522/6601/4716/55967/64223/4704/4700/1327/5566/55471/4718/4712/4724/51548/509/1349/4710/6598/1376/4708/29078/51241/517/63…	126
hsa04932	Human Diseases	Endocrine and metabolic disease	hsa04932	Non-alcoholic fatty liver disease	89/3386	157/9446	0.566879	1.58143	5.49129	6.56332e-08	1.89789e-06	1.31266e-06	4720/4513/4696/9370/374291/4728/7381/10062/4512/4514/126328/4519/1537/4715/27089/4707/1351/4698/5602/29796/7384/4701/7386/10975/7040/3569/4697/54539/4726/4709/355/4713/4717/637/6390/581/5468/4716/3553/55967/6945/4704/3725/4700/1649/1327/5879/4718/4712/4724/1349/4710/4708/9451/5293/6392/83737/4706/4729/1347/468/4714/9377/5603/4723/1337/5290/998/4694/5565/1050/5465/4725/4705/4790/7388/5291/356/7385…	89
hsa04140	Cellular Processes	Transport and catabolism	hsa04140	Autophagy - animal	92/3386	169/9446	0.544379	1.51867	5.08552	5.01293e-07	1.33807e-05	9.25465e-06	6233/11337/79065/5602/170067/203228/55626/7311/285973/572/55054/3920/664/9140/10010/5894/7248/7879/60673/64223/11152/8837/5566/4218/64601/8678/5605/89849/3146/55255/55062/9451/5293/8897/8417/23192/64121/10241/9776/23604/6198/9706/81631/8673/5595/3476/81671/51100/10533/29110/22863/3845/4077/5290/23130/1612/26100/7189/115201/7405/5291/140775/10652/5567/64689/596/9110/207/5516/22800/116442/5296/1613…	92
hsa04137	Cellular Processes	Transport and catabolism	hsa04137	Mitophagy - animal	62/3386	105/9446	0.590476	1.64726	4.98526	9.63254e-07	2.38749e-05	1.65129e-05	6233/5071/79594/5878/11337/79065/4580/5602/55626/7311/285973/1460/10651/79671/664/51024/5869/7879/3725/6477/8678/9451/10241/55288/9101/81631/468/64786/25820/29110/1457/3845/4077/7030/7415/89941/9804/5868/7157/10452/4976/7942/51622/22800/64750/1459/4893/6667/10133/7316/9927/9868/643246/598/192111/54543/22808/65018/10370/2309/267/283106	62
hsa04914	Organismal Systems	Endocrine system	hsa04914	Progesterone-mediated oocyte maturation	62/3386	111/9446	0.558559	1.55822	4.42202	1.21026e-05	0.000279973	0.000193641	441272/285955/995/641776/105180390/387778/105180391/2770/100996746/442572/111/643909/108/3479/441273/100101268/5347/100310812/728524/102723849/643862/729597/5602/102723555/25847/10393/51529/112/246184/5894/1017/8881/5566/3835/10459/5293/5140/8379/996/3320/5595/673/2773/6195/5603/3845/5290/6793/80315/3326/5291/113/5567/207/5296/51343/890/4085/5604/208/983/8900	62
hsa04613	Organismal Systems	Immune system	hsa04613	Neutrophil extracellular trap formation	98/3386	196/9446	0.5	1.39486	4.17551	2.87268e-05	0.000623012	0.000430902	102723407/8345/333932/3013/126961/55506/440689/723790/3018/8342/8337/8343/60/3012/8357/8334/8332/2212/8331/8330/1535/8347/5332/8348/8336/440686/1379/8367/121504/8341/55766/653361/3017/554313/291/2359/8339/8364/8344/92815/727/85236/8363/3015/3674/5894/1183/8362/5330/2357/5879/5336/8370/5605/3021/27180/3146/7416/23569/7419/5293/5880/177/6404/5595/834/10533/5603/5290/4688/9555/5331/3066/3689/2214/46…	98
hsa04722	Organismal Systems	Nervous system	hsa04722	Neurotrophin signaling pathway	64/3386	120/9446	0.533333	1.48785	4.02012	6.14101e-05	0.00124541	0.000861376	4915/4914/5598/4916/25970/5602/2549/572/801/5663/27018/399694/818/581/5894/91860/3725/814/5879/4145/5336/5605/8767/5293/468/5595/673/5906/9252/7531/4792/51135/6195/5603/3845/6654/5290/998/57498/7157/7189/11213/5781/4790/5291/356/596/396/207/5296/3654/11108/10019/4893/3656/1399/5609/4214/6272/9261/5604/208/2309/627	64
hsa03018	Genetic Information Processing	Folding, sorting and degradation	hsa03018	RNA degradation	45/3386	78/9446	0.576923	1.60946	4.03993	6.46032e-05	0.00124541	0.000861376	56915/10950/27258/11044/154197/23658/11157/196513/29883/9337/25904/9125/23019/51690/10438/10200/4850/51010/3329/5073/23404/167227/22894/4848/5211/115752/131870/10140/22803/8761/5214/10766/80349/694/64282/23016/5213/6499/118460/54464/25804/5394/51013/5042/26986	45
hsa05166	Human Diseases	Infectious disease: viral	hsa05166	Human T-cell leukemia virus 1 infection	108/3386	224/9446	0.482143	1.34504	3.90656	8.13104e-05	0.00148498	0.00102708	3561/3105/3113/111/1388/108/920/6688/4049/9020/3554/916/7538/3117/5602/55697/200186/7040/1029/3569/25847/10393/9586/51529/112/3133/291/7850/2874/246184/5902/581/23373/4055/1017/3725/8881/5533/5566/9519/5605/9184/6908/4609/4791/7416/7419/5293/8379/996/3109/468/5595/6777/2033/706/4087/4792/7094/5901/4089/2113/3845/5290/7157/3689/2224/4790/7046/5291/113/894/5567/5423/207/5296/6776/4775/5530/6722/114…	108
hsa05135	Human Diseases	Infectious disease: bacterial	hsa05135	Yersinia infection	71/3386	138/9446	0.514493	1.43529	3.85035	0.000113771	0.00190905	0.00132038	102723407/391/653857/920/60/2212/5602/4615/644150/3678/3569/9564/9844/7535/29108/7409/5586/3553/3725/7454/5879/5605/9815/3606/5293/5880/5595/2533/834/4792/3937/51135/29110/3688/6195/5603/4210/8935/5290/998/382/81873/3676/7189/10109/10093/4790/71/5291/10096/207/10163/8874/5296/3654/10094/4775/1147/10097/58484/1399/5609/927/925/63916/5585/10552/23365/4773/5604/208	71
hsa04217	Cellular Processes	Cell growth and death	hsa04217	Necroptosis	80/3386	159/9446	0.503145	1.40363	3.83669	0.000115533	0.00190905	0.00132038	3013/2512/5478/55506/723790/8337/3012/8795/8334/8332/8331/8330/5602/90865/81858/79643/8336/330/5837/55766/81030/11035/2495/291/3459/355/51510/5481/823/10616/637/92815/29108/818/581/3015/5321/3553/10379/8837/8681/9525/3146/7416/51652/5119/7419/25978/8717/3455/27183/3320/6777/3454/834/8743/824/9555/91782/7128/6772/3326/356/1536/596/197259/3717/8772/6776/1540/6609/8737/128866/3014/255189/5610/6773/2…	80
hsa05168	Human Diseases	Infectious disease: viral	hsa05168	Herpes simplex virus 1 infection	90/3386	183/9446	0.491803	1.37199	3.79835	0.000129029	0.00197946	0.00136908	972/3593/56000/3105/3113/4049/25833/29992/5199/1978/3117/4615/3678/330/3569/572/3133/3459/355/55080/637/8740/6429/727/581/1967/5818/6732/7248/3553/10379/8764/6352/5501/8892/9451/8717/5293/3455/5452/6430/4938/3109/10482/6041/6431/340061/3454/4792/51135/6427/29110/5290/6426/7157/7189/6772/5781/56829/4790/578/5451/5500/5291/356/27102/596/3690/3717/207/6890/8772/5296/3654/8683/1147/4939/115004/836/64…	90
hsa05120	Human Diseases	Infectious disease: bacterial	hsa05120	Epithelial cell signaling in Helicobacter pylori infection	41/3386	71/9446	0.577465	1.61097	3.8625	0.000131204	0.00197946	0.00136908	525/7082/9020/2921/9296/58494/5602/155066/2919/9114/533/3725/537/3577/5879/5336/6352/10312/526/9550/528/3579/1445/5058/4067/4792/5603/102/998/50848/5781/4790/51382/1147/836/529/1839/8992/527/245973/4233	41
hsa03022	Genetic Information Processing	Transcription	hsa03022	Basal transcription factors	28/3386	44/9446	0.636364	1.77528	3.85285	0.000157765	0.00223143	0.00154335	11036/83860/728340/6878/404672/2966/6880/9519/2959/902/6908/6883/6873/6872/6882/2957/2071/6879/6877/1022/2963/2960/129685/2068/2969/8148/2967/54457	28
hsa05130	Human Diseases	Infectious disease: bacterial	hsa05130	Pathogenic Escherichia coli infection	98/3386	203/9446	0.482759	1.34676	3.73321	0.000160766	0.00223143	0.00154335	102723407/147945/10381/653857/9080/8936/2147/7082/24146/60/55971/3554/8795/2212/5602/4629/4615/644150/3569/4542/355/114483834/9826/9071/4651/29108/581/7122/9368/3553/3725/4628/5879/10061/3606/8717/9170/10972/7277/5595/3059/5058/5777/27128/9266/4627/834/4792/8743/10376/51135/3688/5603/4644/998/10006/382/81873/7189/3071/5781/10109/10093/4790/71/578/356/57121/81027/10096/8772/10163/3654/10094/10802/…	98
hsa03082	Genetic Information Processing	Chromosome	hsa03082	ATP-dependent chromatin remodeling	61/3386	117/9446	0.521368	1.45447	3.69734	0.000209747	0.00272356	0.00188373	3013/55506/723790/8337/60/3012/8334/8332/8331/8330/8336/10263/124944/55766/29998/29844/54556/10847/92815/83444/57504/3015/11177/51773/64431/6601/53615/9643/10902/5977/8089/10467/29994/6598/10933/6944/57459/54107/65980/6597/8932/6599/54891/11176/29117/9555/55193/3066/8607/64769/71/9219/55274/5931/23506/79913/84295/57492/54108/3014/283899	61
hsa05211	Human Diseases	Cancer: specific types	hsa05211	Renal cell carcinoma	40/3386	70/9446	0.571429	1.59413	3.7293	0.00021541	0.00272356	0.00188373	56924/57144/2549/7040/572/10298/5155/112398/6921/5894/6923/3725/5879/5605/5546/5293/5595/2033/673/5058/5906/2113/3845/6654/5290/7030/998/5781/5291/2271/207/5296/4893/1399/6513/5062/7428/5604/208/4233	40
hsa03013	Genetic Information Processing	Translation	hsa03013	Nucleocytoplasmic transport	57/3386	108/9446	0.527778	1.47235	3.69029	0.000219769	0.00272356	0.00188373	387082/56000/8021/91181/4116/65109/84321/7919/6613/10073/5411/65110/55308/64328/3841/26019/51068/8480/29107/11097/9984/81929/4928/23511/22985/8563/23214/84305/9818/10482/3837/9939/5901/3842/23633/6612/2733/51808/55161/9883/80145/5976/3838/100101267/9972/1434/23225/30000/3843/1915/11260/23165/23039/10189/129401/9775/57122	57
hsa04144	Cellular Processes	Transport and catabolism	hsa04144	Endocytosis	117/3386	252/9446	0.464286	1.29523	3.5507	0.000299148	0.00357946	0.0024757	254122/1759/51160/653857/2352/84313/3561/273/3105/5338/5878/3800/131890/644150/9230/79643/2348/156/9146/93343/3133/11267/8723/10617/51510/832/100287171/64145/4734/51019/11311/1175/5869/7879/6643/23550/50855/7251/84364/8027/8411/3577/10254/4218/163/23527/9815/9744/9525/6642/51652/64411/55738/5119/50807/25978/83737/58513/27183/5590/9101/9135/3310/3579/27128/829/9266/116988/830/51100/4087/1785/7852/…	117
hsa04142	Cellular Processes	Transport and catabolism	hsa04142	Lysosome	67/3386	133/9446	0.503759	1.40535	3.51899	0.000384103	0.00430544	0.00297783	8906/1515/9374/1201/9583/8120/1521/9114/4864/5538/533/3920/285362/1200/84572/10947/10717/8692/4758/9179/1203/537/10312/5476/6448/8907/3423/410/23062/23457/9516/11154/8546/10577/10239/1075/968/3988/1777/2548/950/2517/8722/4126/57707/4125/5660/53/3074/3916/8905/2990/6609/23431/23163/23335/4669/162/1520/5641/967/1510/1174/6272/527/4074/1511	67
hsa04611	Organismal Systems	Immune system	hsa04611	Platelet activation	64/3386	126/9446	0.507937	1.417	3.52228	0.000384636	0.00430544	0.00297783	2207/2770/111/108/2147/2815/2812/60/2212/5332/1281/84876/10235/91807/112/3674/3710/5321/5330/5566/5336/8681/695/5742/5501/5023/5293/6786/5590/8673/5595/2778/5906/4067/2773/3937/7094/3688/83706/5603/6916/5290/8773/5331/2909/71/5500/5291/113/5567/2811/3690/54518/207/5294/2983/5296/2149/23365/255189/208/83660/11093/5584	64
hsa03050	Genetic Information Processing	Folding, sorting and degradation	hsa03050	Proteasome	28/3386	46/9446	0.608696	1.69809	3.54761	0.000464682	0.00499102	0.003452	5696/11047/5714/5704/5721/5713/5689/5699/5682/5710/5698/10213/51371/5690/5688/5700/5718/10197/5705/5720/5691/5706/5694/5695/5692/5717/23198/3458	28
hsa04666	Organismal Systems	Immune system	hsa04666	Fc gamma R-mediated phagocytosis	52/3386	99/9446	0.525253	1.46531	3.47881	0.00047465	0.00499102	0.003452	102723407/653857/273/8936/5338/2212/1072/653361/4651/85477/65108/7409/5894/5321/8398/7454/5879/3055/5336/8681/50807/5293/2934/5880/6198/5595/5058/4067/3985/1785/5290/998/382/81873/2214/10109/10093/5291/10096/207/10163/5296/4082/9846/10094/10097/1399/10552/5582/255189/5604/208	52
hsa04136	Cellular Processes	Transport and catabolism	hsa04136	Autophagy - other	21/3386	32/9446	0.65625	1.83076	3.51859	0.000574795	0.00586629	0.00405737	11337/79065/285973/55054/9140/60673/64223/8678/55062/23192/9776/9706/3476/10533/23130/26100/115201/5516/84971/9474/84938	21
hsa04723	Organismal Systems	Nervous system	hsa04723	Retrograde endocannabinoid signaling	73/3386	149/9446	0.489933	1.36678	3.37312	0.000618457	0.00608072	0.00420569	4720/57030/4696/775/4535/4538/94235/2893/4537/374291/778/2770/111/4728/4536/4539/2791/108/2787/3763/200959/774/126328/4715/4541/2554/2788/2566/4707/5332/4698/5602/4701/4697/54539/2564/4726/4709/773/4540/112/2785/4713/4717/3710/4716/55967/4704/5330/4700/5566/4718/4712/4724/4710/4708/2790/4706/4729/4714/5595/2773/5603/4723/4694/5331/4725/4705/113/5567/2782/59345/5582	73
hsa05164	Human Diseases	Infectious disease: viral	hsa05164	Influenza A	83/3386	173/9446	0.479769	1.33842	3.35799	0.000630853	0.00608072	0.00420569	56649/642843/3593/56000/3113/7177/60/9407/8795/3117/90865/4615/9230/3569/79671/291/3459/355/637/29108/581/5894/3841/3553/3337/8480/10379/29107/7706/5605/6352/4928/7416/3606/8717/5293/3455/4600/10241/4938/3109/5595/2033/10482/6041/3454/834/4792/8743/51135/29110/23633/5290/6772/2224/4790/71/103/578/5291/356/8766/3838/3717/207/8772/5296/1147/4939/1019/836/64135/4599/100529063/5611/4940/5610/6773/560…	83
hsa05110	Human Diseases	Infectious disease: bacterial	hsa05110	Vibrio cholerae infection	30/3386	51/9446	0.588235	1.64101	3.43093	0.000669669	0.0062691	0.00433598	525/7082/60/55176/9296/1080/155066/9114/533/10952/537/5566/5336/10312/526/9550/528/2778/29927/3784/71/5567/9601/11014/51382/9414/529/8992/527/245973	30
hsa04145	Cellular Processes	Transport and catabolism	hsa04145	Phagosome	77/3386	159/9446	0.484277	1.351	3.33636	0.000690453	0.0062691	0.00433598	102723407/10381/525/3105/3113/4842/5878/1780/60/55176/2212/1535/3117/9296/3678/155066/22925/9146/653361/9114/3133/1781/2204/533/3920/10952/5869/30835/7879/537/8411/5879/10312/526/9550/528/8417/7277/3109/9341/9554/10376/3688/29927/53407/4688/5868/3689/2214/4689/7037/71/1536/81027/3690/6890/3916/51382/821/10383/84790/1520/7057/9902/529/8992/811/3685/527/245973/4074/3693/347688/7280/4353/4973/347733	77
hsa05203	Human Diseases	Cancer: overview	hsa05203	Viral carcinogenesis	96/3386	205/9446	0.468293	1.30641	3.31531	0.000704597	0.0062691	0.00433598	8345/11036/3105/1388/440689/3018/8342/8343/8347/8348/55697/1029/8367/121504/8341/572/9586/3017/9114/554313/3133/8339/5902/8364/8344/728340/85477/85236/8363/581/2966/4055/1017/3725/8362/10379/5879/5566/3190/9519/8370/2959/5700/5966/7337/1233/6908/4791/7419/8717/5293/8379/2934/7529/7533/468/5595/6777/2033/4067/7531/4792/22938/3845/5315/2957/5290/998/3066/7157/10013/4790/578/5291/7874/894/5567/5423/…	96
hsa05230	Human Diseases	Cancer: overview	hsa05230	Central carbon metabolism in cancer	39/3386	71/9446	0.549296	1.53238	3.3657	0.000758317	0.0065784	0.0045499	4914/2539/160287/4916/2645/23410/5894/5160/5605/51548/5162/4609/5293/5211/5595/3845/5315/5290/7157/5214/5223/5291/207/3099/5296/5213/9997/4893/6510/5728/6513/3418/5604/208/3098/8140/441531/2261/4233	39
hsa05171	Human Diseases	Infectious disease: viral	hsa05171	Coronavirus disease - COVID-19	109/3386	238/9446	0.457983	1.27765	3.24269	0.000873706	0.00726505	0.00502482	102723407/6166/716/6233/6232/6210/3593/6209/6125/6204/25873/2147/6207/11224/6191/9636/140032/2212/6155/6158/5602/4615/730/4142/6123/6231/733/7311/59272/100529097/6208/3569/6139/735/6146/200916/6173/100526842/6157/6203/6144/727/6138/6189/3553/3725/10379/6234/5336/6218/6176/6175/2162/6229/6227/5293/3455/100529239/4600/6154/4938/4736/5595/2197/6171/6170/340061/3454/834/4792/51135/6194/29110/3921/621…	109
hsa01232	Metabolism	Global and overview maps	hsa01232	Nucleotide metabolism	45/3386	85/9446	0.529412	1.47691	3.30137	0.000894704	0.00726505	0.00502482	978/50808/93034/284958/4860/102157402/203/1841/377841/1716/9583/7083/115024/158/132/221264/8623/271/1890/56474/3614/51020/4830/100/131870/51251/8833/353/6240/7084/124583/7371/1633/1854/272/83549/7378/2987/51816/7298/2766/79077/51727/56953/129607	45
hsa05131	Human Diseases	Infectious disease: bacterial	hsa05131	Shigellosis	115/3386	253/9446	0.454545	1.26806	3.23046	0.00090028	0.00726505	0.00502482	124404/333932/6233/126961/653857/11146/8936/60/8357/3554/5332/5602/4615/81858/7311/6500/440686/29895/3678/199746/9564/5216/55054/5481/823/9844/10616/664/9140/29108/581/3710/51619/3553/3725/5330/5879/92610/8678/5336/8767/6352/3021/55752/7416/3606/55062/8717/5293/102724594/7334/64121/10241/6198/81631/5595/3059/7307/27128/9266/9252/340061/7323/834/4792/7094/10801/29110/3688/5603/22863/960/5290/998/8…	115
hsa04120	Genetic Information Processing	Folding, sorting and degradation	hsa04120	Ubiquitin mediated proteolysis	69/3386	142/9446	0.485915	1.35557	3.19111	0.0011397	0.00898806	0.00621652	6233/5071/7317/23295/326/10273/11065/4281/7311/6500/330/25847/10393/51529/9820/9246/246184/6921/4734/1161/8554/51619/7325/6923/55120/51588/8881/6477/10401/8916/9616/7337/55284/9354/8924/83737/8450/996/55236/7334/54926/7323/118424/11059/7189/7319/23291/64750/55585/51343/8451/9690/27339/9817/9320/7316/7322/997/7328/4214/9886/51366/23327/7428/9040/63893/79444/65264/8651	69
hsa05132	Human Diseases	Infectious disease: bacterial	hsa05132	Salmonella infection	113/3386	251/9446	0.450199	1.25593	3.07179	0.0015062	0.0116144	0.00803304	391/10381/653857/26084/83658/5878/3800/1780/60/8795/5602/4615/6500/29895/23643/330/3569/5216/9367/11035/1781/9844/29108/581/5894/10120/5869/7879/3553/3725/9648/5879/64601/5605/8767/4609/3606/8717/25828/5293/60412/6281/5286/8677/3320/7277/5595/5058/27128/9266/7295/3831/834/4792/8743/10376/51135/1785/5603/5290/998/10006/55770/5868/382/81873/7189/140735/3071/10109/10093/4790/3326/71/578/6934/5291/23…	113
hsa03015	Genetic Information Processing	Translation	hsa03015	mRNA surveillance pathway	52/3386	103/9446	0.504854	1.4084	3.11511	0.00155296	0.0117147	0.00810239	642843/4440/56000/5526/4116/65109/29101/7919/5411/65110/55308/8189/26019/1478/10767/29107/23381/5501/1477/22985/10914/2107/55339/84305/55844/23049/55012/10482/51585/23435/9939/2733/11051/8761/5527/5500/26528/5976/5516/80335/2935/53981/64895/100529063/10189/51692/5518/9775/8106/5042/26986/23283	52
hsa04919	Organismal Systems	Endocrine system	hsa04919	Thyroid hormone signaling pathway	60/3386	122/9446	0.491803	1.37199	3.09117	0.00161449	0.0119198	0.00824422	487/1733/60/486/90390/5332/116931/1734/6567/6548/5350/572/9611/9968/481/10025/5894/480/5330/5566/5336/5605/4609/29079/9862/5293/5211/5595/2033/25942/8648/476/3845/5290/488/5331/3066/7157/5214/2308/6772/9969/71/5291/5567/23389/3690/5469/207/5296/6257/5213/4893/6513/5582/5208/8850/5604/3685/208	60
hsa05100	Human Diseases	Infectious disease: bacterial	hsa05100	Bacterial invasion of epithelial cells	41/3386	78/9446	0.525641	1.46639	3.0916	0.00178048	0.0128714	0.00890239	124404/391/1759/653857/8936/999/29119/26084/60/2549/3678/9564/9844/399694/5879/55752/10459/5293/3059/10801/1785/3688/5290/998/81873/10109/10093/71/5291/10096/10163/5296/1495/10094/23607/10097/1399/4735/63916/10552/4233	41
hsa00240	Metabolism	Nucleotide metabolism	hsa00240	Pyrimidine metabolism	32/3386	58/9446	0.551724	1.53916	3.07858	0.00199475	0.0141261	0.0097702	978/93034/284958/1841/377841/790/9583/7083/115024/1806/221264/8623/1890/56474/51020/4830/51251/7372/6240/7084/124583/7371/1633/1854/83549/7378/51733/7298/79077/51727/56953/129607	32
hsa04014	Environmental Information Processing	Signal transduction	hsa04014	Ras signaling pathway	107/3386	238/9446	0.44958	1.2542	2.96889	0.00209362	0.0145297	0.0100494	5923/3363/56924/1943/94235/8399/285/4915/4914/27006/2791/2787/5338/3479/57144/5878/115727/2788/8074/4254/9462/8437/5602/2549/10235/5899/26279/54979/572/2250/283455/10298/5155/2785/81579/801/5924/7535/5921/399694/5863/5894/5321/91860/5869/8398/10156/5879/5566/5336/5605/10928/57186/8681/5966/1436/2790/100271927/5293/5880/5595/5058/5906/22821/29110/4763/2113/3845/6654/5290/998/55770/5868/382/5781/47…	107
hsa04621	Organismal Systems	Immune system	hsa04621	NOD-like receptor signaling pathway	87/3386	189/9446	0.460317	1.28416	2.9496	0.00230361	0.0156736	0.0108405	171389/114769/2921/11337/1535/5332/5602/4615/81858/330/2919/3569/345611/79671/11035/55054/79184/10616/9140/29108/5586/10010/3710/3553/3725/846/5330/10379/9447/8767/84674/6352/7416/3606/7419/25828/3455/56919/3320/4938/81631/5595/22861/6041/7295/7531/340061/3454/834/4792/51135/55914/29110/5603/4210/5331/118429/7189/7128/10135/6772/4790/3326/1536/115362/596/2633/7226/8772/140609/1147/58484/8737/4939…	87
hsa04625	Organismal Systems	Immune system	hsa04625	C-type lectin receptor signaling pathway	52/3386	105/9446	0.495238	1.38158	2.93892	0.00265039	0.0175079	0.0121092	2207/3593/4046/9020/602/5602/3569/51266/338339/801/51561/29108/3710/5894/91860/30835/3553/3725/10379/5533/5336/4791/5293/5595/5058/834/4792/5603/3659/3845/5290/6772/5781/4790/5291/1263/207/22800/5296/4775/5530/1147/1540/5532/4893/5971/23365/4773/6773/9261/208/22808	52
hsa05220	Human Diseases	Cancer: specific types	hsa05220	Chronic myeloid leukemia	40/3386	77/9446	0.519481	1.44921	2.95837	0.00267411	0.0175079	0.0121092	7040/1029/572/399694/581/5894/5605/4609/5293/5595/6777/673/4792/1488/4089/3845/6654/5290/3066/7157/613/5781/4790/578/7046/5291/207/5296/6776/9846/1147/4893/4088/1399/1019/4616/5604/598/208/1870	40
hsa05143	Human Diseases	Infectious disease: parasitic	hsa05143	African trypanosomiasis	22/3386	37/9446	0.594595	1.65875	3.00096	0.00284729	0.0180361	0.0124746	102723407/335/169355/3593/3039/3040/3910/5332/4615/3569/355/3553/5330/3620/3606/5331/356/7064/5582/8542/3458/7412	22
hsa05169	Human Diseases	Infectious disease: viral	hsa05169	Epstein-Barr virus infection	93/3386	205/9446	0.453659	1.26558	2.87358	0.00285875	0.0180361	0.0124746	102723407/2208/11047/3105/3113/9020/5714/5704/9636/916/3117/5713/5602/4615/377841/3569/965/3133/355/5710/55080/9541/637/4734/10213/581/930/1017/3725/10379/5879/5336/5700/5718/695/4609/5705/4791/8717/5293/3455/4938/3109/4067/25942/5706/3454/4792/51135/22938/29110/5603/960/5290/3066/7157/7189/7128/6772/4790/578/5291/7874/894/596/207/6890/8772/5296/3654/1147/5971/8737/4939/890/5609/5717/1019/4616/83…	93
hsa00280	Metabolism	Amino acid metabolism	hsa00280	Valine, leucine and isoleucine degradation	27/3386	48/9446	0.5625	1.56922	2.95522	0.00303144	0.0187841	0.0129919	26275/36/3155/1892/316/5096/11112/34/30/197322/35/1738/223/3030/3157/10449/4594/27034/64087/5019/224/219/3032/65985/5095/217/3028	27
hsa00410	Metabolism	Metabolism of other amino acids	hsa00410	beta-Alanine metabolism	19/3386	31/9446	0.612903	1.70983	2.95892	0.00339154	0.0202908	0.014034	222/314/339896/26275/8639/1892/51380/1806/35/223/3030/55748/224/219/221/23417/51733/217/2571	19
hsa03060	Genetic Information Processing	Folding, sorting and degradation	hsa03060	Protein export	19/3386	31/9446	0.612903	1.70983	2.95892	0.00339154	0.0202908	0.014034	7095/55176/6734/7485/83943/6727/10952/6726/6728/3309/9789/51608/5018/28972/29927/11231/439/23478/7917	19
hsa04148	Cellular Processes	Transport and catabolism	hsa04148	Efferocytosis	73/3386	157/9446	0.464968	1.29713	2.80623	0.00363727	0.0213921	0.0147957	84465/487/26762/10062/54896/5878/240/10326/1901/6446/6376/7386/114786/389668/7040/126129/55423/9564/7301/9844/818/5468/19/5869/7879/8398/5879/64601/5605/5031/4035/1375/177/5595/23355/5777/834/5603/102/3988/89790/488/1374/5868/1788/5781/5732/961/23250/3690/84868/3717/55113/8578/51552/4775/5734/1399/286410/7057/55754/9392/6513/836/196527/5029/4773/9261/5604/811/3685/3693/4953	73
hsa05170	Human Diseases	Infectious disease: viral	hsa05170	Human immunodeficiency virus 1 infection	96/3386	214/9446	0.448598	1.25146	2.78127	0.00372723	0.0215558	0.0149089	56924/995/94235/8906/3105/2770/2791/2787/920/57144/916/2788/1072/5602/4615/6500/572/10298/3133/2785/355/25939/801/55080/637/6921/581/3710/5894/91860/6923/3725/5533/5879/200315/5336/5605/9616/2790/8717/5293/8907/8450/5880/6198/5595/5058/3985/2773/340061/4792/51135/29110/7852/5603/3845/5290/7189/4790/578/5291/356/596/23291/9730/85363/207/6890/8772/2782/5296/3654/8905/4775/5530/1147/8451/5532/4893/8…	96
hsa04650	Organismal Systems	Immune system	hsa04650	Natural killer cell mediated cytotoxicity	63/3386	134/9446	0.470149	1.31159	2.71529	0.00484377	0.0273922	0.0189456	3802/102723407/2207/3811/3804/3809/80329/3105/3805/3812/8795/3822/259197/79465/3133/3459/355/7305/7535/637/10870/399694/7409/5894/100507436/5533/5879/3384/5336/5605/5293/3455/7462/5880/5595/673/5058/5777/3454/3937/8743/3845/6654/5290/3689/2214/5781/5291/356/3002/5296/5530/51744/5532/4893/22914/836/5582/4773/3683/5604/5551/3458	63
hsa05134	Human Diseases	Infectious disease: bacterial	hsa05134	Legionellosis	30/3386	56/9446	0.535714	1.49449	2.77415	0.004896	0.0273922	0.0189456	3593/2921/4615/1379/2919/3569/664/29108/51128/3553/10767/81876/57396/3329/4791/3606/3310/9554/834/4792/7415/3297/3689/4790/1378/3303/58484/5861/1915/836	30
hsa04114	Cellular Processes	Cell growth and death	hsa04114	Oocyte meiosis	65/3386	139/9446	0.467626	1.30455	2.70374	0.00497323	0.0273922	0.0189456	441272/285955/995/641776/105180390/387778/105180391/100996746/442572/111/643909/108/3479/441273/100101268/5347/100310812/5526/728524/102723849/643862/729597/151648/6500/102723555/25847/10393/51529/112/246184/801/818/3710/91860/1017/8881/5533/5566/5501/10459/8243/8379/996/7529/7533/5595/7531/6195/5603/9126/5527/80315/5500/113/5567/23291/5516/7532/5530/5532/4085/26271/5518/5604/983	65
hsa00071	Metabolism	Lipid metabolism	hsa00071	Fatty acid degradation	24/3386	43/9446	0.55814	1.55705	2.73657	0.00579582	0.0314242	0.0217343	81616/130/33/127/36/126129/1892/34/30/35/1376/1375/223/3030/1374/37/10449/224/219/3032/128/1632/113612/217	24
hsa04260	Organismal Systems	Circulatory system	hsa04260	Cardiac muscle contraction	43/3386	87/9446	0.494253	1.37883	2.65336	0.006217	0.0331892	0.0229551	4513/775/487/778/7381/4512/4634/4514/781/4519/1537/486/27089/782/6262/1351/29796/7134/27091/7384/7386/10975/6548/7170/444/783/55799/481/480/1327/1349/1347/9377/476/1337/488/7171/7388/7385/9254/1350/440567/59285	43
hsa01212	Metabolism	Global and overview maps	hsa01212	Fatty acid metabolism	30/3386	57/9446	0.526316	1.46827	2.65056	0.00684119	0.0359681	0.0248771	81616/9524/27349/33/36/401494/51102/9374/126129/1892/5538/79966/34/30/197322/35/51495/1376/64834/1375/3030/1374/37/10449/109703458/201562/3032/79993/6319/79071	30
hsa04110	Cellular Processes	Cell growth and death	hsa04110	Cell cycle	72/3386	158/9446	0.455696	1.27127	2.57022	0.00704327	0.0364778	0.0252296	995/27085/5347/80174/5526/5001/168448/151648/6500/7040/1029/25847/10393/51529/23594/23244/246184/1874/9319/1017/8881/4174/23595/5000/9184/902/10926/1032/4609/10459/8243/8379/996/7529/23383/7533/2033/25836/7531/5591/4087/10735/4089/9126/3066/5527/7157/4999/894/1022/5516/4173/7532/51343/1028/4088/8317/890/81620/1019/1031/5885/4175/4616/4085/7027/4171/26271/5518/983/8900/1870	72
hsa04062	Organismal Systems	Immune system	hsa04062	Chemokine signaling pathway	86/3386	193/9446	0.445596	1.24309	2.55041	0.00722429	0.0368651	0.0254975	94235/2826/2770/111/2791/108/2787/2921/6358/131890/2788/5332/6376/10235/6372/2919/156/9564/572/5473/653361/6374/112/2785/2268/9844/399694/7409/5894/5330/7454/3577/5879/5566/3055/5336/56477/6352/5196/1233/643/2790/5293/5590/5880/3579/5595/6777/673/5058/5906/4067/2773/4792/7852/3845/6654/57580/5290/998/5331/157/6772/1230/4790/5291/113/5567/3717/207/5294/1794/2782/5296/1147/4893/2869/729230/1399/593…	86
hsa05034	Human Diseases	Substance dependence	hsa05034	Alcoholism	85/3386	191/9446	0.445026	1.2415	2.5203	0.00784459	0.0394503	0.0272855	84152/8345/333932/94235/3013/126961/4915/55506/2770/111/1388/440689/723790/3018/2791/2787/8342/2906/8337/8343/4129/3012/8357/8334/8332/2788/8331/8330/8347/8348/3177/136/8336/440686/8367/121504/8341/2905/55766/9586/3017/554313/2785/8339/801/8364/8344/92815/399694/85236/8363/3015/5894/91860/8362/814/5566/8370/5501/3021/2790/468/5595/2778/673/2773/3845/6654/9555/3066/10013/5500/5567/2782/4893/135/79…	85
hsa05162	Human Diseases	Infectious disease: viral	hsa05162	Measles	64/3386	139/9446	0.460432	1.28448	2.52556	0.00809308	0.0401185	0.0277477	3593/3561/916/5602/4615/1460/3569/572/9367/355/637/581/30835/3553/1017/3725/10379/9451/8717/5293/3455/4600/4179/4938/3310/6777/3454/4792/8667/51135/29110/1457/5290/7157/7189/7128/6772/4790/103/578/5291/356/27102/894/596/207/8772/5296/3654/6776/1459/1147/3303/4939/1019/836/64135/4599/4940/5610/6773/598/208/283106	64
hsa00380	Metabolism	Amino acid metabolism	hsa00380	Tryptophan metabolism	23/3386	42/9446	0.547619	1.52771	2.56193	0.00928004	0.0453546	0.0313691	169355/15/130013/7166/121278/23498/4129/51166/883/1892/316/1544/11185/8942/3620/1738/223/3030/847/224/219/125061/217	23
hsa00510	Metabolism	Glycan biosynthesis and metabolism	hsa00510	N-Glycan biosynthesis	29/3386	56/9446	0.517857	1.44468	2.49468	0.010337	0.0498184	0.0344565	146664/10195/207063/8818/79087/200185/10905/440138/56052/29880/1798/22845/54344/25834/746/144245/4245/23193/11253/4249/1650/84061/11320/4124/6480/4247/4121/84920/2683	29
