# Supplementary material for: A whole-transcriptome analysis of differentially expressed genes, transcripts, and transcript usage in blood samples from Parkinson’s disease patients
Source: Exp Biol Med (Maywood). 2026 Jul 8;251:11099. doi: 10.3389/ebm.2026.11099 (PMC13388229; doi:10.3389/ebm.2026.11099)
Supplement: Supplementary file 8 [file Table8.xlsx]

## Sheet: PDEST_enrichment
	ID	Description	GeneRatio	BgRatio	RichFactor	FoldEnrichment	zScore	pvalue	p.adjust	qvalue	geneID	Count
R-HSA-1428517	R-HSA-1428517	Aerobic respiration and respiratory electron transport	167/4570	261/11214	0.639847	1.57007	7.7284	1.65682e-14	2.7553e-11	2.31606e-11	PM20D1/NDUFS2/MT-CO2/NDUFA3/MT-ND1/MT-ND4/RPS27A/ATP5MF/UCP2/MT-ND3/NDUFS7/UQCC3/ATP5F1D/PDK3/NDUFS8/MT-ND2/UQCRB/MT-CO1/CSKMT/LDHAL6A/MT-CO3/NDUFAF2/NDUFA11/MT-CYB/CYC1/NDUFB9/PNKD/SLC25A27/MT-ND6/UQCRQ/MT-ATP6/NDUFB1/COX8A/NDUFA5/UQCR10/UQCRC1/SFXN4/NDUFA7/UQCRFS1/UBA52/UQCC2/OGDH/SDHAF3/UQCR11/ATP5MJ/SIRT3/NDUFA4/SDHAF1/FXN/NDUFB11/SLC25A13/NDUFS6/NDUFB3/TMEM177/MT-ND5/SDHAF2/HIGD2A/SLC25A4/MK…	167
R-HSA-611105	R-HSA-611105	Respiratory electron transport	109/4570	159/11214	0.685535	1.68218	7.18498	9.31076e-13	7.7419e-10	6.50773e-10	NDUFS2/MT-CO2/NDUFA3/MT-ND1/MT-ND4/MT-ND3/NDUFS7/UQCC3/NDUFS8/MT-ND2/UQCRB/MT-CO1/MT-CO3/NDUFAF2/NDUFA11/MT-CYB/CYC1/NDUFB9/PNKD/MT-ND6/UQCRQ/NDUFB1/COX8A/NDUFA5/UQCR10/UQCRC1/SFXN4/NDUFA7/UQCRFS1/UQCC2/UQCR11/NDUFA4/FXN/NDUFB11/SLC25A13/NDUFS6/NDUFB3/TMEM177/MT-ND5/HIGD2A/ISCU/ETFA/SLC25A11/NDUFB7/TTC19/NDUFC1/COX17/TMEM186/PET117/SDHB/UQCC5/NDUFB10/TRAP1/DMAC1/NDUFA12/NDUFA9/NDUFA6/COX4I1/UQCC6…	109
R-HSA-6798695	R-HSA-6798695	Neutrophil degranulation	262/4570	479/11214	0.546973	1.34218	6.3478	2.22739e-10	1.23472e-07	1.03789e-07	PIGR/S100A11/GRN/FCER1G/CDA/RHOG/FLG2/CYSTM1/FTL/CHI3L1/FOLR3/PRTN3/PTPRB/PPIA/CST3/TNFAIP6/PNP/EPX/A1BG/RAB5C/SELL/ALOX5/GMFG/HPSE/RNASE2/ADGRG3/CFP/ALDOA/SIRPB1/FCGR2A/MCEMP1/CYBA/ALAD/PSMD7/VAPA/SERPINB6/ORM1/FRK/ANPEP/PSMB1/CSNK2B/TMEM179B/LCN2/CXCL1/C1orf35/QPCT/ACP3/CLEC12A/PPBP/SNAP25/PTPRN2/CD58/FTH1/CNN2/SPTAN1/RAB4B/FCAR/SRP14/TYROBP/MOSPD2/CLEC4D/LAMTOR2/CAPN1/GOLGA7/PSEN1/FGR/LAMP2/HM…	262
R-HSA-72766	R-HSA-72766	Translation	171/4570	292/11214	0.585616	1.437	6.27522	3.93946e-10	1.63783e-07	1.37674e-07	RPL36AL/MRPS2/MRPS34/RPS27A/RPS27/RPS15A/RPS15/RPL5/RPS10/RPL36/RPS13/MTIF3/RPL35/RPS4X/MRPL2/SEC61A2/EIF4EBP1/RPS4Y2/FARSB/RPL27/MRPS14/RPL28/SRPRA/MRPL57/GADD45GIP1/RPL3L/EIF3J/MRPL39/RPS26/UBA52/RPS14/MRPS26/HEMK2/EIF5B/RPL17/MRPL38/RPL22/EIF3E/RPL22L1/RPL36A/MRRF/MRPS18C/MRPL14/MRPL20/AIMP1/GFM2/MRPL24/SRP14/RPL27A/MRPL18/MRPL9/SEC61B/MRPL22/EEF1D/RPS9/MRPL4/RPL21/LARS1/MRPL37/TUFM/RPL15/MRPS…	171
R-HSA-72203	R-HSA-72203	Processing of Capped Intron-Containing Pre-mRNA	165/4570	285/11214	0.578947	1.42064	5.96547	2.59906e-09	8.64448e-07	7.26643e-07	POLR2J/LUC7L3/RBM25/SNRPF/NUP214/POLR2I/NSRP1/SNRPA/SNRNP27/MAGOH/ZRSR2/UPF3B/LSM3/CWF19L2/CWC25/SRRM2/THOC3/RNPC3/POLR2E/CWC22/U2AF1L4/WDR70/SLBP/WBP4/SNRNP35/CCAR1/DDX39B/LSM5/POLR2K/ZMAT5/U2SURP/PRPF18/CWC27/PPIL3/LSM6/SRSF12/BUD31/PNN/TCERG1/SRSF4/SF3A2/PRKRIP1/PRPF6/PLRG1/LENG1/RBMX/HNRNPH2/SYMPK/ZCRB1/YJU2/SF3B5/FAM32A/SYF2/PPIG/SNRPD1/DDX46/CSTF2/DDX5/RAE1/ISY1/NXT1/RNF113A/NUP42/THOC1/LSM…	165
R-HSA-72172	R-HSA-72172	mRNA Splicing	129/4570	215/11214	0.6	1.4723	5.79913	7.2857e-09	2.01935e-06	1.69744e-06	POLR2J/LUC7L3/RBM25/SNRPF/POLR2I/NSRP1/SNRPA/SNRNP27/MAGOH/ZRSR2/UPF3B/LSM3/CWF19L2/CWC25/SRRM2/RNPC3/POLR2E/CWC22/U2AF1L4/WDR70/WBP4/SNRNP35/CCAR1/DDX39B/LSM5/POLR2K/ZMAT5/U2SURP/PRPF18/CWC27/PPIL3/LSM6/SRSF12/BUD31/PNN/TCERG1/SRSF4/SF3A2/PRKRIP1/PRPF6/PLRG1/LENG1/RBMX/HNRNPH2/ZCRB1/YJU2/SF3B5/FAM32A/SYF2/PPIG/SNRPD1/DDX46/DDX5/ISY1/RNF113A/LSM7/CCDC12/SNRPC/HNRNPK/PPWD1/DNAJC8/PRCC/POLR2C/ACIN1…	129
R-HSA-72163	R-HSA-72163	mRNA Splicing - Major Pathway	123/4570	207/11214	0.594203	1.45807	5.51682	3.59972e-08	8.5519e-06	7.18861e-06	POLR2J/LUC7L3/RBM25/SNRPF/POLR2I/NSRP1/SNRPA/SNRNP27/MAGOH/UPF3B/LSM3/CWF19L2/CWC25/SRRM2/POLR2E/CWC22/U2AF1L4/WDR70/WBP4/CCAR1/DDX39B/LSM5/POLR2K/U2SURP/PRPF18/CWC27/PPIL3/LSM6/SRSF12/BUD31/PNN/TCERG1/SRSF4/SF3A2/PRKRIP1/PRPF6/PLRG1/LENG1/RBMX/HNRNPH2/YJU2/SF3B5/FAM32A/SYF2/PPIG/SNRPD1/DDX46/DDX5/ISY1/RNF113A/LSM7/CCDC12/SNRPC/HNRNPK/PPWD1/DNAJC8/PRCC/POLR2C/ACIN1/PRPF3/DHX8/POLR2L/SRSF11/FAM50A…	123
R-HSA-6799198	R-HSA-6799198	Complex I biogenesis	49/4570	68/11214	0.720588	1.7682	5.26955	1.56846e-07	3.26044e-05	2.74068e-05	NDUFS2/NDUFA3/MT-ND1/MT-ND4/MT-ND3/NDUFS7/NDUFS8/MT-ND2/NDUFAF2/NDUFA11/NDUFB9/MT-ND6/NDUFB1/NDUFA5/SFXN4/NDUFA7/NDUFB11/NDUFS6/NDUFB3/MT-ND5/NDUFB7/NDUFC1/TMEM186/NDUFB10/DMAC1/NDUFA12/NDUFA9/NDUFA6/NDUFAF7/NDUFC2/NDUFB6/NDUFS4/NUBPL/NDUFB4/NDUFB2/NDUFAF4/PYURF/NDUFAF6/NDUFAB1/NDUFV2/COA1/NDUFB8/OXA1L/NDUFV1/NDUFA1/TMEM126B/NDUFS5/NDUFA10/NDUFAF1	49
R-HSA-9612973	R-HSA-9612973	Autophagy	95/4570	159/11214	0.597484	1.46612	4.90936	8.95127e-07	0.0001654	0.000139033	RPS27A/VPS28/PRKN/TUBB3/RNASE1/VPS37A/LAMTOR5/TOMM5/DYNC1I1/GABARAP/ATG9A/TOMM6/CHMP6/AMBRA1/UBA52/ARL13B/CFTR/ATG9B/CSNK2B/MVB12A/ATG16L1/DYNC1I2/LAMTOR2/LAMP2/ATG12/TSC1/ATG101/MLST8/TSG101/WDR45/BECN1/ATG16L2/VDAC1/CHMP3/WIPI1/VDAC3/CHMP2B/MTMR3/ATG4B/UBE2N/RRAGC/HSP90AA1/ATG13/MAP1LC3B/TUBA4A/PLIN2/UBE2D3/ATG7/TUBA1B/TBK1/ATG14/CSNK2A1/NBR1/PEDS1-UBE2V1/VCP/LAMTOR1/TOMM20/HSF1/UBAP1/PRKAB2/WI…	95
R-HSA-72613	R-HSA-72613	Eukaryotic Translation Initiation	75/4570	120/11214	0.625	1.53364	4.87418	1.12223e-06	0.000169661	0.000142615	RPL36AL/RPS27A/RPS27/RPS15A/RPS15/RPL5/RPS10/RPL36/RPS13/RPL35/RPS4X/EIF4EBP1/RPS4Y2/RPL27/RPL28/RPL3L/EIF3J/RPS26/UBA52/RPS14/EIF5B/RPL17/RPL22/EIF3E/RPL22L1/RPL36A/RPL27A/RPS9/RPL21/RPL15/RPS3A/EIF2B1/EIF2S2/EIF3M/RPS28/EIF4A1/EIF3A/RPS17/RPLP1/RPLP0/EIF2B2/RPS24/EIF3F/RPS21/EIF3D/RPL26/EIF5/RPL10A/FAU/RPL41/RPL39/EIF3G/EIF3H/RPS6/EIF2S3/RPSA/RPS16/EIF4G1/RPS25/RPL12/RPS29/RPL18/EIF4A2/RPL31/RP…	75
R-HSA-72737	R-HSA-72737	Cap-dependent Translation Initiation	75/4570	120/11214	0.625	1.53364	4.87418	1.12223e-06	0.000169661	0.000142615	RPL36AL/RPS27A/RPS27/RPS15A/RPS15/RPL5/RPS10/RPL36/RPS13/RPL35/RPS4X/EIF4EBP1/RPS4Y2/RPL27/RPL28/RPL3L/EIF3J/RPS26/UBA52/RPS14/EIF5B/RPL17/RPL22/EIF3E/RPL22L1/RPL36A/RPL27A/RPS9/RPL21/RPL15/RPS3A/EIF2B1/EIF2S2/EIF3M/RPS28/EIF4A1/EIF3A/RPS17/RPLP1/RPLP0/EIF2B2/RPS24/EIF3F/RPS21/EIF3D/RPL26/EIF5/RPL10A/FAU/RPL41/RPL39/EIF3G/EIF3H/RPS6/EIF2S3/RPSA/RPS16/EIF4G1/RPS25/RPL12/RPS29/RPL18/EIF4A2/RPL31/RP…	75
R-HSA-72706	R-HSA-72706	GTP hydrolysis and joining of the 60S ribosomal subunit	71/4570	113/11214	0.628319	1.54179	4.80055	1.62193e-06	0.000224772	0.00018894	RPL36AL/RPS27A/RPS27/RPS15A/RPS15/RPL5/RPS10/RPL36/RPS13/RPL35/RPS4X/RPS4Y2/RPL27/RPL28/RPL3L/EIF3J/RPS26/UBA52/RPS14/EIF5B/RPL17/RPL22/EIF3E/RPL22L1/RPL36A/RPL27A/RPS9/RPL21/RPL15/RPS3A/EIF2S2/EIF3M/RPS28/EIF4A1/EIF3A/RPS17/RPLP1/RPLP0/RPS24/EIF3F/RPS21/EIF3D/RPL26/EIF5/RPL10A/FAU/RPL41/RPL39/EIF3G/EIF3H/RPS6/EIF2S3/RPSA/RPS16/EIF4G1/RPS25/RPL12/RPS29/RPL18/EIF4A2/RPL31/RPL9/RPL8/RPL7A/EIF4B/RPS…	71
R-HSA-9692914	R-HSA-9692914	SARS-CoV-1-host interactions	62/4570	96/11214	0.645833	1.58476	4.77208	1.91353e-06	0.000244785	0.000205763	RPS27A/RPS27/RPS15A/RPS15/PPIA/RPS10/RPS13/RPS4X/RPS4Y2/RPS26/UBA52/RPS14/FKBP1A/RIPK3/PPIB/RPS9/PYCARD/RPS3A/PPIG/RPS28/TRIM25/RPS17/NMI/RPS24/RPS21/ITCH/NPM1/YWHAB/YWHAH/EP300/KPNB1/FAU/PSMC6/YWHAE/STING1/CASP1/NFKBIA/RPS6/TBK1/RPSA/RPS16/SMAD4/RPS25/RPS29/PCBP2/TRAF6/NFKB1/KPNA2/TKFC/YWHAG/IRAK2/SP1/SMAD3/RIPK1/UBC/EEF1A1/RPS2/RPS3/TOMM70/IFIH1/PPIH/BCL2L1	62
R-HSA-156827	R-HSA-156827	L13a-mediated translational silencing of Ceruloplasmin expression	70/4570	112/11214	0.625	1.53364	4.70721	2.53627e-06	0.000301272	0.000253245	RPL36AL/RPS27A/RPS27/RPS15A/RPS15/RPL5/RPS10/RPL36/RPS13/RPL35/RPS4X/RPS4Y2/RPL27/RPL28/RPL3L/EIF3J/RPS26/UBA52/RPS14/RPL17/RPL22/EIF3E/RPL22L1/RPL36A/RPL27A/RPS9/RPL21/RPL15/RPS3A/EIF2S2/EIF3M/RPS28/EIF4A1/EIF3A/RPS17/RPLP1/RPLP0/RPS24/EIF3F/RPS21/EIF3D/RPL26/RPL10A/FAU/RPL41/RPL39/EIF3G/EIF3H/RPS6/EIF2S3/RPSA/RPS16/EIF4G1/RPS25/RPL12/RPS29/RPL18/EIF4A2/RPL31/RPL9/RPL8/RPL7A/EIF4B/RPS2/RPS3/EIF3…	70
R-HSA-9678108	R-HSA-9678108	SARS-CoV-1 Infection	85/4570	142/11214	0.598592	1.46884	4.66296	2.98294e-06	0.000330709	0.000277989	RPS27A/RPS27/RPS15A/RPS15/PPIA/RPS10/RPS13/RPS4X/RPS4Y2/CHMP6/RPS26/ST3GAL4/UBA52/ACE2/RPS14/FKBP1A/RIPK3/PPIB/RPS9/PYCARD/RPS3A/ZCRB1/PPIG/DDX5/PARP4/RPS28/TRIM25/BECN1/RPS17/NMI/CHMP3/RPS24/CHMP2B/RPS21/ITCH/NPM1/YWHAB/YWHAH/MAP1LC3B/EP300/KPNB1/FAU/PSMC6/YWHAE/STING1/MGAT1/CASP1/NFKBIA/RPS6/TBK1/RPSA/RPS16/SMAD4/RPS25/VCP/GANAB/RPS29/PCBP2/CHMP7/TRAF6/UVRAG/NFKB1/KPNA2/TKFC/PARP10/PARP14/YWHAG…	85
R-HSA-72689	R-HSA-72689	Formation of a pool of free 40S subunits	63/4570	102/11214	0.617647	1.5156	4.33832	1.38189e-05	0.00123154	0.00103521	RPL36AL/RPS27A/RPS27/RPS15A/RPS15/RPL5/RPS10/RPL36/RPS13/RPL35/RPS4X/RPS4Y2/RPL27/RPL28/RPL3L/EIF3J/RPS26/UBA52/RPS14/RPL17/RPL22/EIF3E/RPL22L1/RPL36A/RPL27A/RPS9/RPL21/RPL15/RPS3A/EIF3M/RPS28/EIF3A/RPS17/RPLP1/RPLP0/RPS24/EIF3F/RPS21/EIF3D/RPL26/RPL10A/FAU/RPL41/RPL39/EIF3G/EIF3H/RPS6/RPSA/RPS16/RPS25/RPL12/RPS29/RPL18/RPL31/RPL9/RPL8/RPL7A/RPS2/RPS3/EIF3B/RPL37A/RPL23/RPL30	63
R-HSA-72662	R-HSA-72662	Activation of the mRNA upon binding of the cap-binding complex and eIFs, and subsequent binding to 43S	41/4570	60/11214	0.683333	1.67678	4.35927	1.38633e-05	0.00123154	0.00103521	RPS27A/RPS27/RPS15A/RPS15/RPS10/RPS13/RPS4X/EIF4EBP1/RPS4Y2/EIF3J/RPS26/RPS14/EIF3E/RPS9/RPS3A/EIF2S2/EIF3M/RPS28/EIF4A1/EIF3A/RPS17/RPS24/EIF3F/RPS21/EIF3D/FAU/EIF3G/EIF3H/RPS6/EIF2S3/RPSA/RPS16/EIF4G1/RPS25/RPS29/EIF4A2/EIF4B/RPS2/RPS3/EIF3B/PABPC1	41
R-HSA-1632852	R-HSA-1632852	Macroautophagy	84/4570	144/11214	0.583333	1.4314	4.32108	1.39109e-05	0.00123154	0.00103521	RPS27A/PRKN/TUBB3/LAMTOR5/TOMM5/DYNC1I1/GABARAP/ATG9A/TOMM6/CHMP6/AMBRA1/UBA52/ARL13B/CFTR/ATG9B/CSNK2B/ATG16L1/DYNC1I2/LAMTOR2/ATG12/TSC1/ATG101/MLST8/WDR45/BECN1/ATG16L2/VDAC1/CHMP3/WIPI1/VDAC3/CHMP2B/MTMR3/ATG4B/UBE2N/RRAGC/HSP90AA1/ATG13/MAP1LC3B/TUBA4A/PLIN2/UBE2D3/ATG7/TUBA1B/TBK1/ATG14/CSNK2A1/NBR1/PEDS1-UBE2V1/VCP/LAMTOR1/TOMM20/HSF1/PRKAB2/WIPI2/CHMP7/ATG4A/DYNLL2/UVRAG/HDAC6/TOMM40/PARK…	84
R-HSA-927802	R-HSA-927802	Nonsense-Mediated Decay (NMD)	70/4570	116/11214	0.603448	1.48076	4.31657	1.4811e-05	0.00123154	0.00103521	RPL36AL/RPS27A/RPS27/RPS15A/RPS15/RPL5/RPS10/RPL36/RPS13/RPL35/RPS4X/MAGOH/RPS4Y2/RPL27/UPF3B/RPL28/RPL3L/RPS26/UBA52/RPS14/RPL17/RPL22/RPL22L1/RPL36A/RPL27A/RPS9/UPF3A/RPL21/RPL15/RPS3A/UPF2/RPS28/PNRC2/RPS17/RPLP1/SMG5/RPLP0/RPS24/RPS21/ETF1/RPL26/SMG1/RPL10A/FAU/RPL41/RPL39/RBM8A/RPS6/RPSA/RPS16/EIF4G1/RPS25/RPL12/RPS29/RPL18/RPL31/RPL9/RPL8/UPF1/GSPT1/RPL7A/RPS2/RPS3/SMG8/PPP2R1A/EIF4A3/RPL37…	70
R-HSA-975957	R-HSA-975957	Nonsense Mediated Decay (NMD) enhanced by the Exon Junction Complex (EJC)	70/4570	116/11214	0.603448	1.48076	4.31657	1.4811e-05	0.00123154	0.00103521	RPL36AL/RPS27A/RPS27/RPS15A/RPS15/RPL5/RPS10/RPL36/RPS13/RPL35/RPS4X/MAGOH/RPS4Y2/RPL27/UPF3B/RPL28/RPL3L/RPS26/UBA52/RPS14/RPL17/RPL22/RPL22L1/RPL36A/RPL27A/RPS9/UPF3A/RPL21/RPL15/RPS3A/UPF2/RPS28/PNRC2/RPS17/RPLP1/SMG5/RPLP0/RPS24/RPS21/ETF1/RPL26/SMG1/RPL10A/FAU/RPL41/RPL39/RBM8A/RPS6/RPSA/RPS16/EIF4G1/RPS25/RPL12/RPS29/RPL18/RPL31/RPL9/RPL8/UPF1/GSPT1/RPL7A/RPS2/RPS3/SMG8/PPP2R1A/EIF4A3/RPL37…	70
R-HSA-9010553	R-HSA-9010553	Regulation of expression of SLITs and ROBOs	91/4570	159/11214	0.572327	1.40439	4.25919	1.78224e-05	0.00137156	0.00115291	RPL36AL/RPS27A/RPS27/ROBO2/RPS15A/RPS15/MSI1/ADRM1/RPL5/RPS10/RPL36/RPS13/RPL35/PSMD8/RPS4X/PSMC4/MAGOH/RPS4Y2/RPL27/UPF3B/PSMD7/RPL28/RPL3L/RPS26/UBA52/RPS14/PSMB1/RPL17/RPL22/RPL22L1/RPL36A/ROBO1/PSMA1/RPL27A/ELOC/RPS9/UPF3A/RPL21/PSMD14/RPL15/RPS3A/PSMB2/UPF2/ELOB/PSMA7/RPS28/RPS17/PSMC1/PSMD12/RPLP1/RPLP0/PSMC5/RPS24/LDB1/RPS21/ETF1/RPL26/RPL10A/USP33/FAU/RPL41/PSMB3/RPL39/PSMC6/RBM8A/RPS6/RP…	91
R-HSA-168255	R-HSA-168255	Influenza Infection	90/4570	157/11214	0.573248	1.40665	4.25559	1.81445e-05	0.00137156	0.00115291	RPL36AL/POLR2J/RPS27A/RPS27/RPS15A/RPS15/RPL5/NUP214/RPS10/RPL36/RPS13/RPL35/RPS4X/ISG15/POLR2I/RPS4Y2/RPL27/RPL28/RPL3L/RPS26/UBA52/RPS14/POLR2E/TGFB1/RPL17/RPL22/POLR2K/RPL22L1/RPL36A/RPL27A/RPS9/RPL21/RPL15/RPS3A/KPNA5/RAE1/NUP42/RPS28/RPS17/SEH1L/NUP98/RPLP1/NUP188/RPLP0/RPS24/POLR2C/RPS21/POLR2L/RPL26/HSP90AA1/RPL10A/NUP58/KPNB1/FAU/RPL41/RPL39/RPS6/RAN/RPSA/RPS16/RPS25/RPL12/RPS29/RPL18/RPL…	90
R-HSA-1799339	R-HSA-1799339	SRP-dependent cotranslational protein targeting to membrane	68/4570	113/11214	0.60177	1.47664	4.22331	2.22329e-05	0.00156746	0.00131759	RPL36AL/RPS27A/RPS27/RPS15A/RPS15/RPL5/RPS10/RPL36/RPS13/RPL35/RPS4X/SEC61A2/RPS4Y2/RPL27/RPL28/SRPRA/RPL3L/RPS26/UBA52/RPS14/RPL17/RPL22/RPL22L1/RPL36A/SRP14/RPL27A/SEC61B/RPS9/RPL21/RPL15/RPS3A/SSR1/SRP9/SRP19/RPS28/RPS17/RPLP1/RPLP0/RPS24/RPS21/RPL26/SPCS2/RPL10A/SSR4/FAU/RPL41/RPL39/RPS6/SPCS1/RPSA/RPS16/RPS25/SEC61A1/RPL12/RPS29/SSR2/RPL18/RPL31/RPL9/RPL8/DDOST/RPL7A/SEC11A/RPS2/RPS3/RPL37A/…	68
R-HSA-72649	R-HSA-72649	Translation initiation complex formation	40/4570	59/11214	0.677966	1.66361	4.23848	2.35638e-05	0.00156746	0.00131759	RPS27A/RPS27/RPS15A/RPS15/RPS10/RPS13/RPS4X/RPS4Y2/EIF3J/RPS26/RPS14/EIF3E/RPS9/RPS3A/EIF2S2/EIF3M/RPS28/EIF4A1/EIF3A/RPS17/RPS24/EIF3F/RPS21/EIF3D/FAU/EIF3G/EIF3H/RPS6/EIF2S3/RPSA/RPS16/EIF4G1/RPS25/RPS29/EIF4A2/EIF4B/RPS2/RPS3/EIF3B/PABPC1	40
R-HSA-72702	R-HSA-72702	Ribosomal scanning and start codon recognition	40/4570	59/11214	0.677966	1.66361	4.23848	2.35638e-05	0.00156746	0.00131759	RPS27A/RPS27/RPS15A/RPS15/RPS10/RPS13/RPS4X/RPS4Y2/EIF3J/RPS26/RPS14/EIF3E/RPS9/RPS3A/EIF2S2/EIF3M/RPS28/EIF4A1/EIF3A/RPS17/RPS24/EIF3F/RPS21/EIF3D/EIF5/FAU/EIF3G/EIF3H/RPS6/EIF2S3/RPSA/RPS16/EIF4G1/RPS25/RPS29/EIF4A2/EIF4B/RPS2/RPS3/EIF3B	40
R-HSA-9013149	R-HSA-9013149	RAC1 GTPase cycle	103/4570	185/11214	0.556757	1.36619	4.16508	2.58171e-05	0.00161085	0.00135405	PAK6/WASF1/PLD2/PLEKHG6/PAK5/GARRE1/BAIAP2L1/CYBA/SRGAP1/DLC1/WIPF3/ARHGAP22/OPHN1/VRK2/ARHGAP29/ARHGEF4/DOCK3/CIT/MCF2L/NCF1/DOCK5/PAK4/ARHGEF11/DOCK7/RASGRF2/ARHGAP24/FARP2/VAV1/PKN2/ARHGAP9/RAB7A/ARHGAP4/ARHGEF39/PLEKHG1/PARD6A/WAS/ARHGAP15/RAC1/ALS2/RALBP1/FAM13A/GIT2/ARAP3/DOCK11/ARHGAP26/ARHGEF18/MYO9B/DEF6/ABR/ARHGAP25/PAK1/VAMP3/DOCK8/TAOK3/ARHGAP45/FMNL1/PLEKHG3/TAGAP/ERBIN/ITGB1/SPATA13…	103
R-HSA-376176	R-HSA-376176	Signaling by ROBO receptors	113/4570	206/11214	0.548544	1.34603	4.1572	2.61532e-05	0.00161085	0.00135405	RPL36AL/PAK6/RPS27A/RPS27/ROBO2/RPS15A/RPS15/MSI1/ADRM1/RPL5/RPS10/RPL36/RPS13/RPL35/PAK5/PSMD8/RPS4X/PSMC4/MAGOH/RPS4Y2/RPL27/UPF3B/SRGAP1/PSMD7/RPL28/RPL3L/RPS26/UBA52/RPS14/PSMB1/RPL17/RPL22/PFN1/RPL22L1/RPL36A/ROBO1/PAK4/PSMA1/RPL27A/ELOC/RPS9/UPF3A/RPL21/CLASP2/PSMD14/RPL15/RPS3A/PSMB2/UPF2/ELOB/PSMA7/RPS28/RAC1/PRKACA/RPS17/PSMC1/PSMD12/RPLP1/RPLP0/EVL/PSMC5/RPS24/LDB1/RPS21/ETF1/RPL26/MYO9…	113
R-HSA-156902	R-HSA-156902	Peptide chain elongation	56/4570	90/11214	0.622222	1.52683	4.16163	3.01938e-05	0.00170449	0.00143277	RPL36AL/RPS27A/RPS27/RPS15A/RPS15/RPL5/RPS10/RPL36/RPS13/RPL35/RPS4X/RPS4Y2/RPL27/RPL28/RPL3L/RPS26/UBA52/RPS14/RPL17/RPL22/RPL22L1/RPL36A/RPL27A/RPS9/RPL21/RPL15/RPS3A/RPS28/RPS17/RPLP1/RPLP0/RPS24/RPS21/RPL26/RPL10A/FAU/RPL41/RPL39/RPS6/RPSA/RPS16/RPS25/RPL12/RPS29/RPL18/RPL31/RPL9/RPL8/RPL7A/EEF1A1/RPS2/RPS3/EEF2/RPL37A/RPL23/RPL30	56
R-HSA-168273	R-HSA-168273	Influenza Viral RNA Transcription and Replication	79/4570	136/11214	0.580882	1.42539	4.13929	3.0535e-05	0.00170449	0.00143277	RPL36AL/POLR2J/RPS27A/RPS27/RPS15A/RPS15/RPL5/NUP214/RPS10/RPL36/RPS13/RPL35/RPS4X/POLR2I/RPS4Y2/RPL27/RPL28/RPL3L/RPS26/UBA52/RPS14/POLR2E/RPL17/RPL22/POLR2K/RPL22L1/RPL36A/RPL27A/RPS9/RPL21/RPL15/RPS3A/RAE1/NUP42/RPS28/RPS17/SEH1L/NUP98/RPLP1/NUP188/RPLP0/RPS24/POLR2C/RPS21/POLR2L/RPL26/HSP90AA1/RPL10A/NUP58/FAU/RPL41/RPL39/RPS6/RPSA/RPS16/RPS25/RPL12/RPS29/RPL18/RPL31/RPL9/POM121/RPL8/POLR2F/N…	79
R-HSA-2408557	R-HSA-2408557	Selenocysteine synthesis	58/4570	94/11214	0.617021	1.51406	4.15082	3.13222e-05	0.00170449	0.00143277	RPL36AL/RPS27A/RPS27/RPS15A/RPS15/RPL5/RPS10/RPL36/RPS13/RPL35/RPS4X/EEFSEC/RPS4Y2/RPL27/RPL28/RPL3L/RPS26/UBA52/RPS14/RPL17/RPL22/RPL22L1/RPL36A/RPL27A/RPS9/RPL21/RPL15/RPS3A/SARS1/RPS28/RPS17/RPLP1/RPLP0/RPS24/RPS21/SECISBP2/RPL26/RPL10A/FAU/RPL41/RPL39/RPS6/RPSA/RPS16/RPS25/RPL12/RPS29/RPL18/RPL31/RPL9/RPL8/RPL7A/RPS2/RPS3/SEPHS2/RPL37A/RPL23/RPL30	58
R-HSA-975956	R-HSA-975956	Nonsense Mediated Decay (NMD) independent of the Exon Junction Complex (EJC)	59/4570	96/11214	0.614583	1.50808	4.1463	3.17864e-05	0.00170449	0.00143277	RPL36AL/RPS27A/RPS27/RPS15A/RPS15/RPL5/RPS10/RPL36/RPS13/RPL35/RPS4X/RPS4Y2/RPL27/RPL28/RPL3L/RPS26/UBA52/RPS14/RPL17/RPL22/RPL22L1/RPL36A/RPL27A/RPS9/RPL21/RPL15/RPS3A/RPS28/RPS17/RPLP1/RPLP0/RPS24/RPS21/ETF1/RPL26/RPL10A/FAU/RPL41/RPL39/RPS6/RPSA/RPS16/EIF4G1/RPS25/RPL12/RPS29/RPL18/RPL31/RPL9/RPL8/UPF1/GSPT1/RPL7A/RPS2/RPS3/RPL37A/RPL23/PABPC1/RPL30	59
R-HSA-9633012	R-HSA-9633012	Response of EIF2AK4 (GCN2) to amino acid deficiency	62/4570	102/11214	0.607843	1.49154	4.1359	3.27984e-05	0.00170449	0.00143277	RPL36AL/RPS27A/RPS27/RPS15A/RPS15/RPL5/RPS10/RPL36/RPS13/RPL35/RPS4X/RPS4Y2/RPL27/RPL28/RPL3L/RPS26/UBA52/RPS14/RPL17/RPL22/RPL22L1/RPL36A/RPL27A/RPS9/RPL21/RPL15/RPS3A/EIF2S2/DDIT3/RPS28/RPS17/ASNS/RPLP1/RPLP0/RPS24/RPS21/RPL26/RPL10A/ATF4/FAU/RPL41/RPL39/RPS6/EIF2S3/RPSA/RPS16/RPS25/RPL12/RPS29/RPL18/RPL31/RPL9/RPL8/RPL7A/RPS2/RPS3/ATF3/TRIB3/RPL37A/RPL23/GCN1/RPL30	62
R-HSA-9711097	R-HSA-9711097	Cellular response to starvation	89/4570	157/11214	0.566879	1.39102	4.09203	3.61325e-05	0.00182086	0.00153059	RPL36AL/RPS27A/RPS27/RPS15A/RPS15/ATP6V1B1/RPL5/RPS10/RPL36/LAMTOR5/RPS13/RPL35/RPS4X/RPS4Y2/RPL27/SZT2/RPL28/ATP6V1F/RPL3L/RPS26/UBA52/CASTOR1/RPS14/ITFG2/ATP6V0E2/RPL17/RPL22/RPL22L1/RPL36A/ATP6V0D1/ATP6V0B/LAMTOR2/RPL27A/RPS9/RPL21/RPL15/RPS3A/EIF2S2/MLST8/DDIT3/RPS28/RPS17/SEH1L/ASNS/RPLP1/TCIRG1/RPLP0/RPS24/ATP6V1B2/ATP6V1G1/ATP6V1C1/RPS21/RPL26/RRAGC/RPL10A/ATF4/FAU/RPL41/RPL39/RPS6/EIF2S3/…	89
R-HSA-162906	R-HSA-162906	HIV Infection	118/4570	218/11214	0.541284	1.32822	4.05863	3.89992e-05	0.00186319	0.00156617	POLR2J/RPS27A/VPS28/PPIA/ADRM1/HLA-A/NUP214/VPS37A/CD4/PSMD8/PSMC4/POLR2I/PSMD7/CHMP6/UBA52/SKP1/POLR2E/PSMB1/MVB12A/POLR2K/PSIP1/SLC25A4/PSMA1/CHMP5/TAF3/RANBP1/ELMO1/ELOC/SUPT4H1/TAF6/GTF2H5/PSMD14/AP2S1/GTF2H2/TAF9/PSMB2/ELOB/TSG101/RAE1/NUP42/PSMA7/RAC1/HCK/GTF2B/PSMC1/CCNH/PSMD12/AP2B1/SEH1L/NUP98/NUP188/PACS1/BANF1/TBP/VPS4B/NMT2/PSMC5/CHMP3/POLR2C/CHMP2B/POLR2L/AP1M1/TAF12/NPM1/VPS4A/TAF2/…	118
R-HSA-9711123	R-HSA-9711123	Cellular response to chemical stress	109/4570	199/11214	0.547739	1.34406	4.06134	3.92133e-05	0.00186319	0.00156617	MT-CO2/BLVRA/RPS27A/HBA1/ADRM1/G6PD/NOX5/MT-CO1/HBA2/MUL1/MT-CO3/PSMD8/GPX3/PSMC4/GPX8/PRDX5/CYBA/PSMD7/GSTA1/GPX2/COX8A/BLVRB/UBA52/SKP1/NOX4/PSMB1/GPX7/CSNK2B/CDKN2A/NDUFA4/UFD1/NCF1/PRDX2/PSMA1/NCOR1/ABCF2-H2BK1/HMOX2/PSMD14/PRDX3/PSMB2/SIN3B/ATOX1/COX4I1/PSMA7/GSTP1/PSMC1/HM13/PSMD12/CARM1/COX7B/ABCF2/MYC/PSMC5/EIF2AK3/TXN2/MAP1LC3B/COX7A2/ATF4/SOD1/EP300/COX5A/PSMB3/SIN3A/TXN/PSMC6/TKT/TXNRD…	109
R-HSA-5419276	R-HSA-5419276	Mitochondrial translation termination	54/4570	87/11214	0.62069	1.52307	4.06192	4.59844e-05	0.00208416	0.00175191	MRPS2/MRPS34/MRPL2/MRPS14/MRPL57/GADD45GIP1/MRPL39/MRPS26/MRPL38/MRRF/MRPS18C/MRPL14/MRPL20/GFM2/MRPL24/MRPL18/MRPL9/MRPL22/MRPL4/MRPL37/MRPS25/MRPS31/MRPL1/MRPL34/MRPL32/MRPS21/MRPS23/MRPS6/MRPS28/MRPL49/MRPS9/MRPL55/MRPL41/MRPL12/MRPL36/MRPL50/MRPL16/MRPL28/MRPL21/MRPS30/MRPS5/PTCD3/AURKAIP1/OXA1L/MRPS24/MRPS11/MTRF1L/MRPL52/DAP3/MRPS27/MRPL11/MRPS18A/MRPL58/MRPL10	54
R-HSA-8949613	R-HSA-8949613	Cristae formation	25/4570	33/11214	0.757576	1.85896	4.09821	4.63703e-05	0.00208416	0.00175191	ATP5MF/ATP5F1D/APOO/MICOS10/MTX1/MT-ATP6/ATP5MJ/MTX2/ATP5MG/MT-ATP8/TMEM11/APOOL/ATP5F1E/ATP5PF/ATP5MK/DNAJC11/ATP5F1C/MICOS13/ATP5MC2/ATP5PO/ATP5ME/ATP5PB/ATP5F1A/ATP5F1B/ATP5MC3	25
R-HSA-5368287	R-HSA-5368287	Mitochondrial translation	57/4570	93/11214	0.612903	1.50396	4.04734	4.81658e-05	0.00210789	0.00177186	MRPS2/MRPS34/MTIF3/MRPL2/MRPS14/MRPL57/GADD45GIP1/MRPL39/MRPS26/MRPL38/MRRF/MRPS18C/MRPL14/MRPL20/GFM2/MRPL24/MRPL18/MRPL9/MRPL22/MRPL4/MRPL37/TUFM/MRPS25/MRPS31/MRPL1/MRPL34/MRPL32/MRPS21/MRPS23/MRPS6/MRPS28/MRPL49/MRPS9/MRPL55/MRPL41/MRPL12/MRPL36/MRPL50/MTFMT/MRPL16/MRPL28/MRPL21/MRPS30/MRPS5/PTCD3/AURKAIP1/OXA1L/MRPS24/MRPS11/MTRF1L/MRPL52/DAP3/MRPS27/MRPL11/MRPS18A/MRPL58/MRPL10	57
R-HSA-6807505	R-HSA-6807505	RNA polymerase II transcribes snRNA genes	47/4570	74/11214	0.635135	1.55851	3.99771	6.17005e-05	0.00257578	0.00216516	POLR2J/RPAP2/POLR2I/POLR2E/SSU72/NABP2/POLR2K/INTS11/SUPT4H1/TAF6/TAF9/GTF2B/SNAPC3/SNAPC1/TBP/INTS14/RPRD1B/POLR2C/POLR2L/POU2F2/INTS3/SRRT/INTS6/CCNT2/TAF11/PCF11/RPRD1A/GTF2A1/SNAPC5/PHAX/INTS4/INTS10/POU2F1/INTS5/POLR2F/TAF5/CDK7/INTS13/GTF2F2/GTF2E1/SNAPC4/TAF8/CDK9/SP1/INTS2/POLR2G/CCNK	47
R-HSA-163210	R-HSA-163210	Formation of ATP by chemiosmotic coupling	17/4570	20/11214	0.85	2.08575	4.03049	6.19549e-05	0.00257578	0.00216516	ATP5MF/ATP5F1D/MT-ATP6/ATP5MJ/ATP5MG/MT-ATP8/ATP5F1E/ATP5PF/ATP5MK/ATP5F1C/ATP5MC2/ATP5PO/ATP5ME/ATP5PB/ATP5F1A/ATP5F1B/ATP5MC3	17
R-HSA-192823	R-HSA-192823	Viral mRNA Translation	55/4570	90/11214	0.611111	1.49956	3.94625	7.29376e-05	0.0027834	0.00233969	RPL36AL/RPS27A/RPS27/RPS15A/RPS15/RPL5/RPS10/RPL36/RPS13/RPL35/RPS4X/RPS4Y2/RPL27/RPL28/RPL3L/RPS26/UBA52/RPS14/RPL17/RPL22/RPL22L1/RPL36A/RPL27A/RPS9/RPL21/RPL15/RPS3A/RPS28/RPS17/RPLP1/RPLP0/RPS24/RPS21/RPL26/RPL10A/FAU/RPL41/RPL39/RPS6/RPSA/RPS16/RPS25/RPL12/RPS29/RPL18/RPL31/RPL9/RPL8/RPL7A/RPS2/RPS3/DNAJC3/RPL37A/RPL23/RPL30	55
R-HSA-156842	R-HSA-156842	Eukaryotic Translation Elongation	57/4570	94/11214	0.606383	1.48796	3.94004	7.41141e-05	0.0027834	0.00233969	RPL36AL/RPS27A/RPS27/RPS15A/RPS15/RPL5/RPS10/RPL36/RPS13/RPL35/RPS4X/RPS4Y2/RPL27/RPL28/RPL3L/RPS26/UBA52/RPS14/RPL17/RPL22/RPL22L1/RPL36A/RPL27A/EEF1D/RPS9/RPL21/RPL15/RPS3A/RPS28/RPS17/RPLP1/RPLP0/RPS24/RPS21/RPL26/RPL10A/FAU/RPL41/RPL39/RPS6/RPSA/RPS16/RPS25/RPL12/RPS29/RPL18/RPL31/RPL9/RPL8/RPL7A/EEF1A1/RPS2/RPS3/EEF2/RPL37A/RPL23/RPL30	57
R-HSA-72764	R-HSA-72764	Eukaryotic Translation Termination	57/4570	94/11214	0.606383	1.48796	3.94004	7.41141e-05	0.0027834	0.00233969	RPL36AL/RPS27A/RPS27/RPS15A/RPS15/RPL5/RPS10/RPL36/RPS13/RPL35/RPS4X/RPS4Y2/RPL27/RPL28/RPL3L/RPS26/UBA52/RPS14/HEMK2/RPL17/RPL22/RPL22L1/RPL36A/RPL27A/RPS9/RPL21/RPL15/RPS3A/RPS28/RPS17/RPLP1/RPLP0/RPS24/RPS21/ETF1/RPL26/RPL10A/FAU/RPL41/RPL39/RPS6/RPSA/RPS16/RPS25/RPL12/RPS29/RPL18/RPL31/RPL9/RPL8/GSPT1/RPL7A/RPS2/RPS3/RPL37A/RPL23/RPL30	57
R-HSA-9012999	R-HSA-9012999	RHO GTPase cycle	222/4570	448/11214	0.495536	1.21596	3.86892	7.48232e-05	0.0027834	0.00233969	PAK6/GRB7/RHOG/DDX4/ARHGEF16/WASF1/PLD2/PLEKHG6/PLEKHG5/ARHGEF26/PAK5/GARRE1/BAIAP2L2/ACTB/HINT2/FLOT1/MTX1/BAIAP2L1/RND3/IL32/BCAP31/CYBA/RASAL2/SRGAP1/DLC1/NDUFA5/POTEE/WIPF3/ARHGAP22/FILIP1/EFHD2/OPHN1/VRK2/ARL13B/CFTR/ARHGEF40/ARHGAP29/ARHGEF4/HGS/DOCK3/WDR91/CIT/DDX39B/MCF2L/NCF1/TPM3/DOCK5/PAK4/CDC42EP2/DBN1/SPTAN1/NUDC/KCTD13/MOSPD2/CAPZB/ARHGEF11/DOCK7/SHKBP1/RASGRF2/ARHGAP24/ZAP70/HMOX2/…	222
R-HSA-8868773	R-HSA-8868773	rRNA processing in the nucleus and cytosol	106/4570	195/11214	0.54359	1.33388	3.90064	7.53175e-05	0.0027834	0.00233969	RPL36AL/RPS27A/RPS27/RPS15A/RPS15/RPP40/EXOSC5/RPL5/RPS10/RPL36/RPS13/RPL35/RPP21/RPS4X/RPS4Y2/RPL27/RPL28/PELP1/NOP10/RPP38/RPL3L/RPS26/UBA52/RPS14/WDR18/NHP2/RPL17/RPL22/RPL22L1/EBNA1BP2/RPL36A/UTP14C/RIOK1/DIMT1/PES1/RPL27A/RPS9/RPL21/FTSJ3/TBL3/RPL15/RPS3A/DKC1/NOL12/RPS28/NOP2/C1D/RPS17/MPHOSPH6/ERI1/RPLP1/EXOSC3/RPLP0/EXOSC2/RPS24/WDR12/DIS3/UTP11/RBM28/RPS21/LAS1L/RPL26/RPP30/RPL10A/BUD23/…	106
R-HSA-6791226	R-HSA-6791226	Major pathway of rRNA processing in the nucleolus and cytosol	101/4570	185/11214	0.545946	1.33966	3.86335	8.80847e-05	0.00318445	0.00267681	RPL36AL/RPS27A/RPS27/RPS15A/RPS15/RPP40/EXOSC5/RPL5/RPS10/RPL36/RPS13/RPL35/RPP21/RPS4X/RPS4Y2/RPL27/RPL28/PELP1/RPP38/RPL3L/RPS26/UBA52/RPS14/WDR18/RPL17/RPL22/RPL22L1/EBNA1BP2/RPL36A/UTP14C/RIOK1/PES1/RPL27A/RPS9/RPL21/FTSJ3/TBL3/RPL15/RPS3A/NOL12/RPS28/C1D/RPS17/MPHOSPH6/ERI1/RPLP1/EXOSC3/RPLP0/EXOSC2/RPS24/WDR12/DIS3/UTP11/RBM28/RPS21/LAS1L/RPL26/RPP30/RPL10A/BUD23/IMP3/FAU/RPL41/RPL39/XRN2/R…	101
R-HSA-72695	R-HSA-72695	Formation of the ternary complex, and subsequently, the 43S complex	35/4570	52/11214	0.673077	1.65162	3.90595	9.55306e-05	0.00338016	0.00284131	RPS27A/RPS27/RPS15A/RPS15/RPS10/RPS13/RPS4X/RPS4Y2/EIF3J/RPS26/RPS14/EIF3E/RPS9/RPS3A/EIF2S2/EIF3M/RPS28/EIF3A/RPS17/RPS24/EIF3F/RPS21/EIF3D/FAU/EIF3G/EIF3H/RPS6/EIF2S3/RPSA/RPS16/RPS25/RPS29/RPS2/RPS3/EIF3B	35
R-HSA-5368286	R-HSA-5368286	Mitochondrial translation initiation	53/4570	87/11214	0.609195	1.49486	3.84289	0.000110371	0.00382389	0.00321431	MRPS2/MRPS34/MTIF3/MRPL2/MRPS14/MRPL57/GADD45GIP1/MRPL39/MRPS26/MRPL38/MRPS18C/MRPL14/MRPL20/MRPL24/MRPL18/MRPL9/MRPL22/MRPL4/MRPL37/MRPS25/MRPS31/MRPL1/MRPL34/MRPL32/MRPS21/MRPS23/MRPS6/MRPS28/MRPL49/MRPS9/MRPL55/MRPL41/MRPL12/MRPL36/MRPL50/MTFMT/MRPL16/MRPL28/MRPL21/MRPS30/MRPS5/PTCD3/AURKAIP1/OXA1L/MRPS24/MRPS11/MRPL52/DAP3/MRPS27/MRPL11/MRPS18A/MRPL58/MRPL10	53
R-HSA-72312	R-HSA-72312	rRNA processing	110/4570	205/11214	0.536585	1.31669	3.79525	0.000112811	0.00382867	0.00321833	RPL36AL/RPS27A/RPS27/RPS15A/RPS15/RPP40/EXOSC5/RPL5/RPS10/RPL36/RPS13/RPL35/RPP21/RPS4X/MRM3/RPS4Y2/RPL27/RPL28/PELP1/NOP10/RPP38/RPL3L/RPS26/UBA52/RPS14/WDR18/NHP2/RPL17/RPL22/RPL22L1/EBNA1BP2/RPL36A/UTP14C/RIOK1/DIMT1/PES1/RPL27A/RPS9/RPL21/FTSJ3/TBL3/RPL15/RPS3A/DKC1/NOL12/MRM1/RPS28/NOP2/C1D/RPS17/MPHOSPH6/ERI1/RPLP1/EXOSC3/RPLP0/EXOSC2/RPS24/WDR12/TRMT10C/DIS3/UTP11/RBM28/RPS21/LAS1L/RPL26/R…	110
R-HSA-5218859	R-HSA-5218859	Regulated Necrosis	39/4570	60/11214	0.65	1.59499	3.83242	0.000124001	0.00412426	0.0034668	RPS27A/PRKN/FLOT1/TNFRSF10B/STUB1/CHMP6/UBA52/BIRC3/RIPK3/FAS/BAX/IL1B/PELI1/CFLAR/HMGB1/IL18/CHMP3/CHMP2B/TRADD/ITCH/HSP90AA1/CASP1/TNFSF10/SDCBP/IRF1/FLOT2/TP53/CHMP7/BAK1/FASLG/GZMB/PDCD6IP/IRF2/MLKL/FADD/RIPK1/CHMP4B/UBC/CASP3	39
R-HSA-5205647	R-HSA-5205647	Mitophagy	28/4570	40/11214	0.7	1.71768	3.77104	0.000170372	0.00555546	0.00466984	RPS27A/PRKN/TOMM5/ATG9A/TOMM6/UBA52/CSNK2B/ATG12/VDAC1/VDAC3/UBE2N/MAP1LC3B/UBE2D3/TBK1/CSNK2A1/PEDS1-UBE2V1/TOMM20/TOMM40/CSNK2A2/OPTN/UBC/MFN2/UBE2D2/ATG5/TOMM70/PGAM5/TOMM7/PINK1	28
R-HSA-429914	R-HSA-429914	Deadenylation-dependent mRNA decay	36/4570	55/11214	0.654545	1.60614	3.73721	0.000182031	0.00582148	0.00489346	EXOSC5/LSM3/LSM5/NT5C3B/LSM6/DCP1B/CNOT7/CNOT8/CNOT10/CNOT9/HBS1L/CNOT1/LSM7/EIF4A1/TUT4/CNOT4/EXOSC3/TUT7/PARN/EXOSC2/DCP2/DIS3/CNOT2/EIF4G1/EIF4A2/PAIP1/SKIC8/EXOSC7/SKIC2/EIF4B/EXOSC6/XRN1/LSM4/EIF4A3/EXOSC1/PABPC1	36
R-HSA-9865881	R-HSA-9865881	Complex III assembly	20/4570	26/11214	0.769231	1.88756	3.75762	0.000192673	0.00604453	0.00508095	UQCC3/UQCRB/MT-CYB/CYC1/UQCRQ/UQCR10/UQCRC1/UQCRFS1/UQCC2/UQCR11/FXN/ISCU/TTC19/UQCC5/UQCC6/LYRM7/UQCRH/UQCRC2/LETM1/UQCRHL	20
R-HSA-5205685	R-HSA-5205685	PINK1-PRKN Mediated Mitophagy	24/4570	33/11214	0.727273	1.7846	3.74344	0.000196275	0.00604453	0.00508095	RPS27A/PRKN/TOMM5/ATG9A/TOMM6/UBA52/ATG12/VDAC1/VDAC3/UBE2N/MAP1LC3B/UBE2D3/TBK1/PEDS1-UBE2V1/TOMM20/TOMM40/OPTN/UBC/MFN2/UBE2D2/ATG5/TOMM70/TOMM7/PINK1	24
R-HSA-2408522	R-HSA-2408522	Selenoamino acid metabolism	68/4570	119/11214	0.571429	1.40219	3.658	0.000209659	0.00633931	0.00532874	RPL36AL/RPS27A/RPS27/RPS15A/RPS15/RPL5/RPS10/RPL36/RPS13/RPL35/RPS4X/EEFSEC/RPS4Y2/RPL27/RPL28/GNMT/RPL3L/RPS26/UBA52/RPS14/RPL17/RPL22/RPL22L1/RPL36A/AIMP1/RPL27A/RPS9/RPL21/LARS1/RPL15/RPS3A/SARS1/INMT/IARS1/RPS28/RPS17/RPLP1/RPLP0/RPS24/RPS21/SECISBP2/KARS1/RPL26/RPL10A/FAU/RPL41/QARS1/RPL39/RPS6/TXNRD1/RPSA/RPS16/RPS25/RPL12/DARS1/RPS29/RPL18/RPL31/RPL9/RPL8/RPL7A/AHCY/RPS2/RPS3/SEPHS2/RPL37A…	68
R-HSA-162599	R-HSA-162599	Late Phase of HIV Life Cycle	76/4570	136/11214	0.558824	1.37126	3.61259	0.000241923	0.00713162	0.00599474	POLR2J/RPS27A/VPS28/PPIA/NUP214/VPS37A/POLR2I/CHMP6/UBA52/POLR2E/MVB12A/POLR2K/CHMP5/TAF3/RANBP1/ELOC/SUPT4H1/TAF6/GTF2H5/GTF2H2/TAF9/ELOB/TSG101/RAE1/NUP42/GTF2B/CCNH/SEH1L/NUP98/NUP188/TBP/VPS4B/NMT2/CHMP3/POLR2C/CHMP2B/POLR2L/TAF12/VPS4A/TAF2/TAF1/NUP58/CCNT2/TAF11/RAN/GTF2A1/UBAP1/ERCC3/CHMP7/NELFE/TAF7/POM121/POLR2F/MVB12B/PDCD6IP/TAF5/NUP153/CDK7/NUP210/GTF2F2/GTF2E1/CDK9/CHMP4B/UBC/ERCC2/N…	76
R-HSA-1236975	R-HSA-1236975	Antigen processing-Cross presentation	57/4570	97/11214	0.587629	1.44194	3.62544	0.000246139	0.00713162	0.00599474	PSMB8/RPS27A/ADRM1/HLA-A/PSMD8/PSMC4/SEC61A2/PSME2/CYBA/PSMD7/MYD88/CTSV/S100A1/UBA52/PSMB1/LY96/NCF1/PSMB10/HLA-E/PSMA1/PSMB9/SEC61B/PSMD14/PSMB2/TLR1/PSMA7/PSMC1/PSMD12/BTK/HMGB1/PSMC5/VAMP8/VAMP3/PSME1/PSMB3/SEC22B/PSMC6/PSMB6/SEC61A1/PSMB7/SNAP23/NCF2/PSMB4/NCF4/CYBB/TAP1/S100A8/CHUK/UBC/CTSS/PSMD11/MRC2/B2M/S100A9/CALR/ITGAV/ITGB5	57
R-HSA-9663891	R-HSA-9663891	Selective autophagy	53/4570	89/11214	0.595506	1.46127	3.62329	0.000252392	0.00713162	0.00599474	RPS27A/PRKN/TUBB3/TOMM5/DYNC1I1/ATG9A/TOMM6/UBA52/ARL13B/CFTR/CSNK2B/DYNC1I2/ATG12/VDAC1/VDAC3/UBE2N/HSP90AA1/MAP1LC3B/TUBA4A/PLIN2/UBE2D3/TUBA1B/TBK1/CSNK2A1/NBR1/PEDS1-UBE2V1/VCP/TOMM20/HSF1/PRKAB2/DYNLL2/HDAC6/TOMM40/PARK7/TUBB1/DYNLL1/CSNK2A2/TUBB4B/TUBA1C/PRKAG2/OPTN/UBC/MFN2/UBE2D2/ATG5/TOMM70/PGAM5/TOMM7/VIM/PINK1/TUBB8/TUBB2A/TUBB2B	53
R-HSA-5389840	R-HSA-5389840	Mitochondrial translation elongation	52/4570	87/11214	0.597701	1.46666	3.62387	0.000253016	0.00713162	0.00599474	MRPS2/MRPS34/MRPL2/MRPS14/MRPL57/GADD45GIP1/MRPL39/MRPS26/MRPL38/MRPS18C/MRPL14/MRPL20/MRPL24/MRPL18/MRPL9/MRPL22/MRPL4/MRPL37/TUFM/MRPS25/MRPS31/MRPL1/MRPL34/MRPL32/MRPS21/MRPS23/MRPS6/MRPS28/MRPL49/MRPS9/MRPL55/MRPL41/MRPL12/MRPL36/MRPL50/MRPL16/MRPL28/MRPL21/MRPS30/MRPS5/PTCD3/AURKAIP1/OXA1L/MRPS24/MRPS11/MRPL52/DAP3/MRPS27/MRPL11/MRPS18A/MRPL58/MRPL10	52
R-HSA-162587	R-HSA-162587	HIV Life Cycle	82/4570	149/11214	0.550336	1.35043	3.57127	0.000276896	0.00767462	0.00645118	POLR2J/RPS27A/VPS28/PPIA/NUP214/VPS37A/CD4/POLR2I/CHMP6/UBA52/POLR2E/MVB12A/POLR2K/PSIP1/CHMP5/TAF3/RANBP1/ELOC/SUPT4H1/TAF6/GTF2H5/GTF2H2/TAF9/ELOB/TSG101/RAE1/NUP42/GTF2B/CCNH/SEH1L/NUP98/NUP188/BANF1/TBP/VPS4B/NMT2/CHMP3/POLR2C/CHMP2B/POLR2L/TAF12/VPS4A/TAF2/TAF1/NUP58/CCNT2/TAF11/XRCC6/RAN/CXCR4/GTF2A1/UBAP1/ERCC3/CHMP7/NELFE/TAF7/POM121/POLR2F/MVB12B/PDCD6IP/TAF5/NUP153/CDK7/NUP210/GTF2F2/GT…	82
R-HSA-5213460	R-HSA-5213460	RIPK1-mediated regulated necrosis	23/4570	32/11214	0.71875	1.76369	3.58787	0.000355359	0.00938035	0.00788499	RPS27A/PRKN/FLOT1/TNFRSF10B/STUB1/UBA52/BIRC3/RIPK3/FAS/PELI1/CFLAR/TRADD/ITCH/HSP90AA1/TNFSF10/SDCBP/FLOT2/FASLG/PDCD6IP/MLKL/FADD/RIPK1/UBC	23
R-HSA-5675482	R-HSA-5675482	Regulation of necroptotic cell death	23/4570	32/11214	0.71875	1.76369	3.58787	0.000355359	0.00938035	0.00788499	RPS27A/PRKN/FLOT1/TNFRSF10B/STUB1/UBA52/BIRC3/RIPK3/FAS/PELI1/CFLAR/TRADD/ITCH/HSP90AA1/TNFSF10/SDCBP/FLOT2/FASLG/PDCD6IP/MLKL/FADD/RIPK1/UBC	23
R-HSA-917729	R-HSA-917729	Endosomal Sorting Complex Required For Transport (ESCRT)	23/4570	32/11214	0.71875	1.76369	3.58787	0.000355359	0.00938035	0.00788499	RPS27A/VPS28/VPS25/VPS37A/CHMP6/UBA52/HGS/MVB12A/SNF8/CHMP5/TSG101/STAM/STAM2/VPS4B/CHMP3/CHMP2B/VPS4A/UBAP1/CHMP7/MVB12B/CHMP4B/UBC/VPS37D	23
R-HSA-5357801	R-HSA-5357801	Programmed Cell Death	105/4570	199/11214	0.527638	1.29473	3.47912	0.000367892	0.00955944	0.00803553	RPS27A/PRKN/ADRM1/TJP1/CDH1/PSMD8/H1-4/PSMC4/FLOT1/TNFRSF10B/BCAP31/STUB1/PSMD7/CHMP6/UBA52/PSMB1/LY96/BIRC3/CDKN2A/BAD/SEPTIN4/RIPK3/SPTAN1/FAS/H1-2/DSG3/PSMA1/CLSPN/BID/PSMD14/BAX/PSMB2/IL1B/FNTA/DSG2/PELI1/CFLAR/PPP3CC/PSMA7/UACA/PSMC1/PSMD12/HMGB1/PSMC5/IL18/CHMP3/ACIN1/CHMP2B/TRADD/ITCH/PLEC/GSN/HSP90AA1/YWHAB/DAPK2/YWHAH/MAPK3/KPNB1/PSMB3/PSMC6/YWHAE/CASP1/TNFSF10/STK24/SDCBP/PSMB6/C1QBP/IR…	105
R-HSA-9820865	R-HSA-9820865	Z-decay: degradation of maternal mRNAs by zygotically expressed factors	4570-11-01	12/11214	0.916667	2.24934	3.59111	0.000384626	0.00956532	0.00804048	EIF4A1/TUT4/TUT7/DIS3L2/EIF4G1/EIF4A2/PAIP1/EIF4B/EIF4A3/PABPN1/PABPC1	11
R-HSA-167161	R-HSA-167161	HIV Transcription Initiation	31/4570	47/11214	0.659574	1.61848	3.52381	0.000414133	0.00956532	0.00804048	POLR2J/POLR2I/POLR2E/POLR2K/TAF3/TAF6/GTF2H5/GTF2H2/TAF9/GTF2B/CCNH/TBP/POLR2C/POLR2L/TAF12/TAF2/TAF1/TAF11/GTF2A1/ERCC3/TAF7/POLR2F/TAF5/CDK7/GTF2F2/GTF2E1/ERCC2/POLR2G/TAF15/GTF2H3/TAF7L	31
R-HSA-167162	R-HSA-167162	RNA Polymerase II HIV Promoter Escape	31/4570	47/11214	0.659574	1.61848	3.52381	0.000414133	0.00956532	0.00804048	POLR2J/POLR2I/POLR2E/POLR2K/TAF3/TAF6/GTF2H5/GTF2H2/TAF9/GTF2B/CCNH/TBP/POLR2C/POLR2L/TAF12/TAF2/TAF1/TAF11/GTF2A1/ERCC3/TAF7/POLR2F/TAF5/CDK7/GTF2F2/GTF2E1/ERCC2/POLR2G/TAF15/GTF2H3/TAF7L	31
R-HSA-2173789	R-HSA-2173789	TGF-beta receptor signaling activates SMADs	31/4570	47/11214	0.659574	1.61848	3.52381	0.000414133	0.00956532	0.00804048	RPS27A/PPP1R15A/STUB1/LTBP3/UBA52/TGFB1/FKBP1A/ITGB6/LTBP4/PPP1CC/NEDD8/SMAD2/ITGB1/SMAD4/ITGB8/PPP1CB/TGFBR1/MTMR4/ITGB3/LTBP1/SMURF2/TGFBR3/STRAP/SMAD3/UBC/LTBP2/SMAD7/NEDD4L/UBE2M/ITGAV/ITGB5	31
R-HSA-73776	R-HSA-73776	RNA Polymerase II Promoter Escape	31/4570	47/11214	0.659574	1.61848	3.52381	0.000414133	0.00956532	0.00804048	POLR2J/POLR2I/POLR2E/POLR2K/TAF3/TAF6/GTF2H5/GTF2H2/TAF9/GTF2B/CCNH/TBP/POLR2C/POLR2L/TAF12/TAF2/TAF1/TAF11/GTF2A1/ERCC3/TAF7/POLR2F/TAF5/CDK7/GTF2F2/GTF2E1/ERCC2/POLR2G/TAF15/GTF2H3/TAF7L	31
R-HSA-73779	R-HSA-73779	RNA Polymerase II Transcription Pre-Initiation And Promoter Opening	31/4570	47/11214	0.659574	1.61848	3.52381	0.000414133	0.00956532	0.00804048	POLR2J/POLR2I/POLR2E/POLR2K/TAF3/TAF6/GTF2H5/GTF2H2/TAF9/GTF2B/CCNH/TBP/POLR2C/POLR2L/TAF12/TAF2/TAF1/TAF11/GTF2A1/ERCC3/TAF7/POLR2F/TAF5/CDK7/GTF2F2/GTF2E1/ERCC2/POLR2G/TAF15/GTF2H3/TAF7L	31
R-HSA-75953	R-HSA-75953	RNA Polymerase II Transcription Initiation	31/4570	47/11214	0.659574	1.61848	3.52381	0.000414133	0.00956532	0.00804048	POLR2J/POLR2I/POLR2E/POLR2K/TAF3/TAF6/GTF2H5/GTF2H2/TAF9/GTF2B/CCNH/TBP/POLR2C/POLR2L/TAF12/TAF2/TAF1/TAF11/GTF2A1/ERCC3/TAF7/POLR2F/TAF5/CDK7/GTF2F2/GTF2E1/ERCC2/POLR2G/TAF15/GTF2H3/TAF7L	31
R-HSA-76042	R-HSA-76042	RNA Polymerase II Transcription Initiation And Promoter Clearance	31/4570	47/11214	0.659574	1.61848	3.52381	0.000414133	0.00956532	0.00804048	POLR2J/POLR2I/POLR2E/POLR2K/TAF3/TAF6/GTF2H5/GTF2H2/TAF9/GTF2B/CCNH/TBP/POLR2C/POLR2L/TAF12/TAF2/TAF1/TAF11/GTF2A1/ERCC3/TAF7/POLR2F/TAF5/CDK7/GTF2F2/GTF2E1/ERCC2/POLR2G/TAF15/GTF2H3/TAF7L	31
R-HSA-72187	R-HSA-72187	mRNA 3'-end processing	37/4570	59/11214	0.627119	1.53884	3.44157	0.000528168	0.0120321	0.010114	MAGOH/UPF3B/THOC3/U2AF1L4/DDX39B/SRSF4/SYMPK/CSTF2/THOC1/ZC3H11A/FYTTD1/CSTF1/SRSF11/PAPOLA/LOC102724594/THOC5/SRSF5/WDR33/U2AF1/PCF11/SRSF6/RBM8A/SRSF2/NUDT21/SRSF1/CDC40/THOC7/SRSF9/DDX39A/U2AF2/CPSF2/DHX38/ALYREF/CPSF3/EIF4A3/PABPN1/CSTF2T	37
R-HSA-9007101	R-HSA-9007101	Rab regulation of trafficking	69/4570	124/11214	0.556452	1.36544	3.39361	0.0005391	0.0121152	0.0101839	DENND2B/RAB5C/DENND1C/TBC1D3/GDI1/GABARAP/TRAPPC2L/RAB11B/TBC1D10B/TRAPPC5/RAB9A/DENND6B/TBC1D7/RAB5B/TSC1/SBF2/RAB7A/TRAPPC9/DENND2D/RAB1B/ANKRD27/RIN3/RAB8A/ALS2/DENND6A/DENND3/RABGAP1/GGA2/DENND4B/SBF1/MAP1LC3B/RABEP1/TBC1D15/YWHAE/TRAPPC3/MADD/RAB5A/ARF6/DENND4A/HPS4/RAB35/CHML/RAB27A/TRAPPC2/TRAPPC13/CCZ1/RAB11A/TBC1D25/RAB3GAP2/AKT1/RAB39B/RAB14/RAB32/TRAPPC10/TBC1D24/GDI2/GAPVD1/GGA3/SYTL1…	69
R-HSA-162588	R-HSA-162588	Budding and maturation of HIV virion	21/4570	29/11214	0.724138	1.77691	3.47421	0.000548241	0.0121563	0.0102184	RPS27A/VPS28/PPIA/VPS37A/CHMP6/UBA52/MVB12A/CHMP5/TSG101/VPS4B/CHMP3/CHMP2B/VPS4A/UBAP1/CHMP7/MVB12B/PDCD6IP/CHMP4B/UBC/NEDD4L/VPS37D	21
R-HSA-9609646	R-HSA-9609646	HCMV Infection	86/4570	160/11214	0.5375	1.31893	3.3698	0.000560331	0.0122609	0.0103064	H2BC9/H3C15/VPS28/H2AC7/H3C14/TUBB3/VPS25/NUP214/H2BC18/H2AC19/H2BC3/VPS37A/H2BC14/H2AC18/H2BC7/DYNC1I1/H2AC8/H3C10/H2AC6/H2AC16/H2AC14/H2AC15/H2BC4/H2BC17/CHMP6/H2AC17/H4C5/H4C16/H2BC15/MVB12A/H2BC5/H4C15/DYNC1I2/SNF8/NCOR1/GPS2/H2BC8/H4C3/H2BC6/H2AC25/H2BC12/H4C11/H4C12/TSG101/RAE1/NUP42/HNRNPK/H4C14/SEH1L/NUP98/NUP188/CHMP3/CHMP1A/CHMP2B/EED/VPS4A/TUBA4A/CBX1/NUP58/TUBA1B/ITGB1/SUZ12/UBAP1/CHM…	86
R-HSA-450531	R-HSA-450531	Regulation of mRNA stability by proteins that bind AU-rich elements	45/4570	75/11214	0.6	1.4723	3.40351	0.000573757	0.0123917	0.0104163	RPS27A/EXOSC5/ADRM1/NUP214/HSPB1/PSMD8/PSMC4/ZFP36/PSMD7/UBA52/PSMB1/PSMA1/PSMD14/PSMB2/PSMA7/PSMC1/PSMD12/EXOSC3/PARN/EXOSC2/PSMC5/DCP2/DIS3/ZFP36L1/YWHAB/PSMB3/HNRNPD/PSMC6/TNPO1/PSMB6/EIF4G1/PSMB7/PSMB4/SET/AKT1/EXOSC7/HSPA1A/UBC/PSMD11/EXOSC6/XRN1/ELAVL1/MAPKAPK2/EXOSC1/PABPC1	45
R-HSA-9864848	R-HSA-9864848	Complex IV assembly	31/4570	48/11214	0.645833	1.58476	3.36711	0.000715225	0.015249	0.0128181	MT-CO2/MT-CO1/MT-CO3/PNKD/COX8A/NDUFA4/TMEM177/HIGD2A/COX17/PET117/COX4I1/HIGD1A/COX7B/TMEM223/COX16/PET100/COA3/COA5/COA1/COX7A2/COX5A/COX20/COX6A1/CMC1/COQ10A/SMIM20/SURF1/SCO2/TACO1/COX7C/RAB5IF	31
R-HSA-5689603	R-HSA-5689603	UCH proteinases	51/4570	88/11214	0.579545	1.42211	3.29683	0.00080102	0.016862	0.0141739	RPS27A/H2AC7/UCHL1/ADRM1/H2AC19/H2AC18/PSMD8/ACTB/PSMC4/H2AC8/H2AC6/H2AC16/H2AC14/H2AC15/PSMD7/H2AC17/UBA52/MBD6/PSMB1/TGFB1/TFPT/PSMA1/H2AC25/INO80B/PSMD14/PSMB2/MBD5/KDM1B/PSMA7/PSMC1/PSMD12/PSMC5/UCHL3/NEDD8/PSMB3/PSMC6/INO80D/PSMB6/BAP1/PSMB7/PSMB4/RUVBL1/TGFBR1/FOXK2/ASXL1/ACTR5/UBC/PSMD11/SMAD7/HCFC1/INO80E	51
R-HSA-9679506	R-HSA-9679506	SARS-CoV Infections	202/4570	418/11214	0.483254	1.18582	3.21113	0.000844286	0.0169375	0.0142374	FXYD3/FXYD1/RPS27A/RPS27/OST4/CD79A/RPS15A/RPS15/PPIA/SNRPF/HLA-A/NUP214/RPS10/HAVCR1/TJP1/RPS13/FXYD7/RPS4X/CD79B/ISG15/FXYD2/IL1R1/RPS4Y2/S1PR1/CHMP6/RPS26/ST3GAL4/UBA52/ACE2/RPS14/CYSLTR1/FKBP1A/GEMIN7/ZBP1/RIPK3/HLA-E/ANO10/CNBP/IFNGR1/ISCU/FXYD6/PPIB/COMT/GOLGA7/ARID4A/HMG20B/RPS9/PYCARD/ATP1B1/TUFM/TRIM4/VAV1/MTA3/VPS45/SAR1B/AP2S1/RPS3A/CRBN/SRPK1/GEMIN2/MGAT4C/FNTB/ZCRB1/TLR1/ATP1A4/MBD3/…	202
R-HSA-983169	R-HSA-983169	Class I MHC mediated antigen processing & presentation	182/4570	373/11214	0.487936	1.19731	3.21421	0.000846504	0.0169375	0.0142374	PSMB8/RPS27A/PRKN/FBXL13/ADRM1/HLA-A/FBXL16/GLMN/UBA1/FBXO15/PSMD8/PSMC4/MGRN1/FBXL22/HECTD3/SEC61A2/PSME2/BCAP31/STUB1/CYBA/PSMD7/MYD88/HACE1/ASB4/UBE2C/CTSV/S100A1/UBA52/SKP1/PSMB1/LY96/ANAPC13/HECTD2/ANAPC10/NCF1/ANAPC11/ASB3/PSMB10/RNF19B/HLA-E/CUL7/UBE2L6/PSMA1/FBXO27/RNF25/CDC26/FBXL15/PSMB9/RBCK1/SEC61B/ELOC/NEDD4/RNF126/TRIM4/PSMD14/SAR1B/UBE2D4/RBBP6/DZIP3/PSMB2/TLR1/UBE2E2/ELOB/MIB2/CDC…	182
R-HSA-9013408	R-HSA-9013408	RHOG GTPase cycle	44/4570	74/11214	0.594595	1.45903	3.28566	0.000860809	0.0169375	0.0142374	RHOG/ARHGEF16/ARHGEF26/GARRE1/NDUFA5/OPHN1/VRK2/DOCK3/MCF2L/DOCK5/PAK4/VAV1/ITSN1/RAB7A/DSG2/VAMP3/PLEKHG3/ERBIN/ITGB1/PREX1/CDC42/LAMTOR1/ARHGAP35/TFRC/ARHGAP21/YKT6/KTN1/ARHGDIA/DOCK2/HSPE1/PGRMC2/ANKLE2/ESYT1/TRIO/LMAN1/PAK2/ELMO2/CYFIP1/CDC42EP1/LETM1/STX5/ARHGEF5/TMPO/EPHA2	44
R-HSA-73856	R-HSA-73856	RNA Polymerase II Transcription Termination	41/4570	68/11214	0.602941	1.47951	3.28928	0.000865169	0.0169375	0.0142374	SNRPF/MAGOH/UPF3B/THOC3/LSM10/U2AF1L4/SLBP/DDX39B/SRSF4/SYMPK/CSTF2/THOC1/ZC3H11A/FYTTD1/CSTF1/SRSF11/PAPOLA/LOC102724594/THOC5/SRSF5/WDR33/SNRPD3/U2AF1/PCF11/SRSF6/RBM8A/SRSF2/NUDT21/SRSF1/CDC40/THOC7/SRSF9/DDX39A/U2AF2/CPSF2/DHX38/ALYREF/CPSF3/EIF4A3/PABPN1/CSTF2T	41
R-HSA-77286	R-HSA-77286	mitochondrial fatty acid beta-oxidation of saturated fatty acids	4570-10-01	11/11214	0.909091	2.23075	3.38692	0.000870473	0.0169375	0.0142374	ACADL/MECR/ACSM6/ECHS1/ACADM/ACADS/HADHA/ACADVL/HADHB/ACSM3	10
R-HSA-71291	R-HSA-71291	Metabolism of amino acids and derivatives	173/4570	353/11214	0.490085	1.20258	3.20748	0.000871555	0.0169375	0.0142374	RPL36AL/DUOX1/IDO2/RPS27A/IYD/RPS27/GPT2/AANAT/ACMSD/RPS15A/RPS15/DIO1/SLC25A44/ADRM1/ASS1/TPH1/RPL5/DMGDH/HYKK/TPH2/RPS10/RPL36/ASL/HPD/HAAO/RPS13/RPL35/PSMD8/SMS/RPS4X/PSMC4/EEFSEC/CRYM/GADL1/RPS4Y2/CPS1/RPL27/PSMD7/HIBCH/RPL28/RIDA/GNMT/ACADSB/AADAT/PAH/ETHE1/DIO2/RPL3L/RPS26/PHGDH/UBA52/OGDH/RPS14/PSMB1/KYAT1/GAMT/RPL17/SUOX/RPL22/HAL/SLC25A13/RPL22L1/RPL36A/ECHS1/CSAD/PHYKPL/AIMP1/PSMA1/NMRA…	173
R-HSA-9735869	R-HSA-9735869	SARS-CoV-1 modulates host translation machinery	25/4570	37/11214	0.675676	1.65799	3.32479	0.000875901	0.0169375	0.0142374	RPS27A/RPS27/RPS15A/RPS15/RPS10/RPS13/RPS4X/RPS4Y2/RPS26/RPS14/RPS9/RPS3A/RPS28/RPS17/RPS24/RPS21/FAU/RPS6/RPSA/RPS16/RPS25/RPS29/EEF1A1/RPS2/RPS3	25
R-HSA-4839726	R-HSA-4839726	Chromatin organization	142/4570	285/11214	0.498246	1.22261	3.15704	0.00105852	0.0202336	0.0170081	COPRS/H2BC9/H3C15/H2AC7/H3C14/PAX3/H2BC18/H2AC19/H2BC3/H2BC14/H2AC18/H2BC7/ACTB/H2AC8/H3C10/H2AC6/H2AC16/ING4/H2AC14/H2AC15/H2BC4/H2BC17/SGF29/H2AC17/PRMT3/H4C5/H4C16/SAP130/H2BC15/ELP4/H2AJ/BICRA/TADA1/KAT8/H2BC5/SUPT3H/ING3/H4C15/PRMT6/PHF20/NCOR1/GPS2/H2BC8/ARID4A/HMG20B/KDM4C/H4C3/H2BC6/KDM6B/H2AC25/H2BC12/MTA3/H4C11/TAF9/SMARCC2/MBD3/KMT2B/KDM1B/H4C12/ATF7IP/MORF4L2/WDR77/TADA2A/BRD8/KMT2D/D…	142
R-HSA-381119	R-HSA-381119	Unfolded Protein Response (UPR)	54/4570	95/11214	0.568421	1.39481	3.20494	0.00107286	0.0202746	0.0170425	EXOSC5/ATF6B/YIF1A/HERPUD1/PREB/PPP2R5B/SRPRA/MYDGF/MBTPS2/ATP6V0D1/CUL7/NFYC/TSPYL2/TPP1/EIF2S2/DNAJB9/SSR1/SULT1A4/DDIT3/FKBP14/HSPA5/JMJD7-PLA2G4B/ASNS/EXOSC3/PARN/EXOSC2/WIPI1/ARFGAP1/DCP2/DIS3/EIF2AK3/KLHDC3/CXXC1/ATF4/TLN1/EIF2S3/CTDSP2/ATF6/PDIA6/ACADVL/CREBRF/MBTPS1/HYOU1/ADD1/EXOSC7/HDGF/EXOSC6/EXTL3/DNAJC3/ATF3/CALR/EDEM1/EXOSC1/CREB3L1	54
R-HSA-68886	R-HSA-68886	M Phase	195/4570	404/11214	0.482673	1.1844	3.13067	0.00110817	0.0207066	0.0174056	CENPS-CORT/H2BC9/FIRRM/H3C15/RPS27A/CENPM/RPS27/H2AC7/H3C14/TUBB3/ADRM1/NUP214/H2AC19/H2BC3/H2BC14/H2AC18/PSMD8/H2BC7/DYNC1I1/PSMC4/CEP70/PLK1/H2AC8/H3C10/TUBGCP3/PPP2R5B/H2AC6/TUBG2/H2AC14/H2BC4/PSMD7/H2BC17/UBE2C/CHMP6/SGO1/UBA52/VRK2/SKA2/ITGB3BP/PSMB1/CSNK2B/CENPI/H4C5/H4C16/H2BC15/SMC4/H2AJ/ANAPC10/CENPT/ANAPC11/H2BC5/TUBG1/PDS5A/H4C15/DYNC1I2/NUDC/PSMA1/B9D2/H2BC8/CDC26/PMF1-BGLAP/H4C3/H2BC…	195
R-HSA-3247509	R-HSA-3247509	Chromatin modifying enzymes	135/4570	270/11214	0.5	1.22691	3.13012	0.0011646	0.0215192	0.0180887	COPRS/H2BC9/H3C15/H2AC7/H3C14/PAX3/H2BC18/H2AC19/H2BC3/H2BC14/H2AC18/H2BC7/ACTB/H2AC8/H3C10/H2AC6/H2AC16/ING4/H2AC14/H2AC15/H2BC4/H2BC17/SGF29/H2AC17/PRMT3/H4C5/H4C16/SAP130/H2BC15/ELP4/H2AJ/TADA1/KAT8/H2BC5/SUPT3H/ING3/H4C15/PRMT6/PHF20/NCOR1/GPS2/H2BC8/ARID4A/HMG20B/KDM4C/H4C3/H2BC6/KDM6B/H2AC25/H2BC12/MTA3/H4C11/TAF9/SMARCC2/MBD3/KMT2B/KDM1B/H4C12/ATF7IP/MORF4L2/WDR77/TADA2A/BRD8/KMT2D/H4C14/Y…	135
R-HSA-8956321	R-HSA-8956321	Nucleotide salvage	17/4570	23/11214	0.73913	1.8137	3.23965	0.00130171	0.0237885	0.0199963	CDA/PNP/DGUOK/TK1/ADK/MAPDA/AMPD2/TYMP/ADA/APRT/TK2/UCK2/DCK/AMPD3/UCK1/UPP1/GMPR	17
R-HSA-1222556	R-HSA-1222556	ROS and RNS production in phagocytes	24/4570	36/11214	0.666667	1.63589	3.16922	0.00147898	0.0267341	0.0224723	ATP6V1B1/NOS1/CYBA/ATP6V1F/ATP6V0E2/NCF1/ATP6V0D1/ATP6V0B/TCIRG1/ATP6V1B2/ATP6V1G1/ATP6V1C1/RAC2/NCF2/NCF4/CYBB/HVCN1/ATP6V1D/ATP6V1E1/ATP6V0E1/NOS2/ATP6V0C/ATP6V1C2/MPO	24
R-HSA-212165	R-HSA-212165	Epigenetic regulation of gene expression	155/4570	316/11214	0.490506	1.20362	3.04503	0.00150539	0.0269189	0.0226276	H2BC9/H3C15/H2AC7/H3C14/ADIPOQ/CIDEC/H2AC19/H2BC3/ANGPTL4/H2BC14/H2AC18/H2BC7/ACTB/ZNF93/H2AC8/H3C10/MED30/H2AC6/H2AC14/H2BC4/H2BC17/CDK5/MED31/SGF29/ZNF224/PNPLA2/POLR2E/ZNF534/TET1/H4C5/H4C16/SAP130/H2BC15/ACSS3/H2AJ/ZNF669/SUMO2/POLR2K/AKAP8L/POLR1H/KAT8/H2BC5/DGAT2/H4C15/PSIP1/PHF20/NCOR1/ZNF141/GPS2/H2BC8/H4C3/TASP1/H2BC6/BOD1L1/GTF2H5/MED7/MED12/ZNF382/MED16/SCD5/H2BC12/MTA3/H4C11/PPARG/GTF…	155
R-HSA-9013404	R-HSA-9013404	RAC2 GTPase cycle	50/4570	88/11214	0.568182	1.39422	3.07904	0.001636	0.0286748	0.0241037	PLD2/GARRE1/MTX1/BAIAP2L1/CYBA/OPHN1/VRK2/DOCK3/NCF1/PAK4/VAV1/RAB7A/DSG2/GIT2/ARHGAP26/RAC2/DEF6/ABR/PAK1/VAMP3/TAOK3/ERBIN/ITGB1/PREX1/PIK3CA/CDC42/NCF2/LAMTOR1/ABI1/BCR/ARHGAP35/NCF4/TFRC/NCKAP1L/ARHGAP21/CYBB/ARHGDIA/DOCK2/WASF2/PIK3R2/PGRMC2/ANKLE2/ESYT1/TRIO/LMAN1/PAK2/CYFIP1/CDC42EP1/TMPO/EPHA2	50
R-HSA-5688426	R-HSA-5688426	Deubiquitination	140/4570	283/11214	0.4947	1.21391	3.0227	0.00163807	0.0286748	0.0241037	H2BC9/RPS27A/H2AC7/PRKN/UCHL1/TNIP3/ADRM1/BABAM2/H2BC18/H2AC19/H2BC3/H2BC14/MUL1/H2AC18/PSMD8/H2BC7/ACTB/PSMC4/USP10/H2AC8/H2AC6/H2AC16/H2AC14/H2AC15/H2BC4/ADRB2/PSMD7/IL33/H2BC17/H2AC17/UBA52/MBD6/CFTR/PSMB1/BIRC3/TGFB1/UFD1/HGS/H2BC15/TFPT/H2BC5/RAD23A/MYSM1/PSMA1/STAMBP/H2BC8/OTUB1/CLSPN/BRCC3/USP13/AXIN1/H2BC6/H2AC25/USP4/INO80B/TRIM4/H2BC12/PSMD14/USP49/PSMB2/MBD5/KDM1B/STAM/PSMA7/STAM2/TRIM…	140
R-HSA-9692916	R-HSA-9692916	SARS-CoV-1 activates/modulates innate immune responses	26/4570	40/11214	0.65	1.59499	3.12636	0.00165775	0.0287171	0.0241392	RPS27A/PPIA/UBA52/FKBP1A/RIPK3/PPIB/PYCARD/PPIG/TRIM25/NMI/ITCH/KPNB1/STING1/CASP1/NFKBIA/TBK1/PCBP2/TRAF6/NFKB1/KPNA2/TKFC/IRAK2/UBC/TOMM70/IFIH1/PPIH	26
R-HSA-1236974	R-HSA-1236974	ER-Phagosome pathway	47/4570	82/11214	0.573171	1.40646	3.0637	0.00174049	0.0298396	0.0250827	PSMB8/RPS27A/ADRM1/HLA-A/PSMD8/PSMC4/SEC61A2/PSME2/PSMD7/MYD88/S100A1/UBA52/PSMB1/LY96/PSMB10/HLA-E/PSMA1/PSMB9/SEC61B/PSMD14/PSMB2/TLR1/PSMA7/PSMC1/PSMD12/BTK/HMGB1/PSMC5/VAMP8/VAMP3/PSME1/PSMB3/SEC22B/PSMC6/PSMB6/SEC61A1/PSMB7/SNAP23/PSMB4/TAP1/S100A8/CHUK/UBC/PSMD11/B2M/S100A9/CALR	47
R-HSA-8852135	R-HSA-8852135	Protein ubiquitination	45/4570	78/11214	0.576923	1.41567	3.05518	0.00180507	0.0306309	0.0257479	H2BC9/RPS27A/HLA-A/UBA1/H2BC3/H2BC14/H2BC7/H2BC4/H2BC17/UBE2C/UBA52/UBE2T/H2BC15/RNF181/H2BC5/PEX14/H2BC8/H2BC6/H2BC12/HLTF/RTF1/SHPRH/UBE2W/UCHL3/UBA6/UBE2N/UBE2R2/RNF20/PRKDC/UBE2D3/VCP/UBE2J2/CTR9/PEX10/UBE2A/USP7/SKIC8/RNF144A/SELENOS/UBC/WAC/UBE2D2/CDC34/UBE2H/UBE2Z	45
R-HSA-73929	R-HSA-73929	Base-Excision Repair, AP Site Formation	37/4570	62/11214	0.596774	1.46438	3.04088	0.00197588	0.0316888	0.0266371	H2BC9/H2AC7/H2AC19/H2BC3/H2BC14/H2AC18/H2BC7/ACD/H2AC8/H2AC6/H2AC14/H2BC4/H2BC17/H4C5/H4C16/H2BC15/H2AJ/H2BC5/H4C15/MUTYH/NEIL3/H2BC8/H4C3/H2BC6/H2BC12/H4C11/SMUG1/MBD4/H4C12/H4C14/TERF1/NEIL2/TERF2IP/OGG1/NEIL1/TINF2/H2AX	37
R-HSA-8948751	R-HSA-8948751	Regulation of PTEN stability and activity	34/4570	56/11214	0.607143	1.48982	3.04752	0.00197651	0.0316888	0.0266371	RPS27A/ADRM1/PSMD8/PSMC4/STUB1/PSMD7/FRK/UBA52/PSMB1/CSNK2B/PSMA1/USP13/NEDD4/PSMD14/PSMB2/TRIM27/PSMA7/PSMC1/PSMD12/PSMC5/PSMB3/PSMC6/PSMB6/CSNK2A1/PSMB7/PSMB4/AKT1/CSNK2A2/UBC/PSMD11/PTEN/TNKS2/AKT2/MKRN1	34
R-HSA-110328	R-HSA-110328	Recognition and association of DNA glycosylase with site containing an affected pyrimidine	36/4570	60/11214	0.6	1.4723	3.04215	0.00198134	0.0316888	0.0266371	H2BC9/H2AC7/H2AC19/H2BC3/H2BC14/H2AC18/H2BC7/ACD/H2AC8/H2AC6/H2AC14/H2BC4/H2BC17/H4C5/H4C16/H2BC15/H2AJ/H2BC5/H4C15/NEIL3/H2BC8/H4C3/H2BC6/H2BC12/H4C11/SMUG1/MBD4/H4C12/H4C14/TERF1/NEIL2/TERF2IP/OGG1/NEIL1/TINF2/H2AX	36
R-HSA-110329	R-HSA-110329	Cleavage of the damaged pyrimidine	36/4570	60/11214	0.6	1.4723	3.04215	0.00198134	0.0316888	0.0266371	H2BC9/H2AC7/H2AC19/H2BC3/H2BC14/H2AC18/H2BC7/ACD/H2AC8/H2AC6/H2AC14/H2BC4/H2BC17/H4C5/H4C16/H2BC15/H2AJ/H2BC5/H4C15/NEIL3/H2BC8/H4C3/H2BC6/H2BC12/H4C11/SMUG1/MBD4/H4C12/H4C14/TERF1/NEIL2/TERF2IP/OGG1/NEIL1/TINF2/H2AX	36
R-HSA-73928	R-HSA-73928	Depyrimidination	36/4570	60/11214	0.6	1.4723	3.04215	0.00198134	0.0316888	0.0266371	H2BC9/H2AC7/H2AC19/H2BC3/H2BC14/H2AC18/H2BC7/ACD/H2AC8/H2AC6/H2AC14/H2BC4/H2BC17/H4C5/H4C16/H2BC15/H2AJ/H2BC5/H4C15/NEIL3/H2BC8/H4C3/H2BC6/H2BC12/H4C11/SMUG1/MBD4/H4C12/H4C14/TERF1/NEIL2/TERF2IP/OGG1/NEIL1/TINF2/H2AX	36
R-HSA-68949	R-HSA-68949	Orc1 removal from chromatin	35/4570	58/11214	0.603448	1.48076	3.04433	0.00198174	0.0316888	0.0266371	RPS27A/ADRM1/PSMD8/PSMC4/ORC5/PSMD7/UBA52/SKP1/PSMB1/ORC6/PSMA1/PSMD14/PSMB2/CDK2/MCM5/ORC3/ORC4/PSMA7/PSMC1/PSMD12/PSMC5/PSMB3/PSMC6/PSMB6/PSMB7/PSMB4/ORC2/MCM4/UBC/CCNA2/CDT1/PSMD11/MCM6/MCM2/CCNA1	35
R-HSA-68867	R-HSA-68867	Assembly of the pre-replicative complex	70/4570	131/11214	0.534351	1.31121	2.97139	0.00214207	0.0339264	0.028518	H2BC9/H3C15/RPS27A/H2AC7/H3C14/ADRM1/H2AC19/H2BC3/H2BC14/H2AC18/PSMD8/H2BC7/PSMC4/H2AC8/H3C10/H2AC6/H2AC14/H2BC4/ORC5/PSMD7/H2BC17/UBE2C/UBA52/PSMB1/H4C5/H4C16/H2BC15/H2AJ/ANAPC10/ANAPC11/H2BC5/ORC6/H4C15/PSMA1/H2BC8/CDC26/H4C3/H2BC6/H2BC12/H4C11/PSMD14/PSMB2/H4C12/CDC16/MCM5/ORC3/ORC4/PSMA7/H4C14/PSMC1/PSMD12/H3-3B/PSMC5/CDC27/KPNB1/PSMB3/PSMC6/PSMB6/KPNA6/PSMB7/PSMB4/ORC2/MCM4/FZR1/UBC/CDT1/PSM…	70
R-HSA-6807070	R-HSA-6807070	PTEN Regulation	68/4570	127/11214	0.535433	1.31386	2.9501	0.00229902	0.0360685	0.0303187	RPS27A/ADRM1/LAMTOR5/PSMD8/PSMC4/ATN1/STUB1/PSMD7/FRK/UBA52/PSMB1/CSNK2B/SALL4/PHC3/PSMA1/LAMTOR2/USP13/NEDD4/MTA3/PSMD14/PPARG/BMI1/PSMB2/MBD3/MLST8/JUN/TRIM27/PSMA7/TNRC6A/PSMC1/PSMD12/PSMC5/AGO3/CBX6/GATAD2B/EED/RRAGC/MAPK3/PSMB3/PSMC6/PSMB6/AGO1/CSNK2A1/REST/PSMB7/RCOR1/SUZ12/LAMTOR1/PSMB4/HDAC2/TP53/AGO4/USP7/MTA2/AKT1/CBX4/RBBP7/CSNK2A2/MAF1/MOV10/UBC/PSMD11/PTEN/TNKS2/SLC38A9/AKT2/MKRN1/PH…	68
R-HSA-427413	R-HSA-427413	NoRC negatively regulates rRNA expression	58/4570	106/11214	0.54717	1.34266	2.93971	0.00244492	0.0379991	0.0319415	H2BC9/H3C15/H2AC7/H3C14/H2AC19/H2BC3/H2BC14/H2AC18/H2BC7/H2AC8/H3C10/H2AC6/H2AC14/H2BC4/H2BC17/POLR2E/H4C5/H4C16/SAP130/H2BC15/H2AJ/POLR2K/POLR1H/H2BC5/H4C15/H2BC8/H4C3/H2BC6/GTF2H5/H2BC12/H4C11/GTF2H2/SIN3B/H4C12/DNMT1/TTF1/H4C14/CCNH/SAP30BP/UBTF/TBP/H3-3B/POLR2L/ARID4B/MBD2/SIN3A/TAF1D/BAZ2A/HDAC2/ERCC3/POLR1E/POLR2F/POLR1D/CDK7/ERCC2/SAP30/H2AX/GTF2H3	58
R-HSA-77289	R-HSA-77289	Mitochondrial Fatty Acid Beta-Oxidation	24/4570	37/11214	0.648649	1.59167	2.98968	0.00259235	0.0399173	0.0335539	MCAT/ACBD7/ACADL/MECR/ACSM6/THEM5/ECHS1/ACOT13/PCCB/ACADM/ACOT11/ACADS/NDUFAB1/HADHA/ACADVL/ACAA2/MMUT/HADHB/ACSM3/ACSF2/PCTP/ECI1/DBI/PCCA	24
R-HSA-429947	R-HSA-429947	Deadenylation of mRNA	17/4570	24/11214	0.708333	1.73813	3.00211	0.00277117	0.0422795	0.0355395	CNOT7/CNOT8/CNOT10/CNOT9/CNOT1/EIF4A1/TUT4/CNOT4/TUT7/PARN/CNOT2/EIF4G1/EIF4A2/PAIP1/EIF4B/EIF4A3/PABPC1	17
R-HSA-9670095	R-HSA-9670095	Inhibition of DNA recombination at telomere	39/4570	67/11214	0.58209	1.42835	2.91649	0.00285223	0.0425449	0.0357626	H2BC9/POLR2J/H2AC7/H2AC19/H2BC3/H2BC14/H2AC18/H2BC7/ACD/POLR2I/H2AC8/H2AC6/H2AC14/H2BC4/H2BC17/POLR2E/H4C5/H4C16/H2BC15/H2AJ/POLR2K/H2BC5/H4C15/H2BC8/H4C3/H2BC6/H2BC12/H4C11/H4C12/H4C14/TERF1/H3-3B/POLR2C/POLR2L/TERF2IP/POLR2F/TINF2/POLR2G/H2AX	39
R-HSA-9646399	R-HSA-9646399	Aggrephagy	27/4570	43/11214	0.627907	1.54078	2.94653	0.00285788	0.0425449	0.0357626	RPS27A/PRKN/TUBB3/DYNC1I1/UBA52/ARL13B/CFTR/DYNC1I2/UBE2N/HSP90AA1/TUBA4A/TUBA1B/PEDS1-UBE2V1/VCP/HSF1/DYNLL2/HDAC6/PARK7/TUBB1/DYNLL1/TUBB4B/TUBA1C/UBC/VIM/TUBB8/TUBB2A/TUBB2B	27
R-HSA-446203	R-HSA-446203	Asparagine N-linked glycosylation	151/4570	311/11214	0.485531	1.19141	2.83906	0.00286532	0.0425449	0.0357626	RPS27A/OST4/TUBB3/ALG3/MANEA/ST3GAL6/ASGR2/DYNC1I1/DHRSX/TRAPPC2L/DPM2/PREB/ST8SIA5/DERL2/ASGR1/ALG12/ANK2/ST3GAL4/UBA52/SPTBN5/COL7A1/MAN1A2/TFG/TRAPPC5/RNF5/FOLR1/MIA2/UGGT2/ALG11/COPE/ALG1/ALG5/DPAGT1/DOLK/GOSR1/BET1L/DYNC1I2/SPTAN1/CAPZB/LMAN2/DPM3/NSF/GMPPA/COG7/SAR1B/NAPA/SERPINA1/TMEM115/SEC31B/B4GALNT2/MGAT4C/TRAPPC9/GOLGA2/ST3GAL5/RFT1/GMDS/MCFD2/COG2/NEU1/ARFGAP2/GOLGB1/RAB1B/PSMC1/BET1…	151
R-HSA-9754678	R-HSA-9754678	SARS-CoV-2 modulates host translation machinery	31/4570	51/11214	0.607843	1.49154	2.91783	0.00300308	0.0430531	0.0361899	RPS27A/RPS27/RPS15A/RPS15/SNRPF/RPS10/RPS13/RPS4X/RPS4Y2/RPS26/RPS14/GEMIN7/RPS9/RPS3A/GEMIN2/SNRPD1/RPS28/RPS17/RPS24/RPS21/SNRPD3/FAU/RPS6/RPSA/RPS16/RPS25/RPS29/GEMIN4/RPS2/RPS3/SMN1	31
R-HSA-110330	R-HSA-110330	Recognition and association of DNA glycosylase with site containing an affected purine	33/4570	55/11214	0.6	1.4723	2.91198	0.00300842	0.0430531	0.0361899	H2BC9/H2AC7/H2AC19/H2BC3/H2BC14/H2AC18/H2BC7/ACD/H2AC8/H2AC6/H2AC14/H2BC4/H2BC17/H4C5/H4C16/H2BC15/H2AJ/H2BC5/H4C15/MUTYH/NEIL3/H2BC8/H4C3/H2BC6/H2BC12/H4C11/H4C12/H4C14/TERF1/TERF2IP/OGG1/TINF2/H2AX	33
R-HSA-110331	R-HSA-110331	Cleavage of the damaged purine	33/4570	55/11214	0.6	1.4723	2.91198	0.00300842	0.0430531	0.0361899	H2BC9/H2AC7/H2AC19/H2BC3/H2BC14/H2AC18/H2BC7/ACD/H2AC8/H2AC6/H2AC14/H2BC4/H2BC17/H4C5/H4C16/H2BC15/H2AJ/H2BC5/H4C15/MUTYH/NEIL3/H2BC8/H4C3/H2BC6/H2BC12/H4C11/H4C12/H4C14/TERF1/TERF2IP/OGG1/TINF2/H2AX	33
R-HSA-73927	R-HSA-73927	Depurination	33/4570	55/11214	0.6	1.4723	2.91198	0.00300842	0.0430531	0.0361899	H2BC9/H2AC7/H2AC19/H2BC3/H2BC14/H2AC18/H2BC7/ACD/H2AC8/H2AC6/H2AC14/H2BC4/H2BC17/H4C5/H4C16/H2BC15/H2AJ/H2BC5/H4C15/MUTYH/NEIL3/H2BC8/H4C3/H2BC6/H2BC12/H4C11/H4C12/H4C14/TERF1/TERF2IP/OGG1/TINF2/H2AX	33
R-HSA-450385	R-HSA-450385	Butyrate Response Factor 1 (BRF1) binds and destabilizes mRNA	13/4570	17/11214	0.764706	1.87646	2.99922	0.00305488	0.0430531	0.0361899	EXOSC5/EXOSC3/EXOSC2/DCP2/DIS3/ZFP36L1/YWHAB/AKT1/EXOSC7/EXOSC6/XRN1/MAPKAPK2/EXOSC1	13
R-HSA-450513	R-HSA-450513	Tristetraprolin (TTP, ZFP36) binds and destabilizes mRNA	13/4570	17/11214	0.764706	1.87646	2.99922	0.00305488	0.0430531	0.0361899	EXOSC5/ZFP36/EXOSC3/EXOSC2/DCP2/DIS3/YWHAB/TNPO1/EXOSC7/EXOSC6/XRN1/MAPKAPK2/EXOSC1	13
R-HSA-5250941	R-HSA-5250941	Negative epigenetic regulation of rRNA expression	59/4570	109/11214	0.541284	1.32822	2.85577	0.00313709	0.0438402	0.0368515	H2BC9/H3C15/H2AC7/H3C14/H2AC19/H2BC3/H2BC14/H2AC18/H2BC7/H2AC8/H3C10/H2AC6/H2AC14/H2BC4/H2BC17/POLR2E/H4C5/H4C16/SAP130/H2BC15/H2AJ/POLR2K/POLR1H/H2BC5/H4C15/H2BC8/H4C3/H2BC6/GTF2H5/H2BC12/H4C11/GTF2H2/SIN3B/H4C12/DNMT1/TTF1/H4C14/CCNH/SAP30BP/UBTF/TBP/H3-3B/POLR2L/ARID4B/MBD2/SIN3A/TAF1D/BAZ2A/HDAC2/ERCC3/RRP8/POLR1E/POLR2F/POLR1D/CDK7/ERCC2/SAP30/H2AX/GTF2H3	59
R-HSA-72202	R-HSA-72202	Transport of Mature Transcript to Cytoplasm	47/4570	84/11214	0.559524	1.37298	2.84562	0.00338026	0.0468447	0.039377	NUP214/MAGOH/UPF3B/THOC3/U2AF1L4/SLBP/DDX39B/SRSF4/SYMPK/RAE1/NXT1/NUP42/THOC1/ZC3H11A/SEH1L/NUP98/FYTTD1/NUP188/SRSF11/LOC102724594/THOC5/SRSF5/WDR33/NUP58/U2AF1/NXF1/SRSF6/RBM8A/SRSF2/GLE1/SRSF1/CDC40/POM121/THOC7/NUP153/SRSF9/NUP210/DDX39A/U2AF2/CPSF2/DHX38/NUP205/ALYREF/CPSF3/NUP35/EIF4A3/NUP107	47
R-HSA-69002	R-HSA-69002	DNA Replication Pre-Initiation	77/4570	148/11214	0.52027	1.27665	2.80981	0.00343204	0.0471693	0.0396499	H2BC9/H3C15/RPS27A/H2AC7/H3C14/ADRM1/H2AC19/H2BC3/H2BC14/H2AC18/PSMD8/PRIM1/H2BC7/PSMC4/H2AC8/H3C10/H2AC6/H2AC14/H2BC4/ORC5/PSMD7/H2BC17/UBE2C/POLE2/UBA52/PSMB1/H4C5/H4C16/H2BC15/H2AJ/ANAPC10/ANAPC11/H2BC5/ORC6/H4C15/PSMA1/H2BC8/CDC26/H4C3/H2BC6/H2BC12/H4C11/PSMD14/PSMB2/CDK2/H4C12/CDC16/MCM5/ORC3/ORC4/PSMA7/H4C14/PSMC1/DBF4/PSMD12/H3-3B/PSMC5/POLE3/CDC27/KPNB1/PSMB3/PSMC6/PSMB6/KPNA6/PSMB7/PSMB4…	77
R-HSA-73894	R-HSA-73894	DNA Repair	161/4570	335/11214	0.480597	1.1793	2.76325	0.00356687	0.0486205	0.0408697	CENPS-CORT/H2BC9/FIRRM/POLR2J/RPS27A/H2AC7/BABAM2/XRCC2/H2AC19/H2BC3/H2BC14/GEN1/H2AC18/TDP2/H2BC7/ACTB/ACD/ISG15/POLR2I/USP10/H2AC8/H2AC6/H2AC14/RAD51B/H2BC4/FAN1/COPS6/H2BC17/USP45/BRIP1/POLE2/RAD51C/UBA52/POLR2E/POLD4/APEX1/H4C5/H4C16/UBE2T/UFD1/H2BC15/H2AJ/SUMO2/POLR2K/TFPT/H2BC5/PNKP/RAD23A/H4C15/UBE2L6/MUTYH/NEIL3/H2BC8/CLSPN/BRCC3/H4C3/H2BC6/ATRIP/INO80B/GTF2H5/ERCC8/H2BC12/PIAS1/H4C11/GTF…	161
R-HSA-9610379	R-HSA-9610379	HCMV Late Events	62/4570	116/11214	0.534483	1.31153	2.79711	0.00369567	0.0499666	0.0420012	H2BC9/H3C15/VPS28/H2AC7/H3C14/VPS25/NUP214/H2BC18/H2AC19/H2BC3/VPS37A/H2BC14/H2AC18/H2BC7/H2AC8/H3C10/H2AC6/H2AC16/H2AC14/H2AC15/H2BC4/H2BC17/CHMP6/H2AC17/H4C5/H4C16/H2BC15/MVB12A/H2BC5/H4C15/SNF8/H2BC8/H4C3/H2BC6/H2AC25/H2BC12/H4C11/H4C12/TSG101/RAE1/NUP42/HNRNPK/H4C14/SEH1L/NUP98/NUP188/CHMP3/CHMP1A/CHMP2B/VPS4A/NUP58/UBAP1/CHMP7/POM121/MVB12B/NUP153/NUP210/CHMP4B/NUP205/NUP35/NUP107/VPS37D	62
